# Supplementary material for: Exploring quantitative traits-associated copy number deletions through reanalysis of UK10K consortium whole genome sequencing cohorts
Source: BMC Genomics. 2023 Dec 18;24:787. doi: 10.1186/s12864-023-09903-3 (PMC10729411; doi:10.1186/s12864-023-09903-3)
Supplement: Supplementary file 5 — Supplementary Material 5 [file 12864_2023_9903_MOESM5_ESM.xlsx]

## Sheet: supplementary table S1
	Supplementary Table S1. The list of 48 and 42 phenotypes in TwinsUK and ALSPAC cohort, respectively, and 30 shared phenotypes.
		No	Common phenotype categories	ALSPAC cohort phenotypes	TWINSUK cohort phenotypes
	Lipid	1	Total Cholesterol	TC_9	TotalCholesterol
		2	LDL	LDL_9	LDL
		3	VLDL	VLDL_9	VLDL
		4	HDL	HDL_9	HDL
		5	ApoA1	APO_A1_9	ApoA1
		6	ApoB	APO_B_9	ApoB
		7	Triglycerides	TRIG_9	Triglycerides
	Metabolic	8	Fasting Glucose	f_glu_15	Glucose
		9	Fasting Insulin	f_ins_15	Insulin
		10	HOMA-B	HOMA_b	HOMA_b
		11	HOMA-IR	HOMA_ir	HOMA_ir
		12	Leptin	LEP_9	Leptins
		13	Adiponectin	ADIP_9	Adiponectin
	Body composition	14	BMI	BMI_7, BMI_9, BMI_13, BMI_15	BMI
		15	Height	ht_8, ht_9, ht_11	Height
		16	Weight	wt_8, wt_9, wt_11	Weight
		17	Waist Circumference	wst_9	Waist
		18	Hip Circumference	hp_9	Hip
		19	Waist Hip Ratio	WHR_9, TrFM_9	WHR
		20	Total_Fat_Mass	TFM_9	Total_Fat_Mass
		21	Total Lean Mass	TLM_9	Total_Lean_Mass
	Pulmonary function	22	FVC	FVC_8	FVC
		23	FEV1	FEV1_8	FEV1
		24	FEV1 FVC Ratio	FEV1_FVC_RATIO_8	FEV1_FVC_Ratio
	Blood & Biochemistry	25	Hemoglobin	Hgb_9	Hgb
		26	Homocysteine	hcy_7	Homocysteine
		27	CRP	CRP_9	HsCRP
	Cardiovascular	28	Systolic Blood Pressure	sbp2_9	Systolic_BP
		29	Diatolic Blood Pressure	dbp2_9	Diastolic_BP
		30	Heart Rate	heartrate_13	ECG_HeartRate, RR_Interval
	Unmatched phenotypes			FAL_7	MCV
				UAL_7	PCV
				HC_7	PLT
				SH_7	RBC
				LL_7	WBC
				BW	MCH
				BL	MCHC
				PI	Uric_Acid
				CORT_15	Bicarbonate
				IL6_9	Creatinine
				grp_R_11	Phosphate
				grp_L_11	Sodium
					Urea
					Albumin
					Alkaline
					Bilirubin
					GGT
					QT_Interval
