# Supplementary material for: Exploring quantitative traits-associated copy number deletions through reanalysis of UK10K consortium whole genome sequencing cohorts
Source: BMC Genomics. 2023 Dec 18;24:787. doi: 10.1186/s12864-023-09903-3 (PMC10729411; doi:10.1186/s12864-023-09903-3)
Supplement: Supplementary file 6 — Supplementary Material 6 [file 12864_2023_9903_MOESM6_ESM.xlsx]

## Sheet: full_CNDs_TWINSUK
	Supplementary Table S2. The full list of 18,739 copy number deletions called by GenomeSTRiP with allele frequency information at TwinsUK cohort.
	locus	deletion_position	alleles[REF,ALT]	AC[REF,ALT]	AF[REF,ALT]	Homozygote_count[REF,ALT]	p_value_hwe
	1:770369	1:770370-829629	["G","<DEL>"]	[3506,2]	[0.999429874572406,5.701254275940707E-4]	[1752,0]	0.500143
	1:776657	1:776658-791779	["A","<DEL>"]	[3495,13]	[0.9962941847206386,0.0037058152793614596]	[1741,0]	0.511034
	1:794473	1:794474-799528	["A","<DEL>"]	[3508,0]	[1.0,0.0]	[1754,0]	0.5
	1:830734	1:830735-834549	["G","<DEL>"]	[3504,4]	[0.9988597491448119,0.0011402508551881414]	[1750,0]	0.500855
	1:1009253	1:1009254-1053728	["G","<DEL>"]	[3507,1]	[0.999714937286203,2.8506271379703536E-4]	[1753,0]	0.5
	1:1074447	1:1074448-1082283	["A","<DEL>"]	[2224,1284]	[0.6339794754846066,0.3660205245153934]	[534,64]	2.42152e-77
	1:1398650	1:1398651-1400047	["A","<DEL>"]	[3502,6]	[0.9982896237172177,0.0017103762827822121]	[1750,2]	1.83028e-06
	1:1412165	1:1412166-1429902	["G","<DEL>"]	[3023,485]	[0.8617445838084379,0.13825541619156215]	[1271,2]	1.68369e-14
	1:1480464	1:1480465-1489101	["C","<DEL>"]	[3436,72]	[0.9794754846066135,0.020524515393386546]	[1690,8]	1.3085e-07
	1:1519089	1:1519090-1520969	["C","<DEL>"]	[3506,2]	[0.999429874572406,5.701254275940707E-4]	[1753,1]	0.000142572
	1:1730931	1:1730932-1733571	["A","<DEL>"]	[3508,0]	[1.0,0.0]	[1754,0]	0.5
	1:1786223	1:1786224-1793266	["G","<DEL>"]	[3507,1]	[0.999714937286203,2.8506271379703536E-4]	[1753,0]	0.5
	1:1922935	1:1922936-1924637	["A","<DEL>"]	[3501,7]	[0.9980045610034207,0.0019954389965792475]	[1750,3]	1.21926e-09
	1:1971906	1:1971907-1974108	["A","<DEL>"]	[3493,15]	[0.9957240592930444,0.00427594070695553]	[1746,7]	1.57212e-19
	1:2372061	1:2372062-2374388	["C","<DEL>"]	[2930,578]	[0.8352337514253135,0.16476624857468644]	[1187,11]	8.84846e-13
	1:2917592	1:2917593-2926236	["G","<DEL>"]	[3501,7]	[0.9980045610034207,0.0019954389965792475]	[1747,0]	0.50299
	1:3144579	1:3144580-3146564	["G","<DEL>"]	[3494,14]	[0.9960091220068416,0.003990877993158495]	[1747,7]	1.04808e-20
	1:3769826	1:3769827-3770661	["G","<DEL>"]	[3508,0]	[1.0,0.0]	[1754,0]	0.5
	1:4092137	1:4092138-4106247	["C","<DEL>"]	[3508,0]	[1.0,0.0]	[1754,0]	0.5
	1:4208572	1:4208573-4210492	["C","<DEL>"]	[3499,9]	[0.9974344355758267,0.002565564424173318]	[1747,2]	1.53612e-05
	1:4599842	1:4599843-4601560	["G","<DEL>"]	[3508,0]	[1.0,0.0]	[1754,0]	0.5
	1:4882281	1:4882282-4882967	["A","<DEL>"]	[3485,23]	[0.9934435575826682,0.006556442417331813]	[1732,1]	0.0360535
	1:5116632	1:5116633-5119245	["T","<DEL>"]	[3435,73]	[0.9791904218928165,0.02080957810718358]	[1681,0]	0.767336
	1:5131500	1:5131501-5653967	["C","<DEL>"]	[3507,1]	[0.999714937286203,2.8506271379703536E-4]	[1753,0]	0.5
	1:5282125	1:5282126-5284109	["A","<DEL>"]	[3505,3]	[0.9991448118586089,8.551881413911061E-4]	[1751,0]	0.500428
	1:5391202	1:5391203-5392232	["G","<DEL>"]	[3505,3]	[0.9991448118586089,8.551881413911061E-4]	[1752,1]	0.000427716
	1:5511209	1:5511210-5515420	["C","<DEL>"]	[3500,8]	[0.9977194982896237,0.002280501710376283]	[1747,1]	0.00399201
	1:5545378	1:5545379-5549262	["T","<DEL>"]	[3504,4]	[0.9988597491448119,0.0011402508551881414]	[1750,0]	0.500855
	1:5584727	1:5584728-5589821	["G","<DEL>"]	[3498,10]	[0.9971493728620296,0.0028506271379703536]	[1744,0]	0.50639
	1:5695752	1:5695753-5697486	["A","<DEL>"]	[3507,1]	[0.999714937286203,2.8506271379703536E-4]	[1753,0]	0.5
	1:5756659	1:5756660-5766120	["C","<DEL>"]	[3501,7]	[0.9980045610034207,0.0019954389965792475]	[1747,0]	0.50299
	1:5951786	1:5951787-5982783	["G","<DEL>"]	[3499,9]	[0.9974344355758267,0.002565564424173318]	[1745,0]	0.505117
	1:6067977	1:6067978-6069673	["C","<DEL>"]	[3497,11]	[0.9968643101482326,0.003135689851767389]	[1748,5]	9.85359e-15
	1:6424734	1:6424735-6425666	["C","<DEL>"]	[3506,2]	[0.999429874572406,5.701254275940707E-4]	[1753,1]	0.000142572
	1:6437921	1:6437922-6441997	["G","<DEL>"]	[3416,92]	[0.9737742303306728,0.026225769669327253]	[1662,0]	0.483602
	1:6438157	1:6438158-6445889	["A","<DEL>"]	[3417,91]	[0.9740592930444698,0.02594070695553022]	[1663,0]	0.47795
	1:6576507	1:6576508-6582406	["A","<DEL>"]	[3501,7]	[0.9980045610034207,0.0019954389965792475]	[1747,0]	0.50299
	1:6832769	1:6832770-6834324	["T","<DEL>"]	[3508,0]	[1.0,0.0]	[1754,0]	0.5
	1:6912571	1:6912572-6914621	["A","<DEL>"]	[3508,0]	[1.0,0.0]	[1754,0]	0.5
	1:7014872	1:7014873-7016126	["G","<DEL>"]	[3499,9]	[0.9974344355758267,0.002565564424173318]	[1749,4]	3.13434e-12
	1:7039985	1:7039986-7047943	["G","<DEL>"]	[3503,5]	[0.9985746864310148,0.0014253135689851768]	[1749,0]	0.501425
	1:7192297	1:7192298-7194426	["G","<DEL>"]	[3508,0]	[1.0,0.0]	[1754,0]	0.5
	1:7553407	1:7553408-7571418	["A","<DEL>"]	[3496,12]	[0.9965792474344356,0.0034207525655644243]	[1742,0]	0.50935
	1:7556887	1:7556888-7567455	["C","<DEL>"]	[3499,9]	[0.9974344355758267,0.002565564424173318]	[1745,0]	0.505117
	1:7570065	1:7570066-7571533	["A","<DEL>"]	[2703,805]	[0.7705245153933865,0.22947548460661346]	[1033,84]	0.265535
	1:7621626	1:7621627-7671594	["G","<DEL>"]	[3500,8]	[0.9977194982896237,0.002280501710376283]	[1746,0]	0.503983
	1:7760752	1:7760753-7762650	["T","<DEL>"]	[3507,1]	[0.999714937286203,2.8506271379703536E-4]	[1753,0]	0.5
	1:7975416	1:7975417-7978326	["G","<DEL>"]	[3508,0]	[1.0,0.0]	[1754,0]	0.5
	1:8008037	1:8008038-8011216	["C","<DEL>"]	[3507,1]	[0.999714937286203,2.8506271379703536E-4]	[1753,0]	0.5
	1:8011610	1:8011611-8014671	["C","<DEL>"]	[3483,25]	[0.9928734321550741,0.007126567844925884]	[1729,0]	0.541258
	1:8306244	1:8306245-8307652	["T","<DEL>"]	[3508,0]	[1.0,0.0]	[1754,0]	0.5
	1:8360201	1:8360202-8364068	["G","<DEL>"]	[3506,2]	[0.999429874572406,5.701254275940707E-4]	[1752,0]	0.500143
	1:8695179	1:8695180-8715886	["G","<DEL>"]	[3503,5]	[0.9985746864310148,0.0014253135689851768]	[1749,0]	0.501425
	1:9112114	1:9112115-9124887	["G","<DEL>"]	[3504,4]	[0.9988597491448119,0.0011402508551881414]	[1750,0]	0.500855
	1:9134062	1:9134063-9136837	["C","<DEL>"]	[3483,25]	[0.9928734321550741,0.007126567844925884]	[1729,0]	0.541258
	1:9245824	1:9245825-9247955	["G","<DEL>"]	[3508,0]	[1.0,0.0]	[1754,0]	0.5
	1:9288503	1:9288504-9290719	["C","<DEL>"]	[3502,6]	[0.9982896237172177,0.0017103762827822121]	[1750,2]	1.83028e-06
	1:9298060	1:9298061-9300012	["T","<DEL>"]	[3507,1]	[0.999714937286203,2.8506271379703536E-4]	[1753,0]	0.5
	1:9337782	1:9337783-9341848	["G","<DEL>"]	[3491,17]	[0.9951539338654504,0.004846066134549601]	[1739,2]	0.000288276
	1:9388062	1:9388063-9391429	["G","<DEL>"]	[3506,2]	[0.999429874572406,5.701254275940707E-4]	[1752,0]	0.500143
	1:9435389	1:9435390-9436963	["C","<DEL>"]	[3498,10]	[0.9971493728620296,0.0028506271379703536]	[1749,5]	8.95781e-16
	1:9446465	1:9446466-9448445	["T","<DEL>"]	[3502,6]	[0.9982896237172177,0.0017103762827822121]	[1751,3]	1.7418e-10
	1:9495916	1:9495917-9497557	["A","<DEL>"]	[3505,3]	[0.9991448118586089,8.551881413911061E-4]	[1752,1]	0.000427716
	1:9524449	1:9524450-9525445	["G","<DEL>"]	[3508,0]	[1.0,0.0]	[1754,0]	0.5
	1:9530372	1:9530373-9538967	["G","<DEL>"]	[3502,6]	[0.9982896237172177,0.0017103762827822121]	[1748,0]	0.502137
	1:9579118	1:9579119-9582412	["T","<DEL>"]	[3491,17]	[0.9951539338654504,0.004846066134549601]	[1740,3]	2.13875e-06
	1:9595579	1:9595580-9597645	["C","<DEL>"]	[2968,540]	[0.8460661345496009,0.15393386545039908]	[1239,25]	0.00151434
	1:9603979	1:9603980-9607326	["C","<DEL>"]	[3504,4]	[0.9988597491448119,0.0011402508551881414]	[1750,0]	0.500855
	1:9984405	1:9984406-9987821	["T","<DEL>"]	[3506,2]	[0.999429874572406,5.701254275940707E-4]	[1752,0]	0.500143
	1:10063907	1:10063908-10068583	["G","<DEL>"]	[3506,2]	[0.999429874572406,5.701254275940707E-4]	[1753,1]	0.000142572
	1:10077304	1:10077305-10079376	["G","<DEL>"]	[3506,2]	[0.999429874572406,5.701254275940707E-4]	[1753,1]	0.000142572
	1:10249546	1:10249547-10252101	["A","<DEL>"]	[3507,1]	[0.999714937286203,2.8506271379703536E-4]	[1753,0]	0.5
	1:10254775	1:10254776-10257417	["A","<DEL>"]	[3484,24]	[0.9931584948688712,0.0068415051311288486]	[1730,0]	0.538076
	1:10279247	1:10279248-10282759	["C","<DEL>"]	[3508,0]	[1.0,0.0]	[1754,0]	0.5
	1:10482464	1:10482465-10483794	["C","<DEL>"]	[2341,1167]	[0.6673318129988598,0.33266818700114026]	[752,165]	0.00165068
	1:10520985	1:10520986-10528821	["A","<DEL>"]	[3501,7]	[0.9980045610034207,0.0019954389965792475]	[1748,1]	0.00299401
	1:10536677	1:10536678-10743061	["T","<DEL>"]	[3504,4]	[0.9988597491448119,0.0011402508551881414]	[1750,0]	0.500855
	1:10543461	1:10543462-10545904	["C","<DEL>"]	[3504,4]	[0.9988597491448119,0.0011402508551881414]	[1750,0]	0.500855
	1:10559559	1:10559560-10561412	["G","<DEL>"]	[3506,2]	[0.999429874572406,5.701254275940707E-4]	[1753,1]	0.000142572
	1:10812944	1:10812945-10815228	["A","<DEL>"]	[3493,15]	[0.9957240592930444,0.00427594070695553]	[1744,5]	2.6849e-12
	1:10911708	1:10911709-10912792	["C","<DEL>"]	[3497,11]	[0.9968643101482326,0.003135689851767389]	[1747,4]	5.74333e-11
	1:10954295	1:10954296-10956250	["T","<DEL>"]	[3488,20]	[0.9942987457240593,0.005701254275940707]	[1734,0]	0.526504
	1:10968360	1:10968361-10972632	["T","<DEL>"]	[3498,10]	[0.9971493728620296,0.0028506271379703536]	[1748,4]	1.5669e-11
	1:10981525	1:10981526-10986101	["C","<DEL>"]	[3488,20]	[0.9942987457240593,0.005701254275940707]	[1734,0]	0.526504
	1:11006368	1:11006369-11007311	["G","<DEL>"]	[3498,10]	[0.9971493728620296,0.0028506271379703536]	[1749,5]	8.95781e-16
	1:11037047	1:11037048-11038135	["T","<DEL>"]	[3505,3]	[0.9991448118586089,8.551881413911061E-4]	[1751,0]	0.500428
	1:11056360	1:11056361-11062711	["T","<DEL>"]	[3507,1]	[0.999714937286203,2.8506271379703536E-4]	[1753,0]	0.5
	1:11060094	1:11060095-11062351	["G","<DEL>"]	[3503,5]	[0.9985746864310148,0.0014253135689851768]	[1749,0]	0.501425
	1:11201336	1:11201337-11210939	["A","<DEL>"]	[3507,1]	[0.999714937286203,2.8506271379703536E-4]	[1753,0]	0.5
	1:11420212	1:11420213-11435913	["G","<DEL>"]	[3502,6]	[0.9982896237172177,0.0017103762827822121]	[1749,1]	0.00213858
	1:11682892	1:11682893-11683189	["A","<DEL>"]	[842,2666]	[0.24002280501710377,0.7599771949828963]	[136,1048]	6.83216e-06
	1:11880743	1:11880744-11883462	["G","<DEL>"]	[3508,0]	[1.0,0.0]	[1754,0]	0.5
	1:11911800	1:11911801-11914324	["G","<DEL>"]	[3506,2]	[0.999429874572406,5.701254275940707E-4]	[1753,1]	0.000142572
	1:11988416	1:11988417-11993334	["T","<DEL>"]	[3505,3]	[0.9991448118586089,8.551881413911061E-4]	[1752,1]	0.000427716
	1:12291819	1:12291820-12293880	["G","<DEL>"]	[3506,2]	[0.999429874572406,5.701254275940707E-4]	[1753,1]	0.000142572
	1:12507253	1:12507254-12509448	["A","<DEL>"]	[3508,0]	[1.0,0.0]	[1754,0]	0.5
	1:12829788	1:12829789-12831997	["G","<DEL>"]	[3506,2]	[0.999429874572406,5.701254275940707E-4]	[1753,1]	0.000142572
	1:12948307	1:12948308-13138115	["T","<DEL>"]	[3488,20]	[0.9942987457240593,0.005701254275940707]	[1734,0]	0.526504
	1:13177686	1:13177687-13182746	["A","<DEL>"]	[3500,8]	[0.9977194982896237,0.002280501710376283]	[1746,0]	0.503983
	1:13872158	1:13872159-13873891	["G","<DEL>"]	[3507,1]	[0.999714937286203,2.8506271379703536E-4]	[1753,0]	0.5
	1:14364430	1:14364431-14368829	["G","<DEL>"]	[3508,0]	[1.0,0.0]	[1754,0]	0.5
	1:14378874	1:14378875-14383740	["C","<DEL>"]	[3507,1]	[0.999714937286203,2.8506271379703536E-4]	[1753,0]	0.5
	1:14437041	1:14437042-14438930	["T","<DEL>"]	[2534,974]	[0.7223489167616876,0.27765108323831245]	[903,123]	0.14497
	1:14657735	1:14657736-14658520	["T","<DEL>"]	[3508,0]	[1.0,0.0]	[1754,0]	0.5
	1:14731088	1:14731089-14734679	["A","<DEL>"]	[3505,3]	[0.9991448118586089,8.551881413911061E-4]	[1751,0]	0.500428
	1:14936763	1:14936764-14937751	["G","<DEL>"]	[3508,0]	[1.0,0.0]	[1754,0]	0.5
	1:15186991	1:15186992-15189622	["A","<DEL>"]	[3507,1]	[0.999714937286203,2.8506271379703536E-4]	[1753,0]	0.5
	1:15190828	1:15190829-15193009	["A","<DEL>"]	[3501,7]	[0.9980045610034207,0.0019954389965792475]	[1748,1]	0.00299401
	1:15201635	1:15201636-15213092	["C","<DEL>"]	[3506,2]	[0.999429874572406,5.701254275940707E-4]	[1752,0]	0.500143
	1:15203046	1:15203047-15212144	["G","<DEL>"]	[3505,3]	[0.9991448118586089,8.551881413911061E-4]	[1751,0]	0.500428
	1:15617306	1:15617307-15620993	["G","<DEL>"]	[3503,5]	[0.9985746864310148,0.0014253135689851768]	[1749,0]	0.501425
	1:15620975	1:15620976-15627417	["T","<DEL>"]	[3506,2]	[0.999429874572406,5.701254275940707E-4]	[1752,0]	0.500143
	1:15637684	1:15637685-15639363	["G","<DEL>"]	[3506,2]	[0.999429874572406,5.701254275940707E-4]	[1753,1]	0.000142572
	1:15642107	1:15642108-15646485	["A","<DEL>"]	[3506,2]	[0.999429874572406,5.701254275940707E-4]	[1752,0]	0.500143
	1:15737832	1:15737833-15741920	["C","<DEL>"]	[3496,12]	[0.9965792474344356,0.0034207525655644243]	[1743,1]	0.00940959
	1:15807955	1:15807956-15809749	["G","<DEL>"]	[3504,4]	[0.9988597491448119,0.0011402508551881414]	[1750,0]	0.500855
	1:15926189	1:15926190-15929943	["G","<DEL>"]	[3507,1]	[0.999714937286203,2.8506271379703536E-4]	[1753,0]	0.5
	1:16019677	1:16019678-16024860	["A","<DEL>"]	[3506,2]	[0.999429874572406,5.701254275940707E-4]	[1753,1]	0.000142572
	1:16115713	1:16115714-16117538	["T","<DEL>"]	[3508,0]	[1.0,0.0]	[1754,0]	0.5
	1:16137463	1:16137464-16146050	["G","<DEL>"]	[3508,0]	[1.0,0.0]	[1754,0]	0.5
	1:16151943	1:16151944-16155430	["G","<DEL>"]	[2223,1285]	[0.6336944127708096,0.36630558722919043]	[669,200]	0.000286164
	1:16176779	1:16176780-16194973	["A","<DEL>"]	[3507,1]	[0.999714937286203,2.8506271379703536E-4]	[1753,0]	0.5
	1:16350020	1:16350021-16351680	["G","<DEL>"]	[3494,14]	[0.9960091220068416,0.003990877993158495]	[1747,7]	1.04808e-20
	1:16481479	1:16481480-16488065	["C","<DEL>"]	[3504,4]	[0.9988597491448119,0.0011402508551881414]	[1751,1]	0.000855432
	1:16546799	1:16546800-16553589	["G","<DEL>"]	[3505,3]	[0.9991448118586089,8.551881413911061E-4]	[1751,0]	0.500428
	1:16638758	1:16638759-16641346	["G","<DEL>"]	[3507,1]	[0.999714937286203,2.8506271379703536E-4]	[1753,0]	0.5
	1:16697668	1:16697669-16701487	["C","<DEL>"]	[3506,2]	[0.999429874572406,5.701254275940707E-4]	[1752,0]	0.500143
	1:16731055	1:16731056-16741097	["T","<DEL>"]	[3502,6]	[0.9982896237172177,0.0017103762827822121]	[1749,1]	0.00213858
	1:16806559	1:16806560-16808664	["T","<DEL>"]	[3506,2]	[0.999429874572406,5.701254275940707E-4]	[1753,1]	0.000142572
	1:16809781	1:16809782-16811657	["C","<DEL>"]	[2777,731]	[0.7916191562143672,0.20838084378563285]	[1023,0]	6.52044e-43
	1:17361006	1:17361007-17363340	["G","<DEL>"]	[3499,9]	[0.9974344355758267,0.002565564424173318]	[1745,0]	0.505117
	1:17621039	1:17621040-17633490	["G","<DEL>"]	[3506,2]	[0.999429874572406,5.701254275940707E-4]	[1752,0]	0.500143
	1:17642038	1:17642039-17642935	["A","<DEL>"]	[3497,11]	[0.9968643101482326,0.003135689851767389]	[1748,5]	9.85359e-15
	1:17676161	1:17676162-17677658	["C","<DEL>"]	[2161,1347]	[0.6160205245153934,0.3839794754846066]	[648,241]	0.081816
	1:18289423	1:18289424-18316992	["T","<DEL>"]	[3504,4]	[0.9988597491448119,0.0011402508551881414]	[1750,0]	0.500855
	1:18577081	1:18577082-18602745	["A","<DEL>"]	[3503,5]	[0.9985746864310148,0.0014253135689851768]	[1749,0]	0.501425
	1:18668779	1:18668780-18672077	["G","<DEL>"]	[3507,1]	[0.999714937286203,2.8506271379703536E-4]	[1753,0]	0.5
	1:19053392	1:19053393-19056787	["A","<DEL>"]	[3502,6]	[0.9982896237172177,0.0017103762827822121]	[1749,1]	0.00213858
	1:19109718	1:19109719-19117015	["T","<DEL>"]	[3506,2]	[0.999429874572406,5.701254275940707E-4]	[1752,0]	0.500143
	1:19111208	1:19111209-19112192	["T","<DEL>"]	[3506,2]	[0.999429874572406,5.701254275940707E-4]	[1752,0]	0.500143
	1:19178669	1:19178670-19180042	["T","<DEL>"]	[3507,1]	[0.999714937286203,2.8506271379703536E-4]	[1753,0]	0.5
	1:19622535	1:19622536-19632658	["C","<DEL>"]	[3505,3]	[0.9991448118586089,8.551881413911061E-4]	[1751,0]	0.500428
	1:19647065	1:19647066-19648229	["G","<DEL>"]	[3507,1]	[0.999714937286203,2.8506271379703536E-4]	[1753,0]	0.5
	1:19720384	1:19720385-19731969	["G","<DEL>"]	[3502,6]	[0.9982896237172177,0.0017103762827822121]	[1748,0]	0.502137
	1:19848477	1:19848478-19866000	["C","<DEL>"]	[3505,3]	[0.9991448118586089,8.551881413911061E-4]	[1751,0]	0.500428
	1:19895465	1:19895466-19902037	["A","<DEL>"]	[3504,4]	[0.9988597491448119,0.0011402508551881414]	[1750,0]	0.500855
	1:20047316	1:20047317-20055646	["A","<DEL>"]	[3500,8]	[0.9977194982896237,0.002280501710376283]	[1746,0]	0.503983
	1:20285962	1:20285963-20287298	["C","<DEL>"]	[3508,0]	[1.0,0.0]	[1754,0]	0.5
	1:20302797	1:20302798-20305420	["A","<DEL>"]	[3505,3]	[0.9991448118586089,8.551881413911061E-4]	[1752,1]	0.000427716
	1:20326021	1:20326022-20328588	["T","<DEL>"]	[3508,0]	[1.0,0.0]	[1754,0]	0.5
	1:20588070	1:20588071-20595313	["T","<DEL>"]	[3505,3]	[0.9991448118586089,8.551881413911061E-4]	[1751,0]	0.500428
	1:20741213	1:20741214-20743740	["A","<DEL>"]	[3506,2]	[0.999429874572406,5.701254275940707E-4]	[1752,0]	0.500143
	1:20772003	1:20772004-20789029	["T","<DEL>"]	[3506,2]	[0.999429874572406,5.701254275940707E-4]	[1752,0]	0.500143
	1:20863951	1:20863952-20864812	["G","<DEL>"]	[3123,385]	[0.8902508551881414,0.10974914481185861]	[1370,1]	1.6795e-09
	1:20932484	1:20932485-20933703	["T","<DEL>"]	[3508,0]	[1.0,0.0]	[1754,0]	0.5
	1:21059768	1:21059769-21061544	["G","<DEL>"]	[3507,1]	[0.999714937286203,2.8506271379703536E-4]	[1753,0]	0.5
	1:21370213	1:21370214-21371463	["A","<DEL>"]	[3508,0]	[1.0,0.0]	[1754,0]	0.5
	1:21433903	1:21433904-21435917	["G","<DEL>"]	[3506,2]	[0.999429874572406,5.701254275940707E-4]	[1753,1]	0.000142572
	1:21492972	1:21492973-21495797	["C","<DEL>"]	[3505,3]	[0.9991448118586089,8.551881413911061E-4]	[1752,1]	0.000427716
	1:21690068	1:21690069-21718452	["C","<DEL>"]	[3504,4]	[0.9988597491448119,0.0011402508551881414]	[1750,0]	0.500855
	1:21726522	1:21726523-21729812	["T","<DEL>"]	[3508,0]	[1.0,0.0]	[1754,0]	0.5
	1:21757242	1:21757243-21760207	["G","<DEL>"]	[3486,22]	[0.9937286202964652,0.006271379703534778]	[1734,2]	0.000879656
	1:21786418	1:21786419-21786693	["T","<DEL>"]	[609,2899]	[0.17360319270239452,0.8263968072976055]	[103,1248]	5.44946e-15
	1:21822956	1:21822957-21828116	["T","<DEL>"]	[3499,9]	[0.9974344355758267,0.002565564424173318]	[1745,0]	0.505117
	1:21875562	1:21875563-21877036	["A","<DEL>"]	[3508,0]	[1.0,0.0]	[1754,0]	0.5
	1:22118465	1:22118466-22120743	["G","<DEL>"]	[3505,3]	[0.9991448118586089,8.551881413911061E-4]	[1752,1]	0.000427716
	1:22130748	1:22130749-22138827	["T","<DEL>"]	[3505,3]	[0.9991448118586089,8.551881413911061E-4]	[1751,0]	0.500428
	1:22345345	1:22345346-22346244	["T","<DEL>"]	[3506,2]	[0.999429874572406,5.701254275940707E-4]	[1753,1]	0.000142572
	1:22365621	1:22365622-22388136	["A","<DEL>"]	[3504,4]	[0.9988597491448119,0.0011402508551881414]	[1750,0]	0.500855
	1:22449113	1:22449114-22453139	["G","<DEL>"]	[3499,9]	[0.9974344355758267,0.002565564424173318]	[1747,2]	1.53612e-05
	1:22502034	1:22502035-22520950	["C","<DEL>"]	[3504,4]	[0.9988597491448119,0.0011402508551881414]	[1750,0]	0.500855
	1:22650284	1:22650285-22652600	["A","<DEL>"]	[3504,4]	[0.9988597491448119,0.0011402508551881414]	[1751,1]	0.000855432
	1:22711359	1:22711360-22714235	["G","<DEL>"]	[3508,0]	[1.0,0.0]	[1754,0]	0.5
	1:22753666	1:22753667-22755213	["A","<DEL>"]	[3507,1]	[0.999714937286203,2.8506271379703536E-4]	[1753,0]	0.5
	1:22796215	1:22796216-22797783	["G","<DEL>"]	[3506,2]	[0.999429874572406,5.701254275940707E-4]	[1752,0]	0.500143
	1:22810172	1:22810173-22822300	["A","<DEL>"]	[3507,1]	[0.999714937286203,2.8506271379703536E-4]	[1753,0]	0.5
	1:22815353	1:22815354-22815999	["G","<DEL>"]	[3504,4]	[0.9988597491448119,0.0011402508551881414]	[1750,0]	0.500855
	1:22864501	1:22864502-22866462	["G","<DEL>"]	[3488,20]	[0.9942987457240593,0.005701254275940707]	[1742,8]	2.17771e-19
	1:23168392	1:23168393-23172419	["A","<DEL>"]	[3504,4]	[0.9988597491448119,0.0011402508551881414]	[1750,0]	0.500855
	1:23195204	1:23195205-23206063	["G","<DEL>"]	[3502,6]	[0.9982896237172177,0.0017103762827822121]	[1749,1]	0.00213858
	1:23247583	1:23247584-23250333	["C","<DEL>"]	[3506,2]	[0.999429874572406,5.701254275940707E-4]	[1753,1]	0.000142572
	1:23272654	1:23272655-23286923	["T","<DEL>"]	[3505,3]	[0.9991448118586089,8.551881413911061E-4]	[1751,0]	0.500428
	1:23347016	1:23347017-23353394	["T","<DEL>"]	[3507,1]	[0.999714937286203,2.8506271379703536E-4]	[1753,0]	0.5
	1:23435471	1:23435472-23440450	["C","<DEL>"]	[3507,1]	[0.999714937286203,2.8506271379703536E-4]	[1753,0]	0.5
	1:23476331	1:23476332-23488413	["T","<DEL>"]	[3507,1]	[0.999714937286203,2.8506271379703536E-4]	[1753,0]	0.5
	1:23517552	1:23517553-23523988	["G","<DEL>"]	[3505,3]	[0.9991448118586089,8.551881413911061E-4]	[1751,0]	0.500428
	1:23677144	1:23677145-23680505	["C","<DEL>"]	[3507,1]	[0.999714937286203,2.8506271379703536E-4]	[1753,0]	0.5
	1:23999655	1:23999656-24001952	["T","<DEL>"]	[3507,1]	[0.999714937286203,2.8506271379703536E-4]	[1753,0]	0.5
	1:24025385	1:24025386-24029404	["G","<DEL>"]	[3507,1]	[0.999714937286203,2.8506271379703536E-4]	[1753,0]	0.5
	1:24048697	1:24048698-24058453	["C","<DEL>"]	[3505,3]	[0.9991448118586089,8.551881413911061E-4]	[1751,0]	0.500428
	1:24135410	1:24135411-24166313	["T","<DEL>"]	[3506,2]	[0.999429874572406,5.701254275940707E-4]	[1752,0]	0.500143
	1:24223527	1:24223528-24224116	["C","<DEL>"]	[3506,2]	[0.999429874572406,5.701254275940707E-4]	[1752,0]	0.500143
	1:24367675	1:24367676-24368455	["G","<DEL>"]	[3506,2]	[0.999429874572406,5.701254275940707E-4]	[1752,0]	0.500143
	1:24520335	1:24520336-24523683	["T","<DEL>"]	[2954,554]	[0.8420752565564424,0.15792474344355759]	[1225,25]	0.000517645
	1:24587738	1:24587739-24607193	["A","<DEL>"]	[3507,1]	[0.999714937286203,2.8506271379703536E-4]	[1753,0]	0.5
	1:24804549	1:24804550-24807456	["G","<DEL>"]	[3160,348]	[0.9007981755986317,0.09920182440136831]	[1424,18]	0.738816
	1:25045212	1:25045213-25046500	["G","<DEL>"]	[3504,4]	[0.9988597491448119,0.0011402508551881414]	[1752,2]	1.2203e-07
	1:25046311	1:25046312-25053669	["C","<DEL>"]	[3502,6]	[0.9982896237172177,0.0017103762827822121]	[1749,1]	0.00213858
	1:25178699	1:25178700-25183993	["A","<DEL>"]	[3466,42]	[0.9880273660205245,0.011972633979475485]	[1712,0]	0.60997
	1:25201815	1:25201816-25203632	["A","<DEL>"]	[3508,0]	[1.0,0.0]	[1754,0]	0.5
	1:25506099	1:25506100-25511659	["A","<DEL>"]	[3501,7]	[0.9980045610034207,0.0019954389965792475]	[1747,0]	0.50299
	1:25532097	1:25532098-25539412	["G","<DEL>"]	[3505,3]	[0.9991448118586089,8.551881413911061E-4]	[1751,0]	0.500428
	1:25547657	1:25547658-25551846	["A","<DEL>"]	[3508,0]	[1.0,0.0]	[1754,0]	0.5
	1:26261340	1:26261341-26265337	["G","<DEL>"]	[3507,1]	[0.999714937286203,2.8506271379703536E-4]	[1753,0]	0.5
	1:26460112	1:26460113-26464796	["C","<DEL>"]	[2872,636]	[0.8187001140250855,0.18129988597491448]	[1184,66]	0.184967
	1:26498772	1:26498773-26501433	["T","<DEL>"]	[3505,3]	[0.9991448118586089,8.551881413911061E-4]	[1752,1]	0.000427716
	1:26509895	1:26509896-26538256	["A","<DEL>"]	[3502,6]	[0.9982896237172177,0.0017103762827822121]	[1748,0]	0.502137
	1:26703603	1:26703604-26713184	["G","<DEL>"]	[3505,3]	[0.9991448118586089,8.551881413911061E-4]	[1751,0]	0.500428
	1:26712537	1:26712538-26718737	["G","<DEL>"]	[3505,3]	[0.9991448118586089,8.551881413911061E-4]	[1751,0]	0.500428
	1:26787573	1:26787574-26789814	["C","<DEL>"]	[3507,1]	[0.999714937286203,2.8506271379703536E-4]	[1753,0]	0.5
	1:26838228	1:26838229-26842800	["T","<DEL>"]	[3505,3]	[0.9991448118586089,8.551881413911061E-4]	[1752,1]	0.000427716
	1:26959828	1:26959829-26980557	["A","<DEL>"]	[3503,5]	[0.9985746864310148,0.0014253135689851768]	[1749,0]	0.501425
	1:26961194	1:26961195-26963542	["T","<DEL>"]	[3507,1]	[0.999714937286203,2.8506271379703536E-4]	[1753,0]	0.5
	1:27000216	1:27000217-27002947	["T","<DEL>"]	[3507,1]	[0.999714937286203,2.8506271379703536E-4]	[1753,0]	0.5
	1:27288588	1:27288589-27291821	["T","<DEL>"]	[3506,2]	[0.999429874572406,5.701254275940707E-4]	[1752,0]	0.500143
	1:27651343	1:27651344-27655889	["C","<DEL>"]	[3506,2]	[0.999429874572406,5.701254275940707E-4]	[1752,0]	0.500143
	1:27787417	1:27787418-27807306	["A","<DEL>"]	[3504,4]	[0.9988597491448119,0.0011402508551881414]	[1750,0]	0.500855
	1:27974535	1:27974536-27981188	["T","<DEL>"]	[3504,4]	[0.9988597491448119,0.0011402508551881414]	[1750,0]	0.500855
	1:27998077	1:27998078-27999285	["T","<DEL>"]	[3507,1]	[0.999714937286203,2.8506271379703536E-4]	[1753,0]	0.5
	1:28141763	1:28141764-28152335	["G","<DEL>"]	[3507,1]	[0.999714937286203,2.8506271379703536E-4]	[1753,0]	0.5
	1:28497311	1:28497312-28499919	["A","<DEL>"]	[3506,2]	[0.999429874572406,5.701254275940707E-4]	[1753,1]	0.000142572
	1:28551265	1:28551266-28554061	["C","<DEL>"]	[3375,133]	[0.9620866590649944,0.0379133409350057]	[1621,0]	0.138474
	1:28571996	1:28571997-28575786	["T","<DEL>"]	[3506,2]	[0.999429874572406,5.701254275940707E-4]	[1752,0]	0.500143
	1:28580286	1:28580287-28584178	["G","<DEL>"]	[3505,3]	[0.9991448118586089,8.551881413911061E-4]	[1751,0]	0.500428
	1:28631041	1:28631042-28637278	["G","<DEL>"]	[3508,0]	[1.0,0.0]	[1754,0]	0.5
	1:28632436	1:28632437-28634114	["G","<DEL>"]	[3508,0]	[1.0,0.0]	[1754,0]	0.5
	1:28703005	1:28703006-28706736	["T","<DEL>"]	[3505,3]	[0.9991448118586089,8.551881413911061E-4]	[1752,1]	0.000427716
	1:28833933	1:28833934-28835196	["G","<DEL>"]	[3460,48]	[0.9863169897377423,0.013683010262257697]	[1707,1]	0.15893
	1:28911226	1:28911227-28912374	["A","<DEL>"]	[3504,4]	[0.9988597491448119,0.0011402508551881414]	[1751,1]	0.000855432
	1:29150063	1:29150064-29158293	["A","<DEL>"]	[3501,7]	[0.9980045610034207,0.0019954389965792475]	[1748,1]	0.00299401
	1:29304420	1:29304421-29306255	["A","<DEL>"]	[3484,24]	[0.9931584948688712,0.0068415051311288486]	[1730,0]	0.538076
	1:29545183	1:29545184-29549901	["G","<DEL>"]	[3508,0]	[1.0,0.0]	[1754,0]	0.5
	1:29780900	1:29780901-29788192	["G","<DEL>"]	[3499,9]	[0.9974344355758267,0.002565564424173318]	[1746,1]	0.00513258
	1:30083643	1:30083644-30091241	["G","<DEL>"]	[3507,1]	[0.999714937286203,2.8506271379703536E-4]	[1753,0]	0.5
	1:30178148	1:30178149-30182087	["A","<DEL>"]	[3501,7]	[0.9980045610034207,0.0019954389965792475]	[1748,1]	0.00299401
	1:30218634	1:30218635-30231176	["G","<DEL>"]	[3500,8]	[0.9977194982896237,0.002280501710376283]	[1747,1]	0.00399201
	1:30479782	1:30479783-30489512	["T","<DEL>"]	[3486,22]	[0.9937286202964652,0.006271379703534778]	[1732,0]	0.532054
	1:30507055	1:30507056-30508358	["T","<DEL>"]	[3497,11]	[0.9968643101482326,0.003135689851767389]	[1748,5]	9.85359e-15
	1:30617677	1:30617678-30621425	["G","<DEL>"]	[3505,3]	[0.9991448118586089,8.551881413911061E-4]	[1751,0]	0.500428
	1:30738620	1:30738621-30739938	["T","<DEL>"]	[3079,429]	[0.8777080957810718,0.12229190421892816]	[1345,20]	0.164819
	1:30740735	1:30740736-30741249	["C","<DEL>"]	[3508,0]	[1.0,0.0]	[1754,0]	0.5
	1:30888284	1:30888285-30889980	["C","<DEL>"]	[3501,7]	[0.9980045610034207,0.0019954389965792475]	[1750,3]	1.21926e-09
	1:30987403	1:30987404-30990824	["A","<DEL>"]	[3500,8]	[0.9977194982896237,0.002280501710376283]	[1747,1]	0.00399201
	1:31339718	1:31339719-31340927	["C","<DEL>"]	[3508,0]	[1.0,0.0]	[1754,0]	0.5
	1:31575076	1:31575077-31577349	["G","<DEL>"]	[3492,16]	[0.9954389965792474,0.004561003420752566]	[1739,1]	0.0171073
	1:31625866	1:31625867-31633051	["G","<DEL>"]	[3506,2]	[0.999429874572406,5.701254275940707E-4]	[1752,0]	0.500143
	1:31708107	1:31708108-31710278	["G","<DEL>"]	[3506,2]	[0.999429874572406,5.701254275940707E-4]	[1752,0]	0.500143
	1:31719999	1:31720000-31722527	["T","<DEL>"]	[3506,2]	[0.999429874572406,5.701254275940707E-4]	[1753,1]	0.000142572
	1:31771059	1:31771060-31772734	["A","<DEL>"]	[3508,0]	[1.0,0.0]	[1754,0]	0.5
	1:31815531	1:31815532-31821077	["A","<DEL>"]	[3507,1]	[0.999714937286203,2.8506271379703536E-4]	[1753,0]	0.5
	1:31910743	1:31910744-31914162	["G","<DEL>"]	[3498,10]	[0.9971493728620296,0.0028506271379703536]	[1745,1]	0.0064157
	1:31988236	1:31988237-31999752	["G","<DEL>"]	[3508,0]	[1.0,0.0]	[1754,0]	0.5
	1:32186535	1:32186536-32187879	["G","<DEL>"]	[3503,5]	[0.9985746864310148,0.0014253135689851768]	[1749,0]	0.501425
	1:32266947	1:32266948-32274263	["T","<DEL>"]	[3507,1]	[0.999714937286203,2.8506271379703536E-4]	[1753,0]	0.5
	1:32291033	1:32291034-32292115	["A","<DEL>"]	[3507,1]	[0.999714937286203,2.8506271379703536E-4]	[1753,0]	0.5
	1:32404373	1:32404374-32411611	["G","<DEL>"]	[3489,19]	[0.9945838084378563,0.005416191562143672]	[1735,0]	0.523912
	1:32405381	1:32405382-32409759	["A","<DEL>"]	[3493,15]	[0.9957240592930444,0.00427594070695553]	[1739,0]	0.514804
	1:32544466	1:32544467-32548611	["T","<DEL>"]	[3498,10]	[0.9971493728620296,0.0028506271379703536]	[1744,0]	0.50639
	1:32553471	1:32553472-32555530	["A","<DEL>"]	[3508,0]	[1.0,0.0]	[1754,0]	0.5
	1:32554387	1:32554388-32556380	["A","<DEL>"]	[3507,1]	[0.999714937286203,2.8506271379703536E-4]	[1753,0]	0.5
	1:32580612	1:32580613-32583075	["A","<DEL>"]	[3507,1]	[0.999714937286203,2.8506271379703536E-4]	[1753,0]	0.5
	1:32671730	1:32671731-32674064	["T","<DEL>"]	[3502,6]	[0.9982896237172177,0.0017103762827822121]	[1749,1]	0.00213858
	1:32697582	1:32697583-32702971	["G","<DEL>"]	[3503,5]	[0.9985746864310148,0.0014253135689851768]	[1749,0]	0.501425
	1:32730613	1:32730614-32731927	["G","<DEL>"]	[3506,2]	[0.999429874572406,5.701254275940707E-4]	[1753,1]	0.000142572
	1:32874352	1:32874353-32875398	["C","<DEL>"]	[3508,0]	[1.0,0.0]	[1754,0]	0.5
	1:33273723	1:33273724-33277393	["T","<DEL>"]	[3507,1]	[0.999714937286203,2.8506271379703536E-4]	[1753,0]	0.5
	1:33339674	1:33339675-33345092	["C","<DEL>"]	[3500,8]	[0.9977194982896237,0.002280501710376283]	[1746,0]	0.503983
	1:33418057	1:33418058-33421133	["A","<DEL>"]	[3460,48]	[0.9863169897377423,0.013683010262257697]	[1706,0]	0.639088
	1:33444540	1:33444541-33446797	["A","<DEL>"]	[3508,0]	[1.0,0.0]	[1754,0]	0.5
	1:33473820	1:33473821-33478859	["G","<DEL>"]	[3508,0]	[1.0,0.0]	[1754,0]	0.5
	1:33636062	1:33636063-33639630	["A","<DEL>"]	[3502,6]	[0.9982896237172177,0.0017103762827822121]	[1749,1]	0.00213858
	1:33711449	1:33711450-33717866	["G","<DEL>"]	[3507,1]	[0.999714937286203,2.8506271379703536E-4]	[1753,0]	0.5
	1:33872109	1:33872110-33876513	["A","<DEL>"]	[3506,2]	[0.999429874572406,5.701254275940707E-4]	[1752,0]	0.500143
	1:33898070	1:33898071-33899118	["G","<DEL>"]	[3482,26]	[0.992588369441277,0.007411630558722919]	[1728,0]	0.544551
	1:34406676	1:34406677-34410207	["G","<DEL>"]	[3507,1]	[0.999714937286203,2.8506271379703536E-4]	[1753,0]	0.5
	1:34406848	1:34406849-34411985	["A","<DEL>"]	[3507,1]	[0.999714937286203,2.8506271379703536E-4]	[1753,0]	0.5
	1:34537096	1:34537097-34538820	["C","<DEL>"]	[3506,2]	[0.999429874572406,5.701254275940707E-4]	[1752,0]	0.500143
	1:34657323	1:34657324-34663319	["T","<DEL>"]	[3505,3]	[0.9991448118586089,8.551881413911061E-4]	[1751,0]	0.500428
	1:34955800	1:34955801-34959162	["A","<DEL>"]	[3507,1]	[0.999714937286203,2.8506271379703536E-4]	[1753,0]	0.5
	1:35101428	1:35101429-35111983	["T","<DEL>"]	[2883,625]	[0.821835803876853,0.1781641961231471]	[1194,65]	0.131682
	1:35486376	1:35486377-35494315	["A","<DEL>"]	[3508,0]	[1.0,0.0]	[1754,0]	0.5
	1:35877700	1:35877701-35878871	["T","<DEL>"]	[3508,0]	[1.0,0.0]	[1754,0]	0.5
	1:35993267	1:35993268-35997316	["A","<DEL>"]	[3508,0]	[1.0,0.0]	[1754,0]	0.5
	1:36328183	1:36328184-36328966	["T","<DEL>"]	[3507,1]	[0.999714937286203,2.8506271379703536E-4]	[1753,0]	0.5
	1:36339362	1:36339363-36343904	["G","<DEL>"]	[3506,2]	[0.999429874572406,5.701254275940707E-4]	[1752,0]	0.500143
	1:36711122	1:36711123-36712416	["A","<DEL>"]	[3507,1]	[0.999714937286203,2.8506271379703536E-4]	[1753,0]	0.5
	1:36733282	1:36733283-36733515	["T","<DEL>"]	[484,3024]	[0.1379703534777651,0.8620296465222349]	[82,1352]	1.06603e-18
	1:37050221	1:37050222-37052044	["T","<DEL>"]	[3496,12]	[0.9965792474344356,0.0034207525655644243]	[1742,0]	0.50935
	1:37297979	1:37297980-37299400	["T","<DEL>"]	[3501,7]	[0.9980045610034207,0.0019954389965792475]	[1750,3]	1.21926e-09
	1:37495860	1:37495861-37498000	["A","<DEL>"]	[3500,8]	[0.9977194982896237,0.002280501710376283]	[1747,1]	0.00399201
	1:37559985	1:37559986-37568091	["T","<DEL>"]	[3504,4]	[0.9988597491448119,0.0011402508551881414]	[1750,0]	0.500855
	1:37632553	1:37632554-37687416	["T","<DEL>"]	[3505,3]	[0.9991448118586089,8.551881413911061E-4]	[1751,0]	0.500428
	1:37763306	1:37763307-37765149	["A","<DEL>"]	[3505,3]	[0.9991448118586089,8.551881413911061E-4]	[1752,1]	0.000427716
	1:37816482	1:37816483-37816722	["T","<DEL>"]	[1459,2049]	[0.41590649942987457,0.5840935005701254]	[309,604]	0.572148
	1:37856853	1:37856854-37858667	["G","<DEL>"]	[3508,0]	[1.0,0.0]	[1754,0]	0.5
	1:37908549	1:37908550-37909319	["G","<DEL>"]	[3506,2]	[0.999429874572406,5.701254275940707E-4]	[1752,0]	0.500143
	1:37910057	1:37910058-37911419	["C","<DEL>"]	[3507,1]	[0.999714937286203,2.8506271379703536E-4]	[1753,0]	0.5
	1:37918968	1:37918969-37927759	["G","<DEL>"]	[3499,9]	[0.9974344355758267,0.002565564424173318]	[1745,0]	0.505117
	1:37919042	1:37919043-37924253	["C","<DEL>"]	[3494,14]	[0.9960091220068416,0.003990877993158495]	[1740,0]	0.512852
	1:37996632	1:37996633-37997449	["A","<DEL>"]	[3508,0]	[1.0,0.0]	[1754,0]	0.5
	1:38393401	1:38393402-38394983	["G","<DEL>"]	[3506,2]	[0.999429874572406,5.701254275940707E-4]	[1753,1]	0.000142572
	1:38538590	1:38538591-38539928	["G","<DEL>"]	[3506,2]	[0.999429874572406,5.701254275940707E-4]	[1753,1]	0.000142572
	1:38602488	1:38602489-38604801	["G","<DEL>"]	[3394,114]	[0.9675028506271379,0.03249714937286203]	[1644,4]	0.0710397
	1:39084107	1:39084108-39085826	["C","<DEL>"]	[3275,233]	[0.9335803876852907,0.06641961231470923]	[1526,5]	0.387694
	1:39277261	1:39277262-39277913	["G","<DEL>"]	[3492,16]	[0.9954389965792474,0.004561003420752566]	[1740,2]	0.0002207
	1:39541552	1:39541553-39543434	["G","<DEL>"]	[3504,4]	[0.9988597491448119,0.0011402508551881414]	[1752,2]	1.2203e-07
	1:39555054	1:39555055-39558166	["C","<DEL>"]	[3506,2]	[0.999429874572406,5.701254275940707E-4]	[1752,0]	0.500143
	1:39666171	1:39666172-39669756	["G","<DEL>"]	[3506,2]	[0.999429874572406,5.701254275940707E-4]	[1752,0]	0.500143
	1:39667677	1:39667678-39678338	["C","<DEL>"]	[3508,0]	[1.0,0.0]	[1754,0]	0.5
	1:39704911	1:39704912-39708371	["C","<DEL>"]	[3507,1]	[0.999714937286203,2.8506271379703536E-4]	[1753,0]	0.5
	1:39840961	1:39840962-39842810	["T","<DEL>"]	[3506,2]	[0.999429874572406,5.701254275940707E-4]	[1752,0]	0.500143
	1:39948363	1:39948364-39949730	["A","<DEL>"]	[3506,2]	[0.999429874572406,5.701254275940707E-4]	[1753,1]	0.000142572
	1:39998253	1:39998254-40001421	["G","<DEL>"]	[3491,17]	[0.9951539338654504,0.004846066134549601]	[1737,0]	0.519102
	1:40552335	1:40552336-40553612	["A","<DEL>"]	[3506,2]	[0.999429874572406,5.701254275940707E-4]	[1752,0]	0.500143
	1:40711112	1:40711113-40711960	["A","<DEL>"]	[3505,3]	[0.9991448118586089,8.551881413911061E-4]	[1751,0]	0.500428
	1:40748134	1:40748135-40750161	["C","<DEL>"]	[3503,5]	[0.9985746864310148,0.0014253135689851768]	[1749,0]	0.501425
	1:40857712	1:40857713-40858064	["G","<DEL>"]	[3506,2]	[0.999429874572406,5.701254275940707E-4]	[1752,0]	0.500143
	1:41021686	1:41021687-41028628	["C","<DEL>"]	[3379,129]	[0.9632269099201825,0.03677309007981756]	[1625,0]	0.126101
	1:41441482	1:41441483-41444242	["C","<DEL>"]	[3508,0]	[1.0,0.0]	[1754,0]	0.5
	1:41743843	1:41743844-41744542	["G","<DEL>"]	[3504,4]	[0.9988597491448119,0.0011402508551881414]	[1750,0]	0.500855
	1:42206336	1:42206337-42208786	["C","<DEL>"]	[3507,1]	[0.999714937286203,2.8506271379703536E-4]	[1753,0]	0.5
	1:42558309	1:42558310-42563014	["A","<DEL>"]	[3507,1]	[0.999714937286203,2.8506271379703536E-4]	[1753,0]	0.5
	1:42648661	1:42648662-42652858	["C","<DEL>"]	[3507,1]	[0.999714937286203,2.8506271379703536E-4]	[1753,0]	0.5
	1:42755690	1:42755691-42756728	["T","<DEL>"]	[3507,1]	[0.999714937286203,2.8506271379703536E-4]	[1753,0]	0.5
	1:42916344	1:42916345-42954899	["A","<DEL>"]	[3507,1]	[0.999714937286203,2.8506271379703536E-4]	[1753,0]	0.5
	1:43185623	1:43185624-43224020	["C","<DEL>"]	[3502,6]	[0.9982896237172177,0.0017103762827822121]	[1748,0]	0.502137
	1:43367827	1:43367828-43368533	["A","<DEL>"]	[3507,1]	[0.999714937286203,2.8506271379703536E-4]	[1753,0]	0.5
	1:43385263	1:43385264-43386593	["C","<DEL>"]	[3508,0]	[1.0,0.0]	[1754,0]	0.5
	1:43446203	1:43446204-43453197	["C","<DEL>"]	[3506,2]	[0.999429874572406,5.701254275940707E-4]	[1752,0]	0.500143
	1:43538256	1:43538257-43539063	["C","<DEL>"]	[3495,13]	[0.9962941847206386,0.0037058152793614596]	[1741,0]	0.511034
	1:43575896	1:43575897-43578526	["T","<DEL>"]	[3507,1]	[0.999714937286203,2.8506271379703536E-4]	[1753,0]	0.5
	1:43634664	1:43634665-43635648	["C","<DEL>"]	[3508,0]	[1.0,0.0]	[1754,0]	0.5
	1:43694042	1:43694043-43695566	["C","<DEL>"]	[3339,169]	[0.951824401368301,0.04817559863169897]	[1588,3]	0.696277
	1:43714725	1:43714726-43725473	["T","<DEL>"]	[3503,5]	[0.9985746864310148,0.0014253135689851768]	[1749,0]	0.501425
	1:43970461	1:43970462-43973386	["T","<DEL>"]	[3503,5]	[0.9985746864310148,0.0014253135689851768]	[1751,2]	6.10151e-07
	1:44038166	1:44038167-44039054	["A","<DEL>"]	[3499,9]	[0.9974344355758267,0.002565564424173318]	[1749,4]	3.13434e-12
	1:44107421	1:44107422-44112851	["A","<DEL>"]	[3506,2]	[0.999429874572406,5.701254275940707E-4]	[1752,0]	0.500143
	1:44469655	1:44469656-44471084	["C","<DEL>"]	[3503,5]	[0.9985746864310148,0.0014253135689851768]	[1751,2]	6.10151e-07
	1:44513924	1:44513925-44515642	["A","<DEL>"]	[3508,0]	[1.0,0.0]	[1754,0]	0.5
	1:44959019	1:44959020-44959706	["C","<DEL>"]	[3507,1]	[0.999714937286203,2.8506271379703536E-4]	[1753,0]	0.5
	1:45154839	1:45154840-45160289	["T","<DEL>"]	[3507,1]	[0.999714937286203,2.8506271379703536E-4]	[1753,0]	0.5
	1:45166090	1:45166091-45167408	["C","<DEL>"]	[3508,0]	[1.0,0.0]	[1754,0]	0.5
	1:45175172	1:45175173-45176116	["A","<DEL>"]	[3506,2]	[0.999429874572406,5.701254275940707E-4]	[1753,1]	0.000142572
	1:45392559	1:45392560-45643851	["G","<DEL>"]	[3507,1]	[0.999714937286203,2.8506271379703536E-4]	[1753,0]	0.5
	1:45519161	1:45519162-45527503	["C","<DEL>"]	[3507,1]	[0.999714937286203,2.8506271379703536E-4]	[1753,0]	0.5
	1:45618092	1:45618093-45623393	["G","<DEL>"]	[3500,8]	[0.9977194982896237,0.002280501710376283]	[1746,0]	0.503983
	1:45766964	1:45766965-45768601	["C","<DEL>"]	[3507,1]	[0.999714937286203,2.8506271379703536E-4]	[1753,0]	0.5
	1:45789172	1:45789173-45790827	["A","<DEL>"]	[3508,0]	[1.0,0.0]	[1754,0]	0.5
	1:45822652	1:45822653-45823468	["C","<DEL>"]	[3508,0]	[1.0,0.0]	[1754,0]	0.5
	1:45879451	1:45879452-45884203	["A","<DEL>"]	[3508,0]	[1.0,0.0]	[1754,0]	0.5
	1:45980801	1:45980802-45983530	["T","<DEL>"]	[3507,1]	[0.999714937286203,2.8506271379703536E-4]	[1753,0]	0.5
	1:46008653	1:46008654-46010841	["T","<DEL>"]	[3507,1]	[0.999714937286203,2.8506271379703536E-4]	[1753,0]	0.5
	1:46200950	1:46200951-46203211	["T","<DEL>"]	[3507,1]	[0.999714937286203,2.8506271379703536E-4]	[1753,0]	0.5
	1:46371944	1:46371945-46400113	["T","<DEL>"]	[3508,0]	[1.0,0.0]	[1754,0]	0.5
	1:46485638	1:46485639-46487285	["G","<DEL>"]	[3508,0]	[1.0,0.0]	[1754,0]	0.5
	1:46777113	1:46777114-46779171	["G","<DEL>"]	[3508,0]	[1.0,0.0]	[1754,0]	0.5
	1:46884463	1:46884464-46892600	["A","<DEL>"]	[3503,5]	[0.9985746864310148,0.0014253135689851768]	[1749,0]	0.501425
	1:47003876	1:47003877-47071153	["T","<DEL>"]	[3504,4]	[0.9988597491448119,0.0011402508551881414]	[1750,0]	0.500855
	1:47291436	1:47291437-47304260	["A","<DEL>"]	[3507,1]	[0.999714937286203,2.8506271379703536E-4]	[1753,0]	0.5
	1:47493829	1:47493830-47496025	["T","<DEL>"]	[3508,0]	[1.0,0.0]	[1754,0]	0.5
	1:48029463	1:48029464-48031447	["A","<DEL>"]	[3507,1]	[0.999714937286203,2.8506271379703536E-4]	[1753,0]	0.5
	1:48211721	1:48211722-48218534	["G","<DEL>"]	[3506,2]	[0.999429874572406,5.701254275940707E-4]	[1752,0]	0.500143
	1:48245259	1:48245260-48247864	["A","<DEL>"]	[3498,10]	[0.9971493728620296,0.0028506271379703536]	[1746,2]	2.55898e-05
	1:48479196	1:48479197-48482765	["A","<DEL>"]	[3507,1]	[0.999714937286203,2.8506271379703536E-4]	[1753,0]	0.5
	1:48722103	1:48722104-48723656	["A","<DEL>"]	[3507,1]	[0.999714937286203,2.8506271379703536E-4]	[1753,0]	0.5
	1:48985975	1:48985976-48987089	["A","<DEL>"]	[3508,0]	[1.0,0.0]	[1754,0]	0.5
	1:49260572	1:49260573-49265485	["T","<DEL>"]	[3507,1]	[0.999714937286203,2.8506271379703536E-4]	[1753,0]	0.5
	1:49597787	1:49597788-49609365	["G","<DEL>"]	[3506,2]	[0.999429874572406,5.701254275940707E-4]	[1752,0]	0.500143
	1:49691509	1:49691510-49700376	["C","<DEL>"]	[3508,0]	[1.0,0.0]	[1754,0]	0.5
	1:49844386	1:49844387-49900078	["C","<DEL>"]	[3506,2]	[0.999429874572406,5.701254275940707E-4]	[1752,0]	0.500143
	1:49914510	1:49914511-49998600	["A","<DEL>"]	[3483,25]	[0.9928734321550741,0.007126567844925884]	[1729,0]	0.541258
	1:49932031	1:49932032-49947218	["A","<DEL>"]	[3482,26]	[0.992588369441277,0.007411630558722919]	[1728,0]	0.544551
	1:49935407	1:49935408-49943816	["T","<DEL>"]	[3485,23]	[0.9934435575826682,0.006556442417331813]	[1731,0]	0.535008
	1:50021214	1:50021215-50029440	["T","<DEL>"]	[3498,10]	[0.9971493728620296,0.0028506271379703536]	[1744,0]	0.50639
	1:50224331	1:50224332-50227331	["A","<DEL>"]	[3506,2]	[0.999429874572406,5.701254275940707E-4]	[1752,0]	0.500143
	1:50538099	1:50538100-50543958	["A","<DEL>"]	[3507,1]	[0.999714937286203,2.8506271379703536E-4]	[1753,0]	0.5
	1:50860988	1:50860989-50877127	["T","<DEL>"]	[3505,3]	[0.9991448118586089,8.551881413911061E-4]	[1751,0]	0.500428
	1:50915513	1:50915514-50917725	["A","<DEL>"]	[3507,1]	[0.999714937286203,2.8506271379703536E-4]	[1753,0]	0.5
	1:50991831	1:50991832-50999004	["T","<DEL>"]	[3502,6]	[0.9982896237172177,0.0017103762827822121]	[1748,0]	0.502137
	1:51054407	1:51054408-51061360	["T","<DEL>"]	[3505,3]	[0.9991448118586089,8.551881413911061E-4]	[1751,0]	0.500428
	1:51056571	1:51056572-51058592	["T","<DEL>"]	[3505,3]	[0.9991448118586089,8.551881413911061E-4]	[1751,0]	0.500428
	1:51091296	1:51091297-51092899	["G","<DEL>"]	[3487,21]	[0.9940136830102623,0.0059863169897377425]	[1733,0]	0.529219
	1:51147767	1:51147768-51150533	["A","<DEL>"]	[3508,0]	[1.0,0.0]	[1754,0]	0.5
	1:51149033	1:51149034-51150752	["T","<DEL>"]	[3507,1]	[0.999714937286203,2.8506271379703536E-4]	[1753,0]	0.5
	1:51495412	1:51495413-51497589	["T","<DEL>"]	[3508,0]	[1.0,0.0]	[1754,0]	0.5
	1:51745607	1:51745608-51746960	["T","<DEL>"]	[3508,0]	[1.0,0.0]	[1754,0]	0.5
	1:51778919	1:51778920-51783098	["T","<DEL>"]	[3497,11]	[0.9968643101482326,0.003135689851767389]	[1746,3]	8.03561e-08
	1:51951515	1:51951516-51966922	["G","<DEL>"]	[3507,1]	[0.999714937286203,2.8506271379703536E-4]	[1753,0]	0.5
	1:52036785	1:52036786-52044735	["C","<DEL>"]	[3507,1]	[0.999714937286203,2.8506271379703536E-4]	[1753,0]	0.5
	1:52503543	1:52503544-52505997	["G","<DEL>"]	[3508,0]	[1.0,0.0]	[1754,0]	0.5
	1:52689581	1:52689582-52696057	["T","<DEL>"]	[3508,0]	[1.0,0.0]	[1754,0]	0.5
	1:53025324	1:53025325-53027304	["C","<DEL>"]	[3477,31]	[0.9911630558722919,0.008836944127708095]	[1723,0]	0.562582
	1:53087088	1:53087089-53090601	["G","<DEL>"]	[3506,2]	[0.999429874572406,5.701254275940707E-4]	[1752,0]	0.500143
	1:53241141	1:53241142-53244533	["T","<DEL>"]	[3508,0]	[1.0,0.0]	[1754,0]	0.5
	1:53417106	1:53417107-53419825	["T","<DEL>"]	[3475,33]	[0.9905929304446979,0.009407069555302166]	[1721,0]	0.570473
	1:53594033	1:53594034-53594890	["C","<DEL>"]	[2603,905]	[0.742018244013683,0.257981755986317]	[925,76]	1.71825e-07
	1:53594115	1:53594116-53595565	["C","<DEL>"]	[2750,758]	[0.7839224629418472,0.2160775370581528]	[1053,57]	0.000360287
	1:53595137	1:53595138-53595621	["A","<DEL>"]	[2612,896]	[0.7445838084378563,0.2554161915621437]	[931,73]	9.94897e-08
	1:53835606	1:53835607-53842612	["C","<DEL>"]	[3501,7]	[0.9980045610034207,0.0019954389965792475]	[1748,1]	0.00299401
	1:53850969	1:53850970-53852406	["A","<DEL>"]	[3504,4]	[0.9988597491448119,0.0011402508551881414]	[1752,2]	1.2203e-07
	1:53981751	1:53981752-53983034	["T","<DEL>"]	[3494,14]	[0.9960091220068416,0.003990877993158495]	[1747,7]	1.04808e-20
	1:54594516	1:54594517-54601830	["T","<DEL>"]	[3500,8]	[0.9977194982896237,0.002280501710376283]	[1747,1]	0.00399201
	1:54598446	1:54598447-54602012	["T","<DEL>"]	[3502,6]	[0.9982896237172177,0.0017103762827822121]	[1748,0]	0.502137
	1:54894013	1:54894014-54897427	["G","<DEL>"]	[3481,27]	[0.99230330672748,0.007696693272519955]	[1728,1]	0.0499927
	1:54975503	1:54975504-54979603	["A","<DEL>"]	[3504,4]	[0.9988597491448119,0.0011402508551881414]	[1750,0]	0.500855
	1:55053515	1:55053516-55055803	["G","<DEL>"]	[3506,2]	[0.999429874572406,5.701254275940707E-4]	[1753,1]	0.000142572
	1:55083680	1:55083681-55085112	["A","<DEL>"]	[3506,2]	[0.999429874572406,5.701254275940707E-4]	[1753,1]	0.000142572
	1:55092269	1:55092270-55095973	["T","<DEL>"]	[2202,1306]	[0.6277080957810718,0.37229190421892816]	[626,178]	2.31136e-11
	1:55300966	1:55300967-55305529	["G","<DEL>"]	[3504,4]	[0.9988597491448119,0.0011402508551881414]	[1750,0]	0.500855
	1:55305710	1:55305711-55309863	["A","<DEL>"]	[3505,3]	[0.9991448118586089,8.551881413911061E-4]	[1751,0]	0.500428
	1:55371408	1:55371409-55372228	["G","<DEL>"]	[3507,1]	[0.999714937286203,2.8506271379703536E-4]	[1753,0]	0.5
	1:55480934	1:55480935-55482207	["A","<DEL>"]	[3507,1]	[0.999714937286203,2.8506271379703536E-4]	[1753,0]	0.5
	1:55699173	1:55699174-55716866	["T","<DEL>"]	[3508,0]	[1.0,0.0]	[1754,0]	0.5
	1:56273839	1:56273840-56294695	["C","<DEL>"]	[3508,0]	[1.0,0.0]	[1754,0]	0.5
	1:56701330	1:56701331-56702999	["A","<DEL>"]	[3508,0]	[1.0,0.0]	[1754,0]	0.5
	1:57062329	1:57062330-57067493	["T","<DEL>"]	[3508,0]	[1.0,0.0]	[1754,0]	0.5
	1:57273943	1:57273944-57278737	["C","<DEL>"]	[3507,1]	[0.999714937286203,2.8506271379703536E-4]	[1753,0]	0.5
	1:57308015	1:57308016-57308570	["T","<DEL>"]	[3508,0]	[1.0,0.0]	[1754,0]	0.5
	1:57603215	1:57603216-57604040	["G","<DEL>"]	[3508,0]	[1.0,0.0]	[1754,0]	0.5
	1:58269994	1:58269995-58273046	["C","<DEL>"]	[3508,0]	[1.0,0.0]	[1754,0]	0.5
	1:58692471	1:58692472-58693640	["C","<DEL>"]	[3507,1]	[0.999714937286203,2.8506271379703536E-4]	[1753,0]	0.5
	1:58743910	1:58743911-58744826	["A","<DEL>"]	[263,3245]	[0.0749714937286203,0.9250285062713797]	[12,1503]	0.439979
	1:59321613	1:59321614-59324549	["G","<DEL>"]	[3508,0]	[1.0,0.0]	[1754,0]	0.5
	1:59355239	1:59355240-59358836	["G","<DEL>"]	[3508,0]	[1.0,0.0]	[1754,0]	0.5
	1:59472711	1:59472712-59476407	["T","<DEL>"]	[3507,1]	[0.999714937286203,2.8506271379703536E-4]	[1753,0]	0.5
	1:59520184	1:59520185-59521904	["G","<DEL>"]	[3508,0]	[1.0,0.0]	[1754,0]	0.5
	1:59568271	1:59568272-59570360	["A","<DEL>"]	[3507,1]	[0.999714937286203,2.8506271379703536E-4]	[1753,0]	0.5
	1:59874328	1:59874329-59891447	["A","<DEL>"]	[3508,0]	[1.0,0.0]	[1754,0]	0.5
	1:59997045	1:59997046-60055169	["C","<DEL>"]	[3507,1]	[0.999714937286203,2.8506271379703536E-4]	[1753,0]	0.5
	1:60046672	1:60046673-60050640	["G","<DEL>"]	[3434,74]	[0.9789053591790193,0.021094640820980615]	[1682,2]	0.109161
	1:60048622	1:60048623-60049664	["G","<DEL>"]	[3076,432]	[0.8768529076396807,0.12314709236031927]	[1347,25]	0.78254
	1:60076728	1:60076729-60107033	["T","<DEL>"]	[3507,1]	[0.999714937286203,2.8506271379703536E-4]	[1753,0]	0.5
	1:60102502	1:60102503-60116695	["C","<DEL>"]	[3507,1]	[0.999714937286203,2.8506271379703536E-4]	[1753,0]	0.5
	1:60106208	1:60106209-60107126	["A","<DEL>"]	[3472,36]	[0.9897377423033067,0.010262257696693273]	[1718,0]	0.582961
	1:60135176	1:60135177-60160851	["T","<DEL>"]	[3507,1]	[0.999714937286203,2.8506271379703536E-4]	[1753,0]	0.5
	1:60413384	1:60413385-60414832	["G","<DEL>"]	[3500,8]	[0.9977194982896237,0.002280501710376283]	[1746,0]	0.503983
	1:60788758	1:60788759-60791499	["A","<DEL>"]	[3508,0]	[1.0,0.0]	[1754,0]	0.5
	1:60868318	1:60868319-60876413	["A","<DEL>"]	[3496,12]	[0.9965792474344356,0.0034207525655644243]	[1742,0]	0.50935
	1:61304440	1:61304441-61308429	["G","<DEL>"]	[3507,1]	[0.999714937286203,2.8506271379703536E-4]	[1753,0]	0.5
	1:61458890	1:61458891-61462891	["G","<DEL>"]	[3506,2]	[0.999429874572406,5.701254275940707E-4]	[1752,0]	0.500143
	1:61529750	1:61529751-61538182	["C","<DEL>"]	[3508,0]	[1.0,0.0]	[1754,0]	0.5
	1:61557951	1:61557952-61560679	["A","<DEL>"]	[3500,8]	[0.9977194982896237,0.002280501710376283]	[1746,0]	0.503983
	1:61856016	1:61856017-61857159	["A","<DEL>"]	[3508,0]	[1.0,0.0]	[1754,0]	0.5
	1:62040976	1:62040977-62044472	["A","<DEL>"]	[3507,1]	[0.999714937286203,2.8506271379703536E-4]	[1753,0]	0.5
	1:62082844	1:62082845-62083714	["G","<DEL>"]	[2235,1273]	[0.637115165336374,0.362884834663626]	[698,217]	0.155778
	1:62113408	1:62113409-62119529	["G","<DEL>"]	[2945,563]	[0.8395096921322691,0.1604903078677309]	[1244,53]	0.170018
	1:62215711	1:62215712-62217652	["A","<DEL>"]	[3504,4]	[0.9988597491448119,0.0011402508551881414]	[1752,2]	1.2203e-07
	1:62222501	1:62222502-62229008	["C","<DEL>"]	[3508,0]	[1.0,0.0]	[1754,0]	0.5
	1:62242081	1:62242082-62245225	["A","<DEL>"]	[3508,0]	[1.0,0.0]	[1754,0]	0.5
	1:62319967	1:62319968-62418182	["T","<DEL>"]	[3506,2]	[0.999429874572406,5.701254275940707E-4]	[1752,0]	0.500143
	1:62622893	1:62622894-62624330	["G","<DEL>"]	[3208,300]	[0.9144811858608894,0.08551881413911061]	[1462,8]	0.146736
	1:62654727	1:62654728-62657151	["C","<DEL>"]	[3349,159]	[0.9546750285062714,0.04532497149372862]	[1599,4]	0.679271
	1:62667215	1:62667216-62746358	["A","<DEL>"]	[3504,4]	[0.9988597491448119,0.0011402508551881414]	[1750,0]	0.500855
	1:62765335	1:62765336-62770754	["C","<DEL>"]	[3486,22]	[0.9937286202964652,0.006271379703534778]	[1732,0]	0.532054
	1:62982465	1:62982466-62985229	["T","<DEL>"]	[3505,3]	[0.9991448118586089,8.551881413911061E-4]	[1751,0]	0.500428
	1:63299273	1:63299274-63312118	["A","<DEL>"]	[3486,22]	[0.9937286202964652,0.006271379703534778]	[1732,0]	0.532054
	1:63410913	1:63410914-63415057	["A","<DEL>"]	[3507,1]	[0.999714937286203,2.8506271379703536E-4]	[1753,0]	0.5
	1:63614640	1:63614641-63615970	["C","<DEL>"]	[3507,1]	[0.999714937286203,2.8506271379703536E-4]	[1753,0]	0.5
	1:63693111	1:63693112-63703380	["G","<DEL>"]	[3507,1]	[0.999714937286203,2.8506271379703536E-4]	[1753,0]	0.5
	1:63945379	1:63945380-63958098	["G","<DEL>"]	[3501,7]	[0.9980045610034207,0.0019954389965792475]	[1747,0]	0.50299
	1:63987850	1:63987851-63990304	["G","<DEL>"]	[3507,1]	[0.999714937286203,2.8506271379703536E-4]	[1753,0]	0.5
	1:64094697	1:64094698-64095455	["T","<DEL>"]	[3508,0]	[1.0,0.0]	[1754,0]	0.5
	1:64354170	1:64354171-64356480	["T","<DEL>"]	[3508,0]	[1.0,0.0]	[1754,0]	0.5
	1:64609880	1:64609881-64610426	["G","<DEL>"]	[3507,1]	[0.999714937286203,2.8506271379703536E-4]	[1753,0]	0.5
	1:64716406	1:64716407-64780482	["C","<DEL>"]	[3508,0]	[1.0,0.0]	[1754,0]	0.5
	1:64724963	1:64724964-64728971	["C","<DEL>"]	[3508,0]	[1.0,0.0]	[1754,0]	0.5
	1:64900953	1:64900954-64901594	["A","<DEL>"]	[3502,6]	[0.9982896237172177,0.0017103762827822121]	[1748,0]	0.502137
	1:65400687	1:65400688-65404789	["T","<DEL>"]	[3507,1]	[0.999714937286203,2.8506271379703536E-4]	[1753,0]	0.5
	1:66040911	1:66040912-66043869	["T","<DEL>"]	[3507,1]	[0.999714937286203,2.8506271379703536E-4]	[1753,0]	0.5
	1:66182719	1:66182720-66188315	["C","<DEL>"]	[3508,0]	[1.0,0.0]	[1754,0]	0.5
	1:66213605	1:66213606-66216254	["C","<DEL>"]	[3487,21]	[0.9940136830102623,0.0059863169897377425]	[1733,0]	0.529219
	1:66364055	1:66364056-66367431	["G","<DEL>"]	[3497,11]	[0.9968643101482326,0.003135689851767389]	[1743,0]	0.507801
	1:66855424	1:66855425-66859643	["A","<DEL>"]	[3507,1]	[0.999714937286203,2.8506271379703536E-4]	[1753,0]	0.5
	1:66966335	1:66966336-66969447	["A","<DEL>"]	[3480,28]	[0.992018244013683,0.00798175598631699]	[1726,0]	0.551458
	1:67119646	1:67119647-67122453	["T","<DEL>"]	[3506,2]	[0.999429874572406,5.701254275940707E-4]	[1752,0]	0.500143
	1:67359092	1:67359093-67365987	["A","<DEL>"]	[3508,0]	[1.0,0.0]	[1754,0]	0.5
	1:67751340	1:67751341-67755363	["A","<DEL>"]	[3507,1]	[0.999714937286203,2.8506271379703536E-4]	[1753,0]	0.5
	1:67938006	1:67938007-67940264	["A","<DEL>"]	[3504,4]	[0.9988597491448119,0.0011402508551881414]	[1750,0]	0.500855
	1:68007984	1:68007985-68008846	["C","<DEL>"]	[870,2638]	[0.24800456100342075,0.7519954389965793]	[119,1003]	0.149921
	1:68238937	1:68238938-68240263	["G","<DEL>"]	[3507,1]	[0.999714937286203,2.8506271379703536E-4]	[1753,0]	0.5
	1:68373442	1:68373443-68374763	["G","<DEL>"]	[3508,0]	[1.0,0.0]	[1754,0]	0.5
	1:68482443	1:68482444-68488583	["A","<DEL>"]	[3508,0]	[1.0,0.0]	[1754,0]	0.5
	1:69246628	1:69246629-69266964	["G","<DEL>"]	[3505,3]	[0.9991448118586089,8.551881413911061E-4]	[1751,0]	0.500428
	1:69370484	1:69370485-69371861	["C","<DEL>"]	[3507,1]	[0.999714937286203,2.8506271379703536E-4]	[1753,0]	0.5
	1:69650902	1:69650903-69652001	["A","<DEL>"]	[3508,0]	[1.0,0.0]	[1754,0]	0.5
	1:70001579	1:70001580-70003941	["A","<DEL>"]	[3508,0]	[1.0,0.0]	[1754,0]	0.5
	1:70011108	1:70011109-70012413	["A","<DEL>"]	[3506,2]	[0.999429874572406,5.701254275940707E-4]	[1752,0]	0.500143
	1:70613291	1:70613292-70655432	["T","<DEL>"]	[3501,7]	[0.9980045610034207,0.0019954389965792475]	[1747,0]	0.50299
	1:70625780	1:70625781-70637613	["A","<DEL>"]	[3508,0]	[1.0,0.0]	[1754,0]	0.5
	1:70743886	1:70743887-70745220	["A","<DEL>"]	[3508,0]	[1.0,0.0]	[1754,0]	0.5
	1:71076681	1:71076682-71077579	["T","<DEL>"]	[3507,1]	[0.999714937286203,2.8506271379703536E-4]	[1753,0]	0.5
	1:71237323	1:71237324-71240348	["G","<DEL>"]	[3380,128]	[0.9635119726339795,0.036488027366020526]	[1627,1]	0.614584
	1:71244077	1:71244078-71249617	["T","<DEL>"]	[3486,22]	[0.9937286202964652,0.006271379703534778]	[1732,0]	0.532054
	1:71302052	1:71302053-71314563	["T","<DEL>"]	[3499,9]	[0.9974344355758267,0.002565564424173318]	[1745,0]	0.505117
	1:72494416	1:72494417-72519461	["T","<DEL>"]	[3508,0]	[1.0,0.0]	[1754,0]	0.5
	1:72557990	1:72557991-72562804	["G","<DEL>"]	[3507,1]	[0.999714937286203,2.8506271379703536E-4]	[1753,0]	0.5
	1:72592962	1:72592963-72652404	["A","<DEL>"]	[3507,1]	[0.999714937286203,2.8506271379703536E-4]	[1753,0]	0.5
	1:72618718	1:72618719-72657632	["C","<DEL>"]	[3508,0]	[1.0,0.0]	[1754,0]	0.5
	1:72755679	1:72755680-72764230	["A","<DEL>"]	[2729,779]	[0.7779361459521095,0.22206385404789053]	[1056,81]	0.468395
	1:72766327	1:72766328-72811844	["A","<DEL>"]	[1449,2059]	[0.4130558722919042,0.5869441277080958]	[309,614]	0.337182
	1:72972873	1:72972874-72989226	["T","<DEL>"]	[3507,1]	[0.999714937286203,2.8506271379703536E-4]	[1753,0]	0.5
	1:73011021	1:73011022-73093007	["A","<DEL>"]	[3498,10]	[0.9971493728620296,0.0028506271379703536]	[1744,0]	0.50639
	1:73786224	1:73786225-73816722	["A","<DEL>"]	[3507,1]	[0.999714937286203,2.8506271379703536E-4]	[1753,0]	0.5
	1:73815863	1:73815864-73820046	["G","<DEL>"]	[3508,0]	[1.0,0.0]	[1754,0]	0.5
	1:74050374	1:74050375-74055992	["A","<DEL>"]	[3508,0]	[1.0,0.0]	[1754,0]	0.5
	1:74164278	1:74164279-74165109	["A","<DEL>"]	[3507,1]	[0.999714937286203,2.8506271379703536E-4]	[1753,0]	0.5
	1:74266385	1:74266386-74270231	["A","<DEL>"]	[3507,1]	[0.999714937286203,2.8506271379703536E-4]	[1753,0]	0.5
	1:74334116	1:74334117-74337416	["T","<DEL>"]	[3508,0]	[1.0,0.0]	[1754,0]	0.5
	1:74458716	1:74458717-74464044	["C","<DEL>"]	[3508,0]	[1.0,0.0]	[1754,0]	0.5
	1:74853466	1:74853467-74863841	["T","<DEL>"]	[3508,0]	[1.0,0.0]	[1754,0]	0.5
	1:74994860	1:74994861-74995959	["A","<DEL>"]	[3508,0]	[1.0,0.0]	[1754,0]	0.5
	1:75183529	1:75183530-75186021	["A","<DEL>"]	[3480,28]	[0.992018244013683,0.00798175598631699]	[1726,0]	0.551458
	1:75367176	1:75367177-75368806	["A","<DEL>"]	[3507,1]	[0.999714937286203,2.8506271379703536E-4]	[1753,0]	0.5
	1:75637398	1:75637399-75639368	["A","<DEL>"]	[3507,1]	[0.999714937286203,2.8506271379703536E-4]	[1753,0]	0.5
	1:76037066	1:76037067-76043853	["A","<DEL>"]	[3504,4]	[0.9988597491448119,0.0011402508551881414]	[1750,0]	0.500855
	1:76133953	1:76133954-76135006	["T","<DEL>"]	[3506,2]	[0.999429874572406,5.701254275940707E-4]	[1752,0]	0.500143
	1:76295391	1:76295392-76412180	["A","<DEL>"]	[3507,1]	[0.999714937286203,2.8506271379703536E-4]	[1753,0]	0.5
	1:76300715	1:76300716-76307858	["T","<DEL>"]	[3506,2]	[0.999429874572406,5.701254275940707E-4]	[1752,0]	0.500143
	1:76323060	1:76323061-76328901	["C","<DEL>"]	[3508,0]	[1.0,0.0]	[1754,0]	0.5
	1:76921795	1:76921796-76927304	["T","<DEL>"]	[3505,3]	[0.9991448118586089,8.551881413911061E-4]	[1751,0]	0.500428
	1:77203921	1:77203922-77209180	["G","<DEL>"]	[3507,1]	[0.999714937286203,2.8506271379703536E-4]	[1753,0]	0.5
	1:77253839	1:77253840-77260229	["G","<DEL>"]	[3507,1]	[0.999714937286203,2.8506271379703536E-4]	[1753,0]	0.5
	1:77568360	1:77568361-77570637	["A","<DEL>"]	[3507,1]	[0.999714937286203,2.8506271379703536E-4]	[1753,0]	0.5
	1:77611732	1:77611733-77613985	["G","<DEL>"]	[3507,1]	[0.999714937286203,2.8506271379703536E-4]	[1753,0]	0.5
	1:77770305	1:77770306-77776322	["G","<DEL>"]	[3508,0]	[1.0,0.0]	[1754,0]	0.5
	1:77774473	1:77774474-77781545	["G","<DEL>"]	[3507,1]	[0.999714937286203,2.8506271379703536E-4]	[1753,0]	0.5
	1:77822575	1:77822576-77826298	["A","<DEL>"]	[3503,5]	[0.9985746864310148,0.0014253135689851768]	[1749,0]	0.501425
	1:77891147	1:77891148-77892846	["C","<DEL>"]	[3508,0]	[1.0,0.0]	[1754,0]	0.5
	1:77912737	1:77912738-77916596	["G","<DEL>"]	[3507,1]	[0.999714937286203,2.8506271379703536E-4]	[1753,0]	0.5
	1:77938856	1:77938857-77944300	["T","<DEL>"]	[3507,1]	[0.999714937286203,2.8506271379703536E-4]	[1753,0]	0.5
	1:78052715	1:78052716-78056098	["C","<DEL>"]	[3507,1]	[0.999714937286203,2.8506271379703536E-4]	[1753,0]	0.5
	1:78125060	1:78125061-78129143	["C","<DEL>"]	[3507,1]	[0.999714937286203,2.8506271379703536E-4]	[1753,0]	0.5
	1:78343903	1:78343904-78380382	["A","<DEL>"]	[3508,0]	[1.0,0.0]	[1754,0]	0.5
	1:78532932	1:78532933-78538523	["G","<DEL>"]	[3507,1]	[0.999714937286203,2.8506271379703536E-4]	[1753,0]	0.5
	1:78633826	1:78633827-78734526	["T","<DEL>"]	[3507,1]	[0.999714937286203,2.8506271379703536E-4]	[1753,0]	0.5
	1:78649145	1:78649146-78654166	["T","<DEL>"]	[3262,246]	[0.9298745724059293,0.0701254275940707]	[1517,9]	0.783932
	1:79412302	1:79412303-79419321	["G","<DEL>"]	[3504,4]	[0.9988597491448119,0.0011402508551881414]	[1750,0]	0.500855
	1:79539973	1:79539974-79619430	["T","<DEL>"]	[3507,1]	[0.999714937286203,2.8506271379703536E-4]	[1753,0]	0.5
	1:79625173	1:79625174-79808402	["G","<DEL>"]	[3508,0]	[1.0,0.0]	[1754,0]	0.5
	1:79857598	1:79857599-79912345	["A","<DEL>"]	[3508,0]	[1.0,0.0]	[1754,0]	0.5
	1:79966944	1:79966945-79970345	["T","<DEL>"]	[3508,0]	[1.0,0.0]	[1754,0]	0.5
	1:80208663	1:80208664-80535822	["A","<DEL>"]	[3508,0]	[1.0,0.0]	[1754,0]	0.5
	1:80221768	1:80221769-80223046	["C","<DEL>"]	[1752,1756]	[0.49942987457240595,0.500570125427594]	[397,399]	0.000120581
	1:80247796	1:80247797-80249189	["C","<DEL>"]	[3507,1]	[0.999714937286203,2.8506271379703536E-4]	[1753,0]	0.5
	1:81102989	1:81102990-81121780	["G","<DEL>"]	[3507,1]	[0.999714937286203,2.8506271379703536E-4]	[1753,0]	0.5
	1:81128923	1:81128924-81131091	["T","<DEL>"]	[3508,0]	[1.0,0.0]	[1754,0]	0.5
	1:81249290	1:81249291-81252864	["A","<DEL>"]	[3505,3]	[0.9991448118586089,8.551881413911061E-4]	[1751,0]	0.500428
	1:81386310	1:81386311-81390478	["A","<DEL>"]	[3507,1]	[0.999714937286203,2.8506271379703536E-4]	[1753,0]	0.5
	1:81388375	1:81388376-81400206	["T","<DEL>"]	[3507,1]	[0.999714937286203,2.8506271379703536E-4]	[1753,0]	0.5
	1:81422504	1:81422505-81424512	["A","<DEL>"]	[3496,12]	[0.9965792474344356,0.0034207525655644243]	[1742,0]	0.50935
	1:81863096	1:81863097-81869537	["C","<DEL>"]	[3507,1]	[0.999714937286203,2.8506271379703536E-4]	[1753,0]	0.5
	1:81924466	1:81924467-81932002	["T","<DEL>"]	[3508,0]	[1.0,0.0]	[1754,0]	0.5
	1:82172929	1:82172930-82177762	["A","<DEL>"]	[3505,3]	[0.9991448118586089,8.551881413911061E-4]	[1751,0]	0.500428
	1:82583935	1:82583936-82704645	["G","<DEL>"]	[3508,0]	[1.0,0.0]	[1754,0]	0.5
	1:83185983	1:83185984-83191463	["G","<DEL>"]	[3505,3]	[0.9991448118586089,8.551881413911061E-4]	[1751,0]	0.500428
	1:83507985	1:83507986-83613310	["G","<DEL>"]	[3507,1]	[0.999714937286203,2.8506271379703536E-4]	[1753,0]	0.5
	1:84048229	1:84048230-84051313	["C","<DEL>"]	[3508,0]	[1.0,0.0]	[1754,0]	0.5
	1:84124450	1:84124451-84125735	["T","<DEL>"]	[3503,5]	[0.9985746864310148,0.0014253135689851768]	[1749,0]	0.501425
	1:84126155	1:84126156-84127124	["G","<DEL>"]	[3471,37]	[0.9894526795895097,0.010547320410490307]	[1718,1]	0.094574
	1:84314463	1:84314464-84319107	["C","<DEL>"]	[3499,9]	[0.9974344355758267,0.002565564424173318]	[1745,0]	0.505117
	1:84505046	1:84505047-84507042	["G","<DEL>"]	[3506,2]	[0.999429874572406,5.701254275940707E-4]	[1752,0]	0.500143
	1:84711988	1:84711989-84715888	["A","<DEL>"]	[3382,126]	[0.9640820980615735,0.03591790193842646]	[1629,1]	0.606829
	1:84882957	1:84882958-84884729	["G","<DEL>"]	[3507,1]	[0.999714937286203,2.8506271379703536E-4]	[1753,0]	0.5
	1:84927909	1:84927910-84929641	["C","<DEL>"]	[3508,0]	[1.0,0.0]	[1754,0]	0.5
	1:85233957	1:85233958-85237255	["A","<DEL>"]	[3508,0]	[1.0,0.0]	[1754,0]	0.5
	1:85314671	1:85314672-85317033	["A","<DEL>"]	[3507,1]	[0.999714937286203,2.8506271379703536E-4]	[1753,0]	0.5
	1:85487670	1:85487671-85506760	["G","<DEL>"]	[3506,2]	[0.999429874572406,5.701254275940707E-4]	[1752,0]	0.500143
	1:85852170	1:85852171-85853200	["G","<DEL>"]	[3507,1]	[0.999714937286203,2.8506271379703536E-4]	[1753,0]	0.5
	1:86400841	1:86400842-86404551	["T","<DEL>"]	[3091,417]	[0.8811288483466363,0.11887115165336375]	[1360,23]	0.77631
	1:86457466	1:86457467-86470475	["T","<DEL>"]	[3506,2]	[0.999429874572406,5.701254275940707E-4]	[1752,0]	0.500143
	1:86644004	1:86644005-86669129	["A","<DEL>"]	[3508,0]	[1.0,0.0]	[1754,0]	0.5
	1:86666101	1:86666102-86667233	["G","<DEL>"]	[3508,0]	[1.0,0.0]	[1754,0]	0.5
	1:86689523	1:86689524-86693321	["A","<DEL>"]	[3507,1]	[0.999714937286203,2.8506271379703536E-4]	[1753,0]	0.5
	1:87028139	1:87028140-87039310	["T","<DEL>"]	[3482,26]	[0.992588369441277,0.007411630558722919]	[1728,0]	0.544551
	1:87429364	1:87429365-87430645	["G","<DEL>"]	[3508,0]	[1.0,0.0]	[1754,0]	0.5
	1:87668744	1:87668745-87674196	["G","<DEL>"]	[3508,0]	[1.0,0.0]	[1754,0]	0.5
	1:87956396	1:87956397-87960630	["T","<DEL>"]	[3508,0]	[1.0,0.0]	[1754,0]	0.5
	1:88110130	1:88110131-88116657	["C","<DEL>"]	[3507,1]	[0.999714937286203,2.8506271379703536E-4]	[1753,0]	0.5
	1:88574974	1:88574975-88579852	["A","<DEL>"]	[3499,9]	[0.9974344355758267,0.002565564424173318]	[1745,0]	0.505117
	1:88967841	1:88967842-88969742	["A","<DEL>"]	[3507,1]	[0.999714937286203,2.8506271379703536E-4]	[1753,0]	0.5
	1:89094490	1:89094491-89095370	["C","<DEL>"]	[3345,163]	[0.9535347776510832,0.046465222348916764]	[1592,1]	0.137193
	1:89380118	1:89380119-89385101	["T","<DEL>"]	[3505,3]	[0.9991448118586089,8.551881413911061E-4]	[1751,0]	0.500428
	1:89474325	1:89474326-89476273	["T","<DEL>"]	[3508,0]	[1.0,0.0]	[1754,0]	0.5
	1:89475926	1:89475927-89478650	["T","<DEL>"]	[2401,1107]	[0.6844355758266819,0.31556442417331815]	[824,177]	0.761324
	1:89632795	1:89632796-89697889	["A","<DEL>"]	[3508,0]	[1.0,0.0]	[1754,0]	0.5
	1:89811409	1:89811410-89812293	["A","<DEL>"]	[3018,490]	[0.8603192702394526,0.13968072976054732]	[1293,29]	0.346167
	1:90042913	1:90042914-90046995	["G","<DEL>"]	[3506,2]	[0.999429874572406,5.701254275940707E-4]	[1752,0]	0.500143
	1:90099380	1:90099381-90101960	["A","<DEL>"]	[3507,1]	[0.999714937286203,2.8506271379703536E-4]	[1753,0]	0.5
	1:90446874	1:90446875-90447757	["G","<DEL>"]	[3507,1]	[0.999714937286203,2.8506271379703536E-4]	[1753,0]	0.5
	1:90547119	1:90547120-90557380	["G","<DEL>"]	[3502,6]	[0.9982896237172177,0.0017103762827822121]	[1748,0]	0.502137
	1:90612037	1:90612038-90615271	["C","<DEL>"]	[3508,0]	[1.0,0.0]	[1754,0]	0.5
	1:91093580	1:91093581-91102476	["T","<DEL>"]	[3503,5]	[0.9985746864310148,0.0014253135689851768]	[1749,0]	0.501425
	1:91506630	1:91506631-91512508	["G","<DEL>"]	[3505,3]	[0.9991448118586089,8.551881413911061E-4]	[1751,0]	0.500428
	1:91732569	1:91732570-91737150	["A","<DEL>"]	[3482,26]	[0.992588369441277,0.007411630558722919]	[1728,0]	0.544551
	1:91920821	1:91920822-91929834	["A","<DEL>"]	[3507,1]	[0.999714937286203,2.8506271379703536E-4]	[1753,0]	0.5
	1:92228029	1:92228030-92232277	["T","<DEL>"]	[3508,0]	[1.0,0.0]	[1754,0]	0.5
	1:92231769	1:92231770-92233285	["T","<DEL>"]	[2525,983]	[0.7197833523375142,0.2802166476624858]	[893,122]	0.0623244
	1:92232065	1:92232066-92233339	["A","<DEL>"]	[2425,1083]	[0.6912770809578107,0.3087229190421893]	[837,166]	0.93321
	1:92240385	1:92240386-92248493	["A","<DEL>"]	[3505,3]	[0.9991448118586089,8.551881413911061E-4]	[1751,0]	0.500428
	1:92482997	1:92482998-92483981	["C","<DEL>"]	[3508,0]	[1.0,0.0]	[1754,0]	0.5
	1:92538478	1:92538479-92540556	["C","<DEL>"]	[3508,0]	[1.0,0.0]	[1754,0]	0.5
	1:93089025	1:93089026-93090083	["C","<DEL>"]	[3508,0]	[1.0,0.0]	[1754,0]	0.5
	1:93152874	1:93152875-93154183	["T","<DEL>"]	[3508,0]	[1.0,0.0]	[1754,0]	0.5
	1:93236094	1:93236095-93237896	["T","<DEL>"]	[3484,24]	[0.9931584948688712,0.0068415051311288486]	[1731,1]	0.0393269
	1:93236139	1:93236140-93241446	["A","<DEL>"]	[3507,1]	[0.999714937286203,2.8506271379703536E-4]	[1753,0]	0.5
	1:93291925	1:93291926-93292743	["T","<DEL>"]	[2730,778]	[0.7782212086659065,0.2217787913340935]	[1028,52]	9.52608e-07
	1:93827736	1:93827737-93832125	["A","<DEL>"]	[3505,3]	[0.9991448118586089,8.551881413911061E-4]	[1751,0]	0.500428
	1:93862764	1:93862765-93864225	["G","<DEL>"]	[3507,1]	[0.999714937286203,2.8506271379703536E-4]	[1753,0]	0.5
	1:94288330	1:94288331-94291235	["A","<DEL>"]	[2300,1208]	[0.6556442417331813,0.3443557582668187]	[769,223]	0.106939
	1:94448006	1:94448007-94450749	["T","<DEL>"]	[3506,2]	[0.999429874572406,5.701254275940707E-4]	[1752,0]	0.500143
	1:94936639	1:94936640-94938220	["C","<DEL>"]	[3473,35]	[0.9900228050171037,0.009977194982896237]	[1719,0]	0.578716
	1:95360957	1:95360958-95364707	["C","<DEL>"]	[3507,1]	[0.999714937286203,2.8506271379703536E-4]	[1753,0]	0.5
	1:95641539	1:95641540-95646547	["C","<DEL>"]	[3503,5]	[0.9985746864310148,0.0014253135689851768]	[1749,0]	0.501425
	1:95817306	1:95817307-95818924	["A","<DEL>"]	[3507,1]	[0.999714937286203,2.8506271379703536E-4]	[1753,0]	0.5
	1:96139943	1:96139944-96142359	["C","<DEL>"]	[3507,1]	[0.999714937286203,2.8506271379703536E-4]	[1753,0]	0.5
	1:96425514	1:96425515-96430676	["A","<DEL>"]	[3485,23]	[0.9934435575826682,0.006556442417331813]	[1731,0]	0.535008
	1:96539113	1:96539114-96545246	["T","<DEL>"]	[3508,0]	[1.0,0.0]	[1754,0]	0.5
	1:96994343	1:96994344-97015004	["T","<DEL>"]	[3508,0]	[1.0,0.0]	[1754,0]	0.5
	1:96996363	1:96996364-96997241	["C","<DEL>"]	[3503,5]	[0.9985746864310148,0.0014253135689851768]	[1749,0]	0.501425
	1:97202651	1:97202652-97203960	["T","<DEL>"]	[3507,1]	[0.999714937286203,2.8506271379703536E-4]	[1753,0]	0.5
	1:97680918	1:97680919-97692977	["T","<DEL>"]	[3502,6]	[0.9982896237172177,0.0017103762827822121]	[1748,0]	0.502137
	1:97806384	1:97806385-97808891	["T","<DEL>"]	[3499,9]	[0.9974344355758267,0.002565564424173318]	[1745,0]	0.505117
	1:98269509	1:98269510-98273411	["G","<DEL>"]	[3507,1]	[0.999714937286203,2.8506271379703536E-4]	[1753,0]	0.5
	1:98595210	1:98595211-98597222	["A","<DEL>"]	[3507,1]	[0.999714937286203,2.8506271379703536E-4]	[1753,0]	0.5
	1:98645296	1:98645297-98646421	["T","<DEL>"]	[3507,1]	[0.999714937286203,2.8506271379703536E-4]	[1753,0]	0.5
	1:98903340	1:98903341-98903990	["C","<DEL>"]	[3481,27]	[0.99230330672748,0.007696693272519955]	[1727,0]	0.547952
	1:98973821	1:98973822-98975267	["A","<DEL>"]	[3491,17]	[0.9951539338654504,0.004846066134549601]	[1737,0]	0.519102
	1:98998304	1:98998305-99002335	["G","<DEL>"]	[3506,2]	[0.999429874572406,5.701254275940707E-4]	[1752,0]	0.500143
	1:99161947	1:99161948-99170566	["C","<DEL>"]	[3493,15]	[0.9957240592930444,0.00427594070695553]	[1739,0]	0.514804
	1:99275890	1:99275891-99279059	["T","<DEL>"]	[3503,5]	[0.9985746864310148,0.0014253135689851768]	[1749,0]	0.501425
	1:99404836	1:99404837-99407762	["T","<DEL>"]	[3459,49]	[0.9860319270239453,0.013968072976054732]	[1705,0]	0.644095
	1:99533308	1:99533309-99536664	["C","<DEL>"]	[3508,0]	[1.0,0.0]	[1754,0]	0.5
	1:99536049	1:99536050-99538717	["A","<DEL>"]	[3508,0]	[1.0,0.0]	[1754,0]	0.5
	1:99554248	1:99554249-99560008	["C","<DEL>"]	[3507,1]	[0.999714937286203,2.8506271379703536E-4]	[1753,0]	0.5
	1:99595469	1:99595470-99682203	["A","<DEL>"]	[3507,1]	[0.999714937286203,2.8506271379703536E-4]	[1753,0]	0.5
	1:99707697	1:99707698-99710474	["T","<DEL>"]	[3494,14]	[0.9960091220068416,0.003990877993158495]	[1740,0]	0.512852
	1:99779426	1:99779427-99779991	["T","<DEL>"]	[3507,1]	[0.999714937286203,2.8506271379703536E-4]	[1753,0]	0.5
	1:99841441	1:99841442-99843413	["C","<DEL>"]	[3504,4]	[0.9988597491448119,0.0011402508551881414]	[1750,0]	0.500855
	1:99906970	1:99906971-99909506	["C","<DEL>"]	[3508,0]	[1.0,0.0]	[1754,0]	0.5
	1:100226026	1:100226027-100232425	["C","<DEL>"]	[3506,2]	[0.999429874572406,5.701254275940707E-4]	[1752,0]	0.500143
	1:100779647	1:100779648-100780602	["A","<DEL>"]	[3468,40]	[0.9885974914481186,0.011402508551881414]	[1714,0]	0.600696
	1:100980561	1:100980562-100984936	["T","<DEL>"]	[3507,1]	[0.999714937286203,2.8506271379703536E-4]	[1753,0]	0.5
	1:101007847	1:101007848-101009429	["G","<DEL>"]	[3507,1]	[0.999714937286203,2.8506271379703536E-4]	[1753,0]	0.5
	1:101037926	1:101037927-101039617	["A","<DEL>"]	[3507,1]	[0.999714937286203,2.8506271379703536E-4]	[1753,0]	0.5
	1:101079469	1:101079470-101083546	["G","<DEL>"]	[3507,1]	[0.999714937286203,2.8506271379703536E-4]	[1753,0]	0.5
	1:101573605	1:101573606-101574901	["A","<DEL>"]	[3508,0]	[1.0,0.0]	[1754,0]	0.5
	1:101695329	1:101695330-101697797	["A","<DEL>"]	[3397,111]	[0.9683580387685291,0.03164196123147092]	[1643,0]	0.334039
	1:101722734	1:101722735-101724187	["G","<DEL>"]	[3455,53]	[0.9848916761687572,0.015108323831242873]	[1701,0]	0.664438
	1:101801195	1:101801196-101811814	["G","<DEL>"]	[3507,1]	[0.999714937286203,2.8506271379703536E-4]	[1753,0]	0.5
	1:101877748	1:101877749-101881443	["G","<DEL>"]	[3478,30]	[0.991448118586089,0.00855188141391106]	[1724,0]	0.558776
	1:102288373	1:102288374-102289591	["G","<DEL>"]	[3465,43]	[0.9877423033067275,0.01225769669327252]	[1711,0]	0.614696
	1:102325344	1:102325345-102326986	["T","<DEL>"]	[3505,3]	[0.9991448118586089,8.551881413911061E-4]	[1751,0]	0.500428
	1:102335514	1:102335515-102336808	["G","<DEL>"]	[3507,1]	[0.999714937286203,2.8506271379703536E-4]	[1753,0]	0.5
	1:102353682	1:102353683-102363492	["C","<DEL>"]	[3508,0]	[1.0,0.0]	[1754,0]	0.5
	1:102553266	1:102553267-102565234	["T","<DEL>"]	[3508,0]	[1.0,0.0]	[1754,0]	0.5
	1:102588299	1:102588300-102591494	["T","<DEL>"]	[3508,0]	[1.0,0.0]	[1754,0]	0.5
	1:102655863	1:102655864-102858684	["C","<DEL>"]	[3493,15]	[0.9957240592930444,0.00427594070695553]	[1739,0]	0.514804
	1:102699985	1:102699986-102705748	["C","<DEL>"]	[3505,3]	[0.9991448118586089,8.551881413911061E-4]	[1751,0]	0.500428
	1:102903679	1:102903680-102912797	["G","<DEL>"]	[3508,0]	[1.0,0.0]	[1754,0]	0.5
	1:102983256	1:102983257-102984718	["T","<DEL>"]	[3508,0]	[1.0,0.0]	[1754,0]	0.5
	1:103549228	1:103549229-103550272	["C","<DEL>"]	[3508,0]	[1.0,0.0]	[1754,0]	0.5
	1:103550768	1:103550769-103556421	["A","<DEL>"]	[3508,0]	[1.0,0.0]	[1754,0]	0.5
	1:103593512	1:103593513-103644764	["A","<DEL>"]	[3504,4]	[0.9988597491448119,0.0011402508551881414]	[1750,0]	0.500855
	1:103608345	1:103608346-103615799	["T","<DEL>"]	[3491,17]	[0.9951539338654504,0.004846066134549601]	[1737,0]	0.519102
	1:104443202	1:104443203-104443731	["C","<DEL>"]	[1955,1553]	[0.5572976054732041,0.4427023945267959]	[510,309]	0.000770267
	1:104533799	1:104533800-104539006	["A","<DEL>"]	[3507,1]	[0.999714937286203,2.8506271379703536E-4]	[1753,0]	0.5
	1:104560936	1:104560937-104566359	["T","<DEL>"]	[3508,0]	[1.0,0.0]	[1754,0]	0.5
	1:104676710	1:104676711-104682119	["C","<DEL>"]	[3508,0]	[1.0,0.0]	[1754,0]	0.5
	1:104677196	1:104677197-104678376	["T","<DEL>"]	[3498,10]	[0.9971493728620296,0.0028506271379703536]	[1744,0]	0.50639
	1:104706639	1:104706640-104708044	["A","<DEL>"]	[3507,1]	[0.999714937286203,2.8506271379703536E-4]	[1753,0]	0.5
	1:105009657	1:105009658-105011010	["C","<DEL>"]	[3508,0]	[1.0,0.0]	[1754,0]	0.5
	1:105038790	1:105038791-105042684	["A","<DEL>"]	[3507,1]	[0.999714937286203,2.8506271379703536E-4]	[1753,0]	0.5
	1:105152899	1:105152900-105154689	["T","<DEL>"]	[3508,0]	[1.0,0.0]	[1754,0]	0.5
	1:105162084	1:105162085-105163133	["A","<DEL>"]	[3508,0]	[1.0,0.0]	[1754,0]	0.5
	1:105557725	1:105557726-105569409	["T","<DEL>"]	[3508,0]	[1.0,0.0]	[1754,0]	0.5
	1:105667545	1:105667546-105668460	["A","<DEL>"]	[3067,441]	[0.8742873432155074,0.1257126567844926]	[1336,23]	0.356793
	1:105777492	1:105777493-105783385	["C","<DEL>"]	[3507,1]	[0.999714937286203,2.8506271379703536E-4]	[1753,0]	0.5
	1:105796472	1:105796473-105797434	["C","<DEL>"]	[3507,1]	[0.999714937286203,2.8506271379703536E-4]	[1753,0]	0.5
	1:106015796	1:106015797-106023416	["T","<DEL>"]	[2362,1146]	[0.6733181299885975,0.32668187001140253]	[795,187]	0.978355
	1:106135131	1:106135132-106137389	["A","<DEL>"]	[3499,9]	[0.9974344355758267,0.002565564424173318]	[1745,0]	0.505117
	1:106173042	1:106173043-106174681	["G","<DEL>"]	[3508,0]	[1.0,0.0]	[1754,0]	0.5
	1:106307407	1:106307408-106317890	["C","<DEL>"]	[3508,0]	[1.0,0.0]	[1754,0]	0.5
	1:106404110	1:106404111-106407779	["T","<DEL>"]	[3492,16]	[0.9954389965792474,0.004561003420752566]	[1738,0]	0.516888
	1:106978378	1:106978379-106981553	["A","<DEL>"]	[3507,1]	[0.999714937286203,2.8506271379703536E-4]	[1753,0]	0.5
	1:107095676	1:107095677-107101414	["A","<DEL>"]	[3506,2]	[0.999429874572406,5.701254275940707E-4]	[1752,0]	0.500143
	1:107206079	1:107206080-107210197	["G","<DEL>"]	[3508,0]	[1.0,0.0]	[1754,0]	0.5
	1:107220655	1:107220656-107224646	["C","<DEL>"]	[3507,1]	[0.999714937286203,2.8506271379703536E-4]	[1753,0]	0.5
	1:107478549	1:107478550-107490186	["T","<DEL>"]	[3504,4]	[0.9988597491448119,0.0011402508551881414]	[1750,0]	0.500855
	1:107655230	1:107655231-107663782	["A","<DEL>"]	[3491,17]	[0.9951539338654504,0.004846066134549601]	[1737,0]	0.519102
	1:107902109	1:107902110-107947624	["T","<DEL>"]	[3508,0]	[1.0,0.0]	[1754,0]	0.5
	1:107905623	1:107905624-107906685	["A","<DEL>"]	[3507,1]	[0.999714937286203,2.8506271379703536E-4]	[1753,0]	0.5
	1:108060389	1:108060390-108073945	["C","<DEL>"]	[3508,0]	[1.0,0.0]	[1754,0]	0.5
	1:108402968	1:108402969-108405480	["G","<DEL>"]	[3383,125]	[0.9643671607753705,0.03563283922462942]	[1630,1]	0.603178
	1:108428580	1:108428581-108430767	["G","<DEL>"]	[3508,0]	[1.0,0.0]	[1754,0]	0.5
	1:108512839	1:108512840-108518232	["G","<DEL>"]	[3500,8]	[0.9977194982896237,0.002280501710376283]	[1746,0]	0.503983
	1:108546395	1:108546396-108579914	["G","<DEL>"]	[3508,0]	[1.0,0.0]	[1754,0]	0.5
	1:108733317	1:108733318-108737259	["T","<DEL>"]	[2656,852]	[0.7571265678449259,0.24287343215507412]	[1020,118]	0.0555211
	1:108893743	1:108893744-108895613	["T","<DEL>"]	[3508,0]	[1.0,0.0]	[1754,0]	0.5
	1:109230014	1:109230015-109232226	["T","<DEL>"]	[3507,1]	[0.999714937286203,2.8506271379703536E-4]	[1753,0]	0.5
	1:109348675	1:109348676-109349586	["C","<DEL>"]	[3491,17]	[0.9951539338654504,0.004846066134549601]	[1737,0]	0.519102
	1:109367012	1:109367013-109371967	["T","<DEL>"]	[3477,31]	[0.9911630558722919,0.008836944127708095]	[1723,0]	0.562582
	1:109573226	1:109573227-109575189	["T","<DEL>"]	[2519,989]	[0.7180729760547321,0.281927023945268]	[894,129]	0.226913
	1:109601284	1:109601285-109605698	["T","<DEL>"]	[3506,2]	[0.999429874572406,5.701254275940707E-4]	[1752,0]	0.500143
	1:109602474	1:109602475-109603237	["T","<DEL>"]	[3416,92]	[0.9737742303306728,0.026225769669327253]	[1662,0]	0.483602
	1:110066757	1:110066758-110068211	["G","<DEL>"]	[3508,0]	[1.0,0.0]	[1754,0]	0.5
	1:110187029	1:110187030-110191270	["T","<DEL>"]	[1473,2035]	[0.41989737742303307,0.580102622576967]	[305,586]	0.677135
	1:110338804	1:110338805-110357242	["C","<DEL>"]	[3503,5]	[0.9985746864310148,0.0014253135689851768]	[1749,0]	0.501425
	1:110428868	1:110428869-110432979	["T","<DEL>"]	[3507,1]	[0.999714937286203,2.8506271379703536E-4]	[1753,0]	0.5
	1:110486570	1:110486571-110492888	["T","<DEL>"]	[3507,1]	[0.999714937286203,2.8506271379703536E-4]	[1753,0]	0.5
	1:111081649	1:111081650-111082524	["C","<DEL>"]	[3506,2]	[0.999429874572406,5.701254275940707E-4]	[1753,1]	0.000142572
	1:111172516	1:111172517-111175975	["T","<DEL>"]	[3505,3]	[0.9991448118586089,8.551881413911061E-4]	[1752,1]	0.000427716
	1:111242178	1:111242179-111246892	["T","<DEL>"]	[3507,1]	[0.999714937286203,2.8506271379703536E-4]	[1753,0]	0.5
	1:111310264	1:111310265-111314505	["A","<DEL>"]	[3507,1]	[0.999714937286203,2.8506271379703536E-4]	[1753,0]	0.5
	1:111397041	1:111397042-111407605	["A","<DEL>"]	[3508,0]	[1.0,0.0]	[1754,0]	0.5
	1:111460517	1:111460518-111472069	["G","<DEL>"]	[3501,7]	[0.9980045610034207,0.0019954389965792475]	[1747,0]	0.50299
	1:111752448	1:111752449-111753587	["T","<DEL>"]	[3508,0]	[1.0,0.0]	[1754,0]	0.5
	1:111815608	1:111815609-111833874	["T","<DEL>"]	[3507,1]	[0.999714937286203,2.8506271379703536E-4]	[1753,0]	0.5
	1:111902774	1:111902775-111910908	["G","<DEL>"]	[3507,1]	[0.999714937286203,2.8506271379703536E-4]	[1753,0]	0.5
	1:111928800	1:111928801-111934826	["A","<DEL>"]	[3454,54]	[0.9846066134549601,0.01539338654503991]	[1700,0]	0.669585
	1:112126509	1:112126510-112131393	["T","<DEL>"]	[3507,1]	[0.999714937286203,2.8506271379703536E-4]	[1753,0]	0.5
	1:112198609	1:112198610-112199799	["C","<DEL>"]	[3508,0]	[1.0,0.0]	[1754,0]	0.5
	1:112204224	1:112204225-112206804	["C","<DEL>"]	[3508,0]	[1.0,0.0]	[1754,0]	0.5
	1:112626165	1:112626166-112633137	["G","<DEL>"]	[3508,0]	[1.0,0.0]	[1754,0]	0.5
	1:112691785	1:112691786-112704713	["A","<DEL>"]	[2438,1070]	[0.6949828962371721,0.3050171037628278]	[853,169]	0.5176
	1:113206159	1:113206160-113207225	["T","<DEL>"]	[3508,0]	[1.0,0.0]	[1754,0]	0.5
	1:113284200	1:113284201-113286684	["T","<DEL>"]	[3508,0]	[1.0,0.0]	[1754,0]	0.5
	1:113378426	1:113378427-113379350	["C","<DEL>"]	[3508,0]	[1.0,0.0]	[1754,0]	0.5
	1:113402187	1:113402188-113406602	["A","<DEL>"]	[3507,1]	[0.999714937286203,2.8506271379703536E-4]	[1753,0]	0.5
	1:113529256	1:113529257-113532714	["C","<DEL>"]	[3505,3]	[0.9991448118586089,8.551881413911061E-4]	[1751,0]	0.500428
	1:113617857	1:113617858-113622307	["A","<DEL>"]	[3508,0]	[1.0,0.0]	[1754,0]	0.5
	1:113796674	1:113796675-113800399	["A","<DEL>"]	[3508,0]	[1.0,0.0]	[1754,0]	0.5
	1:113799627	1:113799628-113800091	["G","<DEL>"]	[771,2737]	[0.21978335233751425,0.7802166476624858]	[110,1093]	0.000553611
	1:114099335	1:114099336-114102332	["C","<DEL>"]	[3508,0]	[1.0,0.0]	[1754,0]	0.5
	1:114394911	1:114394912-114396108	["T","<DEL>"]	[3507,1]	[0.999714937286203,2.8506271379703536E-4]	[1753,0]	0.5
	1:114661873	1:114661874-114669665	["G","<DEL>"]	[3501,7]	[0.9980045610034207,0.0019954389965792475]	[1747,0]	0.50299
	1:114917617	1:114917618-114924451	["C","<DEL>"]	[3504,4]	[0.9988597491448119,0.0011402508551881414]	[1750,0]	0.500855
	1:115114161	1:115114162-115115833	["G","<DEL>"]	[3508,0]	[1.0,0.0]	[1754,0]	0.5
	1:115680842	1:115680843-115681953	["C","<DEL>"]	[3483,25]	[0.9928734321550741,0.007126567844925884]	[1732,3]	3.00997e-05
	1:116019648	1:116019649-116021595	["C","<DEL>"]	[3506,2]	[0.999429874572406,5.701254275940707E-4]	[1753,1]	0.000142572
	1:116191560	1:116191561-116199384	["C","<DEL>"]	[3506,2]	[0.999429874572406,5.701254275940707E-4]	[1752,0]	0.500143
	1:116229482	1:116229483-116232845	["T","<DEL>"]	[2681,827]	[0.7642531356898518,0.23574686431014824]	[1017,90]	0.336958
	1:116628867	1:116628868-116635100	["T","<DEL>"]	[3499,9]	[0.9974344355758267,0.002565564424173318]	[1745,0]	0.505117
	1:116718572	1:116718573-116721401	["G","<DEL>"]	[3507,1]	[0.999714937286203,2.8506271379703536E-4]	[1753,0]	0.5
	1:117402162	1:117402163-117404472	["A","<DEL>"]	[3504,4]	[0.9988597491448119,0.0011402508551881414]	[1750,0]	0.500855
	1:117880387	1:117880388-117881856	["A","<DEL>"]	[3026,482]	[0.862599771949829,0.13740022805017105]	[1297,25]	0.0967706
	1:118065713	1:118065714-118066998	["A","<DEL>"]	[3507,1]	[0.999714937286203,2.8506271379703536E-4]	[1753,0]	0.5
	1:118172679	1:118172680-118181780	["A","<DEL>"]	[3502,6]	[0.9982896237172177,0.0017103762827822121]	[1749,1]	0.00213858
	1:118188498	1:118188499-118190911	["G","<DEL>"]	[3503,5]	[0.9985746864310148,0.0014253135689851768]	[1749,0]	0.501425
	1:118422096	1:118422097-118423962	["T","<DEL>"]	[3508,0]	[1.0,0.0]	[1754,0]	0.5
	1:118929792	1:118929793-118932824	["C","<DEL>"]	[3507,1]	[0.999714937286203,2.8506271379703536E-4]	[1753,0]	0.5
	1:118933076	1:118933077-118935780	["G","<DEL>"]	[3507,1]	[0.999714937286203,2.8506271379703536E-4]	[1753,0]	0.5
	1:119289265	1:119289266-119292085	["T","<DEL>"]	[3491,17]	[0.9951539338654504,0.004846066134549601]	[1737,0]	0.519102
	1:119402539	1:119402540-119404192	["A","<DEL>"]	[3508,0]	[1.0,0.0]	[1754,0]	0.5
	1:119415809	1:119415810-119418933	["A","<DEL>"]	[3507,1]	[0.999714937286203,2.8506271379703536E-4]	[1753,0]	0.5
	1:119712715	1:119712716-119715468	["T","<DEL>"]	[3508,0]	[1.0,0.0]	[1754,0]	0.5
	1:119822433	1:119822434-119823955	["C","<DEL>"]	[3505,3]	[0.9991448118586089,8.551881413911061E-4]	[1751,0]	0.500428
	1:120012814	1:120012815-120013641	["C","<DEL>"]	[3508,0]	[1.0,0.0]	[1754,0]	0.5
	1:120158539	1:120158540-120161830	["A","<DEL>"]	[3507,1]	[0.999714937286203,2.8506271379703536E-4]	[1753,0]	0.5
	1:120211010	1:120211011-120220998	["A","<DEL>"]	[3508,0]	[1.0,0.0]	[1754,0]	0.5
	1:121140454	1:121140455-121171075	["A","<DEL>"]	[3486,22]	[0.9937286202964652,0.006271379703534778]	[1732,0]	0.532054
	1:121156890	1:121156891-121159584	["G","<DEL>"]	[3493,15]	[0.9957240592930444,0.00427594070695553]	[1739,0]	0.514804
	1:145425499	1:145425500-145431044	["G","<DEL>"]	[3508,0]	[1.0,0.0]	[1754,0]	0.5
	1:146480933	1:146480934-146502260	["A","<DEL>"]	[3505,3]	[0.9991448118586089,8.551881413911061E-4]	[1751,0]	0.500428
	1:146862384	1:146862385-146872021	["C","<DEL>"]	[3502,6]	[0.9982896237172177,0.0017103762827822121]	[1748,0]	0.502137
	1:146942754	1:146942755-146954624	["T","<DEL>"]	[3507,1]	[0.999714937286203,2.8506271379703536E-4]	[1753,0]	0.5
	1:149168324	1:149168325-149174794	["C","<DEL>"]	[3025,483]	[0.8623147092360319,0.13768529076396807]	[1308,37]	0.393613
	1:149999334	1:149999335-150004064	["A","<DEL>"]	[3508,0]	[1.0,0.0]	[1754,0]	0.5
	1:150185625	1:150185626-150188630	["G","<DEL>"]	[3507,1]	[0.999714937286203,2.8506271379703536E-4]	[1753,0]	0.5
	1:150210829	1:150210830-150221666	["C","<DEL>"]	[3505,3]	[0.9991448118586089,8.551881413911061E-4]	[1751,0]	0.500428
	1:150266017	1:150266018-150266787	["T","<DEL>"]	[3508,0]	[1.0,0.0]	[1754,0]	0.5
	1:150290599	1:150290600-150293531	["A","<DEL>"]	[3507,1]	[0.999714937286203,2.8506271379703536E-4]	[1753,0]	0.5
	1:150296374	1:150296375-150297151	["C","<DEL>"]	[3507,1]	[0.999714937286203,2.8506271379703536E-4]	[1753,0]	0.5
	1:150338179	1:150338180-150342366	["T","<DEL>"]	[3508,0]	[1.0,0.0]	[1754,0]	0.5
	1:150511954	1:150511955-150513511	["C","<DEL>"]	[3506,2]	[0.999429874572406,5.701254275940707E-4]	[1753,1]	0.000142572
	1:150543431	1:150543432-150544229	["T","<DEL>"]	[3508,0]	[1.0,0.0]	[1754,0]	0.5
	1:150556246	1:150556247-150562291	["A","<DEL>"]	[3508,0]	[1.0,0.0]	[1754,0]	0.5
	1:150589232	1:150589233-150590470	["G","<DEL>"]	[3506,2]	[0.999429874572406,5.701254275940707E-4]	[1753,1]	0.000142572
	1:150671953	1:150671954-150675413	["T","<DEL>"]	[3507,1]	[0.999714937286203,2.8506271379703536E-4]	[1753,0]	0.5
	1:150743603	1:150743604-150745341	["T","<DEL>"]	[3503,5]	[0.9985746864310148,0.0014253135689851768]	[1749,0]	0.501425
	1:150774255	1:150774256-150775112	["T","<DEL>"]	[3507,1]	[0.999714937286203,2.8506271379703536E-4]	[1753,0]	0.5
	1:150860227	1:150860228-150862810	["A","<DEL>"]	[3460,48]	[0.9863169897377423,0.013683010262257697]	[1706,0]	0.639088
	1:150911141	1:150911142-150911967	["A","<DEL>"]	[3508,0]	[1.0,0.0]	[1754,0]	0.5
	1:150998344	1:150998345-150999512	["G","<DEL>"]	[3508,0]	[1.0,0.0]	[1754,0]	0.5
	1:151440822	1:151440823-151450751	["T","<DEL>"]	[3507,1]	[0.999714937286203,2.8506271379703536E-4]	[1753,0]	0.5
	1:151545911	1:151545912-151556501	["C","<DEL>"]	[3504,4]	[0.9988597491448119,0.0011402508551881414]	[1750,0]	0.500855
	1:151851866	1:151851867-151853694	["C","<DEL>"]	[3508,0]	[1.0,0.0]	[1754,0]	0.5
	1:151980171	1:151980172-152000629	["A","<DEL>"]	[3507,1]	[0.999714937286203,2.8506271379703536E-4]	[1753,0]	0.5
	1:152142939	1:152142940-152143381	["C","<DEL>"]	[3507,1]	[0.999714937286203,2.8506271379703536E-4]	[1753,0]	0.5
	1:152543106	1:152543107-152551641	["A","<DEL>"]	[3508,0]	[1.0,0.0]	[1754,0]	0.5
	1:152555543	1:152555544-152587742	["T","<DEL>"]	[1207,2301]	[0.34407069555302167,0.6559293044469784]	[214,761]	0.475513
	1:153192836	1:153192837-153198898	["G","<DEL>"]	[3500,8]	[0.9977194982896237,0.002280501710376283]	[1746,0]	0.503983
	1:153759543	1:153759544-153768144	["C","<DEL>"]	[3503,5]	[0.9985746864310148,0.0014253135689851768]	[1749,0]	0.501425
	1:153795139	1:153795140-153796420	["C","<DEL>"]	[3508,0]	[1.0,0.0]	[1754,0]	0.5
	1:154080998	1:154080999-154084761	["G","<DEL>"]	[3508,0]	[1.0,0.0]	[1754,0]	0.5
	1:154151619	1:154151620-154166610	["G","<DEL>"]	[3506,2]	[0.999429874572406,5.701254275940707E-4]	[1752,0]	0.500143
	1:154330168	1:154330169-154332901	["A","<DEL>"]	[3508,0]	[1.0,0.0]	[1754,0]	0.5
	1:154608429	1:154608430-154609006	["T","<DEL>"]	[3502,6]	[0.9982896237172177,0.0017103762827822121]	[1748,0]	0.502137
	1:154659173	1:154659174-154659875	["C","<DEL>"]	[3504,4]	[0.9988597491448119,0.0011402508551881414]	[1750,0]	0.500855
	1:154854891	1:154854892-154856459	["A","<DEL>"]	[3457,51]	[0.9854618015963512,0.014538198403648802]	[1704,1]	0.179053
	1:154890308	1:154890309-154891864	["G","<DEL>"]	[3503,5]	[0.9985746864310148,0.0014253135689851768]	[1751,2]	6.10151e-07
	1:155369866	1:155369867-155371299	["T","<DEL>"]	[3508,0]	[1.0,0.0]	[1754,0]	0.5
	1:155470705	1:155470706-155471615	["G","<DEL>"]	[3508,0]	[1.0,0.0]	[1754,0]	0.5
	1:155516650	1:155516651-155523343	["T","<DEL>"]	[3507,1]	[0.999714937286203,2.8506271379703536E-4]	[1753,0]	0.5
	1:155636155	1:155636156-155638225	["A","<DEL>"]	[3508,0]	[1.0,0.0]	[1754,0]	0.5
	1:155659739	1:155659740-155664449	["A","<DEL>"]	[3504,4]	[0.9988597491448119,0.0011402508551881414]	[1750,0]	0.500855
	1:155798103	1:155798104-155800917	["A","<DEL>"]	[3505,3]	[0.9991448118586089,8.551881413911061E-4]	[1751,0]	0.500428
	1:155855218	1:155855219-155866380	["G","<DEL>"]	[3506,2]	[0.999429874572406,5.701254275940707E-4]	[1752,0]	0.500143
	1:156093375	1:156093376-156095217	["C","<DEL>"]	[3504,4]	[0.9988597491448119,0.0011402508551881414]	[1752,2]	1.2203e-07
	1:156491917	1:156491918-156495728	["A","<DEL>"]	[3506,2]	[0.999429874572406,5.701254275940707E-4]	[1752,0]	0.500143
	1:156599602	1:156599603-156601125	["A","<DEL>"]	[3505,3]	[0.9991448118586089,8.551881413911061E-4]	[1752,1]	0.000427716
	1:156685288	1:156685289-156686218	["G","<DEL>"]	[3508,0]	[1.0,0.0]	[1754,0]	0.5
	1:157039200	1:157039201-157044156	["A","<DEL>"]	[3508,0]	[1.0,0.0]	[1754,0]	0.5
	1:157173852	1:157173853-157175405	["A","<DEL>"]	[3115,393]	[0.8879703534777651,0.11202964652223489]	[1384,23]	0.764551
	1:157269294	1:157269295-157277549	["A","<DEL>"]	[3505,3]	[0.9991448118586089,8.551881413911061E-4]	[1751,0]	0.500428
	1:157393871	1:157393872-157403188	["C","<DEL>"]	[3507,1]	[0.999714937286203,2.8506271379703536E-4]	[1753,0]	0.5
	1:157540660	1:157540661-157540876	["C","<DEL>"]	[1921,1587]	[0.5476054732041049,0.4523945267958951]	[491,324]	0.000809677
	1:157583115	1:157583116-157603133	["C","<DEL>"]	[3507,1]	[0.999714937286203,2.8506271379703536E-4]	[1753,0]	0.5
	1:157834925	1:157834926-157837754	["A","<DEL>"]	[3507,1]	[0.999714937286203,2.8506271379703536E-4]	[1753,0]	0.5
	1:158109913	1:158109914-158113364	["A","<DEL>"]	[3507,1]	[0.999714937286203,2.8506271379703536E-4]	[1753,0]	0.5
	1:158152779	1:158152780-158157358	["G","<DEL>"]	[3507,1]	[0.999714937286203,2.8506271379703536E-4]	[1753,0]	0.5
	1:158297768	1:158297769-158302468	["T","<DEL>"]	[3507,1]	[0.999714937286203,2.8506271379703536E-4]	[1753,0]	0.5
	1:158403806	1:158403807-158410727	["A","<DEL>"]	[3488,20]	[0.9942987457240593,0.005701254275940707]	[1734,0]	0.526504
	1:158488407	1:158488408-158488677	["A","<DEL>"]	[1588,1920]	[0.4526795895096921,0.5473204104903079]	[325,491]	0.000963546
	1:158489621	1:158489622-158492013	["C","<DEL>"]	[3480,28]	[0.992018244013683,0.00798175598631699]	[1726,0]	0.551458
	1:158492235	1:158492236-158497763	["A","<DEL>"]	[3481,27]	[0.99230330672748,0.007696693272519955]	[1727,0]	0.547952
	1:158538119	1:158538120-158543711	["G","<DEL>"]	[3508,0]	[1.0,0.0]	[1754,0]	0.5
	1:158726910	1:158726911-158727993	["T","<DEL>"]	[3050,458]	[0.8694412770809579,0.1305587229190422]	[1322,26]	0.430831
	1:158867540	1:158867541-158869982	["A","<DEL>"]	[841,2667]	[0.23973774230330672,0.7602622576966933]	[101,1014]	0.973919
	1:158961336	1:158961337-158966220	["G","<DEL>"]	[3044,464]	[0.8677309007981756,0.1322690992018244]	[1320,30]	0.958635
	1:159648709	1:159648710-159649658	["G","<DEL>"]	[913,2595]	[0.26026225769669326,0.7397377423033067]	[123,964]	0.598447
	1:159652827	1:159652828-159684079	["A","<DEL>"]	[3507,1]	[0.999714937286203,2.8506271379703536E-4]	[1753,0]	0.5
	1:159922311	1:159922312-159934143	["C","<DEL>"]	[3501,7]	[0.9980045610034207,0.0019954389965792475]	[1747,0]	0.50299
	1:160044508	1:160044509-160047362	["G","<DEL>"]	[3508,0]	[1.0,0.0]	[1754,0]	0.5
	1:160135344	1:160135345-160135866	["T","<DEL>"]	[3508,0]	[1.0,0.0]	[1754,0]	0.5
	1:160523923	1:160523924-160526698	["T","<DEL>"]	[3507,1]	[0.999714937286203,2.8506271379703536E-4]	[1753,0]	0.5
	1:160693571	1:160693572-160695405	["G","<DEL>"]	[3508,0]	[1.0,0.0]	[1754,0]	0.5
	1:160873075	1:160873076-160878380	["T","<DEL>"]	[3508,0]	[1.0,0.0]	[1754,0]	0.5
	1:160886903	1:160886904-160890538	["C","<DEL>"]	[3507,1]	[0.999714937286203,2.8506271379703536E-4]	[1753,0]	0.5
	1:160935140	1:160935141-160939769	["A","<DEL>"]	[3490,18]	[0.9948688711516533,0.005131128848346636]	[1736,0]	0.521443
	1:161242159	1:161242160-161245112	["C","<DEL>"]	[3508,0]	[1.0,0.0]	[1754,0]	0.5
	1:161301705	1:161301706-161308828	["A","<DEL>"]	[3508,0]	[1.0,0.0]	[1754,0]	0.5
	1:161472246	1:161472247-161478058	["C","<DEL>"]	[3506,2]	[0.999429874572406,5.701254275940707E-4]	[1752,0]	0.500143
	1:161737689	1:161737690-161739449	["A","<DEL>"]	[3507,1]	[0.999714937286203,2.8506271379703536E-4]	[1753,0]	0.5
	1:162161381	1:162161382-162165192	["G","<DEL>"]	[3508,0]	[1.0,0.0]	[1754,0]	0.5
	1:162278220	1:162278221-162279465	["T","<DEL>"]	[3504,4]	[0.9988597491448119,0.0011402508551881414]	[1750,0]	0.500855
	1:162316535	1:162316536-162320043	["G","<DEL>"]	[3507,1]	[0.999714937286203,2.8506271379703536E-4]	[1753,0]	0.5
	1:162327302	1:162327303-162327746	["C","<DEL>"]	[3435,73]	[0.9791904218928165,0.02080957810718358]	[1681,0]	0.767336
	1:162661797	1:162661798-162664127	["A","<DEL>"]	[3508,0]	[1.0,0.0]	[1754,0]	0.5
	1:162981617	1:162981618-162985709	["A","<DEL>"]	[3506,2]	[0.999429874572406,5.701254275940707E-4]	[1752,0]	0.500143
	1:163108724	1:163108725-163112048	["G","<DEL>"]	[3500,8]	[0.9977194982896237,0.002280501710376283]	[1746,0]	0.503983
	1:163336087	1:163336088-163339094	["G","<DEL>"]	[3508,0]	[1.0,0.0]	[1754,0]	0.5
	1:163456750	1:163456751-163457439	["T","<DEL>"]	[3508,0]	[1.0,0.0]	[1754,0]	0.5
	1:163640266	1:163640267-163661215	["T","<DEL>"]	[3507,1]	[0.999714937286203,2.8506271379703536E-4]	[1753,0]	0.5
	1:163694744	1:163694745-163697279	["T","<DEL>"]	[3508,0]	[1.0,0.0]	[1754,0]	0.5
	1:163823080	1:163823081-163824991	["T","<DEL>"]	[3508,0]	[1.0,0.0]	[1754,0]	0.5
	1:163879115	1:163879116-163926160	["T","<DEL>"]	[3508,0]	[1.0,0.0]	[1754,0]	0.5
	1:164263679	1:164263680-164271669	["T","<DEL>"]	[3506,2]	[0.999429874572406,5.701254275940707E-4]	[1752,0]	0.500143
	1:164312326	1:164312327-164318340	["G","<DEL>"]	[3507,1]	[0.999714937286203,2.8506271379703536E-4]	[1753,0]	0.5
	1:164581381	1:164581382-164583389	["G","<DEL>"]	[3507,1]	[0.999714937286203,2.8506271379703536E-4]	[1753,0]	0.5
	1:164649216	1:164649217-164652850	["G","<DEL>"]	[3504,4]	[0.9988597491448119,0.0011402508551881414]	[1750,0]	0.500855
	1:164824031	1:164824032-164833276	["A","<DEL>"]	[3507,1]	[0.999714937286203,2.8506271379703536E-4]	[1753,0]	0.5
	1:164840010	1:164840011-164848336	["T","<DEL>"]	[3507,1]	[0.999714937286203,2.8506271379703536E-4]	[1753,0]	0.5
	1:164868683	1:164868684-164874390	["T","<DEL>"]	[3507,1]	[0.999714937286203,2.8506271379703536E-4]	[1753,0]	0.5
	1:165668870	1:165668871-165670736	["C","<DEL>"]	[3507,1]	[0.999714937286203,2.8506271379703536E-4]	[1753,0]	0.5
	1:165739292	1:165739293-165743481	["C","<DEL>"]	[3506,2]	[0.999429874572406,5.701254275940707E-4]	[1752,0]	0.500143
	1:165924139	1:165924140-165928088	["G","<DEL>"]	[3508,0]	[1.0,0.0]	[1754,0]	0.5
	1:165947683	1:165947684-165948695	["A","<DEL>"]	[3507,1]	[0.999714937286203,2.8506271379703536E-4]	[1753,0]	0.5
	1:165983299	1:165983300-165985241	["C","<DEL>"]	[3508,0]	[1.0,0.0]	[1754,0]	0.5
	1:166429624	1:166429625-166437211	["T","<DEL>"]	[3503,5]	[0.9985746864310148,0.0014253135689851768]	[1749,0]	0.501425
	1:166551566	1:166551567-166552570	["A","<DEL>"]	[3508,0]	[1.0,0.0]	[1754,0]	0.5
	1:166913323	1:166913324-166914597	["A","<DEL>"]	[3507,1]	[0.999714937286203,2.8506271379703536E-4]	[1753,0]	0.5
	1:167710601	1:167710602-167715760	["T","<DEL>"]	[3489,19]	[0.9945838084378563,0.005416191562143672]	[1735,0]	0.523912
	1:167765307	1:167765308-167767613	["C","<DEL>"]	[3380,128]	[0.9635119726339795,0.036488027366020526]	[1628,2]	0.863662
	1:168287907	1:168287908-168290068	["A","<DEL>"]	[3506,2]	[0.999429874572406,5.701254275940707E-4]	[1752,0]	0.500143
	1:168311231	1:168311232-168311837	["G","<DEL>"]	[3507,1]	[0.999714937286203,2.8506271379703536E-4]	[1753,0]	0.5
	1:168426980	1:168426981-168428878	["C","<DEL>"]	[3501,7]	[0.9980045610034207,0.0019954389965792475]	[1747,0]	0.50299
	1:168527010	1:168527011-168528738	["T","<DEL>"]	[3502,6]	[0.9982896237172177,0.0017103762827822121]	[1748,0]	0.502137
	1:168572240	1:168572241-168574258	["T","<DEL>"]	[3463,45]	[0.9871721778791334,0.01282782212086659]	[1711,2]	0.0167685
	1:168917682	1:168917683-168920468	["A","<DEL>"]	[3508,0]	[1.0,0.0]	[1754,0]	0.5
	1:168940774	1:168940775-168944984	["C","<DEL>"]	[3507,1]	[0.999714937286203,2.8506271379703536E-4]	[1753,0]	0.5
	1:169004335	1:169004336-169005253	["T","<DEL>"]	[2938,570]	[0.8375142531356898,0.16248574686431014]	[1218,34]	0.0314798
	1:169205304	1:169205305-169209855	["G","<DEL>"]	[3481,27]	[0.99230330672748,0.007696693272519955]	[1727,0]	0.547952
	1:169252190	1:169252191-169407145	["T","<DEL>"]	[3500,8]	[0.9977194982896237,0.002280501710376283]	[1746,0]	0.503983
	1:169320157	1:169320158-169327846	["T","<DEL>"]	[3490,18]	[0.9948688711516533,0.005131128848346636]	[1736,0]	0.521443
	1:169374422	1:169374423-169377187	["C","<DEL>"]	[3506,2]	[0.999429874572406,5.701254275940707E-4]	[1752,0]	0.500143
	1:169484797	1:169484798-169489043	["G","<DEL>"]	[3493,15]	[0.9957240592930444,0.00427594070695553]	[1739,0]	0.514804
	1:169578642	1:169578643-169581213	["G","<DEL>"]	[3507,1]	[0.999714937286203,2.8506271379703536E-4]	[1753,0]	0.5
	1:169631748	1:169631749-169633648	["C","<DEL>"]	[3507,1]	[0.999714937286203,2.8506271379703536E-4]	[1753,0]	0.5
	1:169751772	1:169751773-169755787	["A","<DEL>"]	[3508,0]	[1.0,0.0]	[1754,0]	0.5
	1:170123615	1:170123616-170128091	["G","<DEL>"]	[3479,29]	[0.991733181299886,0.008266818700114024]	[1726,1]	0.0578044
	1:170370028	1:170370029-170379315	["T","<DEL>"]	[3505,3]	[0.9991448118586089,8.551881413911061E-4]	[1751,0]	0.500428
	1:170490306	1:170490307-170494239	["A","<DEL>"]	[3508,0]	[1.0,0.0]	[1754,0]	0.5
	1:170617678	1:170617679-170618537	["A","<DEL>"]	[3476,32]	[0.9908779931584949,0.009122006841505131]	[1722,0]	0.566482
	1:171081291	1:171081292-171085336	["A","<DEL>"]	[3507,1]	[0.999714937286203,2.8506271379703536E-4]	[1753,0]	0.5
	1:171106008	1:171106009-171110601	["A","<DEL>"]	[3507,1]	[0.999714937286203,2.8506271379703536E-4]	[1753,0]	0.5
	1:171402679	1:171402680-171404654	["T","<DEL>"]	[3508,0]	[1.0,0.0]	[1754,0]	0.5
	1:171901640	1:171901641-171906364	["T","<DEL>"]	[3508,0]	[1.0,0.0]	[1754,0]	0.5
	1:172282559	1:172282560-172291715	["A","<DEL>"]	[3508,0]	[1.0,0.0]	[1754,0]	0.5
	1:172303817	1:172303818-172307595	["A","<DEL>"]	[3506,2]	[0.999429874572406,5.701254275940707E-4]	[1752,0]	0.500143
	1:172772167	1:172772168-172776965	["T","<DEL>"]	[3507,1]	[0.999714937286203,2.8506271379703536E-4]	[1753,0]	0.5
	1:173070711	1:173070712-173137747	["A","<DEL>"]	[3507,1]	[0.999714937286203,2.8506271379703536E-4]	[1753,0]	0.5
	1:173078076	1:173078077-173079811	["A","<DEL>"]	[3504,4]	[0.9988597491448119,0.0011402508551881414]	[1750,0]	0.500855
	1:173663377	1:173663378-173675567	["A","<DEL>"]	[3508,0]	[1.0,0.0]	[1754,0]	0.5
	1:173806981	1:173806982-173811505	["G","<DEL>"]	[3508,0]	[1.0,0.0]	[1754,0]	0.5
	1:173978006	1:173978007-173982592	["T","<DEL>"]	[3505,3]	[0.9991448118586089,8.551881413911061E-4]	[1751,0]	0.500428
	1:174258725	1:174258726-174301036	["T","<DEL>"]	[3508,0]	[1.0,0.0]	[1754,0]	0.5
	1:174373259	1:174373260-174412602	["G","<DEL>"]	[3495,13]	[0.9962941847206386,0.0037058152793614596]	[1741,0]	0.511034
	1:174796542	1:174796543-174801869	["C","<DEL>"]	[3102,406]	[0.8842645381984037,0.11573546180159636]	[1378,30]	0.115181
	1:174874817	1:174874818-174886909	["A","<DEL>"]	[3507,1]	[0.999714937286203,2.8506271379703536E-4]	[1753,0]	0.5
	1:174894257	1:174894258-174898748	["C","<DEL>"]	[3506,2]	[0.999429874572406,5.701254275940707E-4]	[1752,0]	0.500143
	1:175022461	1:175022462-175026188	["T","<DEL>"]	[3507,1]	[0.999714937286203,2.8506271379703536E-4]	[1753,0]	0.5
	1:175166705	1:175166706-175170463	["T","<DEL>"]	[3508,0]	[1.0,0.0]	[1754,0]	0.5
	1:175399955	1:175399956-175402640	["G","<DEL>"]	[3507,1]	[0.999714937286203,2.8506271379703536E-4]	[1753,0]	0.5
	1:175429262	1:175429263-175438705	["G","<DEL>"]	[3508,0]	[1.0,0.0]	[1754,0]	0.5
	1:175442460	1:175442461-175448283	["C","<DEL>"]	[3507,1]	[0.999714937286203,2.8506271379703536E-4]	[1753,0]	0.5
	1:176057403	1:176057404-176060684	["A","<DEL>"]	[3507,1]	[0.999714937286203,2.8506271379703536E-4]	[1753,0]	0.5
	1:176334890	1:176334891-176341872	["A","<DEL>"]	[3506,2]	[0.999429874572406,5.701254275940707E-4]	[1752,0]	0.500143
	1:176432664	1:176432665-176434037	["T","<DEL>"]	[3508,0]	[1.0,0.0]	[1754,0]	0.5
	1:176813377	1:176813378-176818154	["G","<DEL>"]	[3506,2]	[0.999429874572406,5.701254275940707E-4]	[1752,0]	0.500143
	1:176911061	1:176911062-176912692	["C","<DEL>"]	[3507,1]	[0.999714937286203,2.8506271379703536E-4]	[1753,0]	0.5
	1:177277274	1:177277275-177278270	["G","<DEL>"]	[3507,1]	[0.999714937286203,2.8506271379703536E-4]	[1753,0]	0.5
	1:177657971	1:177657972-177667219	["G","<DEL>"]	[3508,0]	[1.0,0.0]	[1754,0]	0.5
	1:177874168	1:177874169-177876676	["G","<DEL>"]	[3507,1]	[0.999714937286203,2.8506271379703536E-4]	[1753,0]	0.5
	1:177944570	1:177944571-177947800	["A","<DEL>"]	[3508,0]	[1.0,0.0]	[1754,0]	0.5
	1:178217869	1:178217870-178220702	["G","<DEL>"]	[3507,1]	[0.999714937286203,2.8506271379703536E-4]	[1753,0]	0.5
	1:178277471	1:178277472-178296409	["A","<DEL>"]	[3502,6]	[0.9982896237172177,0.0017103762827822121]	[1748,0]	0.502137
	1:178495323	1:178495324-178495684	["T","<DEL>"]	[1999,1509]	[0.5698403648802737,0.4301596351197263]	[520,275]	1.58614e-06
	1:178645393	1:178645394-178648933	["T","<DEL>"]	[3508,0]	[1.0,0.0]	[1754,0]	0.5
	1:178659615	1:178659616-178676248	["T","<DEL>"]	[3508,0]	[1.0,0.0]	[1754,0]	0.5
	1:178784384	1:178784385-178786016	["T","<DEL>"]	[3505,3]	[0.9991448118586089,8.551881413911061E-4]	[1751,0]	0.500428
	1:178977384	1:178977385-178979688	["G","<DEL>"]	[3465,43]	[0.9877423033067275,0.01225769669327252]	[1712,1]	0.127777
	1:179329663	1:179329664-179333687	["T","<DEL>"]	[3291,217]	[0.9381413911060433,0.06185860889395667]	[1543,6]	0.918368
	1:179372725	1:179372726-179393589	["T","<DEL>"]	[3504,4]	[0.9988597491448119,0.0011402508551881414]	[1750,0]	0.500855
	1:179455587	1:179455588-179458369	["A","<DEL>"]	[3273,235]	[0.9330102622576967,0.06698973774230331]	[1525,6]	0.505639
	1:179467279	1:179467280-179469944	["A","<DEL>"]	[3484,24]	[0.9931584948688712,0.0068415051311288486]	[1731,1]	0.0393269
	1:179607274	1:179607275-179608072	["T","<DEL>"]	[2168,1340]	[0.6180159635119726,0.38198403648802737]	[639,225]	0.00186793
	1:179806400	1:179806401-179807817	["C","<DEL>"]	[3395,113]	[0.9677879133409351,0.03221208665906499]	[1643,2]	0.562452
	1:180359426	1:180359427-180360883	["T","<DEL>"]	[3507,1]	[0.999714937286203,2.8506271379703536E-4]	[1753,0]	0.5
	1:180749736	1:180749737-180755362	["C","<DEL>"]	[3431,77]	[0.9780501710376283,0.02194982896237172]	[1677,0]	0.786881
	1:181043361	1:181043362-181043829	["A","<DEL>"]	[2424,1084]	[0.6909920182440137,0.3090079817559863]	[790,120]	6.36397e-08
	1:181447407	1:181447408-181449742	["T","<DEL>"]	[3507,1]	[0.999714937286203,2.8506271379703536E-4]	[1753,0]	0.5
	1:181485749	1:181485750-181487963	["C","<DEL>"]	[3508,0]	[1.0,0.0]	[1754,0]	0.5
	1:181604547	1:181604548-181605511	["C","<DEL>"]	[3508,0]	[1.0,0.0]	[1754,0]	0.5
	1:181849900	1:181849901-181896477	["A","<DEL>"]	[3508,0]	[1.0,0.0]	[1754,0]	0.5
	1:181918688	1:181918689-181923031	["T","<DEL>"]	[3476,32]	[0.9908779931584949,0.009122006841505131]	[1722,0]	0.566482
	1:182083730	1:182083731-182087623	["A","<DEL>"]	[3476,32]	[0.9908779931584949,0.009122006841505131]	[1722,0]	0.566482
	1:182119696	1:182119697-182121263	["T","<DEL>"]	[3506,2]	[0.999429874572406,5.701254275940707E-4]	[1752,0]	0.500143
	1:182546160	1:182546161-182547738	["C","<DEL>"]	[3506,2]	[0.999429874572406,5.701254275940707E-4]	[1752,0]	0.500143
	1:182603391	1:182603392-182606916	["T","<DEL>"]	[3504,4]	[0.9988597491448119,0.0011402508551881414]	[1750,0]	0.500855
	1:182776929	1:182776930-182782193	["G","<DEL>"]	[3488,20]	[0.9942987457240593,0.005701254275940707]	[1734,0]	0.526504
	1:182787160	1:182787161-182789688	["T","<DEL>"]	[3507,1]	[0.999714937286203,2.8506271379703536E-4]	[1753,0]	0.5
	1:183031683	1:183031684-183034593	["A","<DEL>"]	[3508,0]	[1.0,0.0]	[1754,0]	0.5
	1:183549250	1:183549251-183551850	["C","<DEL>"]	[3505,3]	[0.9991448118586089,8.551881413911061E-4]	[1752,1]	0.000427716
	1:183633872	1:183633873-183636161	["A","<DEL>"]	[3488,20]	[0.9942987457240593,0.005701254275940707]	[1734,0]	0.526504
	1:184344254	1:184344255-184350805	["T","<DEL>"]	[3508,0]	[1.0,0.0]	[1754,0]	0.5
	1:184578481	1:184578482-184579475	["A","<DEL>"]	[3508,0]	[1.0,0.0]	[1754,0]	0.5
	1:185009784	1:185009785-185011759	["C","<DEL>"]	[3299,209]	[0.9404218928164196,0.059578107183580385]	[1551,6]	0.915093
	1:185260405	1:185260406-185262410	["A","<DEL>"]	[3507,1]	[0.999714937286203,2.8506271379703536E-4]	[1753,0]	0.5
	1:185310879	1:185310880-185312015	["C","<DEL>"]	[3507,1]	[0.999714937286203,2.8506271379703536E-4]	[1753,0]	0.5
	1:185408298	1:185408299-185437639	["G","<DEL>"]	[3508,0]	[1.0,0.0]	[1754,0]	0.5
	1:185416332	1:185416333-185418623	["G","<DEL>"]	[3435,73]	[0.9791904218928165,0.02080957810718358]	[1681,0]	0.767336
	1:185489526	1:185489527-185492920	["C","<DEL>"]	[3508,0]	[1.0,0.0]	[1754,0]	0.5
	1:185783717	1:185783718-185785305	["A","<DEL>"]	[3507,1]	[0.999714937286203,2.8506271379703536E-4]	[1753,0]	0.5
	1:186198722	1:186198723-186205707	["T","<DEL>"]	[3508,0]	[1.0,0.0]	[1754,0]	0.5
	1:186651581	1:186651582-186700021	["T","<DEL>"]	[3508,0]	[1.0,0.0]	[1754,0]	0.5
	1:186706187	1:186706188-186708658	["A","<DEL>"]	[3508,0]	[1.0,0.0]	[1754,0]	0.5
	1:186715258	1:186715259-186717518	["A","<DEL>"]	[3507,1]	[0.999714937286203,2.8506271379703536E-4]	[1753,0]	0.5
	1:187222379	1:187222380-187224436	["A","<DEL>"]	[3508,0]	[1.0,0.0]	[1754,0]	0.5
	1:187409291	1:187409292-187469324	["T","<DEL>"]	[3508,0]	[1.0,0.0]	[1754,0]	0.5
	1:187464834	1:187464835-187466491	["A","<DEL>"]	[799,2709]	[0.22776510832383123,0.7722348916761688]	[100,1055]	0.209462
	1:187558147	1:187558148-187559857	["A","<DEL>"]	[3507,1]	[0.999714937286203,2.8506271379703536E-4]	[1753,0]	0.5
	1:187589684	1:187589685-187603628	["C","<DEL>"]	[3508,0]	[1.0,0.0]	[1754,0]	0.5
	1:187593556	1:187593557-187596802	["A","<DEL>"]	[3506,2]	[0.999429874572406,5.701254275940707E-4]	[1752,0]	0.500143
	1:187716105	1:187716106-187722532	["G","<DEL>"]	[1806,1702]	[0.5148232611174458,0.48517673888255414]	[461,409]	0.720115
	1:188539457	1:188539458-188540230	["T","<DEL>"]	[331,3177]	[0.0943557582668187,0.9056442417331813]	[99,1522]	6.70169e-72
	1:188729044	1:188729045-188744667	["G","<DEL>"]	[3508,0]	[1.0,0.0]	[1754,0]	0.5
	1:188756391	1:188756392-188757158	["T","<DEL>"]	[3507,1]	[0.999714937286203,2.8506271379703536E-4]	[1753,0]	0.5
	1:188923240	1:188923241-188924235	["C","<DEL>"]	[3506,2]	[0.999429874572406,5.701254275940707E-4]	[1752,0]	0.500143
	1:188990745	1:188990746-188991608	["T","<DEL>"]	[3507,1]	[0.999714937286203,2.8506271379703536E-4]	[1753,0]	0.5
	1:189026124	1:189026125-189031234	["C","<DEL>"]	[3480,28]	[0.992018244013683,0.00798175598631699]	[1727,1]	0.0538287
	1:189060559	1:189060560-189063280	["A","<DEL>"]	[3508,0]	[1.0,0.0]	[1754,0]	0.5
	1:189200861	1:189200862-189201824	["A","<DEL>"]	[3449,59]	[0.9831812998859749,0.016818700114025087]	[1695,0]	0.695531
	1:189275339	1:189275340-189524574	["C","<DEL>"]	[3508,0]	[1.0,0.0]	[1754,0]	0.5
	1:189358419	1:189358420-189515298	["T","<DEL>"]	[3507,1]	[0.999714937286203,2.8506271379703536E-4]	[1753,0]	0.5
	1:189365679	1:189365680-189371776	["T","<DEL>"]	[3508,0]	[1.0,0.0]	[1754,0]	0.5
	1:189365942	1:189365943-189459276	["T","<DEL>"]	[3508,0]	[1.0,0.0]	[1754,0]	0.5
	1:189426285	1:189426286-189594173	["T","<DEL>"]	[3508,0]	[1.0,0.0]	[1754,0]	0.5
	1:189481255	1:189481256-189501184	["A","<DEL>"]	[3508,0]	[1.0,0.0]	[1754,0]	0.5
	1:189617619	1:189617620-189662059	["G","<DEL>"]	[3507,1]	[0.999714937286203,2.8506271379703536E-4]	[1753,0]	0.5
	1:189702011	1:189702012-189705833	["T","<DEL>"]	[3508,0]	[1.0,0.0]	[1754,0]	0.5
	1:189887719	1:189887720-189891821	["T","<DEL>"]	[3508,0]	[1.0,0.0]	[1754,0]	0.5
	1:189998312	1:189998313-190056452	["A","<DEL>"]	[3508,0]	[1.0,0.0]	[1754,0]	0.5
	1:190052609	1:190052610-190053827	["A","<DEL>"]	[3508,0]	[1.0,0.0]	[1754,0]	0.5
	1:190283138	1:190283139-190284994	["G","<DEL>"]	[3507,1]	[0.999714937286203,2.8506271379703536E-4]	[1753,0]	0.5
	1:191195376	1:191195377-191209306	["A","<DEL>"]	[3508,0]	[1.0,0.0]	[1754,0]	0.5
	1:191657121	1:191657122-191661087	["T","<DEL>"]	[3445,63]	[0.9820410490307868,0.01795895096921323]	[1691,0]	0.716347
	1:191693327	1:191693328-191695362	["G","<DEL>"]	[3501,7]	[0.9980045610034207,0.0019954389965792475]	[1747,0]	0.50299
	1:191717051	1:191717052-191726737	["A","<DEL>"]	[3506,2]	[0.999429874572406,5.701254275940707E-4]	[1752,0]	0.500143
	1:191916413	1:191916414-191918566	["T","<DEL>"]	[3322,186]	[0.9469783352337514,0.053021664766248575]	[1570,2]	0.189888
	1:191960476	1:191960477-191990378	["T","<DEL>"]	[3508,0]	[1.0,0.0]	[1754,0]	0.5
	1:192027062	1:192027063-192057653	["T","<DEL>"]	[3501,7]	[0.9980045610034207,0.0019954389965792475]	[1747,0]	0.50299
	1:192079596	1:192079597-192084363	["A","<DEL>"]	[3506,2]	[0.999429874572406,5.701254275940707E-4]	[1752,0]	0.500143
	1:192090861	1:192090862-192091998	["A","<DEL>"]	[3396,112]	[0.9680729760547321,0.03192702394526796]	[1643,1]	0.848344
	1:192170983	1:192170984-192177201	["T","<DEL>"]	[3508,0]	[1.0,0.0]	[1754,0]	0.5
	1:192182720	1:192182721-192189600	["T","<DEL>"]	[3496,12]	[0.9965792474344356,0.0034207525655644243]	[1742,0]	0.50935
	1:192860356	1:192860357-192861911	["T","<DEL>"]	[3493,15]	[0.9957240592930444,0.00427594070695553]	[1739,0]	0.514804
	1:192873786	1:192873787-192896027	["T","<DEL>"]	[3503,5]	[0.9985746864310148,0.0014253135689851768]	[1749,0]	0.501425
	1:193125345	1:193125346-193136597	["A","<DEL>"]	[3503,5]	[0.9985746864310148,0.0014253135689851768]	[1749,0]	0.501425
	1:193235424	1:193235425-193235655	["A","<DEL>"]	[74,3434]	[0.021094640820980615,0.9789053591790193]	[20,1700]	2.66699e-27
	1:193259386	1:193259387-193269277	["T","<DEL>"]	[3506,2]	[0.999429874572406,5.701254275940707E-4]	[1752,0]	0.500143
	1:193365894	1:193365895-193369881	["G","<DEL>"]	[3508,0]	[1.0,0.0]	[1754,0]	0.5
	1:193421210	1:193421211-193425524	["T","<DEL>"]	[3508,0]	[1.0,0.0]	[1754,0]	0.5
	1:193541902	1:193541903-193543049	["G","<DEL>"]	[3508,0]	[1.0,0.0]	[1754,0]	0.5
	1:193623263	1:193623264-193635755	["T","<DEL>"]	[3506,2]	[0.999429874572406,5.701254275940707E-4]	[1752,0]	0.500143
	1:193648897	1:193648898-193683098	["T","<DEL>"]	[3497,11]	[0.9968643101482326,0.003135689851767389]	[1743,0]	0.507801
	1:193721303	1:193721304-193730250	["T","<DEL>"]	[3508,0]	[1.0,0.0]	[1754,0]	0.5
	1:193999082	1:193999083-194000156	["C","<DEL>"]	[3498,10]	[0.9971493728620296,0.0028506271379703536]	[1744,0]	0.50639
	1:194239131	1:194239132-194248220	["A","<DEL>"]	[3508,0]	[1.0,0.0]	[1754,0]	0.5
	1:194451130	1:194451131-194454293	["T","<DEL>"]	[1247,2261]	[0.3554732041049031,0.6445267958950969]	[258,765]	0.000156678
	1:194517613	1:194517614-194517872	["C","<DEL>"]	[931,2577]	[0.2653933865450399,0.7346066134549601]	[179,1002]	2.3064e-11
	1:194575530	1:194575531-194578073	["G","<DEL>"]	[3494,14]	[0.9960091220068416,0.003990877993158495]	[1740,0]	0.512852
	1:194797728	1:194797729-194798704	["A","<DEL>"]	[3508,0]	[1.0,0.0]	[1754,0]	0.5
	1:195032560	1:195032561-195041154	["T","<DEL>"]	[3508,0]	[1.0,0.0]	[1754,0]	0.5
	1:195329414	1:195329415-195395855	["G","<DEL>"]	[3507,1]	[0.999714937286203,2.8506271379703536E-4]	[1753,0]	0.5
	1:195736956	1:195736957-195738532	["A","<DEL>"]	[3508,0]	[1.0,0.0]	[1754,0]	0.5
	1:195750092	1:195750093-195752858	["C","<DEL>"]	[3507,1]	[0.999714937286203,2.8506271379703536E-4]	[1753,0]	0.5
	1:195803755	1:195803756-195808491	["G","<DEL>"]	[3507,1]	[0.999714937286203,2.8506271379703536E-4]	[1753,0]	0.5
	1:195820863	1:195820864-195826991	["A","<DEL>"]	[3507,1]	[0.999714937286203,2.8506271379703536E-4]	[1753,0]	0.5
	1:195826928	1:195826929-195875427	["A","<DEL>"]	[3502,6]	[0.9982896237172177,0.0017103762827822121]	[1749,1]	0.00213858
	1:196008004	1:196008005-196009394	["G","<DEL>"]	[3507,1]	[0.999714937286203,2.8506271379703536E-4]	[1753,0]	0.5
	1:196602660	1:196602661-196604070	["A","<DEL>"]	[3507,1]	[0.999714937286203,2.8506271379703536E-4]	[1753,0]	0.5
	1:196939067	1:196939068-196952224	["A","<DEL>"]	[3505,3]	[0.9991448118586089,8.551881413911061E-4]	[1751,0]	0.500428
	1:197141429	1:197141430-197145413	["A","<DEL>"]	[3503,5]	[0.9985746864310148,0.0014253135689851768]	[1749,0]	0.501425
	1:197268747	1:197268748-197269703	["C","<DEL>"]	[3508,0]	[1.0,0.0]	[1754,0]	0.5
	1:197388239	1:197388240-197390271	["T","<DEL>"]	[3508,0]	[1.0,0.0]	[1754,0]	0.5
	1:197509776	1:197509777-197511234	["T","<DEL>"]	[3508,0]	[1.0,0.0]	[1754,0]	0.5
	1:197624505	1:197624506-197626476	["T","<DEL>"]	[3508,0]	[1.0,0.0]	[1754,0]	0.5
	1:197834682	1:197834683-197839715	["A","<DEL>"]	[3481,27]	[0.99230330672748,0.007696693272519955]	[1727,0]	0.547952
	1:197894023	1:197894024-197894309	["T","<DEL>"]	[1788,1720]	[0.5096921322690992,0.4903078677309008]	[393,359]	1.95698e-09
	1:198003587	1:198003588-198007007	["T","<DEL>"]	[3453,55]	[0.984321550741163,0.015678449258836945]	[1699,0]	0.674751
	1:198017206	1:198017207-198019155	["T","<DEL>"]	[3502,6]	[0.9982896237172177,0.0017103762827822121]	[1748,0]	0.502137
	1:198038728	1:198038729-198053796	["A","<DEL>"]	[3508,0]	[1.0,0.0]	[1754,0]	0.5
	1:198291659	1:198291660-198293438	["G","<DEL>"]	[3507,1]	[0.999714937286203,2.8506271379703536E-4]	[1753,0]	0.5
	1:198304643	1:198304644-198310296	["G","<DEL>"]	[3372,136]	[0.9612314709236032,0.03876852907639681]	[1618,0]	0.0763019
	1:198476744	1:198476745-198481633	["A","<DEL>"]	[3507,1]	[0.999714937286203,2.8506271379703536E-4]	[1753,0]	0.5
	1:198490409	1:198490410-198527627	["T","<DEL>"]	[3501,7]	[0.9980045610034207,0.0019954389965792475]	[1747,0]	0.50299
	1:198600797	1:198600798-198603849	["A","<DEL>"]	[3507,1]	[0.999714937286203,2.8506271379703536E-4]	[1753,0]	0.5
	1:198773750	1:198773751-198775414	["C","<DEL>"]	[2691,817]	[0.7671037628278221,0.2328962371721779]	[1030,93]	0.815278
	1:198789785	1:198789786-198794976	["T","<DEL>"]	[3492,16]	[0.9954389965792474,0.004561003420752566]	[1738,0]	0.516888
	1:198946276	1:198946277-198954809	["C","<DEL>"]	[3506,2]	[0.999429874572406,5.701254275940707E-4]	[1752,0]	0.500143
	1:199110033	1:199110034-199113824	["G","<DEL>"]	[2949,559]	[0.8406499429874572,0.15935005701254276]	[1231,36]	0.141642
	1:199229159	1:199229160-199231646	["C","<DEL>"]	[3507,1]	[0.999714937286203,2.8506271379703536E-4]	[1753,0]	0.5
	1:199540944	1:199540945-199545813	["A","<DEL>"]	[3497,11]	[0.9968643101482326,0.003135689851767389]	[1743,0]	0.507801
	1:199563997	1:199563998-199566654	["C","<DEL>"]	[3394,114]	[0.9675028506271379,0.03249714937286203]	[1641,1]	0.852916
	1:199725892	1:199725893-199727222	["G","<DEL>"]	[3503,5]	[0.9985746864310148,0.0014253135689851768]	[1749,0]	0.501425
	1:200063762	1:200063763-200064778	["G","<DEL>"]	[3508,0]	[1.0,0.0]	[1754,0]	0.5
	1:200189950	1:200189951-200190762	["C","<DEL>"]	[3493,15]	[0.9957240592930444,0.00427594070695553]	[1739,0]	0.514804
	1:200623341	1:200623342-200626701	["A","<DEL>"]	[3505,3]	[0.9991448118586089,8.551881413911061E-4]	[1751,0]	0.500428
	1:200734507	1:200734508-200739696	["C","<DEL>"]	[3507,1]	[0.999714937286203,2.8506271379703536E-4]	[1753,0]	0.5
	1:200785902	1:200785903-200789341	["G","<DEL>"]	[3491,17]	[0.9951539338654504,0.004846066134549601]	[1737,0]	0.519102
	1:200793021	1:200793022-200796822	["T","<DEL>"]	[3508,0]	[1.0,0.0]	[1754,0]	0.5
	1:200899329	1:200899330-200907217	["A","<DEL>"]	[3505,3]	[0.9991448118586089,8.551881413911061E-4]	[1751,0]	0.500428
	1:201098257	1:201098258-201098980	["A","<DEL>"]	[3507,1]	[0.999714937286203,2.8506271379703536E-4]	[1753,0]	0.5
	1:201150282	1:201150283-201150963	["A","<DEL>"]	[3507,1]	[0.999714937286203,2.8506271379703536E-4]	[1753,0]	0.5
	1:201248234	1:201248235-201251242	["T","<DEL>"]	[3503,5]	[0.9985746864310148,0.0014253135689851768]	[1749,0]	0.501425
	1:201378187	1:201378188-201392401	["T","<DEL>"]	[3499,9]	[0.9974344355758267,0.002565564424173318]	[1745,0]	0.505117
	1:201854945	1:201854946-201856644	["C","<DEL>"]	[3506,2]	[0.999429874572406,5.701254275940707E-4]	[1753,1]	0.000142572
	1:202295123	1:202295124-202297693	["C","<DEL>"]	[3508,0]	[1.0,0.0]	[1754,0]	0.5
	1:202675336	1:202675337-202678750	["C","<DEL>"]	[3503,5]	[0.9985746864310148,0.0014253135689851768]	[1749,0]	0.501425
	1:202834692	1:202834693-202837502	["C","<DEL>"]	[3507,1]	[0.999714937286203,2.8506271379703536E-4]	[1753,0]	0.5
	1:202949254	1:202949255-202950353	["A","<DEL>"]	[3508,0]	[1.0,0.0]	[1754,0]	0.5
	1:203064255	1:203064256-203065179	["A","<DEL>"]	[3407,101]	[0.9712086659064995,0.02879133409350057]	[1653,0]	0.285621
	1:203384227	1:203384228-203449915	["G","<DEL>"]	[3506,2]	[0.999429874572406,5.701254275940707E-4]	[1752,0]	0.500143
	1:203543587	1:203543588-203549274	["C","<DEL>"]	[3504,4]	[0.9988597491448119,0.0011402508551881414]	[1750,0]	0.500855
	1:203684359	1:203684360-203686286	["C","<DEL>"]	[2804,704]	[0.7993158494868872,0.2006841505131129]	[1112,62]	0.21992
	1:203786461	1:203786462-203787468	["G","<DEL>"]	[3456,52]	[0.9851767388825542,0.014823261117445839]	[1702,0]	0.659311
	1:203889309	1:203889310-203891521	["T","<DEL>"]	[3508,0]	[1.0,0.0]	[1754,0]	0.5
	1:203894306	1:203894307-203895914	["G","<DEL>"]	[3502,6]	[0.9982896237172177,0.0017103762827822121]	[1748,0]	0.502137
	1:203907411	1:203907412-203921826	["C","<DEL>"]	[3485,23]	[0.9934435575826682,0.006556442417331813]	[1732,1]	0.0360535
	1:203935847	1:203935848-203945450	["C","<DEL>"]	[3501,7]	[0.9980045610034207,0.0019954389965792475]	[1747,0]	0.50299
	1:203987261	1:203987262-203988956	["A","<DEL>"]	[3508,0]	[1.0,0.0]	[1754,0]	0.5
	1:204316365	1:204316366-204324998	["T","<DEL>"]	[3503,5]	[0.9985746864310148,0.0014253135689851768]	[1749,0]	0.501425
	1:204325872	1:204325873-204331925	["A","<DEL>"]	[3497,11]	[0.9968643101482326,0.003135689851767389]	[1743,0]	0.507801
	1:204381817	1:204381818-204384641	["G","<DEL>"]	[3502,6]	[0.9982896237172177,0.0017103762827822121]	[1748,0]	0.502137
	1:204387443	1:204387444-204392417	["A","<DEL>"]	[3508,0]	[1.0,0.0]	[1754,0]	0.5
	1:204570074	1:204570075-204572354	["T","<DEL>"]	[3507,1]	[0.999714937286203,2.8506271379703536E-4]	[1753,0]	0.5
	1:204666433	1:204666434-204672538	["G","<DEL>"]	[3506,2]	[0.999429874572406,5.701254275940707E-4]	[1752,0]	0.500143
	1:204844740	1:204844741-204846863	["A","<DEL>"]	[3507,1]	[0.999714937286203,2.8506271379703536E-4]	[1753,0]	0.5
	1:204886236	1:204886237-204887496	["T","<DEL>"]	[3507,1]	[0.999714937286203,2.8506271379703536E-4]	[1753,0]	0.5
	1:205165030	1:205165031-205171444	["C","<DEL>"]	[3504,4]	[0.9988597491448119,0.0011402508551881414]	[1750,0]	0.500855
	1:205408683	1:205408684-205409942	["G","<DEL>"]	[3500,8]	[0.9977194982896237,0.002280501710376283]	[1750,4]	3.4826e-13
	1:205523616	1:205523617-205526159	["C","<DEL>"]	[3508,0]	[1.0,0.0]	[1754,0]	0.5
	1:205878620	1:205878621-205886569	["T","<DEL>"]	[3505,3]	[0.9991448118586089,8.551881413911061E-4]	[1751,0]	0.500428
	1:206325194	1:206325195-206331805	["C","<DEL>"]	[3481,27]	[0.99230330672748,0.007696693272519955]	[1727,0]	0.547952
	1:206571279	1:206571280-206573500	["T","<DEL>"]	[3508,0]	[1.0,0.0]	[1754,0]	0.5
	1:206669839	1:206669840-206674096	["T","<DEL>"]	[3504,4]	[0.9988597491448119,0.0011402508551881414]	[1751,1]	0.000855432
	1:206807125	1:206807126-206811112	["A","<DEL>"]	[3507,1]	[0.999714937286203,2.8506271379703536E-4]	[1753,0]	0.5
	1:206814689	1:206814690-206815671	["A","<DEL>"]	[3485,23]	[0.9934435575826682,0.006556442417331813]	[1731,0]	0.535008
	1:206846460	1:206846461-206850791	["A","<DEL>"]	[3507,1]	[0.999714937286203,2.8506271379703536E-4]	[1753,0]	0.5
	1:206933881	1:206933882-206935061	["G","<DEL>"]	[3507,1]	[0.999714937286203,2.8506271379703536E-4]	[1753,0]	0.5
	1:206959184	1:206959185-207024855	["C","<DEL>"]	[3507,1]	[0.999714937286203,2.8506271379703536E-4]	[1753,0]	0.5
	1:207029889	1:207029890-207040836	["T","<DEL>"]	[3506,2]	[0.999429874572406,5.701254275940707E-4]	[1752,0]	0.500143
	1:207292370	1:207292371-207293192	["C","<DEL>"]	[1191,2317]	[0.3395096921322691,0.6604903078677309]	[175,738]	0.00370853
	1:207346315	1:207346316-207351813	["C","<DEL>"]	[3505,3]	[0.9991448118586089,8.551881413911061E-4]	[1751,0]	0.500428
	1:207541993	1:207541994-207545616	["G","<DEL>"]	[1595,1913]	[0.4546750285062714,0.5453249714937286]	[345,504]	0.0968676
	1:207591305	1:207591306-207592493	["T","<DEL>"]	[3501,7]	[0.9980045610034207,0.0019954389965792475]	[1747,0]	0.50299
	1:207841049	1:207841050-207845850	["G","<DEL>"]	[3506,2]	[0.999429874572406,5.701254275940707E-4]	[1752,0]	0.500143
	1:207899362	1:207899363-207903451	["G","<DEL>"]	[3508,0]	[1.0,0.0]	[1754,0]	0.5
	1:207950001	1:207950002-207951805	["T","<DEL>"]	[3504,4]	[0.9988597491448119,0.0011402508551881414]	[1750,0]	0.500855
	1:208210984	1:208210985-208215343	["A","<DEL>"]	[3502,6]	[0.9982896237172177,0.0017103762827822121]	[1748,0]	0.502137
	1:208371285	1:208371286-208375775	["A","<DEL>"]	[3505,3]	[0.9991448118586089,8.551881413911061E-4]	[1751,0]	0.500428
	1:208487763	1:208487764-208490688	["T","<DEL>"]	[3502,6]	[0.9982896237172177,0.0017103762827822121]	[1748,0]	0.502137
	1:208992223	1:208992224-208999442	["T","<DEL>"]	[3508,0]	[1.0,0.0]	[1754,0]	0.5
	1:209193770	1:209193771-209203215	["T","<DEL>"]	[3507,1]	[0.999714937286203,2.8506271379703536E-4]	[1753,0]	0.5
	1:209738703	1:209738704-209745073	["T","<DEL>"]	[3508,0]	[1.0,0.0]	[1754,0]	0.5
	1:209759583	1:209759584-209761278	["T","<DEL>"]	[3505,3]	[0.9991448118586089,8.551881413911061E-4]	[1751,0]	0.500428
	1:209935336	1:209935337-209936080	["G","<DEL>"]	[3057,451]	[0.871436716077537,0.12856328392246294]	[1303,0]	6.0517e-15
	1:209937885	1:209937886-209938815	["A","<DEL>"]	[3508,0]	[1.0,0.0]	[1754,0]	0.5
	1:210078046	1:210078047-210085986	["A","<DEL>"]	[1412,2096]	[0.40250855188141393,0.5974914481185861]	[272,614]	0.224195
	1:210141620	1:210141621-210144766	["T","<DEL>"]	[3508,0]	[1.0,0.0]	[1754,0]	0.5
	1:210289994	1:210289995-210292261	["A","<DEL>"]	[3504,4]	[0.9988597491448119,0.0011402508551881414]	[1750,0]	0.500855
	1:210321674	1:210321675-210326633	["A","<DEL>"]	[3507,1]	[0.999714937286203,2.8506271379703536E-4]	[1753,0]	0.5
	1:210672776	1:210672777-210675272	["T","<DEL>"]	[3507,1]	[0.999714937286203,2.8506271379703536E-4]	[1753,0]	0.5
	1:210697811	1:210697812-210739997	["G","<DEL>"]	[3508,0]	[1.0,0.0]	[1754,0]	0.5
	1:210722429	1:210722430-210724906	["T","<DEL>"]	[3452,56]	[0.984036488027366,0.01596351197263398]	[1699,1]	0.214805
	1:210899012	1:210899013-210903315	["C","<DEL>"]	[3508,0]	[1.0,0.0]	[1754,0]	0.5
	1:211043096	1:211043097-211045238	["A","<DEL>"]	[3507,1]	[0.999714937286203,2.8506271379703536E-4]	[1753,0]	0.5
	1:211208689	1:211208690-211211386	["C","<DEL>"]	[3506,2]	[0.999429874572406,5.701254275940707E-4]	[1752,0]	0.500143
	1:211369286	1:211369287-211370499	["A","<DEL>"]	[3508,0]	[1.0,0.0]	[1754,0]	0.5
	1:211537204	1:211537205-211613217	["G","<DEL>"]	[3508,0]	[1.0,0.0]	[1754,0]	0.5
	1:211829879	1:211829880-211833335	["G","<DEL>"]	[3505,3]	[0.9991448118586089,8.551881413911061E-4]	[1751,0]	0.500428
	1:211964269	1:211964270-211966074	["C","<DEL>"]	[3505,3]	[0.9991448118586089,8.551881413911061E-4]	[1751,0]	0.500428
	1:211965041	1:211965042-211965830	["A","<DEL>"]	[3340,168]	[0.9521094640820981,0.04789053591790194]	[1590,4]	0.897427
	1:211980616	1:211980617-211981671	["A","<DEL>"]	[3502,6]	[0.9982896237172177,0.0017103762827822121]	[1748,0]	0.502137
	1:212313599	1:212313600-212319131	["A","<DEL>"]	[3507,1]	[0.999714937286203,2.8506271379703536E-4]	[1753,0]	0.5
	1:212667828	1:212667829-212681097	["C","<DEL>"]	[3506,2]	[0.999429874572406,5.701254275940707E-4]	[1752,0]	0.500143
	1:212972814	1:212972815-212973637	["A","<DEL>"]	[3508,0]	[1.0,0.0]	[1754,0]	0.5
	1:213002361	1:213002362-213013661	["C","<DEL>"]	[3382,126]	[0.9640820980615735,0.03591790193842646]	[1631,3]	0.385218
	1:213039225	1:213039226-213041513	["T","<DEL>"]	[3508,0]	[1.0,0.0]	[1754,0]	0.5
	1:213084232	1:213084233-213086240	["C","<DEL>"]	[797,2711]	[0.22719498289623719,0.7728050171037628]	[128,1085]	7.30373e-07
	1:213440176	1:213440177-213441603	["G","<DEL>"]	[3482,26]	[0.992588369441277,0.007411630558722919]	[1728,0]	0.544551
	1:213667128	1:213667129-213668288	["A","<DEL>"]	[3495,13]	[0.9962941847206386,0.0037058152793614596]	[1741,0]	0.511034
	1:213751959	1:213751960-213755586	["T","<DEL>"]	[3502,6]	[0.9982896237172177,0.0017103762827822121]	[1748,0]	0.502137
	1:213973653	1:213973654-213975092	["C","<DEL>"]	[3508,0]	[1.0,0.0]	[1754,0]	0.5
	1:214127932	1:214127933-214129150	["A","<DEL>"]	[3507,1]	[0.999714937286203,2.8506271379703536E-4]	[1753,0]	0.5
	1:214267426	1:214267427-214277098	["T","<DEL>"]	[3507,1]	[0.999714937286203,2.8506271379703536E-4]	[1753,0]	0.5
	1:214417568	1:214417569-214418770	["G","<DEL>"]	[3506,2]	[0.999429874572406,5.701254275940707E-4]	[1753,1]	0.000142572
	1:214436406	1:214436407-214446082	["T","<DEL>"]	[3501,7]	[0.9980045610034207,0.0019954389965792475]	[1747,0]	0.50299
	1:214471162	1:214471163-214473847	["T","<DEL>"]	[3507,1]	[0.999714937286203,2.8506271379703536E-4]	[1753,0]	0.5
	1:214777904	1:214777905-214779320	["T","<DEL>"]	[3507,1]	[0.999714937286203,2.8506271379703536E-4]	[1753,0]	0.5
	1:215432214	1:215432215-215452826	["A","<DEL>"]	[3508,0]	[1.0,0.0]	[1754,0]	0.5
	1:215492405	1:215492406-215501003	["A","<DEL>"]	[3469,39]	[0.9888825541619156,0.011117445838084378]	[1715,0]	0.596156
	1:215654325	1:215654326-215656079	["C","<DEL>"]	[3507,1]	[0.999714937286203,2.8506271379703536E-4]	[1753,0]	0.5
	1:215725235	1:215725236-215729672	["C","<DEL>"]	[3494,14]	[0.9960091220068416,0.003990877993158495]	[1740,0]	0.512852
	1:215858119	1:215858120-215862498	["T","<DEL>"]	[3482,26]	[0.992588369441277,0.007411630558722919]	[1728,0]	0.544551
	1:216605821	1:216605822-216643046	["A","<DEL>"]	[3507,1]	[0.999714937286203,2.8506271379703536E-4]	[1753,0]	0.5
	1:216625586	1:216625587-216652894	["C","<DEL>"]	[3507,1]	[0.999714937286203,2.8506271379703536E-4]	[1753,0]	0.5
	1:216900559	1:216900560-216906675	["T","<DEL>"]	[3508,0]	[1.0,0.0]	[1754,0]	0.5
	1:217129281	1:217129282-217130045	["G","<DEL>"]	[3508,0]	[1.0,0.0]	[1754,0]	0.5
	1:217175639	1:217175640-217179006	["G","<DEL>"]	[3502,6]	[0.9982896237172177,0.0017103762827822121]	[1748,0]	0.502137
	1:217457966	1:217457967-217458400	["A","<DEL>"]	[3071,437]	[0.8754275940706956,0.12457240592930445]	[1342,25]	0.702181
	1:217487638	1:217487639-217488485	["G","<DEL>"]	[3508,0]	[1.0,0.0]	[1754,0]	0.5
	1:217828221	1:217828222-217829394	["A","<DEL>"]	[3506,2]	[0.999429874572406,5.701254275940707E-4]	[1752,0]	0.500143
	1:218169724	1:218169725-218172602	["G","<DEL>"]	[3506,2]	[0.999429874572406,5.701254275940707E-4]	[1752,0]	0.500143
	1:218179166	1:218179167-218191938	["T","<DEL>"]	[3502,6]	[0.9982896237172177,0.0017103762827822121]	[1748,0]	0.502137
	1:218873152	1:218873153-218877313	["T","<DEL>"]	[3507,1]	[0.999714937286203,2.8506271379703536E-4]	[1753,0]	0.5
	1:219165498	1:219165499-219177137	["T","<DEL>"]	[3508,0]	[1.0,0.0]	[1754,0]	0.5
	1:219273179	1:219273180-219287369	["A","<DEL>"]	[3508,0]	[1.0,0.0]	[1754,0]	0.5
	1:219285365	1:219285366-219288907	["A","<DEL>"]	[3507,1]	[0.999714937286203,2.8506271379703536E-4]	[1753,0]	0.5
	1:219380069	1:219380070-219417422	["T","<DEL>"]	[3507,1]	[0.999714937286203,2.8506271379703536E-4]	[1753,0]	0.5
	1:219401715	1:219401716-219402590	["G","<DEL>"]	[3505,3]	[0.9991448118586089,8.551881413911061E-4]	[1752,1]	0.000427716
	1:219456865	1:219456866-219459612	["T","<DEL>"]	[3507,1]	[0.999714937286203,2.8506271379703536E-4]	[1753,0]	0.5
	1:219593570	1:219593571-219597517	["G","<DEL>"]	[3507,1]	[0.999714937286203,2.8506271379703536E-4]	[1753,0]	0.5
	1:219684218	1:219684219-219747892	["A","<DEL>"]	[3508,0]	[1.0,0.0]	[1754,0]	0.5
	1:220027516	1:220027517-220030534	["T","<DEL>"]	[3506,2]	[0.999429874572406,5.701254275940707E-4]	[1752,0]	0.500143
	1:220213968	1:220213969-220214958	["G","<DEL>"]	[3506,2]	[0.999429874572406,5.701254275940707E-4]	[1753,1]	0.000142572
	1:220245139	1:220245140-220248502	["C","<DEL>"]	[3506,2]	[0.999429874572406,5.701254275940707E-4]	[1752,0]	0.500143
	1:220288666	1:220288667-220291331	["A","<DEL>"]	[3460,48]	[0.9863169897377423,0.013683010262257697]	[1707,1]	0.15893
	1:220291662	1:220291663-220293702	["G","<DEL>"]	[3464,44]	[0.9874572405929305,0.012542759407069556]	[1710,0]	0.619477
	1:220502945	1:220502946-220503585	["G","<DEL>"]	[2775,733]	[0.7910490307867731,0.20895096921322692]	[1068,47]	1.14304e-05
	1:220631996	1:220631997-220633006	["A","<DEL>"]	[3508,0]	[1.0,0.0]	[1754,0]	0.5
	1:220848483	1:220848484-220854694	["C","<DEL>"]	[3506,2]	[0.999429874572406,5.701254275940707E-4]	[1752,0]	0.500143
	1:221113790	1:221113791-221118694	["G","<DEL>"]	[3508,0]	[1.0,0.0]	[1754,0]	0.5
	1:221379101	1:221379102-221382522	["G","<DEL>"]	[3433,75]	[0.9786202964652223,0.021379703534777653]	[1679,0]	0.777187
	1:221388993	1:221388994-221392646	["T","<DEL>"]	[3507,1]	[0.999714937286203,2.8506271379703536E-4]	[1753,0]	0.5
	1:221707034	1:221707035-221714406	["T","<DEL>"]	[3508,0]	[1.0,0.0]	[1754,0]	0.5
	1:221925344	1:221925345-221930023	["T","<DEL>"]	[3508,0]	[1.0,0.0]	[1754,0]	0.5
	1:222294531	1:222294532-222302800	["C","<DEL>"]	[3508,0]	[1.0,0.0]	[1754,0]	0.5
	1:222302490	1:222302491-222304257	["T","<DEL>"]	[3507,1]	[0.999714937286203,2.8506271379703536E-4]	[1753,0]	0.5
	1:222374152	1:222374153-222380550	["G","<DEL>"]	[2364,1144]	[0.6738882554161916,0.3261117445838084]	[776,166]	0.02785
	1:222423182	1:222423183-222425422	["G","<DEL>"]	[3508,0]	[1.0,0.0]	[1754,0]	0.5
	1:222493992	1:222493993-222499729	["A","<DEL>"]	[3508,0]	[1.0,0.0]	[1754,0]	0.5
	1:222550260	1:222550261-222551217	["C","<DEL>"]	[3502,6]	[0.9982896237172177,0.0017103762827822121]	[1748,0]	0.502137
	1:222710086	1:222710087-222711770	["A","<DEL>"]	[3508,0]	[1.0,0.0]	[1754,0]	0.5
	1:222778302	1:222778303-222780560	["T","<DEL>"]	[3506,2]	[0.999429874572406,5.701254275940707E-4]	[1752,0]	0.500143
	1:222918158	1:222918159-222925688	["A","<DEL>"]	[3507,1]	[0.999714937286203,2.8506271379703536E-4]	[1753,0]	0.5
	1:223048821	1:223048822-223070578	["C","<DEL>"]	[3506,2]	[0.999429874572406,5.701254275940707E-4]	[1752,0]	0.500143
	1:223364079	1:223364080-223366382	["T","<DEL>"]	[3508,0]	[1.0,0.0]	[1754,0]	0.5
	1:223482279	1:223482280-223485160	["C","<DEL>"]	[3507,1]	[0.999714937286203,2.8506271379703536E-4]	[1753,0]	0.5
	1:224085365	1:224085366-224095444	["G","<DEL>"]	[3508,0]	[1.0,0.0]	[1754,0]	0.5
	1:224324258	1:224324259-224325058	["T","<DEL>"]	[3508,0]	[1.0,0.0]	[1754,0]	0.5
	1:224396967	1:224396968-224401666	["A","<DEL>"]	[3504,4]	[0.9988597491448119,0.0011402508551881414]	[1750,0]	0.500855
	1:224538837	1:224538838-224544120	["G","<DEL>"]	[3508,0]	[1.0,0.0]	[1754,0]	0.5
	1:224756613	1:224756614-224757725	["T","<DEL>"]	[3508,0]	[1.0,0.0]	[1754,0]	0.5
	1:224815517	1:224815518-224818177	["T","<DEL>"]	[3504,4]	[0.9988597491448119,0.0011402508551881414]	[1750,0]	0.500855
	1:224993641	1:224993642-224996542	["G","<DEL>"]	[3506,2]	[0.999429874572406,5.701254275940707E-4]	[1752,0]	0.500143
	1:225087288	1:225087289-225098382	["G","<DEL>"]	[3507,1]	[0.999714937286203,2.8506271379703536E-4]	[1753,0]	0.5
	1:225158791	1:225158792-225267153	["A","<DEL>"]	[3507,1]	[0.999714937286203,2.8506271379703536E-4]	[1753,0]	0.5
	1:225432041	1:225432042-225434366	["T","<DEL>"]	[3508,0]	[1.0,0.0]	[1754,0]	0.5
	1:225507005	1:225507006-225517079	["C","<DEL>"]	[3508,0]	[1.0,0.0]	[1754,0]	0.5
	1:225581941	1:225581942-225583822	["T","<DEL>"]	[3507,1]	[0.999714937286203,2.8506271379703536E-4]	[1753,0]	0.5
	1:225827283	1:225827284-225832376	["T","<DEL>"]	[3507,1]	[0.999714937286203,2.8506271379703536E-4]	[1753,0]	0.5
	1:226138348	1:226138349-226140511	["A","<DEL>"]	[3506,2]	[0.999429874572406,5.701254275940707E-4]	[1752,0]	0.500143
	1:226192422	1:226192423-226193943	["A","<DEL>"]	[3505,3]	[0.9991448118586089,8.551881413911061E-4]	[1751,0]	0.500428
	1:226195883	1:226195884-226197445	["G","<DEL>"]	[3508,0]	[1.0,0.0]	[1754,0]	0.5
	1:226459295	1:226459296-226463656	["A","<DEL>"]	[3508,0]	[1.0,0.0]	[1754,0]	0.5
	1:227054876	1:227054877-227056182	["C","<DEL>"]	[3505,3]	[0.9991448118586089,8.551881413911061E-4]	[1751,0]	0.500428
	1:227263353	1:227263354-227266357	["G","<DEL>"]	[3463,45]	[0.9871721778791334,0.01282782212086659]	[1709,0]	0.624311
	1:227340205	1:227340206-227345910	["A","<DEL>"]	[3479,29]	[0.991733181299886,0.008266818700114024]	[1725,0]	0.555067
	1:227417133	1:227417134-227426045	["T","<DEL>"]	[3507,1]	[0.999714937286203,2.8506271379703536E-4]	[1753,0]	0.5
	1:227524333	1:227524334-227538063	["G","<DEL>"]	[3506,2]	[0.999429874572406,5.701254275940707E-4]	[1752,0]	0.500143
	1:227660820	1:227660821-227664048	["G","<DEL>"]	[3507,1]	[0.999714937286203,2.8506271379703536E-4]	[1753,0]	0.5
	1:227725402	1:227725403-227727169	["A","<DEL>"]	[3508,0]	[1.0,0.0]	[1754,0]	0.5
	1:227776712	1:227776713-227779063	["T","<DEL>"]	[3480,28]	[0.992018244013683,0.00798175598631699]	[1726,0]	0.551458
	1:227906297	1:227906298-227907322	["A","<DEL>"]	[3508,0]	[1.0,0.0]	[1754,0]	0.5
	1:228139828	1:228139829-228143876	["C","<DEL>"]	[3501,7]	[0.9980045610034207,0.0019954389965792475]	[1747,0]	0.50299
	1:228252103	1:228252104-228253279	["T","<DEL>"]	[3269,239]	[0.9318700114025086,0.06812998859749145]	[1515,0]	0.00016401
	1:228368426	1:228368427-228372572	["C","<DEL>"]	[3503,5]	[0.9985746864310148,0.0014253135689851768]	[1750,1]	0.00142572
	1:228480825	1:228480826-228483074	["A","<DEL>"]	[3494,14]	[0.9960091220068416,0.003990877993158495]	[1747,7]	1.04808e-20
	1:228541574	1:228541575-228544550	["T","<DEL>"]	[3498,10]	[0.9971493728620296,0.0028506271379703536]	[1749,5]	8.95781e-16
	1:228846854	1:228846855-228855713	["T","<DEL>"]	[3501,7]	[0.9980045610034207,0.0019954389965792475]	[1747,0]	0.50299
	1:229080098	1:229080099-229083487	["T","<DEL>"]	[3507,1]	[0.999714937286203,2.8506271379703536E-4]	[1753,0]	0.5
	1:229373388	1:229373389-229373766	["G","<DEL>"]	[2157,1351]	[0.6148802736602053,0.38511972633979474]	[608,205]	2.40398e-08
	1:229411422	1:229411423-229413672	["C","<DEL>"]	[3507,1]	[0.999714937286203,2.8506271379703536E-4]	[1753,0]	0.5
	1:229530774	1:229530775-229531857	["T","<DEL>"]	[3506,2]	[0.999429874572406,5.701254275940707E-4]	[1752,0]	0.500143
	1:229617164	1:229617165-229619736	["A","<DEL>"]	[3508,0]	[1.0,0.0]	[1754,0]	0.5
	1:229709607	1:229709608-229711598	["T","<DEL>"]	[3507,1]	[0.999714937286203,2.8506271379703536E-4]	[1753,0]	0.5
	1:229718626	1:229718627-229723422	["C","<DEL>"]	[3505,3]	[0.9991448118586089,8.551881413911061E-4]	[1751,0]	0.500428
	1:229798312	1:229798313-229799396	["G","<DEL>"]	[3504,4]	[0.9988597491448119,0.0011402508551881414]	[1751,1]	0.000855432
	1:229812531	1:229812532-229820846	["C","<DEL>"]	[2533,975]	[0.7220638540478905,0.27793614595210947]	[931,152]	0.0463493
	1:230080335	1:230080336-230082157	["C","<DEL>"]	[3502,6]	[0.9982896237172177,0.0017103762827822121]	[1749,1]	0.00213858
	1:230132595	1:230132596-230133878	["G","<DEL>"]	[2936,572]	[0.8369441277080958,0.1630558722919042]	[1226,44]	0.694203
	1:230225442	1:230225443-230227072	["C","<DEL>"]	[3508,0]	[1.0,0.0]	[1754,0]	0.5
	1:230580058	1:230580059-230589456	["T","<DEL>"]	[3506,2]	[0.999429874572406,5.701254275940707E-4]	[1752,0]	0.500143
	1:230610162	1:230610163-230620693	["T","<DEL>"]	[3508,0]	[1.0,0.0]	[1754,0]	0.5
	1:230716471	1:230716472-230722479	["G","<DEL>"]	[3508,0]	[1.0,0.0]	[1754,0]	0.5
	1:230750273	1:230750274-230751357	["A","<DEL>"]	[3507,1]	[0.999714937286203,2.8506271379703536E-4]	[1753,0]	0.5
	1:230935928	1:230935929-230937659	["A","<DEL>"]	[3507,1]	[0.999714937286203,2.8506271379703536E-4]	[1753,0]	0.5
	1:230963021	1:230963022-230967854	["G","<DEL>"]	[3507,1]	[0.999714937286203,2.8506271379703536E-4]	[1753,0]	0.5
	1:231192316	1:231192317-231200900	["T","<DEL>"]	[3507,1]	[0.999714937286203,2.8506271379703536E-4]	[1753,0]	0.5
	1:231254446	1:231254447-231261255	["G","<DEL>"]	[3508,0]	[1.0,0.0]	[1754,0]	0.5
	1:231275854	1:231275855-231276425	["C","<DEL>"]	[3507,1]	[0.999714937286203,2.8506271379703536E-4]	[1753,0]	0.5
	1:231319879	1:231319880-231322004	["T","<DEL>"]	[3501,7]	[0.9980045610034207,0.0019954389965792475]	[1749,2]	4.26984e-06
	1:231597137	1:231597138-231662388	["G","<DEL>"]	[3507,1]	[0.999714937286203,2.8506271379703536E-4]	[1753,0]	0.5
	1:231928127	1:231928128-231934179	["T","<DEL>"]	[3508,0]	[1.0,0.0]	[1754,0]	0.5
	1:232458590	1:232458591-232460251	["A","<DEL>"]	[2459,1049]	[0.70096921322691,0.2990307867730901]	[854,149]	0.377615
	1:232854417	1:232854418-232856873	["C","<DEL>"]	[3507,1]	[0.999714937286203,2.8506271379703536E-4]	[1753,0]	0.5
	1:232891104	1:232891105-232908023	["T","<DEL>"]	[3503,5]	[0.9985746864310148,0.0014253135689851768]	[1749,0]	0.501425
	1:233285611	1:233285612-233288159	["T","<DEL>"]	[3508,0]	[1.0,0.0]	[1754,0]	0.5
	1:233544479	1:233544480-233549052	["T","<DEL>"]	[3506,2]	[0.999429874572406,5.701254275940707E-4]	[1752,0]	0.500143
	1:233962218	1:233962219-233963566	["T","<DEL>"]	[930,2578]	[0.2651083238312429,0.7348916761687572]	[142,966]	0.0215438
	1:234158719	1:234158720-234170705	["A","<DEL>"]	[3507,1]	[0.999714937286203,2.8506271379703536E-4]	[1753,0]	0.5
	1:234245555	1:234245556-234248249	["G","<DEL>"]	[3507,1]	[0.999714937286203,2.8506271379703536E-4]	[1753,0]	0.5
	1:234250508	1:234250509-234261494	["C","<DEL>"]	[3507,1]	[0.999714937286203,2.8506271379703536E-4]	[1753,0]	0.5
	1:234318629	1:234318630-234319762	["A","<DEL>"]	[3183,325]	[0.9073546180159635,0.09264538198403649]	[1443,14]	0.831528
	1:234373164	1:234373165-234376239	["T","<DEL>"]	[3507,1]	[0.999714937286203,2.8506271379703536E-4]	[1753,0]	0.5
	1:234557103	1:234557104-234561227	["A","<DEL>"]	[3507,1]	[0.999714937286203,2.8506271379703536E-4]	[1753,0]	0.5
	1:234570335	1:234570336-234571759	["G","<DEL>"]	[3506,2]	[0.999429874572406,5.701254275940707E-4]	[1752,0]	0.500143
	1:234598462	1:234598463-234599501	["T","<DEL>"]	[3507,1]	[0.999714937286203,2.8506271379703536E-4]	[1753,0]	0.5
	1:234767059	1:234767060-234770922	["G","<DEL>"]	[3507,1]	[0.999714937286203,2.8506271379703536E-4]	[1753,0]	0.5
	1:234964906	1:234964907-234971170	["G","<DEL>"]	[3507,1]	[0.999714937286203,2.8506271379703536E-4]	[1753,0]	0.5
	1:234970264	1:234970265-234990659	["T","<DEL>"]	[3508,0]	[1.0,0.0]	[1754,0]	0.5
	1:234992725	1:234992726-235003905	["C","<DEL>"]	[3506,2]	[0.999429874572406,5.701254275940707E-4]	[1752,0]	0.500143
	1:235015459	1:235015460-235019780	["C","<DEL>"]	[3506,2]	[0.999429874572406,5.701254275940707E-4]	[1752,0]	0.500143
	1:235159054	1:235159055-235164898	["T","<DEL>"]	[3503,5]	[0.9985746864310148,0.0014253135689851768]	[1749,0]	0.501425
	1:235401904	1:235401905-235415675	["C","<DEL>"]	[3502,6]	[0.9982896237172177,0.0017103762827822121]	[1748,0]	0.502137
	1:235501076	1:235501077-235503059	["G","<DEL>"]	[3504,4]	[0.9988597491448119,0.0011402508551881414]	[1752,2]	1.2203e-07
	1:235503873	1:235503874-235509934	["A","<DEL>"]	[3507,1]	[0.999714937286203,2.8506271379703536E-4]	[1753,0]	0.5
	1:235514074	1:235514075-235515392	["T","<DEL>"]	[3508,0]	[1.0,0.0]	[1754,0]	0.5
	1:235537047	1:235537048-235538415	["T","<DEL>"]	[2996,512]	[0.8540478905359179,0.1459521094640821]	[1266,24]	0.00830343
	1:235785077	1:235785078-235790630	["A","<DEL>"]	[3500,8]	[0.9977194982896237,0.002280501710376283]	[1746,0]	0.503983
	1:235972737	1:235972738-235981718	["C","<DEL>"]	[3508,0]	[1.0,0.0]	[1754,0]	0.5
	1:236145028	1:236145029-236149271	["C","<DEL>"]	[3507,1]	[0.999714937286203,2.8506271379703536E-4]	[1753,0]	0.5
	1:236159799	1:236159800-236162276	["G","<DEL>"]	[3506,2]	[0.999429874572406,5.701254275940707E-4]	[1753,1]	0.000142572
	1:236179459	1:236179460-236181983	["A","<DEL>"]	[3507,1]	[0.999714937286203,2.8506271379703536E-4]	[1753,0]	0.5
	1:236279264	1:236279265-236279817	["C","<DEL>"]	[2484,1024]	[0.7080957810718358,0.2919042189281642]	[836,106]	2.9916e-07
	1:236282150	1:236282151-236291560	["G","<DEL>"]	[3499,9]	[0.9974344355758267,0.002565564424173318]	[1745,0]	0.505117
	1:236309131	1:236309132-236313453	["G","<DEL>"]	[3497,11]	[0.9968643101482326,0.003135689851767389]	[1748,5]	9.85359e-15
	1:236357608	1:236357609-236361722	["T","<DEL>"]	[3508,0]	[1.0,0.0]	[1754,0]	0.5
	1:236584091	1:236584092-236584951	["G","<DEL>"]	[3123,385]	[0.8902508551881414,0.10974914481185861]	[1379,10]	0.00389365
	1:236618272	1:236618273-236674859	["G","<DEL>"]	[3506,2]	[0.999429874572406,5.701254275940707E-4]	[1752,0]	0.500143
	1:236861828	1:236861829-236863469	["A","<DEL>"]	[3508,0]	[1.0,0.0]	[1754,0]	0.5
	1:236903592	1:236903593-236905532	["T","<DEL>"]	[3507,1]	[0.999714937286203,2.8506271379703536E-4]	[1753,0]	0.5
	1:236933525	1:236933526-236934781	["T","<DEL>"]	[3506,2]	[0.999429874572406,5.701254275940707E-4]	[1753,1]	0.000142572
	1:237180566	1:237180567-237181365	["A","<DEL>"]	[3507,1]	[0.999714937286203,2.8506271379703536E-4]	[1753,0]	0.5
	1:237253369	1:237253370-237315996	["G","<DEL>"]	[3508,0]	[1.0,0.0]	[1754,0]	0.5
	1:237273396	1:237273397-237279216	["A","<DEL>"]	[3506,2]	[0.999429874572406,5.701254275940707E-4]	[1752,0]	0.500143
	1:237293824	1:237293825-237300132	["C","<DEL>"]	[3508,0]	[1.0,0.0]	[1754,0]	0.5
	1:237345059	1:237345060-237349138	["G","<DEL>"]	[3507,1]	[0.999714937286203,2.8506271379703536E-4]	[1753,0]	0.5
	1:237546804	1:237546805-237548273	["G","<DEL>"]	[3508,0]	[1.0,0.0]	[1754,0]	0.5
	1:237569208	1:237569209-237571307	["T","<DEL>"]	[3508,0]	[1.0,0.0]	[1754,0]	0.5
	1:237636404	1:237636405-237640383	["T","<DEL>"]	[3508,0]	[1.0,0.0]	[1754,0]	0.5
	1:237664639	1:237664640-237667399	["T","<DEL>"]	[3506,2]	[0.999429874572406,5.701254275940707E-4]	[1752,0]	0.500143
	1:238109278	1:238109279-238114661	["C","<DEL>"]	[3507,1]	[0.999714937286203,2.8506271379703536E-4]	[1753,0]	0.5
	1:238316671	1:238316672-238318129	["T","<DEL>"]	[3507,1]	[0.999714937286203,2.8506271379703536E-4]	[1753,0]	0.5
	1:238527818	1:238527819-238530224	["T","<DEL>"]	[3499,9]	[0.9974344355758267,0.002565564424173318]	[1745,0]	0.505117
	1:238699627	1:238699628-238703840	["C","<DEL>"]	[3508,0]	[1.0,0.0]	[1754,0]	0.5
	1:238750641	1:238750642-238752232	["C","<DEL>"]	[3505,3]	[0.9991448118586089,8.551881413911061E-4]	[1751,0]	0.500428
	1:238818957	1:238818958-238821968	["G","<DEL>"]	[3507,1]	[0.999714937286203,2.8506271379703536E-4]	[1753,0]	0.5
	1:239084032	1:239084033-239100594	["C","<DEL>"]	[3508,0]	[1.0,0.0]	[1754,0]	0.5
	1:239086336	1:239086337-239091498	["C","<DEL>"]	[3506,2]	[0.999429874572406,5.701254275940707E-4]	[1752,0]	0.500143
	1:239458598	1:239458599-239459417	["T","<DEL>"]	[3508,0]	[1.0,0.0]	[1754,0]	0.5
	1:239562028	1:239562029-239572591	["G","<DEL>"]	[3508,0]	[1.0,0.0]	[1754,0]	0.5
	1:239659128	1:239659129-239663680	["T","<DEL>"]	[3506,2]	[0.999429874572406,5.701254275940707E-4]	[1752,0]	0.500143
	1:240157246	1:240157247-240159452	["T","<DEL>"]	[3508,0]	[1.0,0.0]	[1754,0]	0.5
	1:240186995	1:240186996-240246586	["T","<DEL>"]	[3508,0]	[1.0,0.0]	[1754,0]	0.5
	1:240392996	1:240392997-240394788	["A","<DEL>"]	[2646,862]	[0.7542759407069556,0.24572405929304447]	[991,99]	0.384839
	1:240580296	1:240580297-240580969	["A","<DEL>"]	[3504,4]	[0.9988597491448119,0.0011402508551881414]	[1750,0]	0.500855
	1:240614409	1:240614410-240617591	["T","<DEL>"]	[3508,0]	[1.0,0.0]	[1754,0]	0.5
	1:240632268	1:240632269-240632918	["C","<DEL>"]	[3508,0]	[1.0,0.0]	[1754,0]	0.5
	1:240720763	1:240720764-240727208	["T","<DEL>"]	[3507,1]	[0.999714937286203,2.8506271379703536E-4]	[1753,0]	0.5
	1:240822243	1:240822244-240825172	["A","<DEL>"]	[3508,0]	[1.0,0.0]	[1754,0]	0.5
	1:240838629	1:240838630-240839237	["C","<DEL>"]	[3505,3]	[0.9991448118586089,8.551881413911061E-4]	[1751,0]	0.500428
	1:240839721	1:240839722-240841731	["C","<DEL>"]	[3507,1]	[0.999714937286203,2.8506271379703536E-4]	[1753,0]	0.5
	1:240920873	1:240920874-240925160	["G","<DEL>"]	[3508,0]	[1.0,0.0]	[1754,0]	0.5
	1:241052367	1:241052368-241053571	["T","<DEL>"]	[3505,3]	[0.9991448118586089,8.551881413911061E-4]	[1752,1]	0.000427716
	1:241096222	1:241096223-241097307	["C","<DEL>"]	[3438,70]	[0.9800456100342075,0.019954389965792473]	[1685,1]	0.327093
	1:241099250	1:241099251-241130469	["T","<DEL>"]	[3507,1]	[0.999714937286203,2.8506271379703536E-4]	[1753,0]	0.5
	1:241586227	1:241586228-241586491	["C","<DEL>"]	[1878,1630]	[0.5353477765108324,0.4646522234891676]	[471,347]	0.00231091
	1:241732580	1:241732581-241744268	["T","<DEL>"]	[3499,9]	[0.9974344355758267,0.002565564424173318]	[1745,0]	0.505117
	1:242006811	1:242006812-242017926	["T","<DEL>"]	[3508,0]	[1.0,0.0]	[1754,0]	0.5
	1:242080248	1:242080249-242081367	["G","<DEL>"]	[3505,3]	[0.9991448118586089,8.551881413911061E-4]	[1752,1]	0.000427716
	1:242102655	1:242102656-242104930	["G","<DEL>"]	[3506,2]	[0.999429874572406,5.701254275940707E-4]	[1752,0]	0.500143
	1:242224744	1:242224745-242225652	["G","<DEL>"]	[3502,6]	[0.9982896237172177,0.0017103762827822121]	[1751,3]	1.7418e-10
	1:242267498	1:242267499-242272585	["A","<DEL>"]	[3508,0]	[1.0,0.0]	[1754,0]	0.5
	1:242492249	1:242492250-242493612	["C","<DEL>"]	[3507,1]	[0.999714937286203,2.8506271379703536E-4]	[1753,0]	0.5
	1:242494481	1:242494482-242499708	["A","<DEL>"]	[3505,3]	[0.9991448118586089,8.551881413911061E-4]	[1751,0]	0.500428
	1:242578861	1:242578862-242597962	["C","<DEL>"]	[3508,0]	[1.0,0.0]	[1754,0]	0.5
	1:242596977	1:242596978-242602119	["G","<DEL>"]	[3508,0]	[1.0,0.0]	[1754,0]	0.5
	1:242951687	1:242951688-242957796	["G","<DEL>"]	[3508,0]	[1.0,0.0]	[1754,0]	0.5
	1:243069913	1:243069914-243082180	["A","<DEL>"]	[3499,9]	[0.9974344355758267,0.002565564424173318]	[1745,0]	0.505117
	1:243094430	1:243094431-243095701	["T","<DEL>"]	[3438,70]	[0.9800456100342075,0.019954389965792473]	[1684,0]	0.7523
	1:243127754	1:243127755-243129232	["A","<DEL>"]	[2274,1234]	[0.6482326111744584,0.3517673888255416]	[715,195]	0.0228024
	1:243782751	1:243782752-243783761	["G","<DEL>"]	[1073,2435]	[0.30587229190421894,0.6941277080957811]	[163,844]	0.932848
	1:243836810	1:243836811-243837724	["T","<DEL>"]	[3506,2]	[0.999429874572406,5.701254275940707E-4]	[1752,0]	0.500143
	1:243863335	1:243863336-243869195	["C","<DEL>"]	[3496,12]	[0.9965792474344356,0.0034207525655644243]	[1742,0]	0.50935
	1:243866508	1:243866509-243869032	["A","<DEL>"]	[3505,3]	[0.9991448118586089,8.551881413911061E-4]	[1751,0]	0.500428
	1:244311869	1:244311870-244322532	["C","<DEL>"]	[3508,0]	[1.0,0.0]	[1754,0]	0.5
	1:244418761	1:244418762-244429417	["A","<DEL>"]	[3507,1]	[0.999714937286203,2.8506271379703536E-4]	[1753,0]	0.5
	1:244511818	1:244511819-244535891	["T","<DEL>"]	[3506,2]	[0.999429874572406,5.701254275940707E-4]	[1752,0]	0.500143
	1:244618902	1:244618903-244621637	["C","<DEL>"]	[3504,4]	[0.9988597491448119,0.0011402508551881414]	[1750,0]	0.500855
	1:244821184	1:244821185-244840468	["A","<DEL>"]	[3507,1]	[0.999714937286203,2.8506271379703536E-4]	[1753,0]	0.5
	1:244884245	1:244884246-244886550	["G","<DEL>"]	[3505,3]	[0.9991448118586089,8.551881413911061E-4]	[1751,0]	0.500428
	1:244904619	1:244904620-244905734	["G","<DEL>"]	[3508,0]	[1.0,0.0]	[1754,0]	0.5
	1:244975897	1:244975898-244978701	["T","<DEL>"]	[3505,3]	[0.9991448118586089,8.551881413911061E-4]	[1751,0]	0.500428
	1:245004300	1:245004301-245006704	["C","<DEL>"]	[3493,15]	[0.9957240592930444,0.00427594070695553]	[1739,0]	0.514804
	1:245136654	1:245136655-245140340	["C","<DEL>"]	[3507,1]	[0.999714937286203,2.8506271379703536E-4]	[1753,0]	0.5
	1:245222263	1:245222264-245224528	["T","<DEL>"]	[3507,1]	[0.999714937286203,2.8506271379703536E-4]	[1753,0]	0.5
	1:245321867	1:245321868-245629926	["G","<DEL>"]	[3505,3]	[0.9991448118586089,8.551881413911061E-4]	[1751,0]	0.500428
	1:245382696	1:245382697-245390040	["T","<DEL>"]	[3502,6]	[0.9982896237172177,0.0017103762827822121]	[1748,0]	0.502137
	1:245636388	1:245636389-245638870	["A","<DEL>"]	[3418,90]	[0.9743443557582668,0.02565564424173318]	[1664,0]	0.472435
	1:245636721	1:245636722-245647964	["G","<DEL>"]	[3410,98]	[0.9720638540478905,0.027936145952109463]	[1656,0]	0.520074
	1:245745439	1:245745440-245746211	["G","<DEL>"]	[3508,0]	[1.0,0.0]	[1754,0]	0.5
	1:245752902	1:245752903-245760757	["A","<DEL>"]	[3505,3]	[0.9991448118586089,8.551881413911061E-4]	[1751,0]	0.500428
	1:245856653	1:245856654-245858128	["G","<DEL>"]	[3506,2]	[0.999429874572406,5.701254275940707E-4]	[1753,1]	0.000142572
	1:246102702	1:246102703-246114661	["T","<DEL>"]	[3507,1]	[0.999714937286203,2.8506271379703536E-4]	[1753,0]	0.5
	1:246106585	1:246106586-246117752	["C","<DEL>"]	[3507,1]	[0.999714937286203,2.8506271379703536E-4]	[1753,0]	0.5
	1:246177458	1:246177459-246179726	["C","<DEL>"]	[3507,1]	[0.999714937286203,2.8506271379703536E-4]	[1753,0]	0.5
	1:246360463	1:246360464-246553581	["A","<DEL>"]	[3507,1]	[0.999714937286203,2.8506271379703536E-4]	[1753,0]	0.5
	1:246455921	1:246455922-246602402	["C","<DEL>"]	[3505,3]	[0.9991448118586089,8.551881413911061E-4]	[1751,0]	0.500428
	1:246557884	1:246557885-246639024	["A","<DEL>"]	[3508,0]	[1.0,0.0]	[1754,0]	0.5
	1:246764914	1:246764915-246767344	["T","<DEL>"]	[3508,0]	[1.0,0.0]	[1754,0]	0.5
	1:246971346	1:246971347-246985781	["T","<DEL>"]	[3505,3]	[0.9991448118586089,8.551881413911061E-4]	[1751,0]	0.500428
	1:247101257	1:247101258-247101876	["C","<DEL>"]	[3508,0]	[1.0,0.0]	[1754,0]	0.5
	1:247128478	1:247128479-247143387	["G","<DEL>"]	[3508,0]	[1.0,0.0]	[1754,0]	0.5
	1:247129695	1:247129696-247130970	["A","<DEL>"]	[3506,2]	[0.999429874572406,5.701254275940707E-4]	[1752,0]	0.500143
	1:247154725	1:247154726-247288098	["A","<DEL>"]	[3508,0]	[1.0,0.0]	[1754,0]	0.5
	1:247230991	1:247230992-247232750	["A","<DEL>"]	[3508,0]	[1.0,0.0]	[1754,0]	0.5
	1:247252222	1:247252223-247255219	["C","<DEL>"]	[3495,13]	[0.9962941847206386,0.0037058152793614596]	[1747,6]	3.66304e-17
	1:247294754	1:247294755-247295980	["G","<DEL>"]	[3508,0]	[1.0,0.0]	[1754,0]	0.5
	1:247335910	1:247335911-247343557	["T","<DEL>"]	[3507,1]	[0.999714937286203,2.8506271379703536E-4]	[1753,0]	0.5
	1:247367706	1:247367707-247407936	["C","<DEL>"]	[3507,1]	[0.999714937286203,2.8506271379703536E-4]	[1753,0]	0.5
	1:247384183	1:247384184-247390677	["T","<DEL>"]	[3497,11]	[0.9968643101482326,0.003135689851767389]	[1743,0]	0.507801
	1:247641066	1:247641067-248103427	["T","<DEL>"]	[3507,1]	[0.999714937286203,2.8506271379703536E-4]	[1753,0]	0.5
	1:247723709	1:247723710-247728868	["T","<DEL>"]	[3507,1]	[0.999714937286203,2.8506271379703536E-4]	[1753,0]	0.5
	1:247989293	1:247989294-247993276	["T","<DEL>"]	[3505,3]	[0.9991448118586089,8.551881413911061E-4]	[1751,0]	0.500428
	1:248047166	1:248047167-248050014	["T","<DEL>"]	[3506,2]	[0.999429874572406,5.701254275940707E-4]	[1752,0]	0.500143
	1:248130598	1:248130599-248145242	["T","<DEL>"]	[3506,2]	[0.999429874572406,5.701254275940707E-4]	[1752,0]	0.500143
	1:248154520	1:248154521-248155517	["G","<DEL>"]	[3312,196]	[0.9441277080957811,0.055872291904218926]	[1566,8]	0.210534
	1:248257291	1:248257292-248262381	["T","<DEL>"]	[3505,3]	[0.9991448118586089,8.551881413911061E-4]	[1751,0]	0.500428
	1:248294494	1:248294495-248299319	["A","<DEL>"]	[3499,9]	[0.9974344355758267,0.002565564424173318]	[1745,0]	0.505117
	1:248493271	1:248493272-248496300	["T","<DEL>"]	[3507,1]	[0.999714937286203,2.8506271379703536E-4]	[1753,0]	0.5
	1:248578215	1:248578216-248579931	["C","<DEL>"]	[3508,0]	[1.0,0.0]	[1754,0]	0.5
	1:248867121	1:248867122-248876030	["A","<DEL>"]	[3507,1]	[0.999714937286203,2.8506271379703536E-4]	[1753,0]	0.5
	1:249089613	1:249089614-249090682	["A","<DEL>"]	[3499,9]	[0.9974344355758267,0.002565564424173318]	[1745,0]	0.505117
	1:249137405	1:249137406-249140998	["A","<DEL>"]	[3507,1]	[0.999714937286203,2.8506271379703536E-4]	[1753,0]	0.5
	1:249154307	1:249154308-249156102	["T","<DEL>"]	[3507,1]	[0.999714937286203,2.8506271379703536E-4]	[1753,0]	0.5
	1:249168715	1:249168716-249170147	["A","<DEL>"]	[3507,1]	[0.999714937286203,2.8506271379703536E-4]	[1753,0]	0.5
	1:249190041	1:249190042-249192515	["C","<DEL>"]	[3497,11]	[0.9968643101482326,0.003135689851767389]	[1744,1]	0.00784138
	1:249192498	1:249192499-249195920	["G","<DEL>"]	[3507,1]	[0.999714937286203,2.8506271379703536E-4]	[1753,0]	0.5
	1:249211595	1:249211596-249213054	["C","<DEL>"]	[3507,1]	[0.999714937286203,2.8506271379703536E-4]	[1753,0]	0.5
	2:31641	2:31642-90238	["T","<DEL>"]	[3507,1]	[0.999714937286203,2.8506271379703536E-4]	[1753,0]	0.5
	2:32131	2:32132-34844	["G","<DEL>"]	[3406,102]	[0.9709236031927024,0.029076396807297605]	[1655,3]	0.117803
	2:62163	2:62164-96041	["A","<DEL>"]	[3506,2]	[0.999429874572406,5.701254275940707E-4]	[1752,0]	0.500143
	2:64335	2:64336-67959	["A","<DEL>"]	[3507,1]	[0.999714937286203,2.8506271379703536E-4]	[1753,0]	0.5
	2:153842	2:153843-173308	["A","<DEL>"]	[3507,1]	[0.999714937286203,2.8506271379703536E-4]	[1753,0]	0.5
	2:255319	2:255320-256401	["A","<DEL>"]	[3507,1]	[0.999714937286203,2.8506271379703536E-4]	[1753,0]	0.5
	2:309215	2:309216-343788	["A","<DEL>"]	[3508,0]	[1.0,0.0]	[1754,0]	0.5
	2:849103	2:849104-853491	["T","<DEL>"]	[3504,4]	[0.9988597491448119,0.0011402508551881414]	[1750,0]	0.500855
	2:1130101	2:1130102-1156762	["T","<DEL>"]	[3506,2]	[0.999429874572406,5.701254275940707E-4]	[1752,0]	0.500143
	2:1663386	2:1663387-1664449	["G","<DEL>"]	[3493,15]	[0.9957240592930444,0.00427594070695553]	[1746,7]	1.57212e-19
	2:1704489	2:1704490-1720074	["T","<DEL>"]	[3492,16]	[0.9954389965792474,0.004561003420752566]	[1738,0]	0.516888
	2:2098941	2:2098942-2108065	["C","<DEL>"]	[3507,1]	[0.999714937286203,2.8506271379703536E-4]	[1753,0]	0.5
	2:2228359	2:2228360-2229378	["A","<DEL>"]	[3507,1]	[0.999714937286203,2.8506271379703536E-4]	[1753,0]	0.5
	2:2354744	2:2354745-2390549	["T","<DEL>"]	[3508,0]	[1.0,0.0]	[1754,0]	0.5
	2:2497772	2:2497773-2499391	["C","<DEL>"]	[3506,2]	[0.999429874572406,5.701254275940707E-4]	[1752,0]	0.500143
	2:2537423	2:2537424-2542322	["A","<DEL>"]	[3506,2]	[0.999429874572406,5.701254275940707E-4]	[1752,0]	0.500143
	2:2627205	2:2627206-2628804	["T","<DEL>"]	[3472,36]	[0.9897377423033067,0.010262257696693273]	[1718,0]	0.582961
	2:2766980	2:2766981-2778060	["C","<DEL>"]	[3485,23]	[0.9934435575826682,0.006556442417331813]	[1732,1]	0.0360535
	2:2798764	2:2798765-2799235	["G","<DEL>"]	[1041,2467]	[0.2967502850627138,0.7032497149372862]	[119,832]	4.1967e-05
	2:3067552	2:3067553-3068938	["A","<DEL>"]	[3508,0]	[1.0,0.0]	[1754,0]	0.5
	2:3164569	2:3164570-3167636	["A","<DEL>"]	[3508,0]	[1.0,0.0]	[1754,0]	0.5
	2:3316300	2:3316301-3387211	["C","<DEL>"]	[3500,8]	[0.9977194982896237,0.002280501710376283]	[1746,0]	0.503983
	2:3434989	2:3434990-3441480	["C","<DEL>"]	[3505,3]	[0.9991448118586089,8.551881413911061E-4]	[1751,0]	0.500428
	2:3505968	2:3505969-3508144	["T","<DEL>"]	[3508,0]	[1.0,0.0]	[1754,0]	0.5
	2:3732784	2:3732785-3738039	["G","<DEL>"]	[3305,203]	[0.9421322690992018,0.05786773090079818]	[1557,6]	0.743071
	2:4116752	2:4116753-4125854	["C","<DEL>"]	[3508,0]	[1.0,0.0]	[1754,0]	0.5
	2:4184219	2:4184220-4188142	["T","<DEL>"]	[3508,0]	[1.0,0.0]	[1754,0]	0.5
	2:4203749	2:4203750-4205064	["G","<DEL>"]	[3508,0]	[1.0,0.0]	[1754,0]	0.5
	2:4212695	2:4212696-4223438	["A","<DEL>"]	[2947,561]	[0.8400798175598632,0.15992018244013684]	[1233,40]	0.399086
	2:4280082	2:4280083-4281366	["A","<DEL>"]	[3504,4]	[0.9988597491448119,0.0011402508551881414]	[1750,0]	0.500855
	2:4424071	2:4424072-4428173	["T","<DEL>"]	[3507,1]	[0.999714937286203,2.8506271379703536E-4]	[1753,0]	0.5
	2:4454192	2:4454193-4455438	["G","<DEL>"]	[3508,0]	[1.0,0.0]	[1754,0]	0.5
	2:4789563	2:4789564-4794539	["T","<DEL>"]	[3508,0]	[1.0,0.0]	[1754,0]	0.5
	2:4990996	2:4990997-5334864	["A","<DEL>"]	[3508,0]	[1.0,0.0]	[1754,0]	0.5
	2:5011031	2:5011032-5012427	["A","<DEL>"]	[3508,0]	[1.0,0.0]	[1754,0]	0.5
	2:5415237	2:5415238-5417126	["C","<DEL>"]	[3507,1]	[0.999714937286203,2.8506271379703536E-4]	[1753,0]	0.5
	2:5487139	2:5487140-5491791	["A","<DEL>"]	[3507,1]	[0.999714937286203,2.8506271379703536E-4]	[1753,0]	0.5
	2:5489270	2:5489271-5489653	["C","<DEL>"]	[3508,0]	[1.0,0.0]	[1754,0]	0.5
	2:5736031	2:5736032-5737353	["G","<DEL>"]	[3429,79]	[0.9774800456100342,0.022519954389965794]	[1675,0]	0.796402
	2:5885696	2:5885697-5887118	["T","<DEL>"]	[3507,1]	[0.999714937286203,2.8506271379703536E-4]	[1753,0]	0.5
	2:5986113	2:5986114-6000330	["T","<DEL>"]	[3507,1]	[0.999714937286203,2.8506271379703536E-4]	[1753,0]	0.5
	2:6051297	2:6051298-6053035	["T","<DEL>"]	[3507,1]	[0.999714937286203,2.8506271379703536E-4]	[1753,0]	0.5
	2:6124090	2:6124091-6128987	["C","<DEL>"]	[3505,3]	[0.9991448118586089,8.551881413911061E-4]	[1751,0]	0.500428
	2:6180632	2:6180633-6192143	["A","<DEL>"]	[3508,0]	[1.0,0.0]	[1754,0]	0.5
	2:6221946	2:6221947-6229663	["G","<DEL>"]	[3507,1]	[0.999714937286203,2.8506271379703536E-4]	[1753,0]	0.5
	2:6398807	2:6398808-6403364	["C","<DEL>"]	[3507,1]	[0.999714937286203,2.8506271379703536E-4]	[1753,0]	0.5
	2:6400482	2:6400483-6402213	["A","<DEL>"]	[2936,572]	[0.8369441277080958,0.1630558722919042]	[1223,41]	0.35888
	2:6546539	2:6546540-6604867	["T","<DEL>"]	[3508,0]	[1.0,0.0]	[1754,0]	0.5
	2:6582833	2:6582834-6586683	["C","<DEL>"]	[3507,1]	[0.999714937286203,2.8506271379703536E-4]	[1753,0]	0.5
	2:6693401	2:6693402-6707876	["A","<DEL>"]	[3507,1]	[0.999714937286203,2.8506271379703536E-4]	[1753,0]	0.5
	2:6795611	2:6795612-6805328	["C","<DEL>"]	[3507,1]	[0.999714937286203,2.8506271379703536E-4]	[1753,0]	0.5
	2:7025906	2:7025907-7036202	["G","<DEL>"]	[3508,0]	[1.0,0.0]	[1754,0]	0.5
	2:7064853	2:7064854-7077013	["G","<DEL>"]	[3508,0]	[1.0,0.0]	[1754,0]	0.5
	2:7115031	2:7115032-7119119	["T","<DEL>"]	[3507,1]	[0.999714937286203,2.8506271379703536E-4]	[1753,0]	0.5
	2:7206580	2:7206581-7367530	["G","<DEL>"]	[3508,0]	[1.0,0.0]	[1754,0]	0.5
	2:7445727	2:7445728-7452383	["T","<DEL>"]	[3508,0]	[1.0,0.0]	[1754,0]	0.5
	2:7586433	2:7586434-7587147	["T","<DEL>"]	[3507,1]	[0.999714937286203,2.8506271379703536E-4]	[1753,0]	0.5
	2:7747206	2:7747207-7747868	["C","<DEL>"]	[3508,0]	[1.0,0.0]	[1754,0]	0.5
	2:8023735	2:8023736-8025062	["C","<DEL>"]	[3508,0]	[1.0,0.0]	[1754,0]	0.5
	2:8079657	2:8079658-8089839	["G","<DEL>"]	[3508,0]	[1.0,0.0]	[1754,0]	0.5
	2:8129700	2:8129701-8137244	["G","<DEL>"]	[3478,30]	[0.991448118586089,0.00855188141391106]	[1724,0]	0.558776
	2:8231078	2:8231079-8236432	["G","<DEL>"]	[3507,1]	[0.999714937286203,2.8506271379703536E-4]	[1753,0]	0.5
	2:8247292	2:8247293-8250379	["C","<DEL>"]	[3508,0]	[1.0,0.0]	[1754,0]	0.5
	2:8478986	2:8478987-8480763	["A","<DEL>"]	[3508,0]	[1.0,0.0]	[1754,0]	0.5
	2:9159624	2:9159625-9169027	["C","<DEL>"]	[3507,1]	[0.999714937286203,2.8506271379703536E-4]	[1753,0]	0.5
	2:9267321	2:9267322-9272112	["T","<DEL>"]	[3501,7]	[0.9980045610034207,0.0019954389965792475]	[1747,0]	0.50299
	2:9698118	2:9698119-9700265	["A","<DEL>"]	[3508,0]	[1.0,0.0]	[1754,0]	0.5
	2:9758618	2:9758619-9763285	["A","<DEL>"]	[3503,5]	[0.9985746864310148,0.0014253135689851768]	[1749,0]	0.501425
	2:9925452	2:9925453-9929069	["T","<DEL>"]	[3319,189]	[0.9461231470923603,0.05387685290763968]	[1569,4]	0.725563
	2:10085127	2:10085128-10088865	["T","<DEL>"]	[3507,1]	[0.999714937286203,2.8506271379703536E-4]	[1753,0]	0.5
	2:10224588	2:10224589-10225862	["C","<DEL>"]	[3508,0]	[1.0,0.0]	[1754,0]	0.5
	2:10249511	2:10249512-10252964	["A","<DEL>"]	[3506,2]	[0.999429874572406,5.701254275940707E-4]	[1753,1]	0.000142572
	2:10273575	2:10273576-10275387	["A","<DEL>"]	[3508,0]	[1.0,0.0]	[1754,0]	0.5
	2:10313595	2:10313596-10314491	["C","<DEL>"]	[3485,23]	[0.9934435575826682,0.006556442417331813]	[1741,10]	2.11228e-24
	2:10433429	2:10433430-10438926	["T","<DEL>"]	[3507,1]	[0.999714937286203,2.8506271379703536E-4]	[1753,0]	0.5
	2:10612931	2:10612932-10614130	["G","<DEL>"]	[3503,5]	[0.9985746864310148,0.0014253135689851768]	[1751,2]	6.10151e-07
	2:10634306	2:10634307-10635549	["A","<DEL>"]	[3505,3]	[0.9991448118586089,8.551881413911061E-4]	[1752,1]	0.000427716
	2:10678064	2:10678065-10679646	["C","<DEL>"]	[3505,3]	[0.9991448118586089,8.551881413911061E-4]	[1752,1]	0.000427716
	2:10867919	2:10867920-10878451	["G","<DEL>"]	[3503,5]	[0.9985746864310148,0.0014253135689851768]	[1749,0]	0.501425
	2:11110129	2:11110130-11117615	["T","<DEL>"]	[3500,8]	[0.9977194982896237,0.002280501710376283]	[1746,0]	0.503983
	2:11119306	2:11119307-11120113	["G","<DEL>"]	[3508,0]	[1.0,0.0]	[1754,0]	0.5
	2:11239320	2:11239321-11242215	["C","<DEL>"]	[3500,8]	[0.9977194982896237,0.002280501710376283]	[1746,0]	0.503983
	2:11395141	2:11395142-11400383	["A","<DEL>"]	[3506,2]	[0.999429874572406,5.701254275940707E-4]	[1752,0]	0.500143
	2:11503478	2:11503479-11504475	["T","<DEL>"]	[3506,2]	[0.999429874572406,5.701254275940707E-4]	[1752,0]	0.500143
	2:11543058	2:11543059-11547008	["C","<DEL>"]	[3505,3]	[0.9991448118586089,8.551881413911061E-4]	[1751,0]	0.500428
	2:11634775	2:11634776-11636189	["G","<DEL>"]	[3507,1]	[0.999714937286203,2.8506271379703536E-4]	[1753,0]	0.5
	2:11757202	2:11757203-11758543	["C","<DEL>"]	[3207,301]	[0.9141961231470923,0.08580387685290763]	[1461,8]	0.147843
	2:11939250	2:11939251-11943646	["A","<DEL>"]	[3508,0]	[1.0,0.0]	[1754,0]	0.5
	2:11958757	2:11958758-11960532	["C","<DEL>"]	[3504,4]	[0.9988597491448119,0.0011402508551881414]	[1750,0]	0.500855
	2:12019002	2:12019003-12023071	["A","<DEL>"]	[3410,98]	[0.9720638540478905,0.027936145952109463]	[1658,2]	0.273671
	2:12019900	2:12019901-12022301	["T","<DEL>"]	[3411,97]	[0.9723489167616876,0.02765108323831243]	[1659,2]	0.265388
	2:12598311	2:12598312-12606051	["A","<DEL>"]	[3507,1]	[0.999714937286203,2.8506271379703536E-4]	[1753,0]	0.5
	2:12683480	2:12683481-12696427	["C","<DEL>"]	[3502,6]	[0.9982896237172177,0.0017103762827822121]	[1748,0]	0.502137
	2:12886615	2:12886616-12887500	["C","<DEL>"]	[3508,0]	[1.0,0.0]	[1754,0]	0.5
	2:12958233	2:12958234-12959103	["A","<DEL>"]	[3508,0]	[1.0,0.0]	[1754,0]	0.5
	2:13087312	2:13087313-13093193	["T","<DEL>"]	[3484,24]	[0.9931584948688712,0.0068415051311288486]	[1730,0]	0.538076
	2:13185136	2:13185137-13186170	["A","<DEL>"]	[3508,0]	[1.0,0.0]	[1754,0]	0.5
	2:13459077	2:13459078-13462753	["G","<DEL>"]	[3506,2]	[0.999429874572406,5.701254275940707E-4]	[1752,0]	0.500143
	2:13676124	2:13676125-13696513	["A","<DEL>"]	[3508,0]	[1.0,0.0]	[1754,0]	0.5
	2:13733540	2:13733541-13745821	["T","<DEL>"]	[3507,1]	[0.999714937286203,2.8506271379703536E-4]	[1753,0]	0.5
	2:13970998	2:13970999-13974595	["A","<DEL>"]	[3508,0]	[1.0,0.0]	[1754,0]	0.5
	2:13981038	2:13981039-13984567	["T","<DEL>"]	[3507,1]	[0.999714937286203,2.8506271379703536E-4]	[1753,0]	0.5
	2:14110830	2:14110831-14115164	["A","<DEL>"]	[3508,0]	[1.0,0.0]	[1754,0]	0.5
	2:14126370	2:14126371-14141671	["A","<DEL>"]	[3507,1]	[0.999714937286203,2.8506271379703536E-4]	[1753,0]	0.5
	2:14201597	2:14201598-14205080	["G","<DEL>"]	[3499,9]	[0.9974344355758267,0.002565564424173318]	[1745,0]	0.505117
	2:14452341	2:14452342-14455279	["G","<DEL>"]	[3506,2]	[0.999429874572406,5.701254275940707E-4]	[1752,0]	0.500143
	2:14507686	2:14507687-14512682	["A","<DEL>"]	[3504,4]	[0.9988597491448119,0.0011402508551881414]	[1750,0]	0.500855
	2:14587849	2:14587850-14589579	["T","<DEL>"]	[3507,1]	[0.999714937286203,2.8506271379703536E-4]	[1753,0]	0.5
	2:14666857	2:14666858-14672049	["T","<DEL>"]	[3506,2]	[0.999429874572406,5.701254275940707E-4]	[1752,0]	0.500143
	2:14704166	2:14704167-14710115	["G","<DEL>"]	[3324,184]	[0.9475484606613455,0.052451539338654506]	[1575,5]	0.718742
	2:15382604	2:15382605-15546359	["C","<DEL>"]	[3508,0]	[1.0,0.0]	[1754,0]	0.5
	2:15603107	2:15603108-15605575	["G","<DEL>"]	[3504,4]	[0.9988597491448119,0.0011402508551881414]	[1750,0]	0.500855
	2:15845040	2:15845041-15846712	["A","<DEL>"]	[3506,2]	[0.999429874572406,5.701254275940707E-4]	[1752,0]	0.500143
	2:15966836	2:15966837-15967905	["T","<DEL>"]	[3506,2]	[0.999429874572406,5.701254275940707E-4]	[1753,1]	0.000142572
	2:16241148	2:16241149-16244762	["A","<DEL>"]	[3505,3]	[0.9991448118586089,8.551881413911061E-4]	[1751,0]	0.500428
	2:16271603	2:16271604-16273939	["T","<DEL>"]	[954,2554]	[0.27194982896237174,0.7280501710376283]	[126,926]	0.651427
	2:17022497	2:17022498-17024821	["T","<DEL>"]	[3508,0]	[1.0,0.0]	[1754,0]	0.5
	2:17082705	2:17082706-17084030	["G","<DEL>"]	[3507,1]	[0.999714937286203,2.8506271379703536E-4]	[1753,0]	0.5
	2:17219803	2:17219804-17240524	["G","<DEL>"]	[3475,33]	[0.9905929304446979,0.009407069555302166]	[1721,0]	0.570473
	2:17585136	2:17585137-17590603	["C","<DEL>"]	[3324,184]	[0.9475484606613455,0.052451539338654506]	[1574,4]	0.905548
	2:18118850	2:18118851-18120028	["C","<DEL>"]	[3151,357]	[0.8982326111744584,0.10176738882554162]	[1415,18]	0.947974
	2:18226818	2:18226819-18230777	["C","<DEL>"]	[3508,0]	[1.0,0.0]	[1754,0]	0.5
	2:18271373	2:18271374-18272089	["C","<DEL>"]	[3507,1]	[0.999714937286203,2.8506271379703536E-4]	[1753,0]	0.5
	2:18469895	2:18469896-18471685	["C","<DEL>"]	[3507,1]	[0.999714937286203,2.8506271379703536E-4]	[1753,0]	0.5
	2:18633700	2:18633701-18634922	["C","<DEL>"]	[3507,1]	[0.999714937286203,2.8506271379703536E-4]	[1753,0]	0.5
	2:18806716	2:18806717-18819356	["T","<DEL>"]	[3507,1]	[0.999714937286203,2.8506271379703536E-4]	[1753,0]	0.5
	2:19002884	2:19002885-19003386	["C","<DEL>"]	[2757,751]	[0.7859179019384265,0.21408209806157355]	[1068,65]	0.0304278
	2:19014644	2:19014645-19017838	["A","<DEL>"]	[3507,1]	[0.999714937286203,2.8506271379703536E-4]	[1753,0]	0.5
	2:19424716	2:19424717-19425297	["A","<DEL>"]	[3507,1]	[0.999714937286203,2.8506271379703536E-4]	[1753,0]	0.5
	2:19464612	2:19464613-19526164	["A","<DEL>"]	[3507,1]	[0.999714937286203,2.8506271379703536E-4]	[1753,0]	0.5
	2:19501151	2:19501152-19516419	["C","<DEL>"]	[3506,2]	[0.999429874572406,5.701254275940707E-4]	[1752,0]	0.500143
	2:19576236	2:19576237-19585301	["A","<DEL>"]	[3494,14]	[0.9960091220068416,0.003990877993158495]	[1740,0]	0.512852
	2:19767571	2:19767572-19770566	["A","<DEL>"]	[3120,388]	[0.8893956670467503,0.11060433295324971]	[1384,18]	0.430755
	2:20226343	2:20226344-20227533	["C","<DEL>"]	[3508,0]	[1.0,0.0]	[1754,0]	0.5
	2:20808272	2:20808273-20808959	["T","<DEL>"]	[3508,0]	[1.0,0.0]	[1754,0]	0.5
	2:20992854	2:20992855-21003459	["A","<DEL>"]	[3503,5]	[0.9985746864310148,0.0014253135689851768]	[1749,0]	0.501425
	2:21477900	2:21477901-21482748	["T","<DEL>"]	[3508,0]	[1.0,0.0]	[1754,0]	0.5
	2:21620668	2:21620669-21622526	["A","<DEL>"]	[3504,4]	[0.9988597491448119,0.0011402508551881414]	[1750,0]	0.500855
	2:22062394	2:22062395-22064801	["T","<DEL>"]	[3489,19]	[0.9945838084378563,0.005416191562143672]	[1735,0]	0.523912
	2:22094357	2:22094358-22095853	["G","<DEL>"]	[3507,1]	[0.999714937286203,2.8506271379703536E-4]	[1753,0]	0.5
	2:22328334	2:22328335-22331840	["T","<DEL>"]	[3392,116]	[0.9669327251995439,0.0330672748004561]	[1641,3]	0.34738
	2:22613401	2:22613402-22617132	["G","<DEL>"]	[3502,6]	[0.9982896237172177,0.0017103762827822121]	[1748,0]	0.502137
	2:22688427	2:22688428-22690031	["C","<DEL>"]	[3448,60]	[0.9828962371721779,0.01710376282782212]	[1694,0]	0.700739
	2:22811182	2:22811183-22811661	["T","<DEL>"]	[3495,13]	[0.9962941847206386,0.0037058152793614596]	[1741,0]	0.511034
	2:23059699	2:23059700-23063914	["C","<DEL>"]	[3507,1]	[0.999714937286203,2.8506271379703536E-4]	[1753,0]	0.5
	2:23289814	2:23289815-23291416	["C","<DEL>"]	[3508,0]	[1.0,0.0]	[1754,0]	0.5
	2:23514984	2:23514985-23521524	["T","<DEL>"]	[3507,1]	[0.999714937286203,2.8506271379703536E-4]	[1753,0]	0.5
	2:23715841	2:23715842-23719549	["T","<DEL>"]	[3502,6]	[0.9982896237172177,0.0017103762827822121]	[1748,0]	0.502137
	2:23751894	2:23751895-23754950	["A","<DEL>"]	[3499,9]	[0.9974344355758267,0.002565564424173318]	[1748,3]	1.46248e-08
	2:23998139	2:23998140-24003272	["C","<DEL>"]	[3507,1]	[0.999714937286203,2.8506271379703536E-4]	[1753,0]	0.5
	2:24118874	2:24118875-24121709	["C","<DEL>"]	[3506,2]	[0.999429874572406,5.701254275940707E-4]	[1752,0]	0.500143
	2:24133334	2:24133335-24139515	["C","<DEL>"]	[3508,0]	[1.0,0.0]	[1754,0]	0.5
	2:24210428	2:24210429-24216248	["T","<DEL>"]	[3506,2]	[0.999429874572406,5.701254275940707E-4]	[1752,0]	0.500143
	2:24364262	2:24364263-24368696	["C","<DEL>"]	[3500,8]	[0.9977194982896237,0.002280501710376283]	[1746,0]	0.503983
	2:24597877	2:24597878-24604081	["A","<DEL>"]	[3498,10]	[0.9971493728620296,0.0028506271379703536]	[1745,1]	0.0064157
	2:24599948	2:24599949-24611502	["C","<DEL>"]	[3420,88]	[0.9749144811858609,0.02508551881413911]	[1667,1]	0.812548
	2:24650593	2:24650594-24651810	["T","<DEL>"]	[3508,0]	[1.0,0.0]	[1754,0]	0.5
	2:24668120	2:24668121-24677435	["T","<DEL>"]	[3507,1]	[0.999714937286203,2.8506271379703536E-4]	[1753,0]	0.5
	2:24908082	2:24908083-24910300	["C","<DEL>"]	[3473,35]	[0.9900228050171037,0.009977194982896237]	[1719,0]	0.578716
	2:24958133	2:24958134-24959069	["T","<DEL>"]	[3507,1]	[0.999714937286203,2.8506271379703536E-4]	[1753,0]	0.5
	2:25157202	2:25157203-25161321	["G","<DEL>"]	[3508,0]	[1.0,0.0]	[1754,0]	0.5
	2:25253884	2:25253885-25260684	["A","<DEL>"]	[3501,7]	[0.9980045610034207,0.0019954389965792475]	[1747,0]	0.50299
	2:25310786	2:25310787-25312833	["T","<DEL>"]	[3492,16]	[0.9954389965792474,0.004561003420752566]	[1742,4]	4.46061e-09
	2:25415622	2:25415623-25418266	["G","<DEL>"]	[3502,6]	[0.9982896237172177,0.0017103762827822121]	[1749,1]	0.00213858
	2:25606160	2:25606161-25607832	["C","<DEL>"]	[3504,4]	[0.9988597491448119,0.0011402508551881414]	[1751,1]	0.000855432
	2:25682458	2:25682459-25683928	["G","<DEL>"]	[3492,16]	[0.9954389965792474,0.004561003420752566]	[1738,0]	0.516888
	2:25826396	2:25826397-25933339	["G","<DEL>"]	[3508,0]	[1.0,0.0]	[1754,0]	0.5
	2:25889480	2:25889481-25892330	["C","<DEL>"]	[3507,1]	[0.999714937286203,2.8506271379703536E-4]	[1753,0]	0.5
	2:26007608	2:26007609-26009364	["A","<DEL>"]	[3507,1]	[0.999714937286203,2.8506271379703536E-4]	[1753,0]	0.5
	2:26086472	2:26086473-26092135	["G","<DEL>"]	[3507,1]	[0.999714937286203,2.8506271379703536E-4]	[1753,0]	0.5
	2:26120018	2:26120019-26135487	["T","<DEL>"]	[3505,3]	[0.9991448118586089,8.551881413911061E-4]	[1751,0]	0.500428
	2:26211202	2:26211203-26212096	["G","<DEL>"]	[3507,1]	[0.999714937286203,2.8506271379703536E-4]	[1753,0]	0.5
	2:26237989	2:26237990-26246778	["G","<DEL>"]	[3504,4]	[0.9988597491448119,0.0011402508551881414]	[1750,0]	0.500855
	2:26291064	2:26291065-26298466	["C","<DEL>"]	[3505,3]	[0.9991448118586089,8.551881413911061E-4]	[1751,0]	0.500428
	2:26295281	2:26295282-26298684	["C","<DEL>"]	[3504,4]	[0.9988597491448119,0.0011402508551881414]	[1750,0]	0.500855
	2:26299044	2:26299045-26302942	["T","<DEL>"]	[3507,1]	[0.999714937286203,2.8506271379703536E-4]	[1753,0]	0.5
	2:26376089	2:26376090-26378870	["T","<DEL>"]	[3497,11]	[0.9968643101482326,0.003135689851767389]	[1743,0]	0.507801
	2:26471732	2:26471733-26476536	["C","<DEL>"]	[3508,0]	[1.0,0.0]	[1754,0]	0.5
	2:26479067	2:26479068-26486434	["A","<DEL>"]	[3507,1]	[0.999714937286203,2.8506271379703536E-4]	[1753,0]	0.5
	2:26662868	2:26662869-26667264	["A","<DEL>"]	[3508,0]	[1.0,0.0]	[1754,0]	0.5
	2:26665181	2:26665182-26801001	["G","<DEL>"]	[3500,8]	[0.9977194982896237,0.002280501710376283]	[1746,0]	0.503983
	2:26710651	2:26710652-26726215	["A","<DEL>"]	[3500,8]	[0.9977194982896237,0.002280501710376283]	[1746,0]	0.503983
	2:26769121	2:26769122-26819403	["G","<DEL>"]	[3501,7]	[0.9980045610034207,0.0019954389965792475]	[1747,0]	0.50299
	2:26890169	2:26890170-26911089	["G","<DEL>"]	[3504,4]	[0.9988597491448119,0.0011402508551881414]	[1750,0]	0.500855
	2:27049542	2:27049543-27050457	["C","<DEL>"]	[3507,1]	[0.999714937286203,2.8506271379703536E-4]	[1753,0]	0.5
	2:27314304	2:27314305-27322689	["C","<DEL>"]	[3496,12]	[0.9965792474344356,0.0034207525655644243]	[1743,1]	0.00940959
	2:27634162	2:27634163-27636776	["A","<DEL>"]	[3508,0]	[1.0,0.0]	[1754,0]	0.5
	2:27810750	2:27810751-27811753	["T","<DEL>"]	[3490,18]	[0.9948688711516533,0.005131128848346636]	[1736,0]	0.521443
	2:27927339	2:27927340-27935826	["T","<DEL>"]	[3506,2]	[0.999429874572406,5.701254275940707E-4]	[1752,0]	0.500143
	2:28008191	2:28008192-28012283	["T","<DEL>"]	[3507,1]	[0.999714937286203,2.8506271379703536E-4]	[1753,0]	0.5
	2:28485343	2:28485344-28489396	["G","<DEL>"]	[3508,0]	[1.0,0.0]	[1754,0]	0.5
	2:28720705	2:28720706-28721418	["C","<DEL>"]	[3431,77]	[0.9780501710376283,0.02194982896237172]	[1678,1]	0.387951
	2:28856719	2:28856720-28882388	["C","<DEL>"]	[3506,2]	[0.999429874572406,5.701254275940707E-4]	[1752,0]	0.500143
	2:29061072	2:29061073-29062057	["A","<DEL>"]	[3508,0]	[1.0,0.0]	[1754,0]	0.5
	2:29097599	2:29097600-29104773	["T","<DEL>"]	[3503,5]	[0.9985746864310148,0.0014253135689851768]	[1749,0]	0.501425
	2:29641673	2:29641674-29645423	["G","<DEL>"]	[3508,0]	[1.0,0.0]	[1754,0]	0.5
	2:29731216	2:29731217-29737161	["G","<DEL>"]	[3494,14]	[0.9960091220068416,0.003990877993158495]	[1740,0]	0.512852
	2:29956598	2:29956599-29964718	["A","<DEL>"]	[3508,0]	[1.0,0.0]	[1754,0]	0.5
	2:30276099	2:30276100-30313852	["G","<DEL>"]	[3507,1]	[0.999714937286203,2.8506271379703536E-4]	[1753,0]	0.5
	2:30615139	2:30615140-30627739	["G","<DEL>"]	[3504,4]	[0.9988597491448119,0.0011402508551881414]	[1750,0]	0.500855
	2:30748355	2:30748356-30850032	["C","<DEL>"]	[3504,4]	[0.9988597491448119,0.0011402508551881414]	[1750,0]	0.500855
	2:30812758	2:30812759-30850240	["C","<DEL>"]	[3505,3]	[0.9991448118586089,8.551881413911061E-4]	[1751,0]	0.500428
	2:30864664	2:30864665-30875883	["A","<DEL>"]	[3506,2]	[0.999429874572406,5.701254275940707E-4]	[1752,0]	0.500143
	2:31285784	2:31285785-31286755	["T","<DEL>"]	[3508,0]	[1.0,0.0]	[1754,0]	0.5
	2:31340426	2:31340427-31342978	["A","<DEL>"]	[3501,7]	[0.9980045610034207,0.0019954389965792475]	[1747,0]	0.50299
	2:31423803	2:31423804-31469279	["T","<DEL>"]	[3506,2]	[0.999429874572406,5.701254275940707E-4]	[1752,0]	0.500143
	2:31699014	2:31699015-31701506	["T","<DEL>"]	[3506,2]	[0.999429874572406,5.701254275940707E-4]	[1752,0]	0.500143
	2:31850878	2:31850879-31852775	["T","<DEL>"]	[3505,3]	[0.9991448118586089,8.551881413911061E-4]	[1751,0]	0.500428
	2:31991972	2:31991973-31993898	["A","<DEL>"]	[3502,6]	[0.9982896237172177,0.0017103762827822121]	[1748,0]	0.502137
	2:31995533	2:31995534-31998902	["A","<DEL>"]	[3503,5]	[0.9985746864310148,0.0014253135689851768]	[1749,0]	0.501425
	2:32136276	2:32136277-32140958	["T","<DEL>"]	[3507,1]	[0.999714937286203,2.8506271379703536E-4]	[1753,0]	0.5
	2:32157844	2:32157845-32163906	["C","<DEL>"]	[3506,2]	[0.999429874572406,5.701254275940707E-4]	[1752,0]	0.500143
	2:32164850	2:32164851-32166273	["A","<DEL>"]	[3507,1]	[0.999714937286203,2.8506271379703536E-4]	[1753,0]	0.5
	2:32171765	2:32171766-32177714	["T","<DEL>"]	[3504,4]	[0.9988597491448119,0.0011402508551881414]	[1750,0]	0.500855
	2:32194410	2:32194411-32199583	["A","<DEL>"]	[3507,1]	[0.999714937286203,2.8506271379703536E-4]	[1753,0]	0.5
	2:32201415	2:32201416-32203214	["G","<DEL>"]	[3508,0]	[1.0,0.0]	[1754,0]	0.5
	2:32441960	2:32441961-32443697	["G","<DEL>"]	[3507,1]	[0.999714937286203,2.8506271379703536E-4]	[1753,0]	0.5
	2:32509650	2:32509651-32510897	["T","<DEL>"]	[3506,2]	[0.999429874572406,5.701254275940707E-4]	[1752,0]	0.500143
	2:32542285	2:32542286-32547553	["G","<DEL>"]	[3502,6]	[0.9982896237172177,0.0017103762827822121]	[1748,0]	0.502137
	2:32596447	2:32596448-32598690	["A","<DEL>"]	[3507,1]	[0.999714937286203,2.8506271379703536E-4]	[1753,0]	0.5
	2:32872811	2:32872812-32874481	["A","<DEL>"]	[3501,7]	[0.9980045610034207,0.0019954389965792475]	[1747,0]	0.50299
	2:32974949	2:32974950-32976484	["G","<DEL>"]	[3507,1]	[0.999714937286203,2.8506271379703536E-4]	[1753,0]	0.5
	2:33051590	2:33051591-33052666	["G","<DEL>"]	[3425,83]	[0.9763397947548461,0.023660205245153935]	[1671,0]	0.438065
	2:33224462	2:33224463-33227296	["A","<DEL>"]	[2494,1014]	[0.7109464082098061,0.28905359179019385]	[885,145]	0.884617
	2:33369863	2:33369864-33381482	["T","<DEL>"]	[3507,1]	[0.999714937286203,2.8506271379703536E-4]	[1753,0]	0.5
	2:33693692	2:33693693-33696566	["C","<DEL>"]	[3508,0]	[1.0,0.0]	[1754,0]	0.5
	2:33883514	2:33883515-33901095	["A","<DEL>"]	[3507,1]	[0.999714937286203,2.8506271379703536E-4]	[1753,0]	0.5
	2:33917878	2:33917879-33919974	["G","<DEL>"]	[3508,0]	[1.0,0.0]	[1754,0]	0.5
	2:34168151	2:34168152-34265795	["A","<DEL>"]	[3507,1]	[0.999714937286203,2.8506271379703536E-4]	[1753,0]	0.5
	2:34229656	2:34229657-34234411	["T","<DEL>"]	[3506,2]	[0.999429874572406,5.701254275940707E-4]	[1752,0]	0.500143
	2:34334235	2:34334236-34422498	["G","<DEL>"]	[3508,0]	[1.0,0.0]	[1754,0]	0.5
	2:34523646	2:34523647-34525728	["G","<DEL>"]	[1931,1577]	[0.5504561003420753,0.44954389965792474]	[511,334]	0.0507804
	2:34694363	2:34694364-34834004	["A","<DEL>"]	[3508,0]	[1.0,0.0]	[1754,0]	0.5
	2:34695819	2:34695820-34736579	["G","<DEL>"]	[2192,1316]	[0.6248574686431014,0.3751425313568985]	[674,236]	0.273735
	2:34711086	2:34711087-34711647	["A","<DEL>"]	[2234,1274]	[0.636830102622577,0.36316989737742306]	[724,244]	0.188251
	2:34827191	2:34827192-34829265	["G","<DEL>"]	[3507,1]	[0.999714937286203,2.8506271379703536E-4]	[1753,0]	0.5
	2:34919702	2:34919703-34927644	["G","<DEL>"]	[3508,0]	[1.0,0.0]	[1754,0]	0.5
	2:34922820	2:34922821-35056243	["A","<DEL>"]	[3508,0]	[1.0,0.0]	[1754,0]	0.5
	2:34958586	2:34958587-35019373	["C","<DEL>"]	[3507,1]	[0.999714937286203,2.8506271379703536E-4]	[1753,0]	0.5
	2:34965712	2:34965713-34967285	["G","<DEL>"]	[3054,454]	[0.870581527936146,0.12941847206385404]	[1317,17]	0.00669735
	2:35060064	2:35060065-35068523	["A","<DEL>"]	[3503,5]	[0.9985746864310148,0.0014253135689851768]	[1749,0]	0.501425
	2:35158547	2:35158548-35168769	["T","<DEL>"]	[3507,1]	[0.999714937286203,2.8506271379703536E-4]	[1753,0]	0.5
	2:35257406	2:35257407-35259914	["A","<DEL>"]	[3376,132]	[0.9623717217787914,0.037628278221208664]	[1624,2]	0.867279
	2:35282309	2:35282310-35434141	["T","<DEL>"]	[3508,0]	[1.0,0.0]	[1754,0]	0.5
	2:35288948	2:35288949-35303911	["T","<DEL>"]	[3507,1]	[0.999714937286203,2.8506271379703536E-4]	[1753,0]	0.5
	2:35312676	2:35312677-35324311	["C","<DEL>"]	[3507,1]	[0.999714937286203,2.8506271379703536E-4]	[1753,0]	0.5
	2:35323568	2:35323569-35325557	["A","<DEL>"]	[3508,0]	[1.0,0.0]	[1754,0]	0.5
	2:35329095	2:35329096-35339851	["T","<DEL>"]	[3508,0]	[1.0,0.0]	[1754,0]	0.5
	2:35387976	2:35387977-35404905	["C","<DEL>"]	[3504,4]	[0.9988597491448119,0.0011402508551881414]	[1750,0]	0.500855
	2:35518325	2:35518326-35639418	["A","<DEL>"]	[3506,2]	[0.999429874572406,5.701254275940707E-4]	[1752,0]	0.500143
	2:35576854	2:35576855-35684539	["G","<DEL>"]	[3508,0]	[1.0,0.0]	[1754,0]	0.5
	2:35581353	2:35581354-35616500	["T","<DEL>"]	[3505,3]	[0.9991448118586089,8.551881413911061E-4]	[1751,0]	0.500428
	2:35617807	2:35617808-35621206	["T","<DEL>"]	[3508,0]	[1.0,0.0]	[1754,0]	0.5
	2:35714941	2:35714942-35719153	["A","<DEL>"]	[3508,0]	[1.0,0.0]	[1754,0]	0.5
	2:35887050	2:35887051-35888976	["A","<DEL>"]	[3507,1]	[0.999714937286203,2.8506271379703536E-4]	[1753,0]	0.5
	2:35898640	2:35898641-35902002	["T","<DEL>"]	[3507,1]	[0.999714937286203,2.8506271379703536E-4]	[1753,0]	0.5
	2:35921503	2:35921504-35929875	["T","<DEL>"]	[3508,0]	[1.0,0.0]	[1754,0]	0.5
	2:35998243	2:35998244-36006045	["T","<DEL>"]	[3501,7]	[0.9980045610034207,0.0019954389965792475]	[1747,0]	0.50299
	2:36014040	2:36014041-36016937	["T","<DEL>"]	[3507,1]	[0.999714937286203,2.8506271379703536E-4]	[1753,0]	0.5
	2:36115306	2:36115307-36167928	["T","<DEL>"]	[3508,0]	[1.0,0.0]	[1754,0]	0.5
	2:36241439	2:36241440-36245079	["A","<DEL>"]	[3505,3]	[0.9991448118586089,8.551881413911061E-4]	[1751,0]	0.500428
	2:36245761	2:36245762-36252009	["C","<DEL>"]	[3492,16]	[0.9954389965792474,0.004561003420752566]	[1738,0]	0.516888
	2:36956834	2:36956835-36966143	["G","<DEL>"]	[3507,1]	[0.999714937286203,2.8506271379703536E-4]	[1753,0]	0.5
	2:36998490	2:36998491-36999494	["G","<DEL>"]	[3507,1]	[0.999714937286203,2.8506271379703536E-4]	[1753,0]	0.5
	2:37248621	2:37248622-37251889	["T","<DEL>"]	[3508,0]	[1.0,0.0]	[1754,0]	0.5
	2:37358530	2:37358531-37360074	["A","<DEL>"]	[3507,1]	[0.999714937286203,2.8506271379703536E-4]	[1753,0]	0.5
	2:38202577	2:38202578-38204310	["A","<DEL>"]	[3508,0]	[1.0,0.0]	[1754,0]	0.5
	2:38282665	2:38282666-38288897	["C","<DEL>"]	[3504,4]	[0.9988597491448119,0.0011402508551881414]	[1750,0]	0.500855
	2:38594770	2:38594771-38596726	["A","<DEL>"]	[3507,1]	[0.999714937286203,2.8506271379703536E-4]	[1753,0]	0.5
	2:38630046	2:38630047-38695889	["G","<DEL>"]	[3505,3]	[0.9991448118586089,8.551881413911061E-4]	[1751,0]	0.500428
	2:38750014	2:38750015-38753787	["G","<DEL>"]	[3508,0]	[1.0,0.0]	[1754,0]	0.5
	2:38751987	2:38751988-38763418	["C","<DEL>"]	[3504,4]	[0.9988597491448119,0.0011402508551881414]	[1750,0]	0.500855
	2:38818957	2:38818958-38821158	["A","<DEL>"]	[3508,0]	[1.0,0.0]	[1754,0]	0.5
	2:38864955	2:38864956-38872368	["A","<DEL>"]	[3507,1]	[0.999714937286203,2.8506271379703536E-4]	[1753,0]	0.5
	2:38916073	2:38916074-38922962	["C","<DEL>"]	[3507,1]	[0.999714937286203,2.8506271379703536E-4]	[1753,0]	0.5
	2:38933328	2:38933329-38936451	["G","<DEL>"]	[3506,2]	[0.999429874572406,5.701254275940707E-4]	[1753,1]	0.000142572
	2:39066162	2:39066163-39067179	["C","<DEL>"]	[3508,0]	[1.0,0.0]	[1754,0]	0.5
	2:39316527	2:39316528-39317689	["G","<DEL>"]	[3506,2]	[0.999429874572406,5.701254275940707E-4]	[1752,0]	0.500143
	2:39754500	2:39754501-39755289	["C","<DEL>"]	[3499,9]	[0.9974344355758267,0.002565564424173318]	[1747,2]	1.53612e-05
	2:39767565	2:39767566-39781476	["T","<DEL>"]	[3507,1]	[0.999714937286203,2.8506271379703536E-4]	[1753,0]	0.5
	2:39859924	2:39859925-39863262	["T","<DEL>"]	[3502,6]	[0.9982896237172177,0.0017103762827822121]	[1748,0]	0.502137
	2:39878414	2:39878415-39882233	["A","<DEL>"]	[3507,1]	[0.999714937286203,2.8506271379703536E-4]	[1753,0]	0.5
	2:40006446	2:40006447-40008331	["A","<DEL>"]	[3507,1]	[0.999714937286203,2.8506271379703536E-4]	[1753,0]	0.5
	2:40019580	2:40019581-40024307	["T","<DEL>"]	[3506,2]	[0.999429874572406,5.701254275940707E-4]	[1752,0]	0.500143
	2:40060000	2:40060001-40165013	["C","<DEL>"]	[3507,1]	[0.999714937286203,2.8506271379703536E-4]	[1753,0]	0.5
	2:40114972	2:40114973-40274509	["G","<DEL>"]	[3508,0]	[1.0,0.0]	[1754,0]	0.5
	2:40146967	2:40146968-40153800	["A","<DEL>"]	[3507,1]	[0.999714937286203,2.8506271379703536E-4]	[1753,0]	0.5
	2:40249287	2:40249288-40255657	["T","<DEL>"]	[3507,1]	[0.999714937286203,2.8506271379703536E-4]	[1753,0]	0.5
	2:40374174	2:40374175-40375723	["A","<DEL>"]	[3507,1]	[0.999714937286203,2.8506271379703536E-4]	[1753,0]	0.5
	2:40416082	2:40416083-40434226	["A","<DEL>"]	[3505,3]	[0.9991448118586089,8.551881413911061E-4]	[1751,0]	0.500428
	2:40417729	2:40417730-40420585	["T","<DEL>"]	[3508,0]	[1.0,0.0]	[1754,0]	0.5
	2:40473794	2:40473795-40474728	["A","<DEL>"]	[3507,1]	[0.999714937286203,2.8506271379703536E-4]	[1753,0]	0.5
	2:40523890	2:40523891-40644522	["G","<DEL>"]	[3507,1]	[0.999714937286203,2.8506271379703536E-4]	[1753,0]	0.5
	2:40584328	2:40584329-40587067	["T","<DEL>"]	[3507,1]	[0.999714937286203,2.8506271379703536E-4]	[1753,0]	0.5
	2:40612411	2:40612412-40614959	["A","<DEL>"]	[3507,1]	[0.999714937286203,2.8506271379703536E-4]	[1753,0]	0.5
	2:40885973	2:40885974-40887214	["A","<DEL>"]	[3507,1]	[0.999714937286203,2.8506271379703536E-4]	[1753,0]	0.5
	2:41143199	2:41143200-41230832	["C","<DEL>"]	[3504,4]	[0.9988597491448119,0.0011402508551881414]	[1750,0]	0.500855
	2:41147025	2:41147026-41150688	["C","<DEL>"]	[3507,1]	[0.999714937286203,2.8506271379703536E-4]	[1753,0]	0.5
	2:41229226	2:41229227-41358023	["G","<DEL>"]	[3506,2]	[0.999429874572406,5.701254275940707E-4]	[1752,0]	0.500143
	2:41238373	2:41238374-41250300	["C","<DEL>"]	[3178,330]	[0.9059293044469784,0.09407069555302167]	[1438,14]	0.726578
	2:41286959	2:41286960-41303055	["A","<DEL>"]	[3494,14]	[0.9960091220068416,0.003990877993158495]	[1740,0]	0.512852
	2:41369577	2:41369578-41380245	["T","<DEL>"]	[3501,7]	[0.9980045610034207,0.0019954389965792475]	[1747,0]	0.50299
	2:41638938	2:41638939-41639593	["T","<DEL>"]	[3507,1]	[0.999714937286203,2.8506271379703536E-4]	[1753,0]	0.5
	2:41775947	2:41775948-41781300	["C","<DEL>"]	[2125,1383]	[0.6057582668187002,0.3942417331812999]	[608,237]	0.000350492
	2:41811401	2:41811402-41853592	["A","<DEL>"]	[3498,10]	[0.9971493728620296,0.0028506271379703536]	[1744,0]	0.50639
	2:41844544	2:41844545-41859449	["T","<DEL>"]	[3502,6]	[0.9982896237172177,0.0017103762827822121]	[1748,0]	0.502137
	2:41934667	2:41934668-41940898	["G","<DEL>"]	[3506,2]	[0.999429874572406,5.701254275940707E-4]	[1752,0]	0.500143
	2:42081517	2:42081518-42307374	["G","<DEL>"]	[3506,2]	[0.999429874572406,5.701254275940707E-4]	[1752,0]	0.500143
	2:42169230	2:42169231-42173647	["G","<DEL>"]	[3508,0]	[1.0,0.0]	[1754,0]	0.5
	2:42346244	2:42346245-42347342	["C","<DEL>"]	[1893,1615]	[0.5396237172177879,0.4603762827822121]	[503,364]	0.456582
	2:42446838	2:42446839-42453723	["A","<DEL>"]	[3488,20]	[0.9942987457240593,0.005701254275940707]	[1734,0]	0.526504
	2:42454917	2:42454918-42456830	["A","<DEL>"]	[3508,0]	[1.0,0.0]	[1754,0]	0.5
	2:42609775	2:42609776-42611297	["A","<DEL>"]	[3506,2]	[0.999429874572406,5.701254275940707E-4]	[1752,0]	0.500143
	2:42633724	2:42633725-42647122	["T","<DEL>"]	[3492,16]	[0.9954389965792474,0.004561003420752566]	[1738,0]	0.516888
	2:42684867	2:42684868-42685684	["G","<DEL>"]	[3507,1]	[0.999714937286203,2.8506271379703536E-4]	[1753,0]	0.5
	2:42757306	2:42757307-42764097	["A","<DEL>"]	[3505,3]	[0.9991448118586089,8.551881413911061E-4]	[1751,0]	0.500428
	2:43042554	2:43042555-43051072	["T","<DEL>"]	[3505,3]	[0.9991448118586089,8.551881413911061E-4]	[1751,0]	0.500428
	2:43110705	2:43110706-43115713	["A","<DEL>"]	[3507,1]	[0.999714937286203,2.8506271379703536E-4]	[1753,0]	0.5
	2:43306717	2:43306718-43308010	["C","<DEL>"]	[3493,15]	[0.9957240592930444,0.00427594070695553]	[1746,7]	1.57212e-19
	2:43424294	2:43424295-43428302	["C","<DEL>"]	[3499,9]	[0.9974344355758267,0.002565564424173318]	[1749,4]	3.13434e-12
	2:43523278	2:43523279-43534629	["C","<DEL>"]	[3502,6]	[0.9982896237172177,0.0017103762827822121]	[1748,0]	0.502137
	2:43656261	2:43656262-43657089	["T","<DEL>"]	[3468,40]	[0.9885974914481186,0.011402508551881414]	[1714,0]	0.600696
	2:43827294	2:43827295-43983942	["A","<DEL>"]	[3507,1]	[0.999714937286203,2.8506271379703536E-4]	[1753,0]	0.5
	2:44041280	2:44041281-44046458	["A","<DEL>"]	[3508,0]	[1.0,0.0]	[1754,0]	0.5
	2:44243061	2:44243062-44244790	["C","<DEL>"]	[3507,1]	[0.999714937286203,2.8506271379703536E-4]	[1753,0]	0.5
	2:44292356	2:44292357-44293159	["G","<DEL>"]	[3508,0]	[1.0,0.0]	[1754,0]	0.5
	2:44315187	2:44315188-44339953	["G","<DEL>"]	[3508,0]	[1.0,0.0]	[1754,0]	0.5
	2:44335764	2:44335765-44336816	["G","<DEL>"]	[3507,1]	[0.999714937286203,2.8506271379703536E-4]	[1753,0]	0.5
	2:44353488	2:44353489-44359593	["T","<DEL>"]	[3508,0]	[1.0,0.0]	[1754,0]	0.5
	2:44375574	2:44375575-44382556	["A","<DEL>"]	[3506,2]	[0.999429874572406,5.701254275940707E-4]	[1752,0]	0.500143
	2:44467091	2:44467092-44468829	["C","<DEL>"]	[2779,729]	[0.7921892816419612,0.20781071835803877]	[1091,66]	0.157579
	2:44484243	2:44484244-44491336	["C","<DEL>"]	[3500,8]	[0.9977194982896237,0.002280501710376283]	[1746,0]	0.503983
	2:44504577	2:44504578-44509101	["A","<DEL>"]	[3506,2]	[0.999429874572406,5.701254275940707E-4]	[1752,0]	0.500143
	2:44598150	2:44598151-44619303	["T","<DEL>"]	[3503,5]	[0.9985746864310148,0.0014253135689851768]	[1749,0]	0.501425
	2:44610708	2:44610709-44622657	["T","<DEL>"]	[3504,4]	[0.9988597491448119,0.0011402508551881414]	[1750,0]	0.500855
	2:44612614	2:44612615-44614498	["C","<DEL>"]	[3503,5]	[0.9985746864310148,0.0014253135689851768]	[1749,0]	0.501425
	2:44682902	2:44682903-44685459	["T","<DEL>"]	[3508,0]	[1.0,0.0]	[1754,0]	0.5
	2:44706282	2:44706283-44707703	["A","<DEL>"]	[3506,2]	[0.999429874572406,5.701254275940707E-4]	[1752,0]	0.500143
	2:44711413	2:44711414-44727286	["C","<DEL>"]	[3495,13]	[0.9962941847206386,0.0037058152793614596]	[1741,0]	0.511034
	2:44741016	2:44741017-44767666	["G","<DEL>"]	[3501,7]	[0.9980045610034207,0.0019954389965792475]	[1747,0]	0.50299
	2:44831573	2:44831574-44862062	["T","<DEL>"]	[3501,7]	[0.9980045610034207,0.0019954389965792475]	[1747,0]	0.50299
	2:45003377	2:45003378-45009182	["A","<DEL>"]	[3506,2]	[0.999429874572406,5.701254275940707E-4]	[1752,0]	0.500143
	2:45045042	2:45045043-45120125	["G","<DEL>"]	[3506,2]	[0.999429874572406,5.701254275940707E-4]	[1752,0]	0.500143
	2:45331902	2:45331903-45335470	["T","<DEL>"]	[3508,0]	[1.0,0.0]	[1754,0]	0.5
	2:45401720	2:45401721-45404616	["A","<DEL>"]	[3508,0]	[1.0,0.0]	[1754,0]	0.5
	2:45498251	2:45498252-45499692	["A","<DEL>"]	[3505,3]	[0.9991448118586089,8.551881413911061E-4]	[1752,1]	0.000427716
	2:45570959	2:45570960-45575354	["C","<DEL>"]	[3506,2]	[0.999429874572406,5.701254275940707E-4]	[1752,0]	0.500143
	2:45577142	2:45577143-45581684	["T","<DEL>"]	[3508,0]	[1.0,0.0]	[1754,0]	0.5
	2:45722568	2:45722569-45735345	["G","<DEL>"]	[3503,5]	[0.9985746864310148,0.0014253135689851768]	[1749,0]	0.501425
	2:45725255	2:45725256-45736488	["T","<DEL>"]	[3502,6]	[0.9982896237172177,0.0017103762827822121]	[1748,0]	0.502137
	2:45758039	2:45758040-45760014	["A","<DEL>"]	[3444,64]	[0.9817559863169898,0.018244013683010263]	[1690,0]	0.721535
	2:45817579	2:45817580-45822803	["T","<DEL>"]	[3508,0]	[1.0,0.0]	[1754,0]	0.5
	2:45894277	2:45894278-45908267	["C","<DEL>"]	[3507,1]	[0.999714937286203,2.8506271379703536E-4]	[1753,0]	0.5
	2:45929143	2:45929144-45930889	["C","<DEL>"]	[3507,1]	[0.999714937286203,2.8506271379703536E-4]	[1753,0]	0.5
	2:46006360	2:46006361-46037412	["C","<DEL>"]	[3505,3]	[0.9991448118586089,8.551881413911061E-4]	[1751,0]	0.500428
	2:46030577	2:46030578-46033685	["G","<DEL>"]	[3506,2]	[0.999429874572406,5.701254275940707E-4]	[1752,0]	0.500143
	2:46037488	2:46037489-46038726	["A","<DEL>"]	[3508,0]	[1.0,0.0]	[1754,0]	0.5
	2:46221604	2:46221605-46222761	["C","<DEL>"]	[3507,1]	[0.999714937286203,2.8506271379703536E-4]	[1753,0]	0.5
	2:46297579	2:46297580-46311665	["A","<DEL>"]	[3507,1]	[0.999714937286203,2.8506271379703536E-4]	[1753,0]	0.5
	2:46453480	2:46453481-46456819	["A","<DEL>"]	[3507,1]	[0.999714937286203,2.8506271379703536E-4]	[1753,0]	0.5
	2:46478425	2:46478426-46482253	["G","<DEL>"]	[3506,2]	[0.999429874572406,5.701254275940707E-4]	[1752,0]	0.500143
	2:46788995	2:46788996-46790503	["G","<DEL>"]	[3506,2]	[0.999429874572406,5.701254275940707E-4]	[1752,0]	0.500143
	2:46995300	2:46995301-46996168	["T","<DEL>"]	[3508,0]	[1.0,0.0]	[1754,0]	0.5
	2:47017001	2:47017002-47018052	["C","<DEL>"]	[3086,422]	[0.8797035347776511,0.12029646522234892]	[1332,0]	3.04228e-13
	2:47149289	2:47149290-47151266	["C","<DEL>"]	[3507,1]	[0.999714937286203,2.8506271379703536E-4]	[1753,0]	0.5
	2:47295861	2:47295862-47300543	["C","<DEL>"]	[3495,13]	[0.9962941847206386,0.0037058152793614596]	[1747,6]	3.66304e-17
	2:47348879	2:47348880-47351655	["G","<DEL>"]	[3508,0]	[1.0,0.0]	[1754,0]	0.5
	2:47350552	2:47350553-47355894	["G","<DEL>"]	[3506,2]	[0.999429874572406,5.701254275940707E-4]	[1752,0]	0.500143
	2:47397910	2:47397911-47401971	["A","<DEL>"]	[3503,5]	[0.9985746864310148,0.0014253135689851768]	[1749,0]	0.501425
	2:47482581	2:47482582-47489808	["C","<DEL>"]	[3503,5]	[0.9985746864310148,0.0014253135689851768]	[1750,1]	0.00142572
	2:47819712	2:47819713-47822897	["A","<DEL>"]	[3507,1]	[0.999714937286203,2.8506271379703536E-4]	[1753,0]	0.5
	2:48085437	2:48085438-48093928	["C","<DEL>"]	[3507,1]	[0.999714937286203,2.8506271379703536E-4]	[1753,0]	0.5
	2:48094146	2:48094147-48094497	["T","<DEL>"]	[3507,1]	[0.999714937286203,2.8506271379703536E-4]	[1753,0]	0.5
	2:48099706	2:48099707-48105743	["G","<DEL>"]	[3508,0]	[1.0,0.0]	[1754,0]	0.5
	2:48108939	2:48108940-48109844	["C","<DEL>"]	[3507,1]	[0.999714937286203,2.8506271379703536E-4]	[1753,0]	0.5
	2:48111117	2:48111118-48114617	["T","<DEL>"]	[3507,1]	[0.999714937286203,2.8506271379703536E-4]	[1753,0]	0.5
	2:48318916	2:48318917-48326901	["G","<DEL>"]	[3507,1]	[0.999714937286203,2.8506271379703536E-4]	[1753,0]	0.5
	2:48368078	2:48368079-48370939	["T","<DEL>"]	[3507,1]	[0.999714937286203,2.8506271379703536E-4]	[1753,0]	0.5
	2:48751239	2:48751240-48755737	["A","<DEL>"]	[3507,1]	[0.999714937286203,2.8506271379703536E-4]	[1753,0]	0.5
	2:48765174	2:48765175-48770219	["C","<DEL>"]	[3506,2]	[0.999429874572406,5.701254275940707E-4]	[1752,0]	0.500143
	2:48851197	2:48851198-48857960	["C","<DEL>"]	[2692,816]	[0.7673888255416191,0.23261117445838084]	[1032,94]	0.920149
	2:48882540	2:48882541-48886784	["G","<DEL>"]	[3488,20]	[0.9942987457240593,0.005701254275940707]	[1734,0]	0.526504
	2:48990528	2:48990529-48991162	["T","<DEL>"]	[2379,1129]	[0.678164196123147,0.3218358038768529]	[770,145]	5.70428e-05
	2:49014238	2:49014239-49015633	["C","<DEL>"]	[3500,8]	[0.9977194982896237,0.002280501710376283]	[1746,0]	0.503983
	2:49038400	2:49038401-49056183	["A","<DEL>"]	[3502,6]	[0.9982896237172177,0.0017103762827822121]	[1748,0]	0.502137
	2:49065285	2:49065286-49068010	["A","<DEL>"]	[3507,1]	[0.999714937286203,2.8506271379703536E-4]	[1753,0]	0.5
	2:49126565	2:49126566-49148279	["T","<DEL>"]	[3507,1]	[0.999714937286203,2.8506271379703536E-4]	[1753,0]	0.5
	2:49149140	2:49149141-49160671	["G","<DEL>"]	[3507,1]	[0.999714937286203,2.8506271379703536E-4]	[1753,0]	0.5
	2:49226273	2:49226274-49332318	["A","<DEL>"]	[3508,0]	[1.0,0.0]	[1754,0]	0.5
	2:49377170	2:49377171-49378033	["T","<DEL>"]	[3508,0]	[1.0,0.0]	[1754,0]	0.5
	2:49486132	2:49486133-49492023	["A","<DEL>"]	[3507,1]	[0.999714937286203,2.8506271379703536E-4]	[1753,0]	0.5
	2:49575543	2:49575544-49653895	["C","<DEL>"]	[3506,2]	[0.999429874572406,5.701254275940707E-4]	[1752,0]	0.500143
	2:49642630	2:49642631-49646223	["A","<DEL>"]	[3507,1]	[0.999714937286203,2.8506271379703536E-4]	[1753,0]	0.5
	2:49851747	2:49851748-49904350	["C","<DEL>"]	[3507,1]	[0.999714937286203,2.8506271379703536E-4]	[1753,0]	0.5
	2:50128812	2:50128813-50138350	["T","<DEL>"]	[3491,17]	[0.9951539338654504,0.004846066134549601]	[1737,0]	0.519102
	2:50467946	2:50467947-50469987	["C","<DEL>"]	[3508,0]	[1.0,0.0]	[1754,0]	0.5
	2:50597494	2:50597495-50606507	["A","<DEL>"]	[3507,1]	[0.999714937286203,2.8506271379703536E-4]	[1753,0]	0.5
	2:50802021	2:50802022-51008254	["A","<DEL>"]	[3507,1]	[0.999714937286203,2.8506271379703536E-4]	[1753,0]	0.5
	2:50864520	2:50864521-50938987	["C","<DEL>"]	[3506,2]	[0.999429874572406,5.701254275940707E-4]	[1752,0]	0.500143
	2:50879009	2:50879010-50952908	["C","<DEL>"]	[3503,5]	[0.9985746864310148,0.0014253135689851768]	[1749,0]	0.501425
	2:50918742	2:50918743-51144234	["T","<DEL>"]	[3507,1]	[0.999714937286203,2.8506271379703536E-4]	[1753,0]	0.5
	2:50925514	2:50925515-50984468	["G","<DEL>"]	[3505,3]	[0.9991448118586089,8.551881413911061E-4]	[1751,0]	0.500428
	2:50934205	2:50934206-50941593	["C","<DEL>"]	[3502,6]	[0.9982896237172177,0.0017103762827822121]	[1748,0]	0.502137
	2:50937168	2:50937169-51090913	["G","<DEL>"]	[3507,1]	[0.999714937286203,2.8506271379703536E-4]	[1753,0]	0.5
	2:50975784	2:50975785-51005251	["C","<DEL>"]	[3505,3]	[0.9991448118586089,8.551881413911061E-4]	[1751,0]	0.500428
	2:50979527	2:50979528-51039441	["T","<DEL>"]	[3507,1]	[0.999714937286203,2.8506271379703536E-4]	[1753,0]	0.5
	2:50986674	2:50986675-51309013	["A","<DEL>"]	[3508,0]	[1.0,0.0]	[1754,0]	0.5
	2:51003103	2:51003104-51096893	["A","<DEL>"]	[3506,2]	[0.999429874572406,5.701254275940707E-4]	[1752,0]	0.500143
	2:51012946	2:51012947-51108055	["G","<DEL>"]	[3506,2]	[0.999429874572406,5.701254275940707E-4]	[1752,0]	0.500143
	2:51017427	2:51017428-51031633	["A","<DEL>"]	[3506,2]	[0.999429874572406,5.701254275940707E-4]	[1752,0]	0.500143
	2:51034464	2:51034465-51103099	["G","<DEL>"]	[3506,2]	[0.999429874572406,5.701254275940707E-4]	[1752,0]	0.500143
	2:51054923	2:51054924-51128386	["A","<DEL>"]	[3507,1]	[0.999714937286203,2.8506271379703536E-4]	[1753,0]	0.5
	2:51061900	2:51061901-51068712	["G","<DEL>"]	[3506,2]	[0.999429874572406,5.701254275940707E-4]	[1752,0]	0.500143
	2:51097028	2:51097029-51103073	["A","<DEL>"]	[3506,2]	[0.999429874572406,5.701254275940707E-4]	[1752,0]	0.500143
	2:51108320	2:51108321-51127320	["A","<DEL>"]	[3507,1]	[0.999714937286203,2.8506271379703536E-4]	[1753,0]	0.5
	2:51115027	2:51115028-51178335	["C","<DEL>"]	[3508,0]	[1.0,0.0]	[1754,0]	0.5
	2:51150124	2:51150125-51193224	["T","<DEL>"]	[3508,0]	[1.0,0.0]	[1754,0]	0.5
	2:51202650	2:51202651-51211588	["T","<DEL>"]	[3507,1]	[0.999714937286203,2.8506271379703536E-4]	[1753,0]	0.5
	2:51213780	2:51213781-51226208	["C","<DEL>"]	[3508,0]	[1.0,0.0]	[1754,0]	0.5
	2:51224521	2:51224522-51225559	["A","<DEL>"]	[3174,334]	[0.9047890535917902,0.0952109464082098]	[1433,13]	0.446812
	2:51292634	2:51292635-51452233	["G","<DEL>"]	[3507,1]	[0.999714937286203,2.8506271379703536E-4]	[1753,0]	0.5
	2:51300798	2:51300799-51301834	["C","<DEL>"]	[3508,0]	[1.0,0.0]	[1754,0]	0.5
	2:51308662	2:51308663-51310037	["T","<DEL>"]	[3507,1]	[0.999714937286203,2.8506271379703536E-4]	[1753,0]	0.5
	2:51380902	2:51380903-51419115	["A","<DEL>"]	[3508,0]	[1.0,0.0]	[1754,0]	0.5
	2:51460951	2:51460952-51466847	["C","<DEL>"]	[3508,0]	[1.0,0.0]	[1754,0]	0.5
	2:51515713	2:51515714-51525115	["A","<DEL>"]	[3507,1]	[0.999714937286203,2.8506271379703536E-4]	[1753,0]	0.5
	2:51518272	2:51518273-51557986	["T","<DEL>"]	[3508,0]	[1.0,0.0]	[1754,0]	0.5
	2:51528549	2:51528550-51601230	["A","<DEL>"]	[3507,1]	[0.999714937286203,2.8506271379703536E-4]	[1753,0]	0.5
	2:51662645	2:51662646-51667427	["T","<DEL>"]	[3507,1]	[0.999714937286203,2.8506271379703536E-4]	[1753,0]	0.5
	2:52029503	2:52029504-52075838	["A","<DEL>"]	[3508,0]	[1.0,0.0]	[1754,0]	0.5
	2:52129506	2:52129507-52132776	["G","<DEL>"]	[3505,3]	[0.9991448118586089,8.551881413911061E-4]	[1751,0]	0.500428
	2:52168485	2:52168486-52490680	["G","<DEL>"]	[3507,1]	[0.999714937286203,2.8506271379703536E-4]	[1753,0]	0.5
	2:52239026	2:52239027-52248851	["G","<DEL>"]	[3507,1]	[0.999714937286203,2.8506271379703536E-4]	[1753,0]	0.5
	2:52250234	2:52250235-52254451	["G","<DEL>"]	[3507,1]	[0.999714937286203,2.8506271379703536E-4]	[1753,0]	0.5
	2:52522900	2:52522901-52581269	["T","<DEL>"]	[3507,1]	[0.999714937286203,2.8506271379703536E-4]	[1753,0]	0.5
	2:52749674	2:52749675-52785281	["C","<DEL>"]	[2433,1075]	[0.693557582668187,0.306442417331813]	[840,161]	0.673808
	2:52828747	2:52828748-52894157	["T","<DEL>"]	[3506,2]	[0.999429874572406,5.701254275940707E-4]	[1752,0]	0.500143
	2:52857790	2:52857791-52918118	["T","<DEL>"]	[3507,1]	[0.999714937286203,2.8506271379703536E-4]	[1753,0]	0.5
	2:52885530	2:52885531-52892042	["A","<DEL>"]	[3498,10]	[0.9971493728620296,0.0028506271379703536]	[1744,0]	0.50639
	2:52977907	2:52977908-52999513	["A","<DEL>"]	[3506,2]	[0.999429874572406,5.701254275940707E-4]	[1752,0]	0.500143
	2:52980244	2:52980245-52983334	["A","<DEL>"]	[3507,1]	[0.999714937286203,2.8506271379703536E-4]	[1753,0]	0.5
	2:53215544	2:53215545-53293742	["T","<DEL>"]	[3507,1]	[0.999714937286203,2.8506271379703536E-4]	[1753,0]	0.5
	2:53275351	2:53275352-53294934	["G","<DEL>"]	[3505,3]	[0.9991448118586089,8.551881413911061E-4]	[1751,0]	0.500428
	2:53340908	2:53340909-53365321	["T","<DEL>"]	[3508,0]	[1.0,0.0]	[1754,0]	0.5
	2:53436001	2:53436002-53437998	["T","<DEL>"]	[3507,1]	[0.999714937286203,2.8506271379703536E-4]	[1753,0]	0.5
	2:53505012	2:53505013-53537000	["A","<DEL>"]	[3501,7]	[0.9980045610034207,0.0019954389965792475]	[1747,0]	0.50299
	2:53515263	2:53515264-53556177	["T","<DEL>"]	[3506,2]	[0.999429874572406,5.701254275940707E-4]	[1752,0]	0.500143
	2:53560657	2:53560658-53577075	["C","<DEL>"]	[3504,4]	[0.9988597491448119,0.0011402508551881414]	[1750,0]	0.500855
	2:53772498	2:53772499-53777799	["G","<DEL>"]	[3508,0]	[1.0,0.0]	[1754,0]	0.5
	2:53889383	2:53889384-53894700	["C","<DEL>"]	[3508,0]	[1.0,0.0]	[1754,0]	0.5
	2:53914812	2:53914813-53916182	["T","<DEL>"]	[3508,0]	[1.0,0.0]	[1754,0]	0.5
	2:54000697	2:54000698-54008791	["A","<DEL>"]	[3507,1]	[0.999714937286203,2.8506271379703536E-4]	[1753,0]	0.5
	2:54004625	2:54004626-54005254	["A","<DEL>"]	[3508,0]	[1.0,0.0]	[1754,0]	0.5
	2:54097589	2:54097590-54098467	["C","<DEL>"]	[3502,6]	[0.9982896237172177,0.0017103762827822121]	[1750,2]	1.83028e-06
	2:54110477	2:54110478-54418937	["T","<DEL>"]	[3508,0]	[1.0,0.0]	[1754,0]	0.5
	2:54188553	2:54188554-54228715	["C","<DEL>"]	[3508,0]	[1.0,0.0]	[1754,0]	0.5
	2:54243040	2:54243041-54244625	["G","<DEL>"]	[3508,0]	[1.0,0.0]	[1754,0]	0.5
	2:54261347	2:54261348-54266067	["T","<DEL>"]	[3506,2]	[0.999429874572406,5.701254275940707E-4]	[1752,0]	0.500143
	2:54324472	2:54324473-54327439	["T","<DEL>"]	[3507,1]	[0.999714937286203,2.8506271379703536E-4]	[1753,0]	0.5
	2:54513214	2:54513215-54517740	["C","<DEL>"]	[3508,0]	[1.0,0.0]	[1754,0]	0.5
	2:54565496	2:54565497-54567474	["C","<DEL>"]	[819,2689]	[0.23346636259977194,0.7665336374002281]	[99,1034]	0.617153
	2:54590358	2:54590359-54593962	["T","<DEL>"]	[3500,8]	[0.9977194982896237,0.002280501710376283]	[1746,0]	0.503983
	2:54664222	2:54664223-54670515	["C","<DEL>"]	[3508,0]	[1.0,0.0]	[1754,0]	0.5
	2:54818600	2:54818601-54824020	["T","<DEL>"]	[3506,2]	[0.999429874572406,5.701254275940707E-4]	[1752,0]	0.500143
	2:54940192	2:54940193-54944148	["A","<DEL>"]	[3508,0]	[1.0,0.0]	[1754,0]	0.5
	2:55109382	2:55109383-55118798	["T","<DEL>"]	[3507,1]	[0.999714937286203,2.8506271379703536E-4]	[1753,0]	0.5
	2:55323771	2:55323772-55336743	["T","<DEL>"]	[3508,0]	[1.0,0.0]	[1754,0]	0.5
	2:55724243	2:55724244-55745915	["A","<DEL>"]	[3508,0]	[1.0,0.0]	[1754,0]	0.5
	2:55735151	2:55735152-55737526	["G","<DEL>"]	[3507,1]	[0.999714937286203,2.8506271379703536E-4]	[1753,0]	0.5
	2:56064597	2:56064598-56066100	["G","<DEL>"]	[3482,26]	[0.992588369441277,0.007411630558722919]	[1728,0]	0.544551
	2:56122854	2:56122855-56124568	["T","<DEL>"]	[3506,2]	[0.999429874572406,5.701254275940707E-4]	[1752,0]	0.500143
	2:56292278	2:56292279-56332095	["C","<DEL>"]	[3508,0]	[1.0,0.0]	[1754,0]	0.5
	2:56344847	2:56344848-56350852	["T","<DEL>"]	[3508,0]	[1.0,0.0]	[1754,0]	0.5
	2:56508589	2:56508590-56519197	["A","<DEL>"]	[3505,3]	[0.9991448118586089,8.551881413911061E-4]	[1751,0]	0.500428
	2:56554437	2:56554438-56557843	["A","<DEL>"]	[3505,3]	[0.9991448118586089,8.551881413911061E-4]	[1751,0]	0.500428
	2:56652264	2:56652265-56655887	["A","<DEL>"]	[1981,1527]	[0.564709236031927,0.435290763968073]	[556,329]	0.752352
	2:56670273	2:56670274-56676426	["C","<DEL>"]	[3505,3]	[0.9991448118586089,8.551881413911061E-4]	[1751,0]	0.500428
	2:56807085	2:56807086-56823231	["C","<DEL>"]	[3499,9]	[0.9974344355758267,0.002565564424173318]	[1745,0]	0.505117
	2:56827197	2:56827198-56830586	["G","<DEL>"]	[3506,2]	[0.999429874572406,5.701254275940707E-4]	[1752,0]	0.500143
	2:56828100	2:56828101-56829860	["T","<DEL>"]	[3498,10]	[0.9971493728620296,0.0028506271379703536]	[1744,0]	0.50639
	2:56931128	2:56931129-57009020	["G","<DEL>"]	[3508,0]	[1.0,0.0]	[1754,0]	0.5
	2:57007509	2:57007510-57012371	["T","<DEL>"]	[3500,8]	[0.9977194982896237,0.002280501710376283]	[1746,0]	0.503983
	2:57069473	2:57069474-57185568	["T","<DEL>"]	[3508,0]	[1.0,0.0]	[1754,0]	0.5
	2:57198583	2:57198584-57521063	["A","<DEL>"]	[3508,0]	[1.0,0.0]	[1754,0]	0.5
	2:57202071	2:57202072-57213333	["T","<DEL>"]	[3497,11]	[0.9968643101482326,0.003135689851767389]	[1743,0]	0.507801
	2:57242183	2:57242184-57245233	["A","<DEL>"]	[3508,0]	[1.0,0.0]	[1754,0]	0.5
	2:57374108	2:57374109-57404700	["C","<DEL>"]	[3508,0]	[1.0,0.0]	[1754,0]	0.5
	2:57399818	2:57399819-57442778	["A","<DEL>"]	[3507,1]	[0.999714937286203,2.8506271379703536E-4]	[1753,0]	0.5
	2:57796816	2:57796817-57797974	["A","<DEL>"]	[3508,0]	[1.0,0.0]	[1754,0]	0.5
	2:57800487	2:57800488-57808188	["A","<DEL>"]	[3496,12]	[0.9965792474344356,0.0034207525655644243]	[1742,0]	0.50935
	2:57858927	2:57858928-57860207	["A","<DEL>"]	[3507,1]	[0.999714937286203,2.8506271379703536E-4]	[1753,0]	0.5
	2:58171637	2:58171638-58178135	["C","<DEL>"]	[3499,9]	[0.9974344355758267,0.002565564424173318]	[1745,0]	0.505117
	2:58176779	2:58176780-58182633	["T","<DEL>"]	[3507,1]	[0.999714937286203,2.8506271379703536E-4]	[1753,0]	0.5
	2:58204605	2:58204606-58206742	["T","<DEL>"]	[3507,1]	[0.999714937286203,2.8506271379703536E-4]	[1753,0]	0.5
	2:58244165	2:58244166-58334931	["T","<DEL>"]	[3497,11]	[0.9968643101482326,0.003135689851767389]	[1743,0]	0.507801
	2:58281255	2:58281256-58282832	["T","<DEL>"]	[3507,1]	[0.999714937286203,2.8506271379703536E-4]	[1753,0]	0.5
	2:58305326	2:58305327-58323556	["T","<DEL>"]	[3489,19]	[0.9945838084378563,0.005416191562143672]	[1735,0]	0.523912
	2:58725388	2:58725389-58729019	["A","<DEL>"]	[3507,1]	[0.999714937286203,2.8506271379703536E-4]	[1753,0]	0.5
	2:59001787	2:59001788-59009799	["A","<DEL>"]	[3504,4]	[0.9988597491448119,0.0011402508551881414]	[1750,0]	0.500855
	2:59096128	2:59096129-59096762	["G","<DEL>"]	[3507,1]	[0.999714937286203,2.8506271379703536E-4]	[1753,0]	0.5
	2:59388478	2:59388479-59402971	["G","<DEL>"]	[3507,1]	[0.999714937286203,2.8506271379703536E-4]	[1753,0]	0.5
	2:59623247	2:59623248-59631042	["C","<DEL>"]	[3427,81]	[0.9769099201824402,0.023090079817559863]	[1674,1]	0.42347
	2:59654421	2:59654422-59730045	["A","<DEL>"]	[3508,0]	[1.0,0.0]	[1754,0]	0.5
	2:59823445	2:59823446-59911069	["C","<DEL>"]	[3508,0]	[1.0,0.0]	[1754,0]	0.5
	2:59825692	2:59825693-59826143	["T","<DEL>"]	[3508,0]	[1.0,0.0]	[1754,0]	0.5
	2:60283588	2:60283589-60288276	["A","<DEL>"]	[3506,2]	[0.999429874572406,5.701254275940707E-4]	[1752,0]	0.500143
	2:60930289	2:60930290-60935043	["C","<DEL>"]	[3507,1]	[0.999714937286203,2.8506271379703536E-4]	[1753,0]	0.5
	2:61753893	2:61753894-61755129	["A","<DEL>"]	[3508,0]	[1.0,0.0]	[1754,0]	0.5
	2:61806356	2:61806357-61832977	["A","<DEL>"]	[3507,1]	[0.999714937286203,2.8506271379703536E-4]	[1753,0]	0.5
	2:61879417	2:61879418-62054747	["C","<DEL>"]	[3507,1]	[0.999714937286203,2.8506271379703536E-4]	[1753,0]	0.5
	2:61880054	2:61880055-61881157	["G","<DEL>"]	[3175,333]	[0.9050741163055872,0.09492588369441277]	[1421,0]	2.52599e-08
	2:62042953	2:62042954-62043875	["T","<DEL>"]	[3507,1]	[0.999714937286203,2.8506271379703536E-4]	[1753,0]	0.5
	2:62133172	2:62133173-62136201	["C","<DEL>"]	[3508,0]	[1.0,0.0]	[1754,0]	0.5
	2:62195731	2:62195732-62231690	["T","<DEL>"]	[3507,1]	[0.999714937286203,2.8506271379703536E-4]	[1753,0]	0.5
	2:62253212	2:62253213-62280200	["A","<DEL>"]	[3507,1]	[0.999714937286203,2.8506271379703536E-4]	[1753,0]	0.5
	2:62270723	2:62270724-62272603	["T","<DEL>"]	[3507,1]	[0.999714937286203,2.8506271379703536E-4]	[1753,0]	0.5
	2:62590788	2:62590789-62594605	["G","<DEL>"]	[3502,6]	[0.9982896237172177,0.0017103762827822121]	[1748,0]	0.502137
	2:62935911	2:62935912-62937166	["G","<DEL>"]	[3506,2]	[0.999429874572406,5.701254275940707E-4]	[1752,0]	0.500143
	2:63121617	2:63121618-63125203	["A","<DEL>"]	[3505,3]	[0.9991448118586089,8.551881413911061E-4]	[1751,0]	0.500428
	2:63512561	2:63512562-63545579	["T","<DEL>"]	[3507,1]	[0.999714937286203,2.8506271379703536E-4]	[1753,0]	0.5
	2:63697099	2:63697100-63708314	["C","<DEL>"]	[3499,9]	[0.9974344355758267,0.002565564424173318]	[1745,0]	0.505117
	2:63746065	2:63746066-63753432	["A","<DEL>"]	[3506,2]	[0.999429874572406,5.701254275940707E-4]	[1753,1]	0.000142572
	2:63798760	2:63798761-63803077	["T","<DEL>"]	[3508,0]	[1.0,0.0]	[1754,0]	0.5
	2:63898114	2:63898115-63904969	["A","<DEL>"]	[3507,1]	[0.999714937286203,2.8506271379703536E-4]	[1753,0]	0.5
	2:63985834	2:63985835-63986410	["A","<DEL>"]	[3508,0]	[1.0,0.0]	[1754,0]	0.5
	2:64046389	2:64046390-64053483	["G","<DEL>"]	[3496,12]	[0.9965792474344356,0.0034207525655644243]	[1742,0]	0.50935
	2:64226598	2:64226599-64229346	["A","<DEL>"]	[3506,2]	[0.999429874572406,5.701254275940707E-4]	[1752,0]	0.500143
	2:64306322	2:64306323-64312564	["A","<DEL>"]	[3508,0]	[1.0,0.0]	[1754,0]	0.5
	2:64315546	2:64315547-64316398	["T","<DEL>"]	[3496,12]	[0.9965792474344356,0.0034207525655644243]	[1742,0]	0.50935
	2:64348213	2:64348214-64355454	["A","<DEL>"]	[3503,5]	[0.9985746864310148,0.0014253135689851768]	[1749,0]	0.501425
	2:64479640	2:64479641-64484674	["A","<DEL>"]	[3018,490]	[0.8603192702394526,0.13968072976054732]	[1300,36]	0.655323
	2:64513142	2:64513143-64522810	["A","<DEL>"]	[3507,1]	[0.999714937286203,2.8506271379703536E-4]	[1753,0]	0.5
	2:64662394	2:64662395-64664183	["G","<DEL>"]	[3496,12]	[0.9965792474344356,0.0034207525655644243]	[1742,0]	0.50935
	2:64853200	2:64853201-64853845	["G","<DEL>"]	[3507,1]	[0.999714937286203,2.8506271379703536E-4]	[1753,0]	0.5
	2:65094950	2:65094951-65121829	["G","<DEL>"]	[3506,2]	[0.999429874572406,5.701254275940707E-4]	[1752,0]	0.500143
	2:65166593	2:65166594-65167594	["A","<DEL>"]	[3506,2]	[0.999429874572406,5.701254275940707E-4]	[1753,1]	0.000142572
	2:65220925	2:65220926-65222063	["G","<DEL>"]	[3507,1]	[0.999714937286203,2.8506271379703536E-4]	[1753,0]	0.5
	2:65365122	2:65365123-65368130	["T","<DEL>"]	[3506,2]	[0.999429874572406,5.701254275940707E-4]	[1752,0]	0.500143
	2:65463321	2:65463322-65465983	["A","<DEL>"]	[3508,0]	[1.0,0.0]	[1754,0]	0.5
	2:65526396	2:65526397-65530155	["T","<DEL>"]	[3504,4]	[0.9988597491448119,0.0011402508551881414]	[1750,0]	0.500855
	2:65868250	2:65868251-65869636	["C","<DEL>"]	[3508,0]	[1.0,0.0]	[1754,0]	0.5
	2:65971136	2:65971137-65975767	["A","<DEL>"]	[3507,1]	[0.999714937286203,2.8506271379703536E-4]	[1753,0]	0.5
	2:66185949	2:66185950-66197077	["C","<DEL>"]	[3337,171]	[0.951254275940707,0.04874572405929305]	[1587,4]	0.897801
	2:66224894	2:66224895-66227714	["T","<DEL>"]	[3506,2]	[0.999429874572406,5.701254275940707E-4]	[1752,0]	0.500143
	2:66311513	2:66311514-66315133	["A","<DEL>"]	[3507,1]	[0.999714937286203,2.8506271379703536E-4]	[1753,0]	0.5
	2:66323050	2:66323051-66326406	["C","<DEL>"]	[3508,0]	[1.0,0.0]	[1754,0]	0.5
	2:66505575	2:66505576-66507567	["T","<DEL>"]	[2929,579]	[0.8349486887115165,0.16505131128848347]	[1213,38]	0.0911578
	2:66703337	2:66703338-66712287	["A","<DEL>"]	[3507,1]	[0.999714937286203,2.8506271379703536E-4]	[1753,0]	0.5
	2:66951368	2:66951369-66962762	["A","<DEL>"]	[3508,0]	[1.0,0.0]	[1754,0]	0.5
	2:66978460	2:66978461-66983561	["C","<DEL>"]	[3501,7]	[0.9980045610034207,0.0019954389965792475]	[1747,0]	0.50299
	2:67074770	2:67074771-67077294	["T","<DEL>"]	[3505,3]	[0.9991448118586089,8.551881413911061E-4]	[1751,0]	0.500428
	2:67223541	2:67223542-67227489	["G","<DEL>"]	[3505,3]	[0.9991448118586089,8.551881413911061E-4]	[1751,0]	0.500428
	2:67317861	2:67317862-67319396	["A","<DEL>"]	[3507,1]	[0.999714937286203,2.8506271379703536E-4]	[1753,0]	0.5
	2:67811036	2:67811037-67812781	["G","<DEL>"]	[3497,11]	[0.9968643101482326,0.003135689851767389]	[1743,0]	0.507801
	2:67867882	2:67867883-67980574	["T","<DEL>"]	[3508,0]	[1.0,0.0]	[1754,0]	0.5
	2:67901114	2:67901115-67915005	["G","<DEL>"]	[3508,0]	[1.0,0.0]	[1754,0]	0.5
	2:67978347	2:67978348-68133941	["C","<DEL>"]	[3508,0]	[1.0,0.0]	[1754,0]	0.5
	2:68372059	2:68372060-68373236	["A","<DEL>"]	[3508,0]	[1.0,0.0]	[1754,0]	0.5
	2:68602985	2:68602986-68603847	["T","<DEL>"]	[3507,1]	[0.999714937286203,2.8506271379703536E-4]	[1753,0]	0.5
	2:68848059	2:68848060-68850980	["A","<DEL>"]	[3506,2]	[0.999429874572406,5.701254275940707E-4]	[1752,0]	0.500143
	2:68940128	2:68940129-68948256	["T","<DEL>"]	[3507,1]	[0.999714937286203,2.8506271379703536E-4]	[1753,0]	0.5
	2:69273106	2:69273107-69274990	["A","<DEL>"]	[3507,1]	[0.999714937286203,2.8506271379703536E-4]	[1753,0]	0.5
	2:69663375	2:69663376-69664351	["T","<DEL>"]	[3508,0]	[1.0,0.0]	[1754,0]	0.5
	2:70125050	2:70125051-70125570	["G","<DEL>"]	[1916,1592]	[0.5461801596351197,0.45381984036488027]	[501,339]	0.0321428
	2:70205245	2:70205246-70213447	["C","<DEL>"]	[3498,10]	[0.9971493728620296,0.0028506271379703536]	[1745,1]	0.0064157
	2:70269478	2:70269479-70273681	["G","<DEL>"]	[3508,0]	[1.0,0.0]	[1754,0]	0.5
	2:70308465	2:70308466-70309743	["A","<DEL>"]	[3507,1]	[0.999714937286203,2.8506271379703536E-4]	[1753,0]	0.5
	2:70575407	2:70575408-70584550	["T","<DEL>"]	[3507,1]	[0.999714937286203,2.8506271379703536E-4]	[1753,0]	0.5
	2:70650800	2:70650801-70654354	["A","<DEL>"]	[3508,0]	[1.0,0.0]	[1754,0]	0.5
	2:70701188	2:70701189-70707320	["T","<DEL>"]	[3508,0]	[1.0,0.0]	[1754,0]	0.5
	2:71089435	2:71089436-71093037	["G","<DEL>"]	[3506,2]	[0.999429874572406,5.701254275940707E-4]	[1752,0]	0.500143
	2:71342544	2:71342545-71347889	["C","<DEL>"]	[3499,9]	[0.9974344355758267,0.002565564424173318]	[1745,0]	0.505117
	2:71914897	2:71914898-71917854	["C","<DEL>"]	[3506,2]	[0.999429874572406,5.701254275940707E-4]	[1753,1]	0.000142572
	2:72004713	2:72004714-72009031	["C","<DEL>"]	[3508,0]	[1.0,0.0]	[1754,0]	0.5
	2:72411375	2:72411376-72416980	["T","<DEL>"]	[3508,0]	[1.0,0.0]	[1754,0]	0.5
	2:72577428	2:72577429-72585160	["T","<DEL>"]	[3506,2]	[0.999429874572406,5.701254275940707E-4]	[1752,0]	0.500143
	2:73080545	2:73080546-73082661	["A","<DEL>"]	[3508,0]	[1.0,0.0]	[1754,0]	0.5
	2:73138452	2:73138453-73141311	["G","<DEL>"]	[3508,0]	[1.0,0.0]	[1754,0]	0.5
	2:73292596	2:73292597-73296823	["C","<DEL>"]	[3507,1]	[0.999714937286203,2.8506271379703536E-4]	[1753,0]	0.5
	2:74102212	2:74102213-74102848	["G","<DEL>"]	[3507,1]	[0.999714937286203,2.8506271379703536E-4]	[1753,0]	0.5
	2:74492363	2:74492364-74503601	["C","<DEL>"]	[3508,0]	[1.0,0.0]	[1754,0]	0.5
	2:74677166	2:74677167-74679304	["G","<DEL>"]	[3495,13]	[0.9962941847206386,0.0037058152793614596]	[1741,0]	0.511034
	2:74806196	2:74806197-74807776	["C","<DEL>"]	[3507,1]	[0.999714937286203,2.8506271379703536E-4]	[1753,0]	0.5
	2:75298237	2:75298238-75349673	["G","<DEL>"]	[3506,2]	[0.999429874572406,5.701254275940707E-4]	[1752,0]	0.500143
	2:75362137	2:75362138-75363543	["A","<DEL>"]	[3504,4]	[0.9988597491448119,0.0011402508551881414]	[1750,0]	0.500855
	2:75363382	2:75363383-75376720	["A","<DEL>"]	[3506,2]	[0.999429874572406,5.701254275940707E-4]	[1752,0]	0.500143
	2:75379364	2:75379365-75382883	["G","<DEL>"]	[3508,0]	[1.0,0.0]	[1754,0]	0.5
	2:75845876	2:75845877-75860357	["A","<DEL>"]	[3508,0]	[1.0,0.0]	[1754,0]	0.5
	2:75902999	2:75903000-75908788	["C","<DEL>"]	[3508,0]	[1.0,0.0]	[1754,0]	0.5
	2:76055044	2:76055045-76058094	["C","<DEL>"]	[3500,8]	[0.9977194982896237,0.002280501710376283]	[1746,0]	0.503983
	2:76099358	2:76099359-76103621	["T","<DEL>"]	[3507,1]	[0.999714937286203,2.8506271379703536E-4]	[1753,0]	0.5
	2:76151182	2:76151183-76153073	["T","<DEL>"]	[3508,0]	[1.0,0.0]	[1754,0]	0.5
	2:76487010	2:76487011-76488060	["T","<DEL>"]	[3507,1]	[0.999714937286203,2.8506271379703536E-4]	[1753,0]	0.5
	2:76543362	2:76543363-76591210	["A","<DEL>"]	[3508,0]	[1.0,0.0]	[1754,0]	0.5
	2:76557056	2:76557057-76557291	["C","<DEL>"]	[1022,2486]	[0.2913340935005701,0.7086659064994298]	[210,942]	3.62328e-12
	2:76560978	2:76560979-76562265	["G","<DEL>"]	[3507,1]	[0.999714937286203,2.8506271379703536E-4]	[1753,0]	0.5
	2:76588748	2:76588749-76653309	["A","<DEL>"]	[3508,0]	[1.0,0.0]	[1754,0]	0.5
[truncated: 16,741 more rows]

## Sheet: full_CNDs_ALSPAC
	Supplementary Table S2. The full list of 18,739 copy number deletions called by GenomeSTRiP with allele frequency information at ALSPAC cohort.
	locus	deletion_position	alleles[REF,ALT]	AC[REF,ALT]	AF[REF,ALT]	Homozygote_count[REF,ALT]	p_value_hwe
	1:770369	1:770370-829629	["G","<DEL>"]	[3733,1]	[0.9997321906802357,2.678093197643278E-4]	[1866,0]	0.5
	1:776657	1:776658-791779	["A","<DEL>"]	[3727,7]	[0.9981253347616497,0.0018746652383502945]	[1860,0]	0.502809
	1:794473	1:794474-799528	["A","<DEL>"]	[3733,1]	[0.9997321906802357,2.678093197643278E-4]	[1866,0]	0.5
	1:830734	1:830735-834549	["G","<DEL>"]	[3731,3]	[0.999196572040707,8.034279592929834E-4]	[1864,0]	0.500402
	1:1009253	1:1009254-1053728	["G","<DEL>"]	[3732,2]	[0.9994643813604713,5.356186395286556E-4]	[1865,0]	0.500134
	1:1074447	1:1074448-1082283	["A","<DEL>"]	[3548,186]	[0.950187466523835,0.04981253347616497]	[1707,26]	1.11419e-14
	1:1398650	1:1398651-1400047	["A","<DEL>"]	[3731,3]	[0.999196572040707,8.034279592929834E-4]	[1865,1]	0.000401822
	1:1412165	1:1412166-1429902	["G","<DEL>"]	[3649,85]	[0.9772362078200322,0.02276379217996786]	[1783,1]	0.811815
	1:1480464	1:1480465-1489101	["C","<DEL>"]	[3701,33]	[0.9911622924477772,0.008837707552222818]	[1843,9]	1.26515e-16
	1:1519089	1:1519090-1520969	["C","<DEL>"]	[3733,1]	[0.9997321906802357,2.678093197643278E-4]	[1866,0]	0.5
	1:1730931	1:1730932-1733571	["A","<DEL>"]	[3733,1]	[0.9997321906802357,2.678093197643278E-4]	[1866,0]	0.5
	1:1786223	1:1786224-1793266	["G","<DEL>"]	[3733,1]	[0.9997321906802357,2.678093197643278E-4]	[1866,0]	0.5
	1:1922935	1:1922936-1924637	["A","<DEL>"]	[3729,5]	[0.9986609534011783,0.001339046598821639]	[1864,2]	5.3849e-07
	1:1971906	1:1971907-1974108	["A","<DEL>"]	[3718,16]	[0.9957150508837708,0.004284949116229245]	[1859,8]	2.72828e-23
	1:2372061	1:2372062-2374388	["C","<DEL>"]	[3691,43]	[0.9884841992501339,0.011515800749866096]	[1841,17]	3.58726e-34
	1:2917592	1:2917593-2926236	["G","<DEL>"]	[3730,4]	[0.9989287627209427,0.0010712372790573112]	[1863,0]	0.500804
	1:3144579	1:3144580-3146564	["G","<DEL>"]	[3719,15]	[0.9959828602035351,0.004017139796464917]	[1859,7]	1.01465e-19
	1:3769826	1:3769827-3770661	["G","<DEL>"]	[3733,1]	[0.9997321906802357,2.678093197643278E-4]	[1866,0]	0.5
	1:4092137	1:4092138-4106247	["C","<DEL>"]	[3733,1]	[0.9997321906802357,2.678093197643278E-4]	[1866,0]	0.5
	1:4208572	1:4208573-4210492	["C","<DEL>"]	[3731,3]	[0.999196572040707,8.034279592929834E-4]	[1865,1]	0.000401822
	1:4599842	1:4599843-4601560	["G","<DEL>"]	[3734,0]	[1.0,0.0]	[1867,0]	0.5
	1:4882281	1:4882282-4882967	["A","<DEL>"]	[3713,21]	[0.9943760042849491,0.005623995715050884]	[1846,0]	0.527491
	1:5116632	1:5116633-5119245	["T","<DEL>"]	[3709,25]	[0.9933047670058918,0.006695232994108195]	[1842,0]	0.538845
	1:5131500	1:5131501-5653967	["C","<DEL>"]	[3733,1]	[0.9997321906802357,2.678093197643278E-4]	[1866,0]	0.5
	1:5282125	1:5282126-5284109	["A","<DEL>"]	[3730,4]	[0.9989287627209427,0.0010712372790573112]	[1863,0]	0.500804
	1:5391202	1:5391203-5392232	["G","<DEL>"]	[3734,0]	[1.0,0.0]	[1867,0]	0.5
	1:5511209	1:5511210-5515420	["C","<DEL>"]	[3728,6]	[0.998393144081414,0.0016068559185859668]	[1861,0]	0.502007
	1:5545378	1:5545379-5549262	["T","<DEL>"]	[3731,3]	[0.999196572040707,8.034279592929834E-4]	[1864,0]	0.500402
	1:5584727	1:5584728-5589821	["G","<DEL>"]	[3726,8]	[0.9978575254418853,0.0021424745581146223]	[1859,0]	0.503743
	1:5695752	1:5695753-5697486	["A","<DEL>"]	[3734,0]	[1.0,0.0]	[1867,0]	0.5
	1:5756659	1:5756660-5766120	["C","<DEL>"]	[3733,1]	[0.9997321906802357,2.678093197643278E-4]	[1866,0]	0.5
	1:5951786	1:5951787-5982783	["G","<DEL>"]	[3725,9]	[0.997589716122121,0.00241028387787895]	[1858,0]	0.504808
	1:6067977	1:6067978-6069673	["C","<DEL>"]	[3718,16]	[0.9957150508837708,0.004284949116229245]	[1859,8]	2.72828e-23
	1:6424734	1:6424735-6425666	["C","<DEL>"]	[3734,0]	[1.0,0.0]	[1867,0]	0.5
	1:6437921	1:6437922-6441997	["G","<DEL>"]	[3659,75]	[0.9799143010176754,0.020085698982324585]	[1792,0]	0.765781
	1:6438157	1:6438158-6445889	["A","<DEL>"]	[3653,81]	[0.9783074450990894,0.02169255490091055]	[1786,0]	0.794033
	1:6576507	1:6576508-6582406	["A","<DEL>"]	[3731,3]	[0.999196572040707,8.034279592929834E-4]	[1864,0]	0.500402
	1:6832769	1:6832770-6834324	["T","<DEL>"]	[3734,0]	[1.0,0.0]	[1867,0]	0.5
	1:6912571	1:6912572-6914621	["A","<DEL>"]	[3733,1]	[0.9997321906802357,2.678093197643278E-4]	[1866,0]	0.5
	1:7014872	1:7014873-7016126	["G","<DEL>"]	[3730,4]	[0.9989287627209427,0.0010712372790573112]	[1865,2]	1.07698e-07
	1:7039985	1:7039986-7047943	["G","<DEL>"]	[3732,2]	[0.9994643813604713,5.356186395286556E-4]	[1865,0]	0.500134
	1:7192297	1:7192298-7194426	["G","<DEL>"]	[3732,2]	[0.9994643813604713,5.356186395286556E-4]	[1865,0]	0.500134
	1:7553407	1:7553408-7571418	["A","<DEL>"]	[3719,15]	[0.9959828602035351,0.004017139796464917]	[1852,0]	0.513917
	1:7556887	1:7556888-7567455	["C","<DEL>"]	[3725,9]	[0.997589716122121,0.00241028387787895]	[1858,0]	0.504808
	1:7570065	1:7570066-7571533	["A","<DEL>"]	[3029,705]	[0.811194429566149,0.1888055704338511]	[1226,64]	0.734106
	1:7621626	1:7621627-7671594	["G","<DEL>"]	[3727,7]	[0.9981253347616497,0.0018746652383502945]	[1860,0]	0.502809
	1:7760752	1:7760753-7762650	["T","<DEL>"]	[3733,1]	[0.9997321906802357,2.678093197643278E-4]	[1866,0]	0.5
	1:7975416	1:7975417-7978326	["G","<DEL>"]	[3732,2]	[0.9994643813604713,5.356186395286556E-4]	[1865,0]	0.500134
	1:8008037	1:8008038-8011216	["C","<DEL>"]	[3734,0]	[1.0,0.0]	[1867,0]	0.5
	1:8011610	1:8011611-8014671	["C","<DEL>"]	[3715,19]	[0.9949116229244778,0.005088377075522228]	[1848,0]	0.52249
	1:8306244	1:8306245-8307652	["T","<DEL>"]	[3734,0]	[1.0,0.0]	[1867,0]	0.5
	1:8360201	1:8360202-8364068	["G","<DEL>"]	[3734,0]	[1.0,0.0]	[1867,0]	0.5
	1:8695179	1:8695180-8715886	["G","<DEL>"]	[3731,3]	[0.999196572040707,8.034279592929834E-4]	[1864,0]	0.500402
	1:9112114	1:9112115-9124887	["G","<DEL>"]	[3732,2]	[0.9994643813604713,5.356186395286556E-4]	[1865,0]	0.500134
	1:9134062	1:9134063-9136837	["C","<DEL>"]	[3706,28]	[0.9925013390465989,0.007498660953401178]	[1839,0]	0.548478
	1:9245824	1:9245825-9247955	["G","<DEL>"]	[3733,1]	[0.9997321906802357,2.678093197643278E-4]	[1866,0]	0.5
	1:9288503	1:9288504-9290719	["C","<DEL>"]	[3731,3]	[0.999196572040707,8.034279592929834E-4]	[1865,1]	0.000401822
	1:9298060	1:9298061-9300012	["T","<DEL>"]	[3733,1]	[0.9997321906802357,2.678093197643278E-4]	[1866,0]	0.5
	1:9337782	1:9337783-9341848	["G","<DEL>"]	[3718,16]	[0.9957150508837708,0.004284949116229245]	[1853,2]	0.000194854
	1:9388062	1:9388063-9391429	["G","<DEL>"]	[3732,2]	[0.9994643813604713,5.356186395286556E-4]	[1865,0]	0.500134
	1:9435389	1:9435390-9436963	["C","<DEL>"]	[3729,5]	[0.9986609534011783,0.001339046598821639]	[1864,2]	5.3849e-07
	1:9446465	1:9446466-9448445	["T","<DEL>"]	[3728,6]	[0.998393144081414,0.0016068559185859668]	[1863,2]	1.61533e-06
	1:9495916	1:9495917-9497557	["A","<DEL>"]	[3731,3]	[0.999196572040707,8.034279592929834E-4]	[1864,0]	0.500402
	1:9524449	1:9524450-9525445	["G","<DEL>"]	[3733,1]	[0.9997321906802357,2.678093197643278E-4]	[1866,0]	0.5
	1:9530372	1:9530373-9538967	["G","<DEL>"]	[3731,3]	[0.999196572040707,8.034279592929834E-4]	[1864,0]	0.500402
	1:9579118	1:9579119-9582412	["T","<DEL>"]	[3722,12]	[0.9967862881628281,0.0032137118371719335]	[1857,2]	5.31771e-05
	1:9595579	1:9595580-9597645	["C","<DEL>"]	[3303,431]	[0.8845741831815748,0.11542581681842529]	[1462,26]	0.77756
	1:9603979	1:9603980-9607326	["C","<DEL>"]	[3732,2]	[0.9994643813604713,5.356186395286556E-4]	[1865,0]	0.500134
	1:9984405	1:9984406-9987821	["T","<DEL>"]	[3734,0]	[1.0,0.0]	[1867,0]	0.5
	1:10063907	1:10063908-10068583	["G","<DEL>"]	[3733,1]	[0.9997321906802357,2.678093197643278E-4]	[1866,0]	0.5
	1:10077304	1:10077305-10079376	["G","<DEL>"]	[3734,0]	[1.0,0.0]	[1867,0]	0.5
	1:10249546	1:10249547-10252101	["A","<DEL>"]	[3734,0]	[1.0,0.0]	[1867,0]	0.5
	1:10254775	1:10254776-10257417	["A","<DEL>"]	[3719,15]	[0.9959828602035351,0.004017139796464917]	[1852,0]	0.513917
	1:10279247	1:10279248-10282759	["C","<DEL>"]	[3734,0]	[1.0,0.0]	[1867,0]	0.5
	1:10482464	1:10482465-10483794	["C","<DEL>"]	[2553,1181]	[0.6837171933583289,0.31628280664167113]	[852,166]	0.026385
	1:10520985	1:10520986-10528821	["A","<DEL>"]	[3732,2]	[0.9994643813604713,5.356186395286556E-4]	[1865,0]	0.500134
	1:10536677	1:10536678-10743061	["T","<DEL>"]	[3732,2]	[0.9994643813604713,5.356186395286556E-4]	[1865,0]	0.500134
	1:10543461	1:10543462-10545904	["C","<DEL>"]	[3730,4]	[0.9989287627209427,0.0010712372790573112]	[1863,0]	0.500804
	1:10559559	1:10559560-10561412	["G","<DEL>"]	[3734,0]	[1.0,0.0]	[1867,0]	0.5
	1:10812944	1:10812945-10815228	["A","<DEL>"]	[3719,15]	[0.9959828602035351,0.004017139796464917]	[1856,4]	1.73941e-09
	1:10911708	1:10911709-10912792	["C","<DEL>"]	[3727,7]	[0.9981253347616497,0.0018746652383502945]	[1862,2]	3.76842e-06
	1:10954295	1:10954296-10956250	["T","<DEL>"]	[3714,20]	[0.9946438136047134,0.005356186395286556]	[1847,0]	0.524932
	1:10968360	1:10968361-10972632	["T","<DEL>"]	[3729,5]	[0.9986609534011783,0.001339046598821639]	[1864,2]	5.3849e-07
	1:10981525	1:10981526-10986101	["C","<DEL>"]	[3697,37]	[0.9900910551687199,0.00990894483128013]	[1830,0]	0.582417
	1:11006368	1:11006369-11007311	["G","<DEL>"]	[3725,9]	[0.997589716122121,0.00241028387787895]	[1862,4]	2.44099e-12
	1:11037047	1:11037048-11038135	["T","<DEL>"]	[3733,1]	[0.9997321906802357,2.678093197643278E-4]	[1866,0]	0.5
	1:11056360	1:11056361-11062711	["T","<DEL>"]	[3732,2]	[0.9994643813604713,5.356186395286556E-4]	[1865,0]	0.500134
	1:11060094	1:11060095-11062351	["G","<DEL>"]	[3731,3]	[0.999196572040707,8.034279592929834E-4]	[1864,0]	0.500402
	1:11201336	1:11201337-11210939	["A","<DEL>"]	[3734,0]	[1.0,0.0]	[1867,0]	0.5
	1:11420212	1:11420213-11435913	["G","<DEL>"]	[3731,3]	[0.999196572040707,8.034279592929834E-4]	[1864,0]	0.500402
	1:11682892	1:11682893-11683189	["A","<DEL>"]	[889,2845]	[0.23808248527048742,0.7619175147295126]	[162,1140]	2.87989e-12
	1:11880743	1:11880744-11883462	["G","<DEL>"]	[3733,1]	[0.9997321906802357,2.678093197643278E-4]	[1866,0]	0.5
	1:11911800	1:11911801-11914324	["G","<DEL>"]	[3733,1]	[0.9997321906802357,2.678093197643278E-4]	[1866,0]	0.5
	1:11988416	1:11988417-11993334	["T","<DEL>"]	[3733,1]	[0.9997321906802357,2.678093197643278E-4]	[1866,0]	0.5
	1:12291819	1:12291820-12293880	["G","<DEL>"]	[3733,1]	[0.9997321906802357,2.678093197643278E-4]	[1866,0]	0.5
	1:12507253	1:12507254-12509448	["A","<DEL>"]	[3733,1]	[0.9997321906802357,2.678093197643278E-4]	[1866,0]	0.5
	1:12829788	1:12829789-12831997	["G","<DEL>"]	[3731,3]	[0.999196572040707,8.034279592929834E-4]	[1864,0]	0.500402
	1:12948307	1:12948308-13138115	["T","<DEL>"]	[3726,8]	[0.9978575254418853,0.0021424745581146223]	[1859,0]	0.503743
	1:13177686	1:13177687-13182746	["A","<DEL>"]	[3732,2]	[0.9994643813604713,5.356186395286556E-4]	[1865,0]	0.500134
	1:13872158	1:13872159-13873891	["G","<DEL>"]	[3734,0]	[1.0,0.0]	[1867,0]	0.5
	1:14364430	1:14364431-14368829	["G","<DEL>"]	[3733,1]	[0.9997321906802357,2.678093197643278E-4]	[1866,0]	0.5
	1:14378874	1:14378875-14383740	["C","<DEL>"]	[3734,0]	[1.0,0.0]	[1867,0]	0.5
	1:14437041	1:14437042-14438930	["T","<DEL>"]	[2718,1016]	[0.727905731119443,0.27209426888055704]	[973,122]	0.0576469
	1:14657735	1:14657736-14658520	["T","<DEL>"]	[3733,1]	[0.9997321906802357,2.678093197643278E-4]	[1866,0]	0.5
	1:14731088	1:14731089-14734679	["A","<DEL>"]	[3733,1]	[0.9997321906802357,2.678093197643278E-4]	[1866,0]	0.5
	1:14936763	1:14936764-14937751	["G","<DEL>"]	[3733,1]	[0.9997321906802357,2.678093197643278E-4]	[1866,0]	0.5
	1:15186991	1:15186992-15189622	["A","<DEL>"]	[3733,1]	[0.9997321906802357,2.678093197643278E-4]	[1866,0]	0.5
	1:15190828	1:15190829-15193009	["A","<DEL>"]	[3726,8]	[0.9978575254418853,0.0021424745581146223]	[1859,0]	0.503743
	1:15201635	1:15201636-15213092	["C","<DEL>"]	[3734,0]	[1.0,0.0]	[1867,0]	0.5
	1:15203046	1:15203047-15212144	["G","<DEL>"]	[3734,0]	[1.0,0.0]	[1867,0]	0.5
	1:15617306	1:15617307-15620993	["G","<DEL>"]	[3732,2]	[0.9994643813604713,5.356186395286556E-4]	[1865,0]	0.500134
	1:15620975	1:15620976-15627417	["T","<DEL>"]	[3731,3]	[0.999196572040707,8.034279592929834E-4]	[1864,0]	0.500402
	1:15637684	1:15637685-15639363	["G","<DEL>"]	[3733,1]	[0.9997321906802357,2.678093197643278E-4]	[1866,0]	0.5
	1:15642107	1:15642108-15646485	["A","<DEL>"]	[3733,1]	[0.9997321906802357,2.678093197643278E-4]	[1866,0]	0.5
	1:15737832	1:15737833-15741920	["C","<DEL>"]	[3723,11]	[0.9970540974825924,0.0029459025174076057]	[1856,0]	0.507331
	1:15807955	1:15807956-15809749	["G","<DEL>"]	[3732,2]	[0.9994643813604713,5.356186395286556E-4]	[1865,0]	0.500134
	1:15926189	1:15926190-15929943	["G","<DEL>"]	[3732,2]	[0.9994643813604713,5.356186395286556E-4]	[1865,0]	0.500134
	1:16019677	1:16019678-16024860	["A","<DEL>"]	[3734,0]	[1.0,0.0]	[1867,0]	0.5
	1:16115713	1:16115714-16117538	["T","<DEL>"]	[3732,2]	[0.9994643813604713,5.356186395286556E-4]	[1865,0]	0.500134
	1:16137463	1:16137464-16146050	["G","<DEL>"]	[3733,1]	[0.9997321906802357,2.678093197643278E-4]	[1866,0]	0.5
	1:16151943	1:16151944-16155430	["G","<DEL>"]	[2414,1320]	[0.6464916979110873,0.3535083020889127]	[760,213]	0.0403431
	1:16176779	1:16176780-16194973	["A","<DEL>"]	[3733,1]	[0.9997321906802357,2.678093197643278E-4]	[1866,0]	0.5
	1:16350020	1:16350021-16351680	["G","<DEL>"]	[3721,13]	[0.9965184788430638,0.0034815211569362613]	[1860,6]	2.517e-17
	1:16481479	1:16481480-16488065	["C","<DEL>"]	[3730,4]	[0.9989287627209427,0.0010712372790573112]	[1864,1]	0.000803643
	1:16546799	1:16546800-16553589	["G","<DEL>"]	[3733,1]	[0.9997321906802357,2.678093197643278E-4]	[1866,0]	0.5
	1:16638758	1:16638759-16641346	["G","<DEL>"]	[3733,1]	[0.9997321906802357,2.678093197643278E-4]	[1866,0]	0.5
	1:16697668	1:16697669-16701487	["C","<DEL>"]	[3732,2]	[0.9994643813604713,5.356186395286556E-4]	[1865,0]	0.500134
	1:16731055	1:16731056-16741097	["T","<DEL>"]	[3731,3]	[0.999196572040707,8.034279592929834E-4]	[1864,0]	0.500402
	1:16806559	1:16806560-16808664	["T","<DEL>"]	[3734,0]	[1.0,0.0]	[1867,0]	0.5
	1:16809781	1:16809782-16811657	["C","<DEL>"]	[3647,87]	[0.9767005891805035,0.02329941081949652]	[1782,2]	0.170617
	1:17361006	1:17361007-17363340	["G","<DEL>"]	[3724,10]	[0.9973219068023568,0.002678093197643278]	[1857,0]	0.506005
	1:17621039	1:17621040-17633490	["G","<DEL>"]	[3733,1]	[0.9997321906802357,2.678093197643278E-4]	[1866,0]	0.5
	1:17642038	1:17642039-17642935	["A","<DEL>"]	[3730,4]	[0.9989287627209427,0.0010712372790573112]	[1865,2]	1.07698e-07
	1:17676161	1:17676162-17677658	["C","<DEL>"]	[2317,1417]	[0.6205141938939475,0.3794858061060525]	[683,233]	0.000440243
	1:18289423	1:18289424-18316992	["T","<DEL>"]	[3733,1]	[0.9997321906802357,2.678093197643278E-4]	[1866,0]	0.5
	1:18577081	1:18577082-18602745	["A","<DEL>"]	[3733,1]	[0.9997321906802357,2.678093197643278E-4]	[1866,0]	0.5
	1:18668779	1:18668780-18672077	["G","<DEL>"]	[3733,1]	[0.9997321906802357,2.678093197643278E-4]	[1866,0]	0.5
	1:19053392	1:19053393-19056787	["A","<DEL>"]	[3732,2]	[0.9994643813604713,5.356186395286556E-4]	[1865,0]	0.500134
	1:19109718	1:19109719-19117015	["T","<DEL>"]	[3732,2]	[0.9994643813604713,5.356186395286556E-4]	[1865,0]	0.500134
	1:19111208	1:19111209-19112192	["T","<DEL>"]	[3734,0]	[1.0,0.0]	[1867,0]	0.5
	1:19178669	1:19178670-19180042	["T","<DEL>"]	[3734,0]	[1.0,0.0]	[1867,0]	0.5
	1:19622535	1:19622536-19632658	["C","<DEL>"]	[3731,3]	[0.999196572040707,8.034279592929834E-4]	[1864,0]	0.500402
	1:19647065	1:19647066-19648229	["G","<DEL>"]	[3733,1]	[0.9997321906802357,2.678093197643278E-4]	[1866,0]	0.5
	1:19720384	1:19720385-19731969	["G","<DEL>"]	[3731,3]	[0.999196572040707,8.034279592929834E-4]	[1864,0]	0.500402
	1:19848477	1:19848478-19866000	["C","<DEL>"]	[3731,3]	[0.999196572040707,8.034279592929834E-4]	[1864,0]	0.500402
	1:19895465	1:19895466-19902037	["A","<DEL>"]	[3732,2]	[0.9994643813604713,5.356186395286556E-4]	[1865,0]	0.500134
	1:20047316	1:20047317-20055646	["A","<DEL>"]	[3730,4]	[0.9989287627209427,0.0010712372790573112]	[1863,0]	0.500804
	1:20285962	1:20285963-20287298	["C","<DEL>"]	[3734,0]	[1.0,0.0]	[1867,0]	0.5
	1:20302797	1:20302798-20305420	["A","<DEL>"]	[3734,0]	[1.0,0.0]	[1867,0]	0.5
	1:20326021	1:20326022-20328588	["T","<DEL>"]	[3733,1]	[0.9997321906802357,2.678093197643278E-4]	[1866,0]	0.5
	1:20588070	1:20588071-20595313	["T","<DEL>"]	[3733,1]	[0.9997321906802357,2.678093197643278E-4]	[1866,0]	0.5
	1:20741213	1:20741214-20743740	["A","<DEL>"]	[3734,0]	[1.0,0.0]	[1867,0]	0.5
	1:20772003	1:20772004-20789029	["T","<DEL>"]	[3732,2]	[0.9994643813604713,5.356186395286556E-4]	[1865,0]	0.500134
	1:20863951	1:20863952-20864812	["G","<DEL>"]	[3341,393]	[0.8947509373326191,0.10524906266738082]	[1475,1]	3.06563e-09
	1:20932484	1:20932485-20933703	["T","<DEL>"]	[3734,0]	[1.0,0.0]	[1867,0]	0.5
	1:21059768	1:21059769-21061544	["G","<DEL>"]	[3734,0]	[1.0,0.0]	[1867,0]	0.5
	1:21370213	1:21370214-21371463	["A","<DEL>"]	[3734,0]	[1.0,0.0]	[1867,0]	0.5
	1:21433903	1:21433904-21435917	["G","<DEL>"]	[3733,1]	[0.9997321906802357,2.678093197643278E-4]	[1866,0]	0.5
	1:21492972	1:21492973-21495797	["C","<DEL>"]	[3734,0]	[1.0,0.0]	[1867,0]	0.5
	1:21690068	1:21690069-21718452	["C","<DEL>"]	[3732,2]	[0.9994643813604713,5.356186395286556E-4]	[1865,0]	0.500134
	1:21726522	1:21726523-21729812	["T","<DEL>"]	[3734,0]	[1.0,0.0]	[1867,0]	0.5
	1:21757242	1:21757243-21760207	["G","<DEL>"]	[3693,41]	[0.9890198178896625,0.01098018211033744]	[1826,0]	0.599549
	1:21786418	1:21786419-21786693	["T","<DEL>"]	[948,2786]	[0.25388323513658273,0.7461167648634173]	[215,1134]	7.29358e-29
	1:21822956	1:21822957-21828116	["T","<DEL>"]	[3731,3]	[0.999196572040707,8.034279592929834E-4]	[1864,0]	0.500402
	1:21875562	1:21875563-21877036	["A","<DEL>"]	[3733,1]	[0.9997321906802357,2.678093197643278E-4]	[1866,0]	0.5
	1:22118465	1:22118466-22120743	["G","<DEL>"]	[3734,0]	[1.0,0.0]	[1867,0]	0.5
	1:22130748	1:22130749-22138827	["T","<DEL>"]	[3731,3]	[0.999196572040707,8.034279592929834E-4]	[1864,0]	0.500402
	1:22345345	1:22345346-22346244	["T","<DEL>"]	[3733,1]	[0.9997321906802357,2.678093197643278E-4]	[1866,0]	0.5
	1:22365621	1:22365622-22388136	["A","<DEL>"]	[3732,2]	[0.9994643813604713,5.356186395286556E-4]	[1865,0]	0.500134
	1:22449113	1:22449114-22453139	["G","<DEL>"]	[3731,3]	[0.999196572040707,8.034279592929834E-4]	[1865,1]	0.000401822
	1:22502034	1:22502035-22520950	["C","<DEL>"]	[3731,3]	[0.999196572040707,8.034279592929834E-4]	[1864,0]	0.500402
	1:22650284	1:22650285-22652600	["A","<DEL>"]	[3729,5]	[0.9986609534011783,0.001339046598821639]	[1862,0]	0.501339
	1:22711359	1:22711360-22714235	["G","<DEL>"]	[3733,1]	[0.9997321906802357,2.678093197643278E-4]	[1866,0]	0.5
	1:22753666	1:22753667-22755213	["A","<DEL>"]	[3734,0]	[1.0,0.0]	[1867,0]	0.5
	1:22796215	1:22796216-22797783	["G","<DEL>"]	[3733,1]	[0.9997321906802357,2.678093197643278E-4]	[1866,0]	0.5
	1:22810172	1:22810173-22822300	["A","<DEL>"]	[3734,0]	[1.0,0.0]	[1867,0]	0.5
	1:22815353	1:22815354-22815999	["G","<DEL>"]	[3733,1]	[0.9997321906802357,2.678093197643278E-4]	[1866,0]	0.5
	1:22864501	1:22864502-22866462	["G","<DEL>"]	[3717,17]	[0.9954472415640064,0.0045527584359935725]	[1857,7]	4.59695e-18
	1:23168392	1:23168393-23172419	["A","<DEL>"]	[3732,2]	[0.9994643813604713,5.356186395286556E-4]	[1865,0]	0.500134
	1:23195204	1:23195205-23206063	["G","<DEL>"]	[3729,5]	[0.9986609534011783,0.001339046598821639]	[1862,0]	0.501339
	1:23247583	1:23247584-23250333	["C","<DEL>"]	[3733,1]	[0.9997321906802357,2.678093197643278E-4]	[1866,0]	0.5
	1:23272654	1:23272655-23286923	["T","<DEL>"]	[3732,2]	[0.9994643813604713,5.356186395286556E-4]	[1865,0]	0.500134
	1:23347016	1:23347017-23353394	["T","<DEL>"]	[3734,0]	[1.0,0.0]	[1867,0]	0.5
	1:23435471	1:23435472-23440450	["C","<DEL>"]	[3734,0]	[1.0,0.0]	[1867,0]	0.5
	1:23476331	1:23476332-23488413	["T","<DEL>"]	[3734,0]	[1.0,0.0]	[1867,0]	0.5
	1:23517552	1:23517553-23523988	["G","<DEL>"]	[3731,3]	[0.999196572040707,8.034279592929834E-4]	[1864,0]	0.500402
	1:23677144	1:23677145-23680505	["C","<DEL>"]	[3732,2]	[0.9994643813604713,5.356186395286556E-4]	[1865,0]	0.500134
	1:23999655	1:23999656-24001952	["T","<DEL>"]	[3734,0]	[1.0,0.0]	[1867,0]	0.5
	1:24025385	1:24025386-24029404	["G","<DEL>"]	[3733,1]	[0.9997321906802357,2.678093197643278E-4]	[1866,0]	0.5
	1:24048697	1:24048698-24058453	["C","<DEL>"]	[3731,3]	[0.999196572040707,8.034279592929834E-4]	[1864,0]	0.500402
	1:24135410	1:24135411-24166313	["T","<DEL>"]	[3733,1]	[0.9997321906802357,2.678093197643278E-4]	[1866,0]	0.5
	1:24223527	1:24223528-24224116	["C","<DEL>"]	[3733,1]	[0.9997321906802357,2.678093197643278E-4]	[1866,0]	0.5
	1:24367675	1:24367676-24368455	["G","<DEL>"]	[3731,3]	[0.999196572040707,8.034279592929834E-4]	[1864,0]	0.500402
	1:24520335	1:24520336-24523683	["T","<DEL>"]	[3209,525]	[0.8594001071237279,0.1405998928762721]	[1385,43]	0.231421
	1:24587738	1:24587739-24607193	["A","<DEL>"]	[3734,0]	[1.0,0.0]	[1867,0]	0.5
	1:24804549	1:24804550-24807456	["G","<DEL>"]	[3408,326]	[0.9126941617568292,0.08730583824317087]	[1557,16]	0.514049
	1:25045212	1:25045213-25046500	["G","<DEL>"]	[3731,3]	[0.999196572040707,8.034279592929834E-4]	[1865,1]	0.000401822
	1:25046311	1:25046312-25053669	["C","<DEL>"]	[3731,3]	[0.999196572040707,8.034279592929834E-4]	[1865,1]	0.000401822
	1:25178699	1:25178700-25183993	["A","<DEL>"]	[3703,31]	[0.9916979110873059,0.008302088912694162]	[1836,0]	0.558998
	1:25201815	1:25201816-25203632	["A","<DEL>"]	[3730,4]	[0.9989287627209427,0.0010712372790573112]	[1865,2]	1.07698e-07
	1:25506099	1:25506100-25511659	["A","<DEL>"]	[3730,4]	[0.9989287627209427,0.0010712372790573112]	[1863,0]	0.500804
	1:25532097	1:25532098-25539412	["G","<DEL>"]	[3734,0]	[1.0,0.0]	[1867,0]	0.5
	1:25547657	1:25547658-25551846	["A","<DEL>"]	[3733,1]	[0.9997321906802357,2.678093197643278E-4]	[1866,0]	0.5
	1:26261340	1:26261341-26265337	["G","<DEL>"]	[3733,1]	[0.9997321906802357,2.678093197643278E-4]	[1866,0]	0.5
	1:26460112	1:26460113-26464796	["C","<DEL>"]	[3089,645]	[0.8272629887520085,0.17273701124799143]	[1275,53]	0.715972
	1:26498772	1:26498773-26501433	["T","<DEL>"]	[3734,0]	[1.0,0.0]	[1867,0]	0.5
	1:26509895	1:26509896-26538256	["A","<DEL>"]	[3731,3]	[0.999196572040707,8.034279592929834E-4]	[1864,0]	0.500402
	1:26703603	1:26703604-26713184	["G","<DEL>"]	[3732,2]	[0.9994643813604713,5.356186395286556E-4]	[1865,0]	0.500134
	1:26712537	1:26712538-26718737	["G","<DEL>"]	[3733,1]	[0.9997321906802357,2.678093197643278E-4]	[1866,0]	0.5
	1:26787573	1:26787574-26789814	["C","<DEL>"]	[3734,0]	[1.0,0.0]	[1867,0]	0.5
	1:26838228	1:26838229-26842800	["T","<DEL>"]	[3733,1]	[0.9997321906802357,2.678093197643278E-4]	[1866,0]	0.5
	1:26959828	1:26959829-26980557	["A","<DEL>"]	[3731,3]	[0.999196572040707,8.034279592929834E-4]	[1864,0]	0.500402
	1:26961194	1:26961195-26963542	["T","<DEL>"]	[3733,1]	[0.9997321906802357,2.678093197643278E-4]	[1866,0]	0.5
	1:27000216	1:27000217-27002947	["T","<DEL>"]	[3734,0]	[1.0,0.0]	[1867,0]	0.5
	1:27288588	1:27288589-27291821	["T","<DEL>"]	[3733,1]	[0.9997321906802357,2.678093197643278E-4]	[1866,0]	0.5
	1:27651343	1:27651344-27655889	["C","<DEL>"]	[3734,0]	[1.0,0.0]	[1867,0]	0.5
	1:27787417	1:27787418-27807306	["A","<DEL>"]	[3733,1]	[0.9997321906802357,2.678093197643278E-4]	[1866,0]	0.5
	1:27974535	1:27974536-27981188	["T","<DEL>"]	[3730,4]	[0.9989287627209427,0.0010712372790573112]	[1863,0]	0.500804
	1:27998077	1:27998078-27999285	["T","<DEL>"]	[3734,0]	[1.0,0.0]	[1867,0]	0.5
	1:28141763	1:28141764-28152335	["G","<DEL>"]	[3734,0]	[1.0,0.0]	[1867,0]	0.5
	1:28497311	1:28497312-28499919	["A","<DEL>"]	[3732,2]	[0.9994643813604713,5.356186395286556E-4]	[1865,0]	0.500134
	1:28551265	1:28551266-28554061	["C","<DEL>"]	[3645,89]	[0.9761649705409748,0.023835029459025173]	[1779,1]	0.81205
	1:28571996	1:28571997-28575786	["T","<DEL>"]	[3734,0]	[1.0,0.0]	[1867,0]	0.5
	1:28580286	1:28580287-28584178	["G","<DEL>"]	[3732,2]	[0.9994643813604713,5.356186395286556E-4]	[1865,0]	0.500134
	1:28631041	1:28631042-28637278	["G","<DEL>"]	[3733,1]	[0.9997321906802357,2.678093197643278E-4]	[1866,0]	0.5
	1:28632436	1:28632437-28634114	["G","<DEL>"]	[3733,1]	[0.9997321906802357,2.678093197643278E-4]	[1866,0]	0.5
	1:28703005	1:28703006-28706736	["T","<DEL>"]	[3732,2]	[0.9994643813604713,5.356186395286556E-4]	[1866,1]	0.000133941
	1:28833933	1:28833934-28835196	["G","<DEL>"]	[3676,58]	[0.984467059453669,0.015532940546331012]	[1809,0]	0.681068
	1:28911226	1:28911227-28912374	["A","<DEL>"]	[3732,2]	[0.9994643813604713,5.356186395286556E-4]	[1866,1]	0.000133941
	1:29150063	1:29150064-29158293	["A","<DEL>"]	[3732,2]	[0.9994643813604713,5.356186395286556E-4]	[1865,0]	0.500134
	1:29304420	1:29304421-29306255	["A","<DEL>"]	[3706,28]	[0.9925013390465989,0.007498660953401178]	[1839,0]	0.548478
	1:29545183	1:29545184-29549901	["G","<DEL>"]	[3733,1]	[0.9997321906802357,2.678093197643278E-4]	[1866,0]	0.5
	1:29780900	1:29780901-29788192	["G","<DEL>"]	[3726,8]	[0.9978575254418853,0.0021424745581146223]	[1859,0]	0.503743
	1:30083643	1:30083644-30091241	["G","<DEL>"]	[3730,4]	[0.9989287627209427,0.0010712372790573112]	[1863,0]	0.500804
	1:30178148	1:30178149-30182087	["A","<DEL>"]	[3732,2]	[0.9994643813604713,5.356186395286556E-4]	[1865,0]	0.500134
	1:30218634	1:30218635-30231176	["G","<DEL>"]	[3731,3]	[0.999196572040707,8.034279592929834E-4]	[1864,0]	0.500402
	1:30479782	1:30479783-30489512	["T","<DEL>"]	[3715,19]	[0.9949116229244778,0.005088377075522228]	[1848,0]	0.52249
	1:30507055	1:30507056-30508358	["T","<DEL>"]	[3729,5]	[0.9986609534011783,0.001339046598821639]	[1864,2]	5.3849e-07
	1:30617677	1:30617678-30621425	["G","<DEL>"]	[3730,4]	[0.9989287627209427,0.0010712372790573112]	[1863,0]	0.500804
	1:30738620	1:30738621-30739938	["T","<DEL>"]	[3368,366]	[0.901981788966256,0.09801821103374397]	[1518,17]	0.844594
	1:30740735	1:30740736-30741249	["C","<DEL>"]	[3733,1]	[0.9997321906802357,2.678093197643278E-4]	[1866,0]	0.5
	1:30888284	1:30888285-30889980	["C","<DEL>"]	[3731,3]	[0.999196572040707,8.034279592929834E-4]	[1865,1]	0.000401822
	1:30987403	1:30987404-30990824	["A","<DEL>"]	[3731,3]	[0.999196572040707,8.034279592929834E-4]	[1865,1]	0.000401822
	1:31339718	1:31339719-31340927	["C","<DEL>"]	[3734,0]	[1.0,0.0]	[1867,0]	0.5
	1:31575076	1:31575077-31577349	["G","<DEL>"]	[3726,8]	[0.9978575254418853,0.0021424745581146223]	[1859,0]	0.503743
	1:31625866	1:31625867-31633051	["G","<DEL>"]	[3731,3]	[0.999196572040707,8.034279592929834E-4]	[1864,0]	0.500402
	1:31708107	1:31708108-31710278	["G","<DEL>"]	[3734,0]	[1.0,0.0]	[1867,0]	0.5
	1:31719999	1:31720000-31722527	["T","<DEL>"]	[3733,1]	[0.9997321906802357,2.678093197643278E-4]	[1866,0]	0.5
	1:31771059	1:31771060-31772734	["A","<DEL>"]	[3733,1]	[0.9997321906802357,2.678093197643278E-4]	[1866,0]	0.5
	1:31815531	1:31815532-31821077	["A","<DEL>"]	[3734,0]	[1.0,0.0]	[1867,0]	0.5
	1:31910743	1:31910744-31914162	["G","<DEL>"]	[3727,7]	[0.9981253347616497,0.0018746652383502945]	[1860,0]	0.502809
	1:31988236	1:31988237-31999752	["G","<DEL>"]	[3733,1]	[0.9997321906802357,2.678093197643278E-4]	[1866,0]	0.5
	1:32186535	1:32186536-32187879	["G","<DEL>"]	[3730,4]	[0.9989287627209427,0.0010712372790573112]	[1863,0]	0.500804
	1:32266947	1:32266948-32274263	["T","<DEL>"]	[3734,0]	[1.0,0.0]	[1867,0]	0.5
	1:32291033	1:32291034-32292115	["A","<DEL>"]	[3733,1]	[0.9997321906802357,2.678093197643278E-4]	[1866,0]	0.5
	1:32404373	1:32404374-32411611	["G","<DEL>"]	[3725,9]	[0.997589716122121,0.00241028387787895]	[1858,0]	0.504808
	1:32405381	1:32405382-32409759	["A","<DEL>"]	[3725,9]	[0.997589716122121,0.00241028387787895]	[1858,0]	0.504808
	1:32544466	1:32544467-32548611	["T","<DEL>"]	[3722,12]	[0.9967862881628281,0.0032137118371719335]	[1855,0]	0.508787
	1:32553471	1:32553472-32555530	["A","<DEL>"]	[3733,1]	[0.9997321906802357,2.678093197643278E-4]	[1866,0]	0.5
	1:32554387	1:32554388-32556380	["A","<DEL>"]	[3734,0]	[1.0,0.0]	[1867,0]	0.5
	1:32580612	1:32580613-32583075	["A","<DEL>"]	[3734,0]	[1.0,0.0]	[1867,0]	0.5
	1:32671730	1:32671731-32674064	["T","<DEL>"]	[3730,4]	[0.9989287627209427,0.0010712372790573112]	[1863,0]	0.500804
	1:32697582	1:32697583-32702971	["G","<DEL>"]	[3732,2]	[0.9994643813604713,5.356186395286556E-4]	[1865,0]	0.500134
	1:32730613	1:32730614-32731927	["G","<DEL>"]	[3734,0]	[1.0,0.0]	[1867,0]	0.5
	1:32874352	1:32874353-32875398	["C","<DEL>"]	[3733,1]	[0.9997321906802357,2.678093197643278E-4]	[1866,0]	0.5
	1:33273723	1:33273724-33277393	["T","<DEL>"]	[3734,0]	[1.0,0.0]	[1867,0]	0.5
	1:33339674	1:33339675-33345092	["C","<DEL>"]	[3730,4]	[0.9989287627209427,0.0010712372790573112]	[1863,0]	0.500804
	1:33418057	1:33418058-33421133	["A","<DEL>"]	[3692,42]	[0.9887520085698982,0.011247991430101767]	[1825,0]	0.603995
	1:33444540	1:33444541-33446797	["A","<DEL>"]	[3733,1]	[0.9997321906802357,2.678093197643278E-4]	[1866,0]	0.5
	1:33473820	1:33473821-33478859	["G","<DEL>"]	[3734,0]	[1.0,0.0]	[1867,0]	0.5
	1:33636062	1:33636063-33639630	["A","<DEL>"]	[3728,6]	[0.998393144081414,0.0016068559185859668]	[1861,0]	0.502007
	1:33711449	1:33711450-33717866	["G","<DEL>"]	[3733,1]	[0.9997321906802357,2.678093197643278E-4]	[1866,0]	0.5
	1:33872109	1:33872110-33876513	["A","<DEL>"]	[3733,1]	[0.9997321906802357,2.678093197643278E-4]	[1866,0]	0.5
	1:33898070	1:33898071-33899118	["G","<DEL>"]	[3695,39]	[0.9895554365291912,0.010444563470808785]	[1828,0]	0.590847
	1:34406676	1:34406677-34410207	["G","<DEL>"]	[3734,0]	[1.0,0.0]	[1867,0]	0.5
	1:34406848	1:34406849-34411985	["A","<DEL>"]	[3734,0]	[1.0,0.0]	[1867,0]	0.5
	1:34537096	1:34537097-34538820	["C","<DEL>"]	[3734,0]	[1.0,0.0]	[1867,0]	0.5
	1:34657323	1:34657324-34663319	["T","<DEL>"]	[3730,4]	[0.9989287627209427,0.0010712372790573112]	[1863,0]	0.500804
	1:34955800	1:34955801-34959162	["A","<DEL>"]	[3734,0]	[1.0,0.0]	[1867,0]	0.5
	1:35101428	1:35101429-35111983	["T","<DEL>"]	[3109,625]	[0.8326191751472951,0.16738082485270486]	[1296,54]	0.771774
	1:35486376	1:35486377-35494315	["A","<DEL>"]	[3733,1]	[0.9997321906802357,2.678093197643278E-4]	[1866,0]	0.5
	1:35877700	1:35877701-35878871	["T","<DEL>"]	[3733,1]	[0.9997321906802357,2.678093197643278E-4]	[1866,0]	0.5
	1:35993267	1:35993268-35997316	["A","<DEL>"]	[3733,1]	[0.9997321906802357,2.678093197643278E-4]	[1866,0]	0.5
	1:36328183	1:36328184-36328966	["T","<DEL>"]	[3734,0]	[1.0,0.0]	[1867,0]	0.5
	1:36339362	1:36339363-36343904	["G","<DEL>"]	[3734,0]	[1.0,0.0]	[1867,0]	0.5
	1:36711122	1:36711123-36712416	["A","<DEL>"]	[3734,0]	[1.0,0.0]	[1867,0]	0.5
	1:36733282	1:36733283-36733515	["T","<DEL>"]	[553,3181]	[0.14809855382967327,0.8519014461703267]	[104,1418]	1.45109e-25
	1:37050221	1:37050222-37052044	["T","<DEL>"]	[3725,9]	[0.997589716122121,0.00241028387787895]	[1858,0]	0.504808
	1:37297979	1:37297980-37299400	["T","<DEL>"]	[3730,4]	[0.9989287627209427,0.0010712372790573112]	[1865,2]	1.07698e-07
	1:37495860	1:37495861-37498000	["A","<DEL>"]	[3731,3]	[0.999196572040707,8.034279592929834E-4]	[1864,0]	0.500402
	1:37559985	1:37559986-37568091	["T","<DEL>"]	[3731,3]	[0.999196572040707,8.034279592929834E-4]	[1864,0]	0.500402
	1:37632553	1:37632554-37687416	["T","<DEL>"]	[3730,4]	[0.9989287627209427,0.0010712372790573112]	[1863,0]	0.500804
	1:37763306	1:37763307-37765149	["A","<DEL>"]	[3733,1]	[0.9997321906802357,2.678093197643278E-4]	[1866,0]	0.5
	1:37816482	1:37816483-37816722	["T","<DEL>"]	[1563,2171]	[0.41858596679164434,0.5814140332083556]	[343,647]	0.13444
	1:37856853	1:37856854-37858667	["G","<DEL>"]	[3732,2]	[0.9994643813604713,5.356186395286556E-4]	[1865,0]	0.500134
	1:37908549	1:37908550-37909319	["G","<DEL>"]	[3733,1]	[0.9997321906802357,2.678093197643278E-4]	[1866,0]	0.5
	1:37910057	1:37910058-37911419	["C","<DEL>"]	[3731,3]	[0.999196572040707,8.034279592929834E-4]	[1864,0]	0.500402
	1:37918968	1:37918969-37927759	["G","<DEL>"]	[3728,6]	[0.998393144081414,0.0016068559185859668]	[1861,0]	0.502007
	1:37919042	1:37919043-37924253	["C","<DEL>"]	[3726,8]	[0.9978575254418853,0.0021424745581146223]	[1859,0]	0.503743
	1:37996632	1:37996633-37997449	["A","<DEL>"]	[3734,0]	[1.0,0.0]	[1867,0]	0.5
	1:38393401	1:38393402-38394983	["G","<DEL>"]	[3732,2]	[0.9994643813604713,5.356186395286556E-4]	[1865,0]	0.500134
	1:38538590	1:38538591-38539928	["G","<DEL>"]	[3733,1]	[0.9997321906802357,2.678093197643278E-4]	[1866,0]	0.5
	1:38602488	1:38602489-38604801	["G","<DEL>"]	[3604,130]	[0.9651847884306374,0.03481521156936261]	[1739,2]	0.862432
	1:39084107	1:39084108-39085826	["C","<DEL>"]	[3536,198]	[0.9469737546866631,0.053026245313336905]	[1674,5]	0.908091
	1:39277261	1:39277262-39277913	["G","<DEL>"]	[3720,14]	[0.9962506695232994,0.003749330476700589]	[1854,1]	0.0121882
	1:39541552	1:39541553-39543434	["G","<DEL>"]	[3730,4]	[0.9989287627209427,0.0010712372790573112]	[1864,1]	0.000803643
	1:39555054	1:39555055-39558166	["C","<DEL>"]	[3734,0]	[1.0,0.0]	[1867,0]	0.5
	1:39666171	1:39666172-39669756	["G","<DEL>"]	[3734,0]	[1.0,0.0]	[1867,0]	0.5
	1:39667677	1:39667678-39678338	["C","<DEL>"]	[3733,1]	[0.9997321906802357,2.678093197643278E-4]	[1866,0]	0.5
	1:39704911	1:39704912-39708371	["C","<DEL>"]	[3734,0]	[1.0,0.0]	[1867,0]	0.5
	1:39840961	1:39840962-39842810	["T","<DEL>"]	[3734,0]	[1.0,0.0]	[1867,0]	0.5
	1:39948363	1:39948364-39949730	["A","<DEL>"]	[3733,1]	[0.9997321906802357,2.678093197643278E-4]	[1866,0]	0.5
	1:39998253	1:39998254-40001421	["G","<DEL>"]	[3718,16]	[0.9957150508837708,0.004284949116229245]	[1851,0]	0.515878
	1:40552335	1:40552336-40553612	["A","<DEL>"]	[3733,1]	[0.9997321906802357,2.678093197643278E-4]	[1866,0]	0.5
	1:40711112	1:40711113-40711960	["A","<DEL>"]	[3734,0]	[1.0,0.0]	[1867,0]	0.5
	1:40748134	1:40748135-40750161	["C","<DEL>"]	[3732,2]	[0.9994643813604713,5.356186395286556E-4]	[1865,0]	0.500134
	1:40857712	1:40857713-40858064	["G","<DEL>"]	[3730,4]	[0.9989287627209427,0.0010712372790573112]	[1863,0]	0.500804
	1:41021686	1:41021687-41028628	["C","<DEL>"]	[3618,116]	[0.9689341189073379,0.031065881092662024]	[1752,1]	0.849388
	1:41441482	1:41441483-41444242	["C","<DEL>"]	[3734,0]	[1.0,0.0]	[1867,0]	0.5
	1:41743843	1:41743844-41744542	["G","<DEL>"]	[3734,0]	[1.0,0.0]	[1867,0]	0.5
	1:42206336	1:42206337-42208786	["C","<DEL>"]	[3734,0]	[1.0,0.0]	[1867,0]	0.5
	1:42558309	1:42558310-42563014	["A","<DEL>"]	[3734,0]	[1.0,0.0]	[1867,0]	0.5
	1:42648661	1:42648662-42652858	["C","<DEL>"]	[3734,0]	[1.0,0.0]	[1867,0]	0.5
	1:42755690	1:42755691-42756728	["T","<DEL>"]	[3733,1]	[0.9997321906802357,2.678093197643278E-4]	[1866,0]	0.5
	1:42916344	1:42916345-42954899	["A","<DEL>"]	[3734,0]	[1.0,0.0]	[1867,0]	0.5
	1:43185623	1:43185624-43224020	["C","<DEL>"]	[3731,3]	[0.999196572040707,8.034279592929834E-4]	[1864,0]	0.500402
	1:43367827	1:43367828-43368533	["A","<DEL>"]	[3734,0]	[1.0,0.0]	[1867,0]	0.5
	1:43385263	1:43385264-43386593	["C","<DEL>"]	[3732,2]	[0.9994643813604713,5.356186395286556E-4]	[1865,0]	0.500134
	1:43446203	1:43446204-43453197	["C","<DEL>"]	[3729,5]	[0.9986609534011783,0.001339046598821639]	[1862,0]	0.501339
	1:43538256	1:43538257-43539063	["C","<DEL>"]	[3712,22]	[0.9941081949651848,0.0058918050348152114]	[1845,0]	0.530163
	1:43575896	1:43575897-43578526	["T","<DEL>"]	[3731,3]	[0.999196572040707,8.034279592929834E-4]	[1864,0]	0.500402
	1:43634664	1:43634665-43635648	["C","<DEL>"]	[3733,1]	[0.9997321906802357,2.678093197643278E-4]	[1866,0]	0.5
	1:43694042	1:43694043-43695566	["C","<DEL>"]	[3586,148]	[0.9603642206748795,0.03963577932512052]	[1720,1]	0.287334
	1:43714725	1:43714726-43725473	["T","<DEL>"]	[3733,1]	[0.9997321906802357,2.678093197643278E-4]	[1866,0]	0.5
	1:43970461	1:43970462-43973386	["T","<DEL>"]	[3729,5]	[0.9986609534011783,0.001339046598821639]	[1864,2]	5.3849e-07
	1:44038166	1:44038167-44039054	["A","<DEL>"]	[3730,4]	[0.9989287627209427,0.0010712372790573112]	[1865,2]	1.07698e-07
	1:44107421	1:44107422-44112851	["A","<DEL>"]	[3733,1]	[0.9997321906802357,2.678093197643278E-4]	[1866,0]	0.5
	1:44469655	1:44469656-44471084	["C","<DEL>"]	[3732,2]	[0.9994643813604713,5.356186395286556E-4]	[1865,0]	0.500134
	1:44513924	1:44513925-44515642	["A","<DEL>"]	[3732,2]	[0.9994643813604713,5.356186395286556E-4]	[1865,0]	0.500134
	1:44959019	1:44959020-44959706	["C","<DEL>"]	[3734,0]	[1.0,0.0]	[1867,0]	0.5
	1:45154839	1:45154840-45160289	["T","<DEL>"]	[3734,0]	[1.0,0.0]	[1867,0]	0.5
	1:45166090	1:45166091-45167408	["C","<DEL>"]	[3733,1]	[0.9997321906802357,2.678093197643278E-4]	[1866,0]	0.5
	1:45175172	1:45175173-45176116	["A","<DEL>"]	[3733,1]	[0.9997321906802357,2.678093197643278E-4]	[1866,0]	0.5
	1:45392559	1:45392560-45643851	["G","<DEL>"]	[3734,0]	[1.0,0.0]	[1867,0]	0.5
	1:45519161	1:45519162-45527503	["C","<DEL>"]	[3733,1]	[0.9997321906802357,2.678093197643278E-4]	[1866,0]	0.5
	1:45618092	1:45618093-45623393	["G","<DEL>"]	[3731,3]	[0.999196572040707,8.034279592929834E-4]	[1864,0]	0.500402
	1:45766964	1:45766965-45768601	["C","<DEL>"]	[3734,0]	[1.0,0.0]	[1867,0]	0.5
	1:45789172	1:45789173-45790827	["A","<DEL>"]	[3734,0]	[1.0,0.0]	[1867,0]	0.5
	1:45822652	1:45822653-45823468	["C","<DEL>"]	[3733,1]	[0.9997321906802357,2.678093197643278E-4]	[1866,0]	0.5
	1:45879451	1:45879452-45884203	["A","<DEL>"]	[3733,1]	[0.9997321906802357,2.678093197643278E-4]	[1866,0]	0.5
	1:45980801	1:45980802-45983530	["T","<DEL>"]	[3733,1]	[0.9997321906802357,2.678093197643278E-4]	[1866,0]	0.5
	1:46008653	1:46008654-46010841	["T","<DEL>"]	[3733,1]	[0.9997321906802357,2.678093197643278E-4]	[1866,0]	0.5
	1:46200950	1:46200951-46203211	["T","<DEL>"]	[3734,0]	[1.0,0.0]	[1867,0]	0.5
	1:46371944	1:46371945-46400113	["T","<DEL>"]	[3733,1]	[0.9997321906802357,2.678093197643278E-4]	[1866,0]	0.5
	1:46485638	1:46485639-46487285	["G","<DEL>"]	[3733,1]	[0.9997321906802357,2.678093197643278E-4]	[1866,0]	0.5
	1:46777113	1:46777114-46779171	["G","<DEL>"]	[3733,1]	[0.9997321906802357,2.678093197643278E-4]	[1866,0]	0.5
	1:46884463	1:46884464-46892600	["A","<DEL>"]	[3729,5]	[0.9986609534011783,0.001339046598821639]	[1862,0]	0.501339
	1:47003876	1:47003877-47071153	["T","<DEL>"]	[3730,4]	[0.9989287627209427,0.0010712372790573112]	[1863,0]	0.500804
	1:47291436	1:47291437-47304260	["A","<DEL>"]	[3734,0]	[1.0,0.0]	[1867,0]	0.5
	1:47493829	1:47493830-47496025	["T","<DEL>"]	[3733,1]	[0.9997321906802357,2.678093197643278E-4]	[1866,0]	0.5
	1:48029463	1:48029464-48031447	["A","<DEL>"]	[3731,3]	[0.999196572040707,8.034279592929834E-4]	[1864,0]	0.500402
	1:48211721	1:48211722-48218534	["G","<DEL>"]	[3734,0]	[1.0,0.0]	[1867,0]	0.5
	1:48245259	1:48245260-48247864	["A","<DEL>"]	[3728,6]	[0.998393144081414,0.0016068559185859668]	[1862,1]	0.00200911
	1:48479196	1:48479197-48482765	["A","<DEL>"]	[3734,0]	[1.0,0.0]	[1867,0]	0.5
	1:48722103	1:48722104-48723656	["A","<DEL>"]	[3734,0]	[1.0,0.0]	[1867,0]	0.5
	1:48985975	1:48985976-48987089	["A","<DEL>"]	[3733,1]	[0.9997321906802357,2.678093197643278E-4]	[1866,0]	0.5
	1:49260572	1:49260573-49265485	["T","<DEL>"]	[3734,0]	[1.0,0.0]	[1867,0]	0.5
	1:49597787	1:49597788-49609365	["G","<DEL>"]	[3729,5]	[0.9986609534011783,0.001339046598821639]	[1862,0]	0.501339
	1:49691509	1:49691510-49700376	["C","<DEL>"]	[3733,1]	[0.9997321906802357,2.678093197643278E-4]	[1866,0]	0.5
	1:49844386	1:49844387-49900078	["C","<DEL>"]	[3733,1]	[0.9997321906802357,2.678093197643278E-4]	[1866,0]	0.5
	1:49914510	1:49914511-49998600	["A","<DEL>"]	[3715,19]	[0.9949116229244778,0.005088377075522228]	[1848,0]	0.52249
	1:49932031	1:49932032-49947218	["A","<DEL>"]	[3715,19]	[0.9949116229244778,0.005088377075522228]	[1848,0]	0.52249
	1:49935407	1:49935408-49943816	["T","<DEL>"]	[3716,18]	[0.9951794322442421,0.0048205677557579]	[1849,0]	0.520166
	1:50021214	1:50021215-50029440	["T","<DEL>"]	[3717,17]	[0.9954472415640064,0.0045527584359935725]	[1850,0]	0.517961
	1:50224331	1:50224332-50227331	["A","<DEL>"]	[3734,0]	[1.0,0.0]	[1867,0]	0.5
	1:50538099	1:50538100-50543958	["A","<DEL>"]	[3733,1]	[0.9997321906802357,2.678093197643278E-4]	[1866,0]	0.5
	1:50860988	1:50860989-50877127	["T","<DEL>"]	[3732,2]	[0.9994643813604713,5.356186395286556E-4]	[1865,0]	0.500134
	1:50915513	1:50915514-50917725	["A","<DEL>"]	[3734,0]	[1.0,0.0]	[1867,0]	0.5
	1:50991831	1:50991832-50999004	["T","<DEL>"]	[3733,1]	[0.9997321906802357,2.678093197643278E-4]	[1866,0]	0.5
	1:51054407	1:51054408-51061360	["T","<DEL>"]	[3734,0]	[1.0,0.0]	[1867,0]	0.5
	1:51056571	1:51056572-51058592	["T","<DEL>"]	[3730,4]	[0.9989287627209427,0.0010712372790573112]	[1863,0]	0.500804
	1:51091296	1:51091297-51092899	["G","<DEL>"]	[3726,8]	[0.9978575254418853,0.0021424745581146223]	[1859,0]	0.503743
	1:51147767	1:51147768-51150533	["A","<DEL>"]	[3733,1]	[0.9997321906802357,2.678093197643278E-4]	[1866,0]	0.5
	1:51149033	1:51149034-51150752	["T","<DEL>"]	[3734,0]	[1.0,0.0]	[1867,0]	0.5
	1:51495412	1:51495413-51497589	["T","<DEL>"]	[3733,1]	[0.9997321906802357,2.678093197643278E-4]	[1866,0]	0.5
	1:51745607	1:51745608-51746960	["T","<DEL>"]	[3733,1]	[0.9997321906802357,2.678093197643278E-4]	[1866,0]	0.5
	1:51778919	1:51778920-51783098	["T","<DEL>"]	[3729,5]	[0.9986609534011783,0.001339046598821639]	[1863,1]	0.00133941
	1:51951515	1:51951516-51966922	["G","<DEL>"]	[3732,2]	[0.9994643813604713,5.356186395286556E-4]	[1865,0]	0.500134
	1:52036785	1:52036786-52044735	["C","<DEL>"]	[3733,1]	[0.9997321906802357,2.678093197643278E-4]	[1866,0]	0.5
	1:52503543	1:52503544-52505997	["G","<DEL>"]	[3733,1]	[0.9997321906802357,2.678093197643278E-4]	[1866,0]	0.5
	1:52689581	1:52689582-52696057	["T","<DEL>"]	[3730,4]	[0.9989287627209427,0.0010712372790573112]	[1863,0]	0.500804
	1:53025324	1:53025325-53027304	["C","<DEL>"]	[3708,26]	[0.9930369576861274,0.006963042313872523]	[1841,0]	0.541953
	1:53087088	1:53087089-53090601	["G","<DEL>"]	[3734,0]	[1.0,0.0]	[1867,0]	0.5
	1:53241141	1:53241142-53244533	["T","<DEL>"]	[3733,1]	[0.9997321906802357,2.678093197643278E-4]	[1866,0]	0.5
	1:53417106	1:53417107-53419825	["T","<DEL>"]	[3700,34]	[0.9908944831280129,0.009105516871987145]	[1833,0]	0.570335
	1:53594033	1:53594034-53594890	["C","<DEL>"]	[2913,821]	[0.7801285484734869,0.21987145152651313]	[1127,81]	0.212331
	1:53594115	1:53594116-53595565	["C","<DEL>"]	[3030,704]	[0.8114622388859132,0.18853776111408677]	[1212,49]	0.00720451
	1:53595137	1:53595138-53595621	["A","<DEL>"]	[2893,841]	[0.7747723620782003,0.22522763792179967]	[1107,81]	0.0682708
	1:53835606	1:53835607-53842612	["C","<DEL>"]	[3730,4]	[0.9989287627209427,0.0010712372790573112]	[1863,0]	0.500804
	1:53850969	1:53850970-53852406	["A","<DEL>"]	[3732,2]	[0.9994643813604713,5.356186395286556E-4]	[1865,0]	0.500134
	1:53981751	1:53981752-53983034	["T","<DEL>"]	[3721,13]	[0.9965184788430638,0.0034815211569362613]	[1860,6]	2.517e-17
	1:54594516	1:54594517-54601830	["T","<DEL>"]	[3731,3]	[0.999196572040707,8.034279592929834E-4]	[1864,0]	0.500402
	1:54598446	1:54598447-54602012	["T","<DEL>"]	[3731,3]	[0.999196572040707,8.034279592929834E-4]	[1864,0]	0.500402
	1:54894013	1:54894014-54897427	["G","<DEL>"]	[3717,17]	[0.9954472415640064,0.0045527584359935725]	[1850,0]	0.517961
	1:54975503	1:54975504-54979603	["A","<DEL>"]	[3731,3]	[0.999196572040707,8.034279592929834E-4]	[1864,0]	0.500402
	1:55053515	1:55053516-55055803	["G","<DEL>"]	[3734,0]	[1.0,0.0]	[1867,0]	0.5
	1:55083680	1:55083681-55085112	["A","<DEL>"]	[3733,1]	[0.9997321906802357,2.678093197643278E-4]	[1866,0]	0.5
	1:55092269	1:55092270-55095973	["T","<DEL>"]	[2585,1149]	[0.6922870915907874,0.3077129084092126]	[918,200]	0.0115301
	1:55300966	1:55300967-55305529	["G","<DEL>"]	[3731,3]	[0.999196572040707,8.034279592929834E-4]	[1864,0]	0.500402
	1:55305710	1:55305711-55309863	["A","<DEL>"]	[3734,0]	[1.0,0.0]	[1867,0]	0.5
	1:55371408	1:55371409-55372228	["G","<DEL>"]	[3734,0]	[1.0,0.0]	[1867,0]	0.5
	1:55480934	1:55480935-55482207	["A","<DEL>"]	[3734,0]	[1.0,0.0]	[1867,0]	0.5
	1:55699173	1:55699174-55716866	["T","<DEL>"]	[3733,1]	[0.9997321906802357,2.678093197643278E-4]	[1866,0]	0.5
	1:56273839	1:56273840-56294695	["C","<DEL>"]	[3733,1]	[0.9997321906802357,2.678093197643278E-4]	[1866,0]	0.5
	1:56701330	1:56701331-56702999	["A","<DEL>"]	[3733,1]	[0.9997321906802357,2.678093197643278E-4]	[1866,0]	0.5
	1:57062329	1:57062330-57067493	["T","<DEL>"]	[3733,1]	[0.9997321906802357,2.678093197643278E-4]	[1866,0]	0.5
	1:57273943	1:57273944-57278737	["C","<DEL>"]	[3734,0]	[1.0,0.0]	[1867,0]	0.5
	1:57308015	1:57308016-57308570	["T","<DEL>"]	[3733,1]	[0.9997321906802357,2.678093197643278E-4]	[1866,0]	0.5
	1:57603215	1:57603216-57604040	["G","<DEL>"]	[3734,0]	[1.0,0.0]	[1867,0]	0.5
	1:58269994	1:58269995-58273046	["C","<DEL>"]	[3730,4]	[0.9989287627209427,0.0010712372790573112]	[1863,0]	0.500804
	1:58692471	1:58692472-58693640	["C","<DEL>"]	[3734,0]	[1.0,0.0]	[1867,0]	0.5
	1:58743910	1:58743911-58744826	["A","<DEL>"]	[303,3431]	[0.08114622388859133,0.9188537761114087]	[19,1583]	0.0353317
	1:59321613	1:59321614-59324549	["G","<DEL>"]	[3733,1]	[0.9997321906802357,2.678093197643278E-4]	[1866,0]	0.5
	1:59355239	1:59355240-59358836	["G","<DEL>"]	[3733,1]	[0.9997321906802357,2.678093197643278E-4]	[1866,0]	0.5
	1:59472711	1:59472712-59476407	["T","<DEL>"]	[3734,0]	[1.0,0.0]	[1867,0]	0.5
	1:59520184	1:59520185-59521904	["G","<DEL>"]	[3734,0]	[1.0,0.0]	[1867,0]	0.5
	1:59568271	1:59568272-59570360	["A","<DEL>"]	[3734,0]	[1.0,0.0]	[1867,0]	0.5
	1:59874328	1:59874329-59891447	["A","<DEL>"]	[3733,1]	[0.9997321906802357,2.678093197643278E-4]	[1866,0]	0.5
	1:59997045	1:59997046-60055169	["C","<DEL>"]	[3730,4]	[0.9989287627209427,0.0010712372790573112]	[1863,0]	0.500804
	1:60046672	1:60046673-60050640	["G","<DEL>"]	[3651,83]	[0.9777718264595608,0.022228173540439208]	[1785,1]	0.418576
	1:60048622	1:60048623-60049664	["G","<DEL>"]	[3276,458]	[0.8773433315479379,0.12265666845206213]	[1435,26]	0.707006
	1:60076728	1:60076729-60107033	["T","<DEL>"]	[3734,0]	[1.0,0.0]	[1867,0]	0.5
	1:60102502	1:60102503-60116695	["C","<DEL>"]	[3734,0]	[1.0,0.0]	[1867,0]	0.5
	1:60106208	1:60106209-60107126	["A","<DEL>"]	[3696,38]	[0.9898232458489555,0.010176754151044456]	[1829,0]	0.586596
	1:60135176	1:60135177-60160851	["T","<DEL>"]	[3734,0]	[1.0,0.0]	[1867,0]	0.5
	1:60413384	1:60413385-60414832	["G","<DEL>"]	[3726,8]	[0.9978575254418853,0.0021424745581146223]	[1859,0]	0.503743
	1:60788758	1:60788759-60791499	["A","<DEL>"]	[3733,1]	[0.9997321906802357,2.678093197643278E-4]	[1866,0]	0.5
	1:60868318	1:60868319-60876413	["A","<DEL>"]	[3732,2]	[0.9994643813604713,5.356186395286556E-4]	[1865,0]	0.500134
	1:61304440	1:61304441-61308429	["G","<DEL>"]	[3734,0]	[1.0,0.0]	[1867,0]	0.5
	1:61458890	1:61458891-61462891	["G","<DEL>"]	[3734,0]	[1.0,0.0]	[1867,0]	0.5
	1:61529750	1:61529751-61538182	["C","<DEL>"]	[3733,1]	[0.9997321906802357,2.678093197643278E-4]	[1866,0]	0.5
	1:61557951	1:61557952-61560679	["A","<DEL>"]	[3733,1]	[0.9997321906802357,2.678093197643278E-4]	[1866,0]	0.5
	1:61856016	1:61856017-61857159	["A","<DEL>"]	[3733,1]	[0.9997321906802357,2.678093197643278E-4]	[1866,0]	0.5
	1:62040976	1:62040977-62044472	["A","<DEL>"]	[3734,0]	[1.0,0.0]	[1867,0]	0.5
	1:62082844	1:62082845-62083714	["G","<DEL>"]	[2374,1360]	[0.6357793251205142,0.3642206748794858]	[725,218]	0.00294482
	1:62113408	1:62113409-62119529	["G","<DEL>"]	[3116,618]	[0.8344938403856454,0.16550615961435458]	[1301,52]	0.834258
	1:62215711	1:62215712-62217652	["A","<DEL>"]	[3734,0]	[1.0,0.0]	[1867,0]	0.5
	1:62222501	1:62222502-62229008	["C","<DEL>"]	[3733,1]	[0.9997321906802357,2.678093197643278E-4]	[1866,0]	0.5
	1:62242081	1:62242082-62245225	["A","<DEL>"]	[3733,1]	[0.9997321906802357,2.678093197643278E-4]	[1866,0]	0.5
	1:62319967	1:62319968-62418182	["T","<DEL>"]	[3734,0]	[1.0,0.0]	[1867,0]	0.5
	1:62622893	1:62622894-62624330	["G","<DEL>"]	[3437,297]	[0.9204606320299946,0.07953936797000535]	[1587,17]	0.0957365
	1:62654727	1:62654728-62657151	["C","<DEL>"]	[3583,151]	[0.9595607927155865,0.0404392072844135]	[1717,1]	0.295646
	1:62667215	1:62667216-62746358	["A","<DEL>"]	[3732,2]	[0.9994643813604713,5.356186395286556E-4]	[1865,0]	0.500134
	1:62765335	1:62765336-62770754	["C","<DEL>"]	[3702,32]	[0.9914301017675415,0.00856989823245849]	[1835,0]	0.56269
	1:62982465	1:62982466-62985229	["T","<DEL>"]	[3733,1]	[0.9997321906802357,2.678093197643278E-4]	[1866,0]	0.5
	1:63299273	1:63299274-63312118	["A","<DEL>"]	[3730,4]	[0.9989287627209427,0.0010712372790573112]	[1863,0]	0.500804
	1:63410913	1:63410914-63415057	["A","<DEL>"]	[3734,0]	[1.0,0.0]	[1867,0]	0.5
	1:63614640	1:63614641-63615970	["C","<DEL>"]	[3732,2]	[0.9994643813604713,5.356186395286556E-4]	[1865,0]	0.500134
	1:63693111	1:63693112-63703380	["G","<DEL>"]	[3734,0]	[1.0,0.0]	[1867,0]	0.5
	1:63945379	1:63945380-63958098	["G","<DEL>"]	[3733,1]	[0.9997321906802357,2.678093197643278E-4]	[1866,0]	0.5
	1:63987850	1:63987851-63990304	["G","<DEL>"]	[3733,1]	[0.9997321906802357,2.678093197643278E-4]	[1866,0]	0.5
	1:64094697	1:64094698-64095455	["T","<DEL>"]	[3733,1]	[0.9997321906802357,2.678093197643278E-4]	[1866,0]	0.5
	1:64354170	1:64354171-64356480	["T","<DEL>"]	[3733,1]	[0.9997321906802357,2.678093197643278E-4]	[1866,0]	0.5
	1:64609880	1:64609881-64610426	["G","<DEL>"]	[3734,0]	[1.0,0.0]	[1867,0]	0.5
	1:64716406	1:64716407-64780482	["C","<DEL>"]	[3733,1]	[0.9997321906802357,2.678093197643278E-4]	[1866,0]	0.5
	1:64724963	1:64724964-64728971	["C","<DEL>"]	[3731,3]	[0.999196572040707,8.034279592929834E-4]	[1864,0]	0.500402
	1:64900953	1:64900954-64901594	["A","<DEL>"]	[3724,10]	[0.9973219068023568,0.002678093197643278]	[1857,0]	0.506005
	1:65400687	1:65400688-65404789	["T","<DEL>"]	[3734,0]	[1.0,0.0]	[1867,0]	0.5
	1:66040911	1:66040912-66043869	["T","<DEL>"]	[3734,0]	[1.0,0.0]	[1867,0]	0.5
	1:66182719	1:66182720-66188315	["C","<DEL>"]	[3733,1]	[0.9997321906802357,2.678093197643278E-4]	[1866,0]	0.5
	1:66213605	1:66213606-66216254	["C","<DEL>"]	[3731,3]	[0.999196572040707,8.034279592929834E-4]	[1864,0]	0.500402
	1:66364055	1:66364056-66367431	["G","<DEL>"]	[3731,3]	[0.999196572040707,8.034279592929834E-4]	[1864,0]	0.500402
	1:66855424	1:66855425-66859643	["A","<DEL>"]	[3734,0]	[1.0,0.0]	[1867,0]	0.5
	1:66966335	1:66966336-66969447	["A","<DEL>"]	[3728,6]	[0.998393144081414,0.0016068559185859668]	[1861,0]	0.502007
	1:67119646	1:67119647-67122453	["T","<DEL>"]	[3734,0]	[1.0,0.0]	[1867,0]	0.5
	1:67359092	1:67359093-67365987	["A","<DEL>"]	[3733,1]	[0.9997321906802357,2.678093197643278E-4]	[1866,0]	0.5
	1:67751340	1:67751341-67755363	["A","<DEL>"]	[3733,1]	[0.9997321906802357,2.678093197643278E-4]	[1866,0]	0.5
	1:67938006	1:67938007-67940264	["A","<DEL>"]	[3731,3]	[0.999196572040707,8.034279592929834E-4]	[1864,0]	0.500402
	1:68007984	1:68007985-68008846	["C","<DEL>"]	[916,2818]	[0.24531333690412427,0.7546866630958757]	[134,1085]	0.00653394
	1:68238937	1:68238938-68240263	["G","<DEL>"]	[3734,0]	[1.0,0.0]	[1867,0]	0.5
	1:68373442	1:68373443-68374763	["G","<DEL>"]	[3734,0]	[1.0,0.0]	[1867,0]	0.5
	1:68482443	1:68482444-68488583	["A","<DEL>"]	[3733,1]	[0.9997321906802357,2.678093197643278E-4]	[1866,0]	0.5
	1:69246628	1:69246629-69266964	["G","<DEL>"]	[3731,3]	[0.999196572040707,8.034279592929834E-4]	[1864,0]	0.500402
	1:69370484	1:69370485-69371861	["C","<DEL>"]	[3733,1]	[0.9997321906802357,2.678093197643278E-4]	[1866,0]	0.5
	1:69650902	1:69650903-69652001	["A","<DEL>"]	[3733,1]	[0.9997321906802357,2.678093197643278E-4]	[1866,0]	0.5
	1:70001579	1:70001580-70003941	["A","<DEL>"]	[3734,0]	[1.0,0.0]	[1867,0]	0.5
	1:70011108	1:70011109-70012413	["A","<DEL>"]	[3733,1]	[0.9997321906802357,2.678093197643278E-4]	[1866,0]	0.5
	1:70613291	1:70613292-70655432	["T","<DEL>"]	[3732,2]	[0.9994643813604713,5.356186395286556E-4]	[1865,0]	0.500134
	1:70625780	1:70625781-70637613	["A","<DEL>"]	[3732,2]	[0.9994643813604713,5.356186395286556E-4]	[1865,0]	0.500134
	1:70743886	1:70743887-70745220	["A","<DEL>"]	[3733,1]	[0.9997321906802357,2.678093197643278E-4]	[1866,0]	0.5
	1:71076681	1:71076682-71077579	["T","<DEL>"]	[3734,0]	[1.0,0.0]	[1867,0]	0.5
	1:71237323	1:71237324-71240348	["G","<DEL>"]	[3610,124]	[0.9667916443492234,0.03320835565077665]	[1748,5]	0.0325012
	1:71244077	1:71244078-71249617	["T","<DEL>"]	[3714,20]	[0.9946438136047134,0.005356186395286556]	[1847,0]	0.524932
	1:71302052	1:71302053-71314563	["T","<DEL>"]	[3727,7]	[0.9981253347616497,0.0018746652383502945]	[1860,0]	0.502809
	1:72494416	1:72494417-72519461	["T","<DEL>"]	[3733,1]	[0.9997321906802357,2.678093197643278E-4]	[1866,0]	0.5
	1:72557990	1:72557991-72562804	["G","<DEL>"]	[3734,0]	[1.0,0.0]	[1867,0]	0.5
	1:72592962	1:72592963-72652404	["A","<DEL>"]	[3734,0]	[1.0,0.0]	[1867,0]	0.5
	1:72618718	1:72618719-72657632	["C","<DEL>"]	[3730,4]	[0.9989287627209427,0.0010712372790573112]	[1863,0]	0.500804
	1:72755679	1:72755680-72764230	["A","<DEL>"]	[2928,806]	[0.7841456882699518,0.2158543117300482]	[1128,67]	0.00558443
	1:72766327	1:72766328-72811844	["A","<DEL>"]	[1497,2237]	[0.4009105516871987,0.5990894483128013]	[302,672]	0.828461
	1:72972873	1:72972874-72989226	["T","<DEL>"]	[3733,1]	[0.9997321906802357,2.678093197643278E-4]	[1866,0]	0.5
	1:73011021	1:73011022-73093007	["A","<DEL>"]	[3716,18]	[0.9951794322442421,0.0048205677557579]	[1849,0]	0.520166
	1:73786224	1:73786225-73816722	["A","<DEL>"]	[3734,0]	[1.0,0.0]	[1867,0]	0.5
	1:73815863	1:73815864-73820046	["G","<DEL>"]	[3733,1]	[0.9997321906802357,2.678093197643278E-4]	[1866,0]	0.5
	1:74050374	1:74050375-74055992	["A","<DEL>"]	[3733,1]	[0.9997321906802357,2.678093197643278E-4]	[1866,0]	0.5
	1:74164278	1:74164279-74165109	["A","<DEL>"]	[3734,0]	[1.0,0.0]	[1867,0]	0.5
	1:74266385	1:74266386-74270231	["A","<DEL>"]	[3733,1]	[0.9997321906802357,2.678093197643278E-4]	[1866,0]	0.5
	1:74334116	1:74334117-74337416	["T","<DEL>"]	[3734,0]	[1.0,0.0]	[1867,0]	0.5
	1:74458716	1:74458717-74464044	["C","<DEL>"]	[3732,2]	[0.9994643813604713,5.356186395286556E-4]	[1865,0]	0.500134
	1:74853466	1:74853467-74863841	["T","<DEL>"]	[3733,1]	[0.9997321906802357,2.678093197643278E-4]	[1866,0]	0.5
	1:74994860	1:74994861-74995959	["A","<DEL>"]	[3733,1]	[0.9997321906802357,2.678093197643278E-4]	[1866,0]	0.5
	1:75183529	1:75183530-75186021	["A","<DEL>"]	[3703,31]	[0.9916979110873059,0.008302088912694162]	[1836,0]	0.558998
	1:75367176	1:75367177-75368806	["A","<DEL>"]	[3734,0]	[1.0,0.0]	[1867,0]	0.5
	1:75637398	1:75637399-75639368	["A","<DEL>"]	[3734,0]	[1.0,0.0]	[1867,0]	0.5
	1:76037066	1:76037067-76043853	["A","<DEL>"]	[3733,1]	[0.9997321906802357,2.678093197643278E-4]	[1866,0]	0.5
	1:76133953	1:76133954-76135006	["T","<DEL>"]	[3733,1]	[0.9997321906802357,2.678093197643278E-4]	[1866,0]	0.5
	1:76295391	1:76295392-76412180	["A","<DEL>"]	[3734,0]	[1.0,0.0]	[1867,0]	0.5
	1:76300715	1:76300716-76307858	["T","<DEL>"]	[3734,0]	[1.0,0.0]	[1867,0]	0.5
	1:76323060	1:76323061-76328901	["C","<DEL>"]	[3733,1]	[0.9997321906802357,2.678093197643278E-4]	[1866,0]	0.5
	1:76921795	1:76921796-76927304	["T","<DEL>"]	[3734,0]	[1.0,0.0]	[1867,0]	0.5
	1:77203921	1:77203922-77209180	["G","<DEL>"]	[3729,5]	[0.9986609534011783,0.001339046598821639]	[1862,0]	0.501339
	1:77253839	1:77253840-77260229	["G","<DEL>"]	[3732,2]	[0.9994643813604713,5.356186395286556E-4]	[1865,0]	0.500134
	1:77568360	1:77568361-77570637	["A","<DEL>"]	[3734,0]	[1.0,0.0]	[1867,0]	0.5
	1:77611732	1:77611733-77613985	["G","<DEL>"]	[3734,0]	[1.0,0.0]	[1867,0]	0.5
	1:77770305	1:77770306-77776322	["G","<DEL>"]	[3733,1]	[0.9997321906802357,2.678093197643278E-4]	[1866,0]	0.5
	1:77774473	1:77774474-77781545	["G","<DEL>"]	[3734,0]	[1.0,0.0]	[1867,0]	0.5
	1:77822575	1:77822576-77826298	["A","<DEL>"]	[3733,1]	[0.9997321906802357,2.678093197643278E-4]	[1866,0]	0.5
	1:77891147	1:77891148-77892846	["C","<DEL>"]	[3733,1]	[0.9997321906802357,2.678093197643278E-4]	[1866,0]	0.5
	1:77912737	1:77912738-77916596	["G","<DEL>"]	[3734,0]	[1.0,0.0]	[1867,0]	0.5
	1:77938856	1:77938857-77944300	["T","<DEL>"]	[3734,0]	[1.0,0.0]	[1867,0]	0.5
	1:78052715	1:78052716-78056098	["C","<DEL>"]	[3734,0]	[1.0,0.0]	[1867,0]	0.5
	1:78125060	1:78125061-78129143	["C","<DEL>"]	[3734,0]	[1.0,0.0]	[1867,0]	0.5
	1:78343903	1:78343904-78380382	["A","<DEL>"]	[3733,1]	[0.9997321906802357,2.678093197643278E-4]	[1866,0]	0.5
	1:78532932	1:78532933-78538523	["G","<DEL>"]	[3734,0]	[1.0,0.0]	[1867,0]	0.5
	1:78633826	1:78633827-78734526	["T","<DEL>"]	[3734,0]	[1.0,0.0]	[1867,0]	0.5
	1:78649145	1:78649146-78654166	["T","<DEL>"]	[3470,264]	[0.9292983395822174,0.07070166041778254]	[1612,9]	0.92969
	1:79412302	1:79412303-79419321	["G","<DEL>"]	[3734,0]	[1.0,0.0]	[1867,0]	0.5
	1:79539973	1:79539974-79619430	["T","<DEL>"]	[3733,1]	[0.9997321906802357,2.678093197643278E-4]	[1866,0]	0.5
	1:79625173	1:79625174-79808402	["G","<DEL>"]	[3733,1]	[0.9997321906802357,2.678093197643278E-4]	[1866,0]	0.5
	1:79857598	1:79857599-79912345	["A","<DEL>"]	[3733,1]	[0.9997321906802357,2.678093197643278E-4]	[1866,0]	0.5
	1:79966944	1:79966945-79970345	["T","<DEL>"]	[3734,0]	[1.0,0.0]	[1867,0]	0.5
	1:80208663	1:80208664-80535822	["A","<DEL>"]	[3732,2]	[0.9994643813604713,5.356186395286556E-4]	[1865,0]	0.500134
	1:80221768	1:80221769-80223046	["C","<DEL>"]	[1754,1980]	[0.46973754686663094,0.5302624531333691]	[351,464]	1.60269e-08
	1:80247796	1:80247797-80249189	["C","<DEL>"]	[3734,0]	[1.0,0.0]	[1867,0]	0.5
	1:81102989	1:81102990-81121780	["G","<DEL>"]	[3734,0]	[1.0,0.0]	[1867,0]	0.5
	1:81128923	1:81128924-81131091	["T","<DEL>"]	[3733,1]	[0.9997321906802357,2.678093197643278E-4]	[1866,0]	0.5
	1:81249290	1:81249291-81252864	["A","<DEL>"]	[3726,8]	[0.9978575254418853,0.0021424745581146223]	[1859,0]	0.503743
	1:81386310	1:81386311-81390478	["A","<DEL>"]	[3734,0]	[1.0,0.0]	[1867,0]	0.5
	1:81388375	1:81388376-81400206	["T","<DEL>"]	[3734,0]	[1.0,0.0]	[1867,0]	0.5
	1:81422504	1:81422505-81424512	["A","<DEL>"]	[3718,16]	[0.9957150508837708,0.004284949116229245]	[1851,0]	0.515878
	1:81863096	1:81863097-81869537	["C","<DEL>"]	[3733,1]	[0.9997321906802357,2.678093197643278E-4]	[1866,0]	0.5
	1:81924466	1:81924467-81932002	["T","<DEL>"]	[3733,1]	[0.9997321906802357,2.678093197643278E-4]	[1866,0]	0.5
	1:82172929	1:82172930-82177762	["A","<DEL>"]	[3732,2]	[0.9994643813604713,5.356186395286556E-4]	[1865,0]	0.500134
	1:82583935	1:82583936-82704645	["G","<DEL>"]	[3733,1]	[0.9997321906802357,2.678093197643278E-4]	[1866,0]	0.5
	1:83185983	1:83185984-83191463	["G","<DEL>"]	[3731,3]	[0.999196572040707,8.034279592929834E-4]	[1864,0]	0.500402
	1:83507985	1:83507986-83613310	["G","<DEL>"]	[3734,0]	[1.0,0.0]	[1867,0]	0.5
	1:84048229	1:84048230-84051313	["C","<DEL>"]	[3733,1]	[0.9997321906802357,2.678093197643278E-4]	[1866,0]	0.5
	1:84124450	1:84124451-84125735	["T","<DEL>"]	[3731,3]	[0.999196572040707,8.034279592929834E-4]	[1864,0]	0.500402
	1:84126155	1:84126156-84127124	["G","<DEL>"]	[3697,37]	[0.9900910551687199,0.00990894483128013]	[1830,0]	0.582417
	1:84314463	1:84314464-84319107	["C","<DEL>"]	[3729,5]	[0.9986609534011783,0.001339046598821639]	[1862,0]	0.501339
	1:84505046	1:84505047-84507042	["G","<DEL>"]	[3734,0]	[1.0,0.0]	[1867,0]	0.5
	1:84711988	1:84711989-84715888	["A","<DEL>"]	[3607,127]	[0.9659882163899304,0.03401178361006963]	[1744,4]	0.111823
	1:84882957	1:84882958-84884729	["G","<DEL>"]	[3734,0]	[1.0,0.0]	[1867,0]	0.5
	1:84927909	1:84927910-84929641	["C","<DEL>"]	[3733,1]	[0.9997321906802357,2.678093197643278E-4]	[1866,0]	0.5
	1:85233957	1:85233958-85237255	["A","<DEL>"]	[3733,1]	[0.9997321906802357,2.678093197643278E-4]	[1866,0]	0.5
	1:85314671	1:85314672-85317033	["A","<DEL>"]	[3731,3]	[0.999196572040707,8.034279592929834E-4]	[1864,0]	0.500402
	1:85487670	1:85487671-85506760	["G","<DEL>"]	[3734,0]	[1.0,0.0]	[1867,0]	0.5
	1:85852170	1:85852171-85853200	["G","<DEL>"]	[3734,0]	[1.0,0.0]	[1867,0]	0.5
	1:86400841	1:86400842-86404551	["T","<DEL>"]	[3292,442]	[0.8816282806641671,0.11837171933583289]	[1443,18]	0.0671417
	1:86457466	1:86457467-86470475	["T","<DEL>"]	[3732,2]	[0.9994643813604713,5.356186395286556E-4]	[1865,0]	0.500134
	1:86644004	1:86644005-86669129	["A","<DEL>"]	[3733,1]	[0.9997321906802357,2.678093197643278E-4]	[1866,0]	0.5
	1:86666101	1:86666102-86667233	["G","<DEL>"]	[3734,0]	[1.0,0.0]	[1867,0]	0.5
	1:86689523	1:86689524-86693321	["A","<DEL>"]	[3734,0]	[1.0,0.0]	[1867,0]	0.5
	1:87028139	1:87028140-87039310	["T","<DEL>"]	[3710,24]	[0.9935725763256561,0.006427423674343867]	[1843,0]	0.535842
	1:87429364	1:87429365-87430645	["G","<DEL>"]	[3733,1]	[0.9997321906802357,2.678093197643278E-4]	[1866,0]	0.5
	1:87668744	1:87668745-87674196	["G","<DEL>"]	[3733,1]	[0.9997321906802357,2.678093197643278E-4]	[1866,0]	0.5
	1:87956396	1:87956397-87960630	["T","<DEL>"]	[3733,1]	[0.9997321906802357,2.678093197643278E-4]	[1866,0]	0.5
	1:88110130	1:88110131-88116657	["C","<DEL>"]	[3733,1]	[0.9997321906802357,2.678093197643278E-4]	[1866,0]	0.5
	1:88574974	1:88574975-88579852	["A","<DEL>"]	[3731,3]	[0.999196572040707,8.034279592929834E-4]	[1864,0]	0.500402
	1:88967841	1:88967842-88969742	["A","<DEL>"]	[3733,1]	[0.9997321906802357,2.678093197643278E-4]	[1866,0]	0.5
	1:89094490	1:89094491-89095370	["C","<DEL>"]	[3580,154]	[0.9587573647562935,0.04124263524370648]	[1714,1]	0.306167
	1:89380118	1:89380119-89385101	["T","<DEL>"]	[3729,5]	[0.9986609534011783,0.001339046598821639]	[1862,0]	0.501339
	1:89474325	1:89474326-89476273	["T","<DEL>"]	[3733,1]	[0.9997321906802357,2.678093197643278E-4]	[1866,0]	0.5
	1:89475926	1:89475927-89478650	["T","<DEL>"]	[2515,1219]	[0.6735404392072845,0.3264595607927156]	[849,201]	0.8129
	1:89632795	1:89632796-89697889	["A","<DEL>"]	[3733,1]	[0.9997321906802357,2.678093197643278E-4]	[1866,0]	0.5
	1:89811409	1:89811410-89812293	["A","<DEL>"]	[3168,566]	[0.8484199250133905,0.15158007498660953]	[1339,38]	0.393121
	1:90042913	1:90042914-90046995	["G","<DEL>"]	[3734,0]	[1.0,0.0]	[1867,0]	0.5
	1:90099380	1:90099381-90101960	["A","<DEL>"]	[3733,1]	[0.9997321906802357,2.678093197643278E-4]	[1866,0]	0.5
	1:90446874	1:90446875-90447757	["G","<DEL>"]	[3734,0]	[1.0,0.0]	[1867,0]	0.5
	1:90547119	1:90547120-90557380	["G","<DEL>"]	[3734,0]	[1.0,0.0]	[1867,0]	0.5
	1:90612037	1:90612038-90615271	["C","<DEL>"]	[3731,3]	[0.999196572040707,8.034279592929834E-4]	[1864,0]	0.500402
	1:91093580	1:91093581-91102476	["T","<DEL>"]	[3733,1]	[0.9997321906802357,2.678093197643278E-4]	[1866,0]	0.5
	1:91506630	1:91506631-91512508	["G","<DEL>"]	[3731,3]	[0.999196572040707,8.034279592929834E-4]	[1864,0]	0.500402
	1:91732569	1:91732570-91737150	["A","<DEL>"]	[3716,18]	[0.9951794322442421,0.0048205677557579]	[1849,0]	0.520166
	1:91920821	1:91920822-91929834	["A","<DEL>"]	[3734,0]	[1.0,0.0]	[1867,0]	0.5
	1:92228029	1:92228030-92232277	["T","<DEL>"]	[3733,1]	[0.9997321906802357,2.678093197643278E-4]	[1866,0]	0.5
	1:92231769	1:92231770-92233285	["T","<DEL>"]	[2719,1015]	[0.7281735404392072,0.2718264595607927]	[965,113]	0.00314577
	1:92232065	1:92232066-92233339	["A","<DEL>"]	[2608,1126]	[0.698446705945367,0.3015532940546331]	[913,172]	0.804878
	1:92240385	1:92240386-92248493	["A","<DEL>"]	[3731,3]	[0.999196572040707,8.034279592929834E-4]	[1864,0]	0.500402
	1:92482997	1:92482998-92483981	["C","<DEL>"]	[3734,0]	[1.0,0.0]	[1867,0]	0.5
	1:92538478	1:92538479-92540556	["C","<DEL>"]	[3733,1]	[0.9997321906802357,2.678093197643278E-4]	[1866,0]	0.5
	1:93089025	1:93089026-93090083	["C","<DEL>"]	[3733,1]	[0.9997321906802357,2.678093197643278E-4]	[1866,0]	0.5
	1:93152874	1:93152875-93154183	["T","<DEL>"]	[3730,4]	[0.9989287627209427,0.0010712372790573112]	[1863,0]	0.500804
	1:93236094	1:93236095-93237896	["T","<DEL>"]	[3714,20]	[0.9946438136047134,0.005356186395286556]	[1847,0]	0.524932
	1:93236139	1:93236140-93241446	["A","<DEL>"]	[3733,1]	[0.9997321906802357,2.678093197643278E-4]	[1866,0]	0.5
	1:93291925	1:93291926-93292743	["T","<DEL>"]	[3018,716]	[0.8082485270487413,0.19175147295125872]	[1216,65]	0.627844
	1:93827736	1:93827737-93832125	["A","<DEL>"]	[3734,0]	[1.0,0.0]	[1867,0]	0.5
	1:93862764	1:93862765-93864225	["G","<DEL>"]	[3734,0]	[1.0,0.0]	[1867,0]	0.5
	1:94288330	1:94288331-94291235	["A","<DEL>"]	[2466,1268]	[0.6604177825388323,0.3395822174611676]	[821,222]	0.486318
	1:94448006	1:94448007-94450749	["T","<DEL>"]	[3734,0]	[1.0,0.0]	[1867,0]	0.5
	1:94936639	1:94936640-94938220	["C","<DEL>"]	[3712,22]	[0.9941081949651848,0.0058918050348152114]	[1845,0]	0.530163
	1:95360957	1:95360958-95364707	["C","<DEL>"]	[3733,1]	[0.9997321906802357,2.678093197643278E-4]	[1866,0]	0.5
	1:95641539	1:95641540-95646547	["C","<DEL>"]	[3733,1]	[0.9997321906802357,2.678093197643278E-4]	[1866,0]	0.5
	1:95817306	1:95817307-95818924	["A","<DEL>"]	[3734,0]	[1.0,0.0]	[1867,0]	0.5
	1:96139943	1:96139944-96142359	["C","<DEL>"]	[3731,3]	[0.999196572040707,8.034279592929834E-4]	[1864,0]	0.500402
	1:96425514	1:96425515-96430676	["A","<DEL>"]	[3723,11]	[0.9970540974825924,0.0029459025174076057]	[1856,0]	0.507331
	1:96539113	1:96539114-96545246	["T","<DEL>"]	[3733,1]	[0.9997321906802357,2.678093197643278E-4]	[1866,0]	0.5
	1:96994343	1:96994344-97015004	["T","<DEL>"]	[3733,1]	[0.9997321906802357,2.678093197643278E-4]	[1866,0]	0.5
	1:96996363	1:96996364-96997241	["C","<DEL>"]	[3725,9]	[0.997589716122121,0.00241028387787895]	[1858,0]	0.504808
	1:97202651	1:97202652-97203960	["T","<DEL>"]	[3732,2]	[0.9994643813604713,5.356186395286556E-4]	[1865,0]	0.500134
	1:97680918	1:97680919-97692977	["T","<DEL>"]	[3728,6]	[0.998393144081414,0.0016068559185859668]	[1861,0]	0.502007
	1:97806384	1:97806385-97808891	["T","<DEL>"]	[3726,8]	[0.9978575254418853,0.0021424745581146223]	[1859,0]	0.503743
	1:98269509	1:98269510-98273411	["G","<DEL>"]	[3734,0]	[1.0,0.0]	[1867,0]	0.5
	1:98595210	1:98595211-98597222	["A","<DEL>"]	[3733,1]	[0.9997321906802357,2.678093197643278E-4]	[1866,0]	0.5
	1:98645296	1:98645297-98646421	["T","<DEL>"]	[3733,1]	[0.9997321906802357,2.678093197643278E-4]	[1866,0]	0.5
	1:98903340	1:98903341-98903990	["C","<DEL>"]	[3694,40]	[0.9892876272094269,0.010712372790573112]	[1827,0]	0.595165
	1:98973821	1:98973822-98975267	["A","<DEL>"]	[3724,10]	[0.9973219068023568,0.002678093197643278]	[1857,0]	0.506005
	1:98998304	1:98998305-99002335	["G","<DEL>"]	[3732,2]	[0.9994643813604713,5.356186395286556E-4]	[1865,0]	0.500134
	1:99161947	1:99161948-99170566	["C","<DEL>"]	[3722,12]	[0.9967862881628281,0.0032137118371719335]	[1855,0]	0.508787
	1:99275890	1:99275891-99279059	["T","<DEL>"]	[3727,7]	[0.9981253347616497,0.0018746652383502945]	[1860,0]	0.502809
	1:99404836	1:99404837-99407762	["T","<DEL>"]	[3673,61]	[0.983663631494376,0.016336368505623994]	[1809,3]	0.0065383
	1:99533308	1:99533309-99536664	["C","<DEL>"]	[3732,2]	[0.9994643813604713,5.356186395286556E-4]	[1865,0]	0.500134
	1:99536049	1:99536050-99538717	["A","<DEL>"]	[3732,2]	[0.9994643813604713,5.356186395286556E-4]	[1865,0]	0.500134
	1:99554248	1:99554249-99560008	["C","<DEL>"]	[3734,0]	[1.0,0.0]	[1867,0]	0.5
	1:99595469	1:99595470-99682203	["A","<DEL>"]	[3734,0]	[1.0,0.0]	[1867,0]	0.5
	1:99707697	1:99707698-99710474	["T","<DEL>"]	[3727,7]	[0.9981253347616497,0.0018746652383502945]	[1860,0]	0.502809
	1:99779426	1:99779427-99779991	["T","<DEL>"]	[3733,1]	[0.9997321906802357,2.678093197643278E-4]	[1866,0]	0.5
	1:99841441	1:99841442-99843413	["C","<DEL>"]	[3732,2]	[0.9994643813604713,5.356186395286556E-4]	[1865,0]	0.500134
	1:99906970	1:99906971-99909506	["C","<DEL>"]	[3733,1]	[0.9997321906802357,2.678093197643278E-4]	[1866,0]	0.5
	1:100226026	1:100226027-100232425	["C","<DEL>"]	[3732,2]	[0.9994643813604713,5.356186395286556E-4]	[1865,0]	0.500134
	1:100779647	1:100779648-100780602	["A","<DEL>"]	[3707,27]	[0.9927691483663631,0.00723085163363685]	[1840,0]	0.545165
	1:100980561	1:100980562-100984936	["T","<DEL>"]	[3734,0]	[1.0,0.0]	[1867,0]	0.5
	1:101007847	1:101007848-101009429	["G","<DEL>"]	[3734,0]	[1.0,0.0]	[1867,0]	0.5
	1:101037926	1:101037927-101039617	["A","<DEL>"]	[3734,0]	[1.0,0.0]	[1867,0]	0.5
	1:101079469	1:101079470-101083546	["G","<DEL>"]	[3734,0]	[1.0,0.0]	[1867,0]	0.5
	1:101573605	1:101573606-101574901	["A","<DEL>"]	[3733,1]	[0.9997321906802357,2.678093197643278E-4]	[1866,0]	0.5
	1:101695329	1:101695330-101697797	["A","<DEL>"]	[3637,97]	[0.9740224959828602,0.025977504017139795]	[1771,1]	0.817286
	1:101722734	1:101722735-101724187	["G","<DEL>"]	[3696,38]	[0.9898232458489555,0.010176754151044456]	[1829,0]	0.586596
	1:101801195	1:101801196-101811814	["G","<DEL>"]	[3734,0]	[1.0,0.0]	[1867,0]	0.5
	1:101877748	1:101877749-101881443	["G","<DEL>"]	[3727,7]	[0.9981253347616497,0.0018746652383502945]	[1860,0]	0.502809
	1:102288373	1:102288374-102289591	["G","<DEL>"]	[3700,34]	[0.9908944831280129,0.009105516871987145]	[1833,0]	0.570335
	1:102325344	1:102325345-102326986	["T","<DEL>"]	[3728,6]	[0.998393144081414,0.0016068559185859668]	[1861,0]	0.502007
	1:102335514	1:102335515-102336808	["G","<DEL>"]	[3734,0]	[1.0,0.0]	[1867,0]	0.5
	1:102353682	1:102353683-102363492	["C","<DEL>"]	[3733,1]	[0.9997321906802357,2.678093197643278E-4]	[1866,0]	0.5
	1:102553266	1:102553267-102565234	["T","<DEL>"]	[3733,1]	[0.9997321906802357,2.678093197643278E-4]	[1866,0]	0.5
	1:102588299	1:102588300-102591494	["T","<DEL>"]	[3733,1]	[0.9997321906802357,2.678093197643278E-4]	[1866,0]	0.5
	1:102655863	1:102655864-102858684	["C","<DEL>"]	[3723,11]	[0.9970540974825924,0.0029459025174076057]	[1856,0]	0.507331
	1:102699985	1:102699986-102705748	["C","<DEL>"]	[3729,5]	[0.9986609534011783,0.001339046598821639]	[1862,0]	0.501339
	1:102903679	1:102903680-102912797	["G","<DEL>"]	[3733,1]	[0.9997321906802357,2.678093197643278E-4]	[1866,0]	0.5
	1:102983256	1:102983257-102984718	["T","<DEL>"]	[3734,0]	[1.0,0.0]	[1867,0]	0.5
	1:103549228	1:103549229-103550272	["C","<DEL>"]	[3733,1]	[0.9997321906802357,2.678093197643278E-4]	[1866,0]	0.5
	1:103550768	1:103550769-103556421	["A","<DEL>"]	[3733,1]	[0.9997321906802357,2.678093197643278E-4]	[1866,0]	0.5
	1:103593512	1:103593513-103644764	["A","<DEL>"]	[3733,1]	[0.9997321906802357,2.678093197643278E-4]	[1866,0]	0.5
	1:103608345	1:103608346-103615799	["T","<DEL>"]	[3723,11]	[0.9970540974825924,0.0029459025174076057]	[1856,0]	0.507331
	1:104443202	1:104443203-104443731	["C","<DEL>"]	[2025,1709]	[0.5423138725227638,0.4576861274772362]	[481,323]	1.87707e-10
	1:104533799	1:104533800-104539006	["A","<DEL>"]	[3734,0]	[1.0,0.0]	[1867,0]	0.5
	1:104560936	1:104560937-104566359	["T","<DEL>"]	[3732,2]	[0.9994643813604713,5.356186395286556E-4]	[1865,0]	0.500134
	1:104676710	1:104676711-104682119	["C","<DEL>"]	[3733,1]	[0.9997321906802357,2.678093197643278E-4]	[1866,0]	0.5
	1:104677196	1:104677197-104678376	["T","<DEL>"]	[3718,16]	[0.9957150508837708,0.004284949116229245]	[1851,0]	0.515878
	1:104706639	1:104706640-104708044	["A","<DEL>"]	[3734,0]	[1.0,0.0]	[1867,0]	0.5
	1:105009657	1:105009658-105011010	["C","<DEL>"]	[3734,0]	[1.0,0.0]	[1867,0]	0.5
	1:105038790	1:105038791-105042684	["A","<DEL>"]	[3734,0]	[1.0,0.0]	[1867,0]	0.5
	1:105152899	1:105152900-105154689	["T","<DEL>"]	[3734,0]	[1.0,0.0]	[1867,0]	0.5
	1:105162084	1:105162085-105163133	["A","<DEL>"]	[3733,1]	[0.9997321906802357,2.678093197643278E-4]	[1866,0]	0.5
	1:105557725	1:105557726-105569409	["T","<DEL>"]	[3733,1]	[0.9997321906802357,2.678093197643278E-4]	[1866,0]	0.5
	1:105667545	1:105667546-105668460	["A","<DEL>"]	[3282,452]	[0.8789501874665239,0.12104981253347616]	[1435,20]	0.114668
	1:105777492	1:105777493-105783385	["C","<DEL>"]	[3733,1]	[0.9997321906802357,2.678093197643278E-4]	[1866,0]	0.5
	1:105796472	1:105796473-105797434	["C","<DEL>"]	[3734,0]	[1.0,0.0]	[1867,0]	0.5
	1:106015796	1:106015797-106023416	["T","<DEL>"]	[2481,1253]	[0.6644349223352972,0.3355650776647027]	[823,209]	0.896829
	1:106135131	1:106135132-106137389	["A","<DEL>"]	[3725,9]	[0.997589716122121,0.00241028387787895]	[1858,0]	0.504808
	1:106173042	1:106173043-106174681	["G","<DEL>"]	[3733,1]	[0.9997321906802357,2.678093197643278E-4]	[1866,0]	0.5
	1:106307407	1:106307408-106317890	["C","<DEL>"]	[3732,2]	[0.9994643813604713,5.356186395286556E-4]	[1865,0]	0.500134
	1:106404110	1:106404111-106407779	["T","<DEL>"]	[3713,21]	[0.9943760042849491,0.005623995715050884]	[1846,0]	0.527491
	1:106978378	1:106978379-106981553	["A","<DEL>"]	[3732,2]	[0.9994643813604713,5.356186395286556E-4]	[1865,0]	0.500134
	1:107095676	1:107095677-107101414	["A","<DEL>"]	[3734,0]	[1.0,0.0]	[1867,0]	0.5
	1:107206079	1:107206080-107210197	["G","<DEL>"]	[3733,1]	[0.9997321906802357,2.678093197643278E-4]	[1866,0]	0.5
	1:107220655	1:107220656-107224646	["C","<DEL>"]	[3734,0]	[1.0,0.0]	[1867,0]	0.5
	1:107478549	1:107478550-107490186	["T","<DEL>"]	[3732,2]	[0.9994643813604713,5.356186395286556E-4]	[1865,0]	0.500134
	1:107655230	1:107655231-107663782	["A","<DEL>"]	[3710,24]	[0.9935725763256561,0.006427423674343867]	[1843,0]	0.535842
	1:107902109	1:107902110-107947624	["T","<DEL>"]	[3733,1]	[0.9997321906802357,2.678093197643278E-4]	[1866,0]	0.5
	1:107905623	1:107905624-107906685	["A","<DEL>"]	[3733,1]	[0.9997321906802357,2.678093197643278E-4]	[1866,0]	0.5
	1:108060389	1:108060390-108073945	["C","<DEL>"]	[3733,1]	[0.9997321906802357,2.678093197643278E-4]	[1866,0]	0.5
	1:108402968	1:108402969-108405480	["G","<DEL>"]	[3605,129]	[0.9654525977504017,0.034547402249598284]	[1740,2]	0.861875
	1:108428580	1:108428581-108430767	["G","<DEL>"]	[3731,3]	[0.999196572040707,8.034279592929834E-4]	[1864,0]	0.500402
	1:108512839	1:108512840-108518232	["G","<DEL>"]	[3731,3]	[0.999196572040707,8.034279592929834E-4]	[1864,0]	0.500402
	1:108546395	1:108546396-108579914	["G","<DEL>"]	[3733,1]	[0.9997321906802357,2.678093197643278E-4]	[1866,0]	0.5
	1:108733317	1:108733318-108737259	["T","<DEL>"]	[2887,847]	[0.7731655061596143,0.22683449384038565]	[1112,92]	0.620995
	1:108893743	1:108893744-108895613	["T","<DEL>"]	[3734,0]	[1.0,0.0]	[1867,0]	0.5
	1:109230014	1:109230015-109232226	["T","<DEL>"]	[3734,0]	[1.0,0.0]	[1867,0]	0.5
	1:109348675	1:109348676-109349586	["C","<DEL>"]	[3715,19]	[0.9949116229244778,0.005088377075522228]	[1848,0]	0.52249
	1:109367012	1:109367013-109371967	["T","<DEL>"]	[3699,35]	[0.9906266738082485,0.009373326191751474]	[1832,0]	0.574284
	1:109573226	1:109573227-109575189	["T","<DEL>"]	[2762,972]	[0.7396893411890734,0.26031065881092663]	[1005,110]	0.0508787
	1:109601284	1:109601285-109605698	["T","<DEL>"]	[3733,1]	[0.9997321906802357,2.678093197643278E-4]	[1866,0]	0.5
	1:109602474	1:109602475-109603237	["T","<DEL>"]	[3661,73]	[0.9804499196572041,0.019550080342795928]	[1794,0]	0.756084
	1:110066757	1:110066758-110068211	["G","<DEL>"]	[3734,0]	[1.0,0.0]	[1867,0]	0.5
	1:110187029	1:110187030-110191270	["T","<DEL>"]	[1598,2136]	[0.4279592929833958,0.5720407070166041]	[324,593]	0.0934531
	1:110338804	1:110338805-110357242	["C","<DEL>"]	[3732,2]	[0.9994643813604713,5.356186395286556E-4]	[1865,0]	0.500134
	1:110428868	1:110428869-110432979	["T","<DEL>"]	[3732,2]	[0.9994643813604713,5.356186395286556E-4]	[1865,0]	0.500134
	1:110486570	1:110486571-110492888	["T","<DEL>"]	[3733,1]	[0.9997321906802357,2.678093197643278E-4]	[1866,0]	0.5
	1:111081649	1:111081650-111082524	["C","<DEL>"]	[3734,0]	[1.0,0.0]	[1867,0]	0.5
	1:111172516	1:111172517-111175975	["T","<DEL>"]	[3731,3]	[0.999196572040707,8.034279592929834E-4]	[1864,0]	0.500402
	1:111242178	1:111242179-111246892	["T","<DEL>"]	[3734,0]	[1.0,0.0]	[1867,0]	0.5
	1:111310264	1:111310265-111314505	["A","<DEL>"]	[3733,1]	[0.9997321906802357,2.678093197643278E-4]	[1866,0]	0.5
	1:111397041	1:111397042-111407605	["A","<DEL>"]	[3732,2]	[0.9994643813604713,5.356186395286556E-4]	[1865,0]	0.500134
	1:111460517	1:111460518-111472069	["G","<DEL>"]	[3732,2]	[0.9994643813604713,5.356186395286556E-4]	[1865,0]	0.500134
	1:111752448	1:111752449-111753587	["T","<DEL>"]	[3733,1]	[0.9997321906802357,2.678093197643278E-4]	[1866,0]	0.5
	1:111815608	1:111815609-111833874	["T","<DEL>"]	[3733,1]	[0.9997321906802357,2.678093197643278E-4]	[1866,0]	0.5
	1:111902774	1:111902775-111910908	["G","<DEL>"]	[3734,0]	[1.0,0.0]	[1867,0]	0.5
	1:111928800	1:111928801-111934826	["A","<DEL>"]	[3674,60]	[0.9839314408141403,0.016068559185859668]	[1808,1]	0.231095
	1:112126509	1:112126510-112131393	["T","<DEL>"]	[3733,1]	[0.9997321906802357,2.678093197643278E-4]	[1866,0]	0.5
	1:112198609	1:112198610-112199799	["C","<DEL>"]	[3732,2]	[0.9994643813604713,5.356186395286556E-4]	[1865,0]	0.500134
	1:112204224	1:112204225-112206804	["C","<DEL>"]	[3734,0]	[1.0,0.0]	[1867,0]	0.5
	1:112626165	1:112626166-112633137	["G","<DEL>"]	[3733,1]	[0.9997321906802357,2.678093197643278E-4]	[1866,0]	0.5
	1:112691785	1:112691786-112704713	["A","<DEL>"]	[2585,1149]	[0.6922870915907874,0.3077129084092126]	[908,190]	0.150177
	1:113206159	1:113206160-113207225	["T","<DEL>"]	[3733,1]	[0.9997321906802357,2.678093197643278E-4]	[1866,0]	0.5
	1:113284200	1:113284201-113286684	["T","<DEL>"]	[3733,1]	[0.9997321906802357,2.678093197643278E-4]	[1866,0]	0.5
	1:113378426	1:113378427-113379350	["C","<DEL>"]	[3732,2]	[0.9994643813604713,5.356186395286556E-4]	[1865,0]	0.500134
	1:113402187	1:113402188-113406602	["A","<DEL>"]	[3734,0]	[1.0,0.0]	[1867,0]	0.5
	1:113529256	1:113529257-113532714	["C","<DEL>"]	[3734,0]	[1.0,0.0]	[1867,0]	0.5
	1:113617857	1:113617858-113622307	["A","<DEL>"]	[3733,1]	[0.9997321906802357,2.678093197643278E-4]	[1866,0]	0.5
	1:113796674	1:113796675-113800399	["A","<DEL>"]	[3733,1]	[0.9997321906802357,2.678093197643278E-4]	[1866,0]	0.5
	1:113799627	1:113799628-113800091	["G","<DEL>"]	[758,2976]	[0.20299946438136046,0.7970005356186395]	[108,1217]	1.38454e-05
	1:114099335	1:114099336-114102332	["C","<DEL>"]	[3734,0]	[1.0,0.0]	[1867,0]	0.5
	1:114394911	1:114394912-114396108	["T","<DEL>"]	[3734,0]	[1.0,0.0]	[1867,0]	0.5
	1:114661873	1:114661874-114669665	["G","<DEL>"]	[3730,4]	[0.9989287627209427,0.0010712372790573112]	[1863,0]	0.500804
	1:114917617	1:114917618-114924451	["C","<DEL>"]	[3729,5]	[0.9986609534011783,0.001339046598821639]	[1862,0]	0.501339
	1:115114161	1:115114162-115115833	["G","<DEL>"]	[3733,1]	[0.9997321906802357,2.678093197643278E-4]	[1866,0]	0.5
	1:115680842	1:115680843-115681953	["C","<DEL>"]	[3711,23]	[0.9938403856454204,0.006159614354579539]	[1845,1]	0.0338726
	1:116019648	1:116019649-116021595	["C","<DEL>"]	[3733,1]	[0.9997321906802357,2.678093197643278E-4]	[1866,0]	0.5
	1:116191560	1:116191561-116199384	["C","<DEL>"]	[3733,1]	[0.9997321906802357,2.678093197643278E-4]	[1866,0]	0.5
	1:116229482	1:116229483-116232845	["T","<DEL>"]	[2824,910]	[0.7562935190144617,0.2437064809855383]	[1066,109]	0.826202
	1:116628867	1:116628868-116635100	["T","<DEL>"]	[3729,5]	[0.9986609534011783,0.001339046598821639]	[1862,0]	0.501339
	1:116718572	1:116718573-116721401	["G","<DEL>"]	[3734,0]	[1.0,0.0]	[1867,0]	0.5
	1:117402162	1:117402163-117404472	["A","<DEL>"]	[3731,3]	[0.999196572040707,8.034279592929834E-4]	[1864,0]	0.500402
	1:117880387	1:117880388-117881856	["A","<DEL>"]	[3232,502]	[0.8655597214783074,0.13444027852169255]	[1395,30]	0.518858
	1:118065713	1:118065714-118066998	["A","<DEL>"]	[3734,0]	[1.0,0.0]	[1867,0]	0.5
	1:118172679	1:118172680-118181780	["A","<DEL>"]	[3732,2]	[0.9994643813604713,5.356186395286556E-4]	[1865,0]	0.500134
	1:118188498	1:118188499-118190911	["G","<DEL>"]	[3731,3]	[0.999196572040707,8.034279592929834E-4]	[1864,0]	0.500402
	1:118422096	1:118422097-118423962	["T","<DEL>"]	[3733,1]	[0.9997321906802357,2.678093197643278E-4]	[1866,0]	0.5
	1:118929792	1:118929793-118932824	["C","<DEL>"]	[3734,0]	[1.0,0.0]	[1867,0]	0.5
	1:118933076	1:118933077-118935780	["G","<DEL>"]	[3734,0]	[1.0,0.0]	[1867,0]	0.5
	1:119289265	1:119289266-119292085	["T","<DEL>"]	[3727,7]	[0.9981253347616497,0.0018746652383502945]	[1860,0]	0.502809
	1:119402539	1:119402540-119404192	["A","<DEL>"]	[3734,0]	[1.0,0.0]	[1867,0]	0.5
	1:119415809	1:119415810-119418933	["A","<DEL>"]	[3734,0]	[1.0,0.0]	[1867,0]	0.5
	1:119712715	1:119712716-119715468	["T","<DEL>"]	[3733,1]	[0.9997321906802357,2.678093197643278E-4]	[1866,0]	0.5
	1:119822433	1:119822434-119823955	["C","<DEL>"]	[3729,5]	[0.9986609534011783,0.001339046598821639]	[1862,0]	0.501339
	1:120012814	1:120012815-120013641	["C","<DEL>"]	[3734,0]	[1.0,0.0]	[1867,0]	0.5
	1:120158539	1:120158540-120161830	["A","<DEL>"]	[3734,0]	[1.0,0.0]	[1867,0]	0.5
	1:120211010	1:120211011-120220998	["A","<DEL>"]	[3733,1]	[0.9997321906802357,2.678093197643278E-4]	[1866,0]	0.5
	1:121140454	1:121140455-121171075	["A","<DEL>"]	[3713,21]	[0.9943760042849491,0.005623995715050884]	[1846,0]	0.527491
	1:121156890	1:121156891-121159584	["G","<DEL>"]	[3716,18]	[0.9951794322442421,0.0048205677557579]	[1849,0]	0.520166
	1:145425499	1:145425500-145431044	["G","<DEL>"]	[3733,1]	[0.9997321906802357,2.678093197643278E-4]	[1866,0]	0.5
	1:146480933	1:146480934-146502260	["A","<DEL>"]	[3729,5]	[0.9986609534011783,0.001339046598821639]	[1862,0]	0.501339
	1:146862384	1:146862385-146872021	["C","<DEL>"]	[3729,5]	[0.9986609534011783,0.001339046598821639]	[1862,0]	0.501339
	1:146942754	1:146942755-146954624	["T","<DEL>"]	[3731,3]	[0.999196572040707,8.034279592929834E-4]	[1864,0]	0.500402
	1:149168324	1:149168325-149174794	["C","<DEL>"]	[3181,553]	[0.8519014461703267,0.14809855382967327]	[1357,43]	0.680187
	1:149999334	1:149999335-150004064	["A","<DEL>"]	[3733,1]	[0.9997321906802357,2.678093197643278E-4]	[1866,0]	0.5
	1:150185625	1:150185626-150188630	["G","<DEL>"]	[3734,0]	[1.0,0.0]	[1867,0]	0.5
	1:150210829	1:150210830-150221666	["C","<DEL>"]	[3731,3]	[0.999196572040707,8.034279592929834E-4]	[1864,0]	0.500402
	1:150266017	1:150266018-150266787	["T","<DEL>"]	[3733,1]	[0.9997321906802357,2.678093197643278E-4]	[1866,0]	0.5
	1:150290599	1:150290600-150293531	["A","<DEL>"]	[3734,0]	[1.0,0.0]	[1867,0]	0.5
	1:150296374	1:150296375-150297151	["C","<DEL>"]	[3734,0]	[1.0,0.0]	[1867,0]	0.5
	1:150338179	1:150338180-150342366	["T","<DEL>"]	[3733,1]	[0.9997321906802357,2.678093197643278E-4]	[1866,0]	0.5
	1:150511954	1:150511955-150513511	["C","<DEL>"]	[3734,0]	[1.0,0.0]	[1867,0]	0.5
	1:150543431	1:150543432-150544229	["T","<DEL>"]	[3734,0]	[1.0,0.0]	[1867,0]	0.5
	1:150556246	1:150556247-150562291	["A","<DEL>"]	[3733,1]	[0.9997321906802357,2.678093197643278E-4]	[1866,0]	0.5
	1:150589232	1:150589233-150590470	["G","<DEL>"]	[3733,1]	[0.9997321906802357,2.678093197643278E-4]	[1866,0]	0.5
	1:150671953	1:150671954-150675413	["T","<DEL>"]	[3734,0]	[1.0,0.0]	[1867,0]	0.5
	1:150743603	1:150743604-150745341	["T","<DEL>"]	[3734,0]	[1.0,0.0]	[1867,0]	0.5
	1:150774255	1:150774256-150775112	["T","<DEL>"]	[3734,0]	[1.0,0.0]	[1867,0]	0.5
	1:150860227	1:150860228-150862810	["A","<DEL>"]	[3682,52]	[0.986073915372255,0.013926084627745045]	[1815,0]	0.651194
	1:150911141	1:150911142-150911967	["A","<DEL>"]	[3732,2]	[0.9994643813604713,5.356186395286556E-4]	[1866,1]	0.000133941
	1:150998344	1:150998345-150999512	["G","<DEL>"]	[3734,0]	[1.0,0.0]	[1867,0]	0.5
	1:151440822	1:151440823-151450751	["T","<DEL>"]	[3734,0]	[1.0,0.0]	[1867,0]	0.5
	1:151545911	1:151545912-151556501	["C","<DEL>"]	[3734,0]	[1.0,0.0]	[1867,0]	0.5
	1:151851866	1:151851867-151853694	["C","<DEL>"]	[3734,0]	[1.0,0.0]	[1867,0]	0.5
	1:151980171	1:151980172-152000629	["A","<DEL>"]	[3734,0]	[1.0,0.0]	[1867,0]	0.5
	1:152142939	1:152142940-152143381	["C","<DEL>"]	[3731,3]	[0.999196572040707,8.034279592929834E-4]	[1864,0]	0.500402
	1:152543106	1:152543107-152551641	["A","<DEL>"]	[3733,1]	[0.9997321906802357,2.678093197643278E-4]	[1866,0]	0.5
	1:152555543	1:152555544-152587742	["T","<DEL>"]	[1290,2444]	[0.34547402249598286,0.6545259775040171]	[227,804]	0.663751
	1:153192836	1:153192837-153198898	["G","<DEL>"]	[3720,14]	[0.9962506695232994,0.003749330476700589]	[1853,0]	0.512081
	1:153759543	1:153759544-153768144	["C","<DEL>"]	[3732,2]	[0.9994643813604713,5.356186395286556E-4]	[1865,0]	0.500134
	1:153795139	1:153795140-153796420	["C","<DEL>"]	[3734,0]	[1.0,0.0]	[1867,0]	0.5
	1:154080998	1:154080999-154084761	["G","<DEL>"]	[3734,0]	[1.0,0.0]	[1867,0]	0.5
	1:154151619	1:154151620-154166610	["G","<DEL>"]	[3733,1]	[0.9997321906802357,2.678093197643278E-4]	[1866,0]	0.5
	1:154330168	1:154330169-154332901	["A","<DEL>"]	[3733,1]	[0.9997321906802357,2.678093197643278E-4]	[1866,0]	0.5
	1:154608429	1:154608430-154609006	["T","<DEL>"]	[3732,2]	[0.9994643813604713,5.356186395286556E-4]	[1865,0]	0.500134
	1:154659173	1:154659174-154659875	["C","<DEL>"]	[3734,0]	[1.0,0.0]	[1867,0]	0.5
	1:154854891	1:154854892-154856459	["A","<DEL>"]	[3683,51]	[0.9863417246920193,0.013658275307980718]	[1816,0]	0.646296
	1:154890308	1:154890309-154891864	["G","<DEL>"]	[3732,2]	[0.9994643813604713,5.356186395286556E-4]	[1866,1]	0.000133941
	1:155369866	1:155369867-155371299	["T","<DEL>"]	[3734,0]	[1.0,0.0]	[1867,0]	0.5
	1:155470705	1:155470706-155471615	["G","<DEL>"]	[3734,0]	[1.0,0.0]	[1867,0]	0.5
	1:155516650	1:155516651-155523343	["T","<DEL>"]	[3732,2]	[0.9994643813604713,5.356186395286556E-4]	[1865,0]	0.500134
	1:155636155	1:155636156-155638225	["A","<DEL>"]	[3733,1]	[0.9997321906802357,2.678093197643278E-4]	[1866,0]	0.5
	1:155659739	1:155659740-155664449	["A","<DEL>"]	[3731,3]	[0.999196572040707,8.034279592929834E-4]	[1864,0]	0.500402
	1:155798103	1:155798104-155800917	["A","<DEL>"]	[3733,1]	[0.9997321906802357,2.678093197643278E-4]	[1866,0]	0.5
	1:155855218	1:155855219-155866380	["G","<DEL>"]	[3732,2]	[0.9994643813604713,5.356186395286556E-4]	[1865,0]	0.500134
	1:156093375	1:156093376-156095217	["C","<DEL>"]	[3733,1]	[0.9997321906802357,2.678093197643278E-4]	[1866,0]	0.5
	1:156491917	1:156491918-156495728	["A","<DEL>"]	[3734,0]	[1.0,0.0]	[1867,0]	0.5
	1:156599602	1:156599603-156601125	["A","<DEL>"]	[3734,0]	[1.0,0.0]	[1867,0]	0.5
	1:156685288	1:156685289-156686218	["G","<DEL>"]	[3733,1]	[0.9997321906802357,2.678093197643278E-4]	[1866,0]	0.5
	1:157039200	1:157039201-157044156	["A","<DEL>"]	[3733,1]	[0.9997321906802357,2.678093197643278E-4]	[1866,0]	0.5
	1:157173852	1:157173853-157175405	["A","<DEL>"]	[3340,394]	[0.8944831280128549,0.10551687198714516]	[1494,21]	0.854301
	1:157269294	1:157269295-157277549	["A","<DEL>"]	[3732,2]	[0.9994643813604713,5.356186395286556E-4]	[1865,0]	0.500134
	1:157393871	1:157393872-157403188	["C","<DEL>"]	[3734,0]	[1.0,0.0]	[1867,0]	0.5
	1:157540660	1:157540661-157540876	["C","<DEL>"]	[2001,1733]	[0.53588644884842,0.4641135511515801]	[497,363]	0.000260088
	1:157583115	1:157583116-157603133	["C","<DEL>"]	[3734,0]	[1.0,0.0]	[1867,0]	0.5
	1:157834925	1:157834926-157837754	["A","<DEL>"]	[3734,0]	[1.0,0.0]	[1867,0]	0.5
	1:158109913	1:158109914-158113364	["A","<DEL>"]	[3732,2]	[0.9994643813604713,5.356186395286556E-4]	[1865,0]	0.500134
	1:158152779	1:158152780-158157358	["G","<DEL>"]	[3734,0]	[1.0,0.0]	[1867,0]	0.5
	1:158297768	1:158297769-158302468	["T","<DEL>"]	[3734,0]	[1.0,0.0]	[1867,0]	0.5
	1:158403806	1:158403807-158410727	["A","<DEL>"]	[3726,8]	[0.9978575254418853,0.0021424745581146223]	[1859,0]	0.503743
	1:158488407	1:158488408-158488677	["A","<DEL>"]	[1678,2056]	[0.44938403856454207,0.550615961435458]	[353,542]	0.0263724
	1:158489621	1:158489622-158492013	["C","<DEL>"]	[3707,27]	[0.9927691483663631,0.00723085163363685]	[1840,0]	0.545165
	1:158492235	1:158492236-158497763	["A","<DEL>"]	[3717,17]	[0.9954472415640064,0.0045527584359935725]	[1850,0]	0.517961
	1:158538119	1:158538120-158543711	["G","<DEL>"]	[3732,2]	[0.9994643813604713,5.356186395286556E-4]	[1865,0]	0.500134
	1:158726910	1:158726911-158727993	["T","<DEL>"]	[3206,528]	[0.8585966791644349,0.1414033208355651]	[1374,35]	0.668563
	1:158867540	1:158867541-158869982	["A","<DEL>"]	[932,2802]	[0.2495982860203535,0.7504017139796465]	[118,1053]	0.828967
	1:158961336	1:158961337-158966220	["G","<DEL>"]	[3291,443]	[0.8813604713444028,0.11863952865559721]	[1453,29]	0.472863
	1:159648709	1:159648710-159649658	["G","<DEL>"]	[982,2752]	[0.2629887520085699,0.7370112479914301]	[124,1009]	0.570947
	1:159652827	1:159652828-159684079	["A","<DEL>"]	[3734,0]	[1.0,0.0]	[1867,0]	0.5
	1:159922311	1:159922312-159934143	["C","<DEL>"]	[3733,1]	[0.9997321906802357,2.678093197643278E-4]	[1866,0]	0.5
	1:160044508	1:160044509-160047362	["G","<DEL>"]	[3732,2]	[0.9994643813604713,5.356186395286556E-4]	[1865,0]	0.500134
	1:160135344	1:160135345-160135866	["T","<DEL>"]	[3733,1]	[0.9997321906802357,2.678093197643278E-4]	[1866,0]	0.5
	1:160523923	1:160523924-160526698	["T","<DEL>"]	[3734,0]	[1.0,0.0]	[1867,0]	0.5
	1:160693571	1:160693572-160695405	["G","<DEL>"]	[3733,1]	[0.9997321906802357,2.678093197643278E-4]	[1866,0]	0.5
	1:160873075	1:160873076-160878380	["T","<DEL>"]	[3733,1]	[0.9997321906802357,2.678093197643278E-4]	[1866,0]	0.5
	1:160886903	1:160886904-160890538	["C","<DEL>"]	[3733,1]	[0.9997321906802357,2.678093197643278E-4]	[1866,0]	0.5
	1:160935140	1:160935141-160939769	["A","<DEL>"]	[3714,20]	[0.9946438136047134,0.005356186395286556]	[1847,0]	0.524932
	1:161242159	1:161242160-161245112	["C","<DEL>"]	[3734,0]	[1.0,0.0]	[1867,0]	0.5
	1:161301705	1:161301706-161308828	["A","<DEL>"]	[3733,1]	[0.9997321906802357,2.678093197643278E-4]	[1866,0]	0.5
	1:161472246	1:161472247-161478058	["C","<DEL>"]	[3734,0]	[1.0,0.0]	[1867,0]	0.5
	1:161737689	1:161737690-161739449	["A","<DEL>"]	[3734,0]	[1.0,0.0]	[1867,0]	0.5
	1:162161381	1:162161382-162165192	["G","<DEL>"]	[3732,2]	[0.9994643813604713,5.356186395286556E-4]	[1865,0]	0.500134
	1:162278220	1:162278221-162279465	["T","<DEL>"]	[3733,1]	[0.9997321906802357,2.678093197643278E-4]	[1866,0]	0.5
	1:162316535	1:162316536-162320043	["G","<DEL>"]	[3733,1]	[0.9997321906802357,2.678093197643278E-4]	[1866,0]	0.5
	1:162327302	1:162327303-162327746	["C","<DEL>"]	[3663,71]	[0.9809855382967327,0.019014461703267274]	[1797,1]	0.317115
	1:162661797	1:162661798-162664127	["A","<DEL>"]	[3733,1]	[0.9997321906802357,2.678093197643278E-4]	[1866,0]	0.5
	1:162981617	1:162981618-162985709	["A","<DEL>"]	[3733,1]	[0.9997321906802357,2.678093197643278E-4]	[1866,0]	0.5
	1:163108724	1:163108725-163112048	["G","<DEL>"]	[3729,5]	[0.9986609534011783,0.001339046598821639]	[1862,0]	0.501339
	1:163336087	1:163336088-163339094	["G","<DEL>"]	[3733,1]	[0.9997321906802357,2.678093197643278E-4]	[1866,0]	0.5
	1:163456750	1:163456751-163457439	["T","<DEL>"]	[3730,4]	[0.9989287627209427,0.0010712372790573112]	[1863,0]	0.500804
	1:163640266	1:163640267-163661215	["T","<DEL>"]	[3733,1]	[0.9997321906802357,2.678093197643278E-4]	[1866,0]	0.5
	1:163694744	1:163694745-163697279	["T","<DEL>"]	[3733,1]	[0.9997321906802357,2.678093197643278E-4]	[1866,0]	0.5
	1:163823080	1:163823081-163824991	["T","<DEL>"]	[3733,1]	[0.9997321906802357,2.678093197643278E-4]	[1866,0]	0.5
	1:163879115	1:163879116-163926160	["T","<DEL>"]	[3732,2]	[0.9994643813604713,5.356186395286556E-4]	[1865,0]	0.500134
	1:164263679	1:164263680-164271669	["T","<DEL>"]	[3733,1]	[0.9997321906802357,2.678093197643278E-4]	[1866,0]	0.5
	1:164312326	1:164312327-164318340	["G","<DEL>"]	[3734,0]	[1.0,0.0]	[1867,0]	0.5
	1:164581381	1:164581382-164583389	["G","<DEL>"]	[3734,0]	[1.0,0.0]	[1867,0]	0.5
	1:164649216	1:164649217-164652850	["G","<DEL>"]	[3734,0]	[1.0,0.0]	[1867,0]	0.5
	1:164824031	1:164824032-164833276	["A","<DEL>"]	[3734,0]	[1.0,0.0]	[1867,0]	0.5
	1:164840010	1:164840011-164848336	["T","<DEL>"]	[3734,0]	[1.0,0.0]	[1867,0]	0.5
	1:164868683	1:164868684-164874390	["T","<DEL>"]	[3733,1]	[0.9997321906802357,2.678093197643278E-4]	[1866,0]	0.5
	1:165668870	1:165668871-165670736	["C","<DEL>"]	[3734,0]	[1.0,0.0]	[1867,0]	0.5
	1:165739292	1:165739293-165743481	["C","<DEL>"]	[3732,2]	[0.9994643813604713,5.356186395286556E-4]	[1865,0]	0.500134
	1:165924139	1:165924140-165928088	["G","<DEL>"]	[3733,1]	[0.9997321906802357,2.678093197643278E-4]	[1866,0]	0.5
	1:165947683	1:165947684-165948695	["A","<DEL>"]	[3734,0]	[1.0,0.0]	[1867,0]	0.5
	1:165983299	1:165983300-165985241	["C","<DEL>"]	[3733,1]	[0.9997321906802357,2.678093197643278E-4]	[1866,0]	0.5
	1:166429624	1:166429625-166437211	["T","<DEL>"]	[3734,0]	[1.0,0.0]	[1867,0]	0.5
	1:166551566	1:166551567-166552570	["A","<DEL>"]	[3733,1]	[0.9997321906802357,2.678093197643278E-4]	[1866,0]	0.5
	1:166913323	1:166913324-166914597	["A","<DEL>"]	[3733,1]	[0.9997321906802357,2.678093197643278E-4]	[1866,0]	0.5
	1:167710601	1:167710602-167715760	["T","<DEL>"]	[3723,11]	[0.9970540974825924,0.0029459025174076057]	[1856,0]	0.507331
	1:167765307	1:167765308-167767613	["C","<DEL>"]	[3591,143]	[0.9617032672737011,0.038296732726298875]	[1729,5]	0.15092
	1:168287907	1:168287908-168290068	["A","<DEL>"]	[3734,0]	[1.0,0.0]	[1867,0]	0.5
	1:168311231	1:168311232-168311837	["G","<DEL>"]	[3734,0]	[1.0,0.0]	[1867,0]	0.5
	1:168426980	1:168426981-168428878	["C","<DEL>"]	[3730,4]	[0.9989287627209427,0.0010712372790573112]	[1863,0]	0.500804
	1:168527010	1:168527011-168528738	["T","<DEL>"]	[3731,3]	[0.999196572040707,8.034279592929834E-4]	[1864,0]	0.500402
	1:168572240	1:168572241-168574258	["T","<DEL>"]	[3672,62]	[0.9833958221746116,0.016604177825388325]	[1806,1]	0.246043
	1:168917682	1:168917683-168920468	["A","<DEL>"]	[3733,1]	[0.9997321906802357,2.678093197643278E-4]	[1866,0]	0.5
	1:168940774	1:168940775-168944984	["C","<DEL>"]	[3734,0]	[1.0,0.0]	[1867,0]	0.5
	1:169004335	1:169004336-169005253	["T","<DEL>"]	[3158,576]	[0.8457418318157471,0.1542581681842528]	[1332,41]	0.564687
	1:169205304	1:169205305-169209855	["G","<DEL>"]	[3723,11]	[0.9970540974825924,0.0029459025174076057]	[1856,0]	0.507331
	1:169252190	1:169252191-169407145	["T","<DEL>"]	[3734,0]	[1.0,0.0]	[1867,0]	0.5
	1:169320157	1:169320158-169327846	["T","<DEL>"]	[3725,9]	[0.997589716122121,0.00241028387787895]	[1858,0]	0.504808
	1:169374422	1:169374423-169377187	["C","<DEL>"]	[3734,0]	[1.0,0.0]	[1867,0]	0.5
	1:169484797	1:169484798-169489043	["G","<DEL>"]	[3734,0]	[1.0,0.0]	[1867,0]	0.5
	1:169578642	1:169578643-169581213	["G","<DEL>"]	[3732,2]	[0.9994643813604713,5.356186395286556E-4]	[1865,0]	0.500134
	1:169631748	1:169631749-169633648	["C","<DEL>"]	[3734,0]	[1.0,0.0]	[1867,0]	0.5
	1:169751772	1:169751773-169755787	["A","<DEL>"]	[3733,1]	[0.9997321906802357,2.678093197643278E-4]	[1866,0]	0.5
	1:170123615	1:170123616-170128091	["G","<DEL>"]	[3706,28]	[0.9925013390465989,0.007498660953401178]	[1839,0]	0.548478
	1:170370028	1:170370029-170379315	["T","<DEL>"]	[3731,3]	[0.999196572040707,8.034279592929834E-4]	[1864,0]	0.500402
	1:170490306	1:170490307-170494239	["A","<DEL>"]	[3729,5]	[0.9986609534011783,0.001339046598821639]	[1862,0]	0.501339
	1:170617678	1:170617679-170618537	["A","<DEL>"]	[3709,25]	[0.9933047670058918,0.006695232994108195]	[1842,0]	0.538845
	1:171081291	1:171081292-171085336	["A","<DEL>"]	[3734,0]	[1.0,0.0]	[1867,0]	0.5
	1:171106008	1:171106009-171110601	["A","<DEL>"]	[3734,0]	[1.0,0.0]	[1867,0]	0.5
	1:171402679	1:171402680-171404654	["T","<DEL>"]	[3734,0]	[1.0,0.0]	[1867,0]	0.5
	1:171901640	1:171901641-171906364	["T","<DEL>"]	[3733,1]	[0.9997321906802357,2.678093197643278E-4]	[1866,0]	0.5
	1:172282559	1:172282560-172291715	["A","<DEL>"]	[3733,1]	[0.9997321906802357,2.678093197643278E-4]	[1866,0]	0.5
	1:172303817	1:172303818-172307595	["A","<DEL>"]	[3730,4]	[0.9989287627209427,0.0010712372790573112]	[1863,0]	0.500804
	1:172772167	1:172772168-172776965	["T","<DEL>"]	[3734,0]	[1.0,0.0]	[1867,0]	0.5
	1:173070711	1:173070712-173137747	["A","<DEL>"]	[3734,0]	[1.0,0.0]	[1867,0]	0.5
	1:173078076	1:173078077-173079811	["A","<DEL>"]	[3734,0]	[1.0,0.0]	[1867,0]	0.5
	1:173663377	1:173663378-173675567	["A","<DEL>"]	[3731,3]	[0.999196572040707,8.034279592929834E-4]	[1864,0]	0.500402
	1:173806981	1:173806982-173811505	["G","<DEL>"]	[3733,1]	[0.9997321906802357,2.678093197643278E-4]	[1866,0]	0.5
	1:173978006	1:173978007-173982592	["T","<DEL>"]	[3725,9]	[0.997589716122121,0.00241028387787895]	[1858,0]	0.504808
	1:174258725	1:174258726-174301036	["T","<DEL>"]	[3733,1]	[0.9997321906802357,2.678093197643278E-4]	[1866,0]	0.5
	1:174373259	1:174373260-174412602	["G","<DEL>"]	[3733,1]	[0.9997321906802357,2.678093197643278E-4]	[1866,0]	0.5
	1:174796542	1:174796543-174801869	["C","<DEL>"]	[3283,451]	[0.8792179967862882,0.12078200321371184]	[1446,30]	0.479494
	1:174874817	1:174874818-174886909	["A","<DEL>"]	[3733,1]	[0.9997321906802357,2.678093197643278E-4]	[1866,0]	0.5
	1:174894257	1:174894258-174898748	["C","<DEL>"]	[3734,0]	[1.0,0.0]	[1867,0]	0.5
	1:175022461	1:175022462-175026188	["T","<DEL>"]	[3734,0]	[1.0,0.0]	[1867,0]	0.5
	1:175166705	1:175166706-175170463	["T","<DEL>"]	[3733,1]	[0.9997321906802357,2.678093197643278E-4]	[1866,0]	0.5
	1:175399955	1:175399956-175402640	["G","<DEL>"]	[3733,1]	[0.9997321906802357,2.678093197643278E-4]	[1866,0]	0.5
	1:175429262	1:175429263-175438705	["G","<DEL>"]	[3733,1]	[0.9997321906802357,2.678093197643278E-4]	[1866,0]	0.5
	1:175442460	1:175442461-175448283	["C","<DEL>"]	[3733,1]	[0.9997321906802357,2.678093197643278E-4]	[1866,0]	0.5
	1:176057403	1:176057404-176060684	["A","<DEL>"]	[3734,0]	[1.0,0.0]	[1867,0]	0.5
	1:176334890	1:176334891-176341872	["A","<DEL>"]	[3733,1]	[0.9997321906802357,2.678093197643278E-4]	[1866,0]	0.5
	1:176432664	1:176432665-176434037	["T","<DEL>"]	[3733,1]	[0.9997321906802357,2.678093197643278E-4]	[1866,0]	0.5
	1:176813377	1:176813378-176818154	["G","<DEL>"]	[3733,1]	[0.9997321906802357,2.678093197643278E-4]	[1866,0]	0.5
	1:176911061	1:176911062-176912692	["C","<DEL>"]	[3734,0]	[1.0,0.0]	[1867,0]	0.5
	1:177277274	1:177277275-177278270	["G","<DEL>"]	[3734,0]	[1.0,0.0]	[1867,0]	0.5
	1:177657971	1:177657972-177667219	["G","<DEL>"]	[3733,1]	[0.9997321906802357,2.678093197643278E-4]	[1866,0]	0.5
	1:177874168	1:177874169-177876676	["G","<DEL>"]	[3734,0]	[1.0,0.0]	[1867,0]	0.5
	1:177944570	1:177944571-177947800	["A","<DEL>"]	[3731,3]	[0.999196572040707,8.034279592929834E-4]	[1864,0]	0.500402
	1:178217869	1:178217870-178220702	["G","<DEL>"]	[3733,1]	[0.9997321906802357,2.678093197643278E-4]	[1866,0]	0.5
	1:178277471	1:178277472-178296409	["A","<DEL>"]	[3733,1]	[0.9997321906802357,2.678093197643278E-4]	[1866,0]	0.5
	1:178495323	1:178495324-178495684	["T","<DEL>"]	[2145,1589]	[0.5744509908944831,0.42554900910551685]	[581,303]	0.000848095
	1:178645393	1:178645394-178648933	["T","<DEL>"]	[3733,1]	[0.9997321906802357,2.678093197643278E-4]	[1866,0]	0.5
	1:178659615	1:178659616-178676248	["T","<DEL>"]	[3733,1]	[0.9997321906802357,2.678093197643278E-4]	[1866,0]	0.5
	1:178784384	1:178784385-178786016	["T","<DEL>"]	[3730,4]	[0.9989287627209427,0.0010712372790573112]	[1863,0]	0.500804
	1:178977384	1:178977385-178979688	["G","<DEL>"]	[3693,41]	[0.9890198178896625,0.01098018211033744]	[1826,0]	0.599549
	1:179329663	1:179329664-179333687	["T","<DEL>"]	[3469,265]	[0.9290305302624531,0.07096946973754686]	[1614,12]	0.33452
	1:179372725	1:179372726-179393589	["T","<DEL>"]	[3733,1]	[0.9997321906802357,2.678093197643278E-4]	[1866,0]	0.5
	1:179455587	1:179455588-179458369	["A","<DEL>"]	[3462,272]	[0.9271558650241029,0.07284413497589716]	[1607,12]	0.441591
	1:179467279	1:179467280-179469944	["A","<DEL>"]	[3719,15]	[0.9959828602035351,0.004017139796464917]	[1852,0]	0.513917
	1:179607274	1:179607275-179608072	["T","<DEL>"]	[2298,1436]	[0.6154258168184252,0.3845741831815747]	[682,251]	0.0135794
	1:179806400	1:179806401-179807817	["C","<DEL>"]	[3618,116]	[0.9689341189073379,0.031065881092662024]	[1753,2]	0.56043
	1:180359426	1:180359427-180360883	["T","<DEL>"]	[3734,0]	[1.0,0.0]	[1867,0]	0.5
	1:180749736	1:180749737-180755362	["C","<DEL>"]	[3692,42]	[0.9887520085698982,0.011247991430101767]	[1825,0]	0.603995
	1:181043361	1:181043362-181043829	["A","<DEL>"]	[2730,1004]	[0.7311194429566149,0.2688805570433851]	[992,129]	0.498715
	1:181447407	1:181447408-181449742	["T","<DEL>"]	[3734,0]	[1.0,0.0]	[1867,0]	0.5
	1:181485749	1:181485750-181487963	["C","<DEL>"]	[3733,1]	[0.9997321906802357,2.678093197643278E-4]	[1866,0]	0.5
	1:181604547	1:181604548-181605511	["C","<DEL>"]	[3733,1]	[0.9997321906802357,2.678093197643278E-4]	[1866,0]	0.5
	1:181849900	1:181849901-181896477	["A","<DEL>"]	[3733,1]	[0.9997321906802357,2.678093197643278E-4]	[1866,0]	0.5
	1:181918688	1:181918689-181923031	["T","<DEL>"]	[3723,11]	[0.9970540974825924,0.0029459025174076057]	[1856,0]	0.507331
	1:182083730	1:182083731-182087623	["A","<DEL>"]	[3700,34]	[0.9908944831280129,0.009105516871987145]	[1833,0]	0.570335
	1:182119696	1:182119697-182121263	["T","<DEL>"]	[3734,0]	[1.0,0.0]	[1867,0]	0.5
	1:182546160	1:182546161-182547738	["C","<DEL>"]	[3734,0]	[1.0,0.0]	[1867,0]	0.5
	1:182603391	1:182603392-182606916	["T","<DEL>"]	[3732,2]	[0.9994643813604713,5.356186395286556E-4]	[1865,0]	0.500134
	1:182776929	1:182776930-182782193	["G","<DEL>"]	[3719,15]	[0.9959828602035351,0.004017139796464917]	[1852,0]	0.513917
	1:182787160	1:182787161-182789688	["T","<DEL>"]	[3734,0]	[1.0,0.0]	[1867,0]	0.5
	1:183031683	1:183031684-183034593	["A","<DEL>"]	[3734,0]	[1.0,0.0]	[1867,0]	0.5
	1:183549250	1:183549251-183551850	["C","<DEL>"]	[3731,3]	[0.999196572040707,8.034279592929834E-4]	[1864,0]	0.500402
	1:183633872	1:183633873-183636161	["A","<DEL>"]	[3732,2]	[0.9994643813604713,5.356186395286556E-4]	[1865,0]	0.500134
	1:184344254	1:184344255-184350805	["T","<DEL>"]	[3732,2]	[0.9994643813604713,5.356186395286556E-4]	[1865,0]	0.500134
	1:184578481	1:184578482-184579475	["A","<DEL>"]	[3733,1]	[0.9997321906802357,2.678093197643278E-4]	[1866,0]	0.5
	1:185009784	1:185009785-185011759	["C","<DEL>"]	[3524,210]	[0.9437600428494911,0.056239957150508835]	[1664,7]	0.588066
	1:185260405	1:185260406-185262410	["A","<DEL>"]	[3734,0]	[1.0,0.0]	[1867,0]	0.5
	1:185310879	1:185310880-185312015	["C","<DEL>"]	[3734,0]	[1.0,0.0]	[1867,0]	0.5
	1:185408298	1:185408299-185437639	["G","<DEL>"]	[3733,1]	[0.9997321906802357,2.678093197643278E-4]	[1866,0]	0.5
	1:185416332	1:185416333-185418623	["G","<DEL>"]	[3657,77]	[0.9793786823781467,0.02062131762185324]	[1790,0]	0.775349
	1:185489526	1:185489527-185492920	["C","<DEL>"]	[3733,1]	[0.9997321906802357,2.678093197643278E-4]	[1866,0]	0.5
	1:185783717	1:185783718-185785305	["A","<DEL>"]	[3733,1]	[0.9997321906802357,2.678093197643278E-4]	[1866,0]	0.5
	1:186198722	1:186198723-186205707	["T","<DEL>"]	[3733,1]	[0.9997321906802357,2.678093197643278E-4]	[1866,0]	0.5
	1:186651581	1:186651582-186700021	["T","<DEL>"]	[3733,1]	[0.9997321906802357,2.678093197643278E-4]	[1866,0]	0.5
	1:186706187	1:186706188-186708658	["A","<DEL>"]	[3733,1]	[0.9997321906802357,2.678093197643278E-4]	[1866,0]	0.5
	1:186715258	1:186715259-186717518	["A","<DEL>"]	[3734,0]	[1.0,0.0]	[1867,0]	0.5
	1:187222379	1:187222380-187224436	["A","<DEL>"]	[3733,1]	[0.9997321906802357,2.678093197643278E-4]	[1866,0]	0.5
	1:187409291	1:187409292-187469324	["T","<DEL>"]	[3733,1]	[0.9997321906802357,2.678093197643278E-4]	[1866,0]	0.5
	1:187464834	1:187464835-187466491	["A","<DEL>"]	[854,2880]	[0.22870915907873593,0.7712908409212641]	[111,1124]	0.0822565
	1:187558147	1:187558148-187559857	["A","<DEL>"]	[3734,0]	[1.0,0.0]	[1867,0]	0.5
	1:187589684	1:187589685-187603628	["C","<DEL>"]	[3733,1]	[0.9997321906802357,2.678093197643278E-4]	[1866,0]	0.5
	1:187593556	1:187593557-187596802	["A","<DEL>"]	[3730,4]	[0.9989287627209427,0.0010712372790573112]	[1863,0]	0.500804
	1:187716105	1:187716106-187722532	["G","<DEL>"]	[1956,1778]	[0.5238350294590252,0.47616497054097484]	[524,435]	0.275814
	1:188539457	1:188539458-188540230	["T","<DEL>"]	[331,3403]	[0.0886448848419925,0.9113551151580075]	[72,1608]	2.04312e-38
	1:188729044	1:188729045-188744667	["G","<DEL>"]	[3734,0]	[1.0,0.0]	[1867,0]	0.5
	1:188756391	1:188756392-188757158	["T","<DEL>"]	[3734,0]	[1.0,0.0]	[1867,0]	0.5
	1:188923240	1:188923241-188924235	["C","<DEL>"]	[3733,1]	[0.9997321906802357,2.678093197643278E-4]	[1866,0]	0.5
	1:188990745	1:188990746-188991608	["T","<DEL>"]	[3733,1]	[0.9997321906802357,2.678093197643278E-4]	[1866,0]	0.5
	1:189026124	1:189026125-189031234	["C","<DEL>"]	[3688,46]	[0.987680771290841,0.012319228709159078]	[1821,0]	0.622338
	1:189060559	1:189060560-189063280	["A","<DEL>"]	[3734,0]	[1.0,0.0]	[1867,0]	0.5
	1:189200861	1:189200862-189201824	["A","<DEL>"]	[3676,58]	[0.984467059453669,0.015532940546331012]	[1809,0]	0.681068
	1:189275339	1:189275340-189524574	["C","<DEL>"]	[3732,2]	[0.9994643813604713,5.356186395286556E-4]	[1865,0]	0.500134
	1:189358419	1:189358420-189515298	["T","<DEL>"]	[3734,0]	[1.0,0.0]	[1867,0]	0.5
	1:189365679	1:189365680-189371776	["T","<DEL>"]	[3731,3]	[0.999196572040707,8.034279592929834E-4]	[1864,0]	0.500402
	1:189365942	1:189365943-189459276	["T","<DEL>"]	[3732,2]	[0.9994643813604713,5.356186395286556E-4]	[1865,0]	0.500134
	1:189426285	1:189426286-189594173	["T","<DEL>"]	[3733,1]	[0.9997321906802357,2.678093197643278E-4]	[1866,0]	0.5
	1:189481255	1:189481256-189501184	["A","<DEL>"]	[3731,3]	[0.999196572040707,8.034279592929834E-4]	[1864,0]	0.500402
	1:189617619	1:189617620-189662059	["G","<DEL>"]	[3734,0]	[1.0,0.0]	[1867,0]	0.5
	1:189702011	1:189702012-189705833	["T","<DEL>"]	[3733,1]	[0.9997321906802357,2.678093197643278E-4]	[1866,0]	0.5
	1:189887719	1:189887720-189891821	["T","<DEL>"]	[3733,1]	[0.9997321906802357,2.678093197643278E-4]	[1866,0]	0.5
	1:189998312	1:189998313-190056452	["A","<DEL>"]	[3733,1]	[0.9997321906802357,2.678093197643278E-4]	[1866,0]	0.5
	1:190052609	1:190052610-190053827	["A","<DEL>"]	[3733,1]	[0.9997321906802357,2.678093197643278E-4]	[1866,0]	0.5
	1:190283138	1:190283139-190284994	["G","<DEL>"]	[3734,0]	[1.0,0.0]	[1867,0]	0.5
	1:191195376	1:191195377-191209306	["A","<DEL>"]	[3733,1]	[0.9997321906802357,2.678093197643278E-4]	[1866,0]	0.5
	1:191657121	1:191657122-191661087	["T","<DEL>"]	[3672,62]	[0.9833958221746116,0.016604177825388325]	[1805,0]	0.701229
	1:191693327	1:191693328-191695362	["G","<DEL>"]	[3734,0]	[1.0,0.0]	[1867,0]	0.5
	1:191717051	1:191717052-191726737	["A","<DEL>"]	[3731,3]	[0.999196572040707,8.034279592929834E-4]	[1864,0]	0.500402
	1:191916413	1:191916414-191918566	["T","<DEL>"]	[3573,161]	[0.9568826995179432,0.043117300482056774]	[1709,3]	0.887451
	1:191960476	1:191960477-191990378	["T","<DEL>"]	[3733,1]	[0.9997321906802357,2.678093197643278E-4]	[1866,0]	0.5
	1:192027062	1:192027063-192057653	["T","<DEL>"]	[3734,0]	[1.0,0.0]	[1867,0]	0.5
	1:192079596	1:192079597-192084363	["A","<DEL>"]	[3733,1]	[0.9997321906802357,2.678093197643278E-4]	[1866,0]	0.5
	1:192090861	1:192090862-192091998	["A","<DEL>"]	[3601,133]	[0.9643813604713444,0.0356186395286556]	[1737,3]	0.400771
	1:192170983	1:192170984-192177201	["T","<DEL>"]	[3733,1]	[0.9997321906802357,2.678093197643278E-4]	[1866,0]	0.5
	1:192182720	1:192182721-192189600	["T","<DEL>"]	[3732,2]	[0.9994643813604713,5.356186395286556E-4]	[1865,0]	0.500134
	1:192860356	1:192860357-192861911	["T","<DEL>"]	[3722,12]	[0.9967862881628281,0.0032137118371719335]	[1855,0]	0.508787
	1:192873786	1:192873787-192896027	["T","<DEL>"]	[3730,4]	[0.9989287627209427,0.0010712372790573112]	[1863,0]	0.500804
	1:193125345	1:193125346-193136597	["A","<DEL>"]	[3734,0]	[1.0,0.0]	[1867,0]	0.5
	1:193235424	1:193235425-193235655	["A","<DEL>"]	[77,3657]	[0.02062131762185324,0.9793786823781467]	[26,1816]	2.55466e-40
	1:193259386	1:193259387-193269277	["T","<DEL>"]	[3732,2]	[0.9994643813604713,5.356186395286556E-4]	[1865,0]	0.500134
	1:193365894	1:193365895-193369881	["G","<DEL>"]	[3734,0]	[1.0,0.0]	[1867,0]	0.5
	1:193421210	1:193421211-193425524	["T","<DEL>"]	[3732,2]	[0.9994643813604713,5.356186395286556E-4]	[1865,0]	0.500134
	1:193541902	1:193541903-193543049	["G","<DEL>"]	[3733,1]	[0.9997321906802357,2.678093197643278E-4]	[1866,0]	0.5
	1:193623263	1:193623264-193635755	["T","<DEL>"]	[3734,0]	[1.0,0.0]	[1867,0]	0.5
	1:193648897	1:193648898-193683098	["T","<DEL>"]	[3727,7]	[0.9981253347616497,0.0018746652383502945]	[1860,0]	0.502809
	1:193721303	1:193721304-193730250	["T","<DEL>"]	[3732,2]	[0.9994643813604713,5.356186395286556E-4]	[1865,0]	0.500134
	1:193999082	1:193999083-194000156	["C","<DEL>"]	[3730,4]	[0.9989287627209427,0.0010712372790573112]	[1863,0]	0.500804
	1:194239131	1:194239132-194248220	["A","<DEL>"]	[3734,0]	[1.0,0.0]	[1867,0]	0.5
	1:194451130	1:194451131-194454293	["T","<DEL>"]	[1272,2462]	[0.34065345474022496,0.659346545259775]	[210,805]	0.487092
	1:194517613	1:194517614-194517872	["C","<DEL>"]	[888,2846]	[0.2378146759507231,0.762185324049277]	[142,1121]	4.64805e-06
	1:194575530	1:194575531-194578073	["G","<DEL>"]	[3730,4]	[0.9989287627209427,0.0010712372790573112]	[1863,0]	0.500804
	1:194797728	1:194797729-194798704	["A","<DEL>"]	[3734,0]	[1.0,0.0]	[1867,0]	0.5
	1:195032560	1:195032561-195041154	["T","<DEL>"]	[3733,1]	[0.9997321906802357,2.678093197643278E-4]	[1866,0]	0.5
	1:195329414	1:195329415-195395855	["G","<DEL>"]	[3734,0]	[1.0,0.0]	[1867,0]	0.5
	1:195736956	1:195736957-195738532	["A","<DEL>"]	[3733,1]	[0.9997321906802357,2.678093197643278E-4]	[1866,0]	0.5
	1:195750092	1:195750093-195752858	["C","<DEL>"]	[3734,0]	[1.0,0.0]	[1867,0]	0.5
	1:195803755	1:195803756-195808491	["G","<DEL>"]	[3734,0]	[1.0,0.0]	[1867,0]	0.5
	1:195820863	1:195820864-195826991	["A","<DEL>"]	[3733,1]	[0.9997321906802357,2.678093197643278E-4]	[1866,0]	0.5
	1:195826928	1:195826929-195875427	["A","<DEL>"]	[3730,4]	[0.9989287627209427,0.0010712372790573112]	[1863,0]	0.500804
	1:196008004	1:196008005-196009394	["G","<DEL>"]	[3732,2]	[0.9994643813604713,5.356186395286556E-4]	[1865,0]	0.500134
	1:196602660	1:196602661-196604070	["A","<DEL>"]	[3732,2]	[0.9994643813604713,5.356186395286556E-4]	[1865,0]	0.500134
	1:196939067	1:196939068-196952224	["A","<DEL>"]	[3733,1]	[0.9997321906802357,2.678093197643278E-4]	[1866,0]	0.5
	1:197141429	1:197141430-197145413	["A","<DEL>"]	[3734,0]	[1.0,0.0]	[1867,0]	0.5
	1:197268747	1:197268748-197269703	["C","<DEL>"]	[3734,0]	[1.0,0.0]	[1867,0]	0.5
	1:197388239	1:197388240-197390271	["T","<DEL>"]	[3733,1]	[0.9997321906802357,2.678093197643278E-4]	[1866,0]	0.5
	1:197509776	1:197509777-197511234	["T","<DEL>"]	[3733,1]	[0.9997321906802357,2.678093197643278E-4]	[1866,0]	0.5
	1:197624505	1:197624506-197626476	["T","<DEL>"]	[3733,1]	[0.9997321906802357,2.678093197643278E-4]	[1866,0]	0.5
	1:197834682	1:197834683-197839715	["A","<DEL>"]	[3730,4]	[0.9989287627209427,0.0010712372790573112]	[1863,0]	0.500804
	1:197894023	1:197894024-197894309	["T","<DEL>"]	[1906,1828]	[0.5104445634708088,0.4895554365291912]	[422,383]	2.56512e-09
	1:198003587	1:198003588-198007007	["T","<DEL>"]	[3673,61]	[0.983663631494376,0.016336368505623994]	[1806,0]	0.696184
	1:198017206	1:198017207-198019155	["T","<DEL>"]	[3731,3]	[0.999196572040707,8.034279592929834E-4]	[1864,0]	0.500402
	1:198038728	1:198038729-198053796	["A","<DEL>"]	[3733,1]	[0.9997321906802357,2.678093197643278E-4]	[1866,0]	0.5
	1:198291659	1:198291660-198293438	["G","<DEL>"]	[3733,1]	[0.9997321906802357,2.678093197643278E-4]	[1866,0]	0.5
	1:198304643	1:198304644-198310296	["G","<DEL>"]	[3592,142]	[0.9619710765934655,0.03802892340653455]	[1729,4]	0.264386
	1:198476744	1:198476745-198481633	["A","<DEL>"]	[3734,0]	[1.0,0.0]	[1867,0]	0.5
	1:198490409	1:198490410-198527627	["T","<DEL>"]	[3731,3]	[0.999196572040707,8.034279592929834E-4]	[1864,0]	0.500402
	1:198600797	1:198600798-198603849	["A","<DEL>"]	[3733,1]	[0.9997321906802357,2.678093197643278E-4]	[1866,0]	0.5
	1:198773750	1:198773751-198775414	["C","<DEL>"]	[2853,881]	[0.7640599892876272,0.23594001071237278]	[1075,89]	0.0583176
	1:198789785	1:198789786-198794976	["T","<DEL>"]	[3730,4]	[0.9989287627209427,0.0010712372790573112]	[1863,0]	0.500804
	1:198946276	1:198946277-198954809	["C","<DEL>"]	[3733,1]	[0.9997321906802357,2.678093197643278E-4]	[1866,0]	0.5
	1:199110033	1:199110034-199113824	["G","<DEL>"]	[3186,548]	[0.8532404927691484,0.14675950723085163]	[1361,42]	0.67794
	1:199229159	1:199229160-199231646	["C","<DEL>"]	[3734,0]	[1.0,0.0]	[1867,0]	0.5
	1:199540944	1:199540945-199545813	["A","<DEL>"]	[3723,11]	[0.9970540974825924,0.0029459025174076057]	[1856,0]	0.507331
	1:199563997	1:199563998-199566654	["C","<DEL>"]	[3595,139]	[0.9627745045527585,0.03722549544724156]	[1730,2]	0.870472
	1:199725892	1:199725893-199727222	["G","<DEL>"]	[3728,6]	[0.998393144081414,0.0016068559185859668]	[1861,0]	0.502007
	1:200063762	1:200063763-200064778	["G","<DEL>"]	[3734,0]	[1.0,0.0]	[1867,0]	0.5
	1:200189950	1:200189951-200190762	["C","<DEL>"]	[3710,24]	[0.9935725763256561,0.006427423674343867]	[1843,0]	0.535842
	1:200623341	1:200623342-200626701	["A","<DEL>"]	[3731,3]	[0.999196572040707,8.034279592929834E-4]	[1864,0]	0.500402
	1:200734507	1:200734508-200739696	["C","<DEL>"]	[3734,0]	[1.0,0.0]	[1867,0]	0.5
	1:200785902	1:200785903-200789341	["G","<DEL>"]	[3733,1]	[0.9997321906802357,2.678093197643278E-4]	[1866,0]	0.5
	1:200793021	1:200793022-200796822	["T","<DEL>"]	[3733,1]	[0.9997321906802357,2.678093197643278E-4]	[1866,0]	0.5
	1:200899329	1:200899330-200907217	["A","<DEL>"]	[3733,1]	[0.9997321906802357,2.678093197643278E-4]	[1866,0]	0.5
	1:201098257	1:201098258-201098980	["A","<DEL>"]	[3734,0]	[1.0,0.0]	[1867,0]	0.5
	1:201150282	1:201150283-201150963	["A","<DEL>"]	[3734,0]	[1.0,0.0]	[1867,0]	0.5
	1:201248234	1:201248235-201251242	["T","<DEL>"]	[3730,4]	[0.9989287627209427,0.0010712372790573112]	[1863,0]	0.500804
	1:201378187	1:201378188-201392401	["T","<DEL>"]	[3732,2]	[0.9994643813604713,5.356186395286556E-4]	[1865,0]	0.500134
	1:201854945	1:201854946-201856644	["C","<DEL>"]	[3733,1]	[0.9997321906802357,2.678093197643278E-4]	[1866,0]	0.5
	1:202295123	1:202295124-202297693	["C","<DEL>"]	[3733,1]	[0.9997321906802357,2.678093197643278E-4]	[1866,0]	0.5
	1:202675336	1:202675337-202678750	["C","<DEL>"]	[3732,2]	[0.9994643813604713,5.356186395286556E-4]	[1865,0]	0.500134
	1:202834692	1:202834693-202837502	["C","<DEL>"]	[3734,0]	[1.0,0.0]	[1867,0]	0.5
	1:202949254	1:202949255-202950353	["A","<DEL>"]	[3733,1]	[0.9997321906802357,2.678093197643278E-4]	[1866,0]	0.5
	1:203064255	1:203064256-203065179	["A","<DEL>"]	[3649,85]	[0.9772362078200322,0.02276379217996786]	[1782,0]	0.435656
	1:203384227	1:203384228-203449915	["G","<DEL>"]	[3733,1]	[0.9997321906802357,2.678093197643278E-4]	[1866,0]	0.5
	1:203543587	1:203543588-203549274	["C","<DEL>"]	[3730,4]	[0.9989287627209427,0.0010712372790573112]	[1863,0]	0.500804
	1:203684359	1:203684360-203686286	["C","<DEL>"]	[3046,688]	[0.8157471880021425,0.18425281199785754]	[1238,59]	0.513258
	1:203786461	1:203786462-203787468	["G","<DEL>"]	[3678,56]	[0.9850026780931976,0.014997321906802356]	[1811,0]	0.671038
	1:203889309	1:203889310-203891521	["T","<DEL>"]	[3733,1]	[0.9997321906802357,2.678093197643278E-4]	[1866,0]	0.5
	1:203894306	1:203894307-203895914	["G","<DEL>"]	[3726,8]	[0.9978575254418853,0.0021424745581146223]	[1859,0]	0.503743
	1:203907411	1:203907412-203921826	["C","<DEL>"]	[3715,19]	[0.9949116229244778,0.005088377075522228]	[1848,0]	0.52249
	1:203935847	1:203935848-203945450	["C","<DEL>"]	[3730,4]	[0.9989287627209427,0.0010712372790573112]	[1863,0]	0.500804
	1:203987261	1:203987262-203988956	["A","<DEL>"]	[3733,1]	[0.9997321906802357,2.678093197643278E-4]	[1866,0]	0.5
	1:204316365	1:204316366-204324998	["T","<DEL>"]	[3732,2]	[0.9994643813604713,5.356186395286556E-4]	[1865,0]	0.500134
	1:204325872	1:204325873-204331925	["A","<DEL>"]	[3723,11]	[0.9970540974825924,0.0029459025174076057]	[1856,0]	0.507331
	1:204381817	1:204381818-204384641	["G","<DEL>"]	[3732,2]	[0.9994643813604713,5.356186395286556E-4]	[1865,0]	0.500134
	1:204387443	1:204387444-204392417	["A","<DEL>"]	[3733,1]	[0.9997321906802357,2.678093197643278E-4]	[1866,0]	0.5
	1:204570074	1:204570075-204572354	["T","<DEL>"]	[3733,1]	[0.9997321906802357,2.678093197643278E-4]	[1866,0]	0.5
	1:204666433	1:204666434-204672538	["G","<DEL>"]	[3732,2]	[0.9994643813604713,5.356186395286556E-4]	[1865,0]	0.500134
	1:204844740	1:204844741-204846863	["A","<DEL>"]	[3734,0]	[1.0,0.0]	[1867,0]	0.5
	1:204886236	1:204886237-204887496	["T","<DEL>"]	[3734,0]	[1.0,0.0]	[1867,0]	0.5
	1:205165030	1:205165031-205171444	["C","<DEL>"]	[3733,1]	[0.9997321906802357,2.678093197643278E-4]	[1866,0]	0.5
	1:205408683	1:205408684-205409942	["G","<DEL>"]	[3729,5]	[0.9986609534011783,0.001339046598821639]	[1864,2]	5.3849e-07
	1:205523616	1:205523617-205526159	["C","<DEL>"]	[3733,1]	[0.9997321906802357,2.678093197643278E-4]	[1866,0]	0.5
	1:205878620	1:205878621-205886569	["T","<DEL>"]	[3733,1]	[0.9997321906802357,2.678093197643278E-4]	[1866,0]	0.5
	1:206325194	1:206325195-206331805	["C","<DEL>"]	[3708,26]	[0.9930369576861274,0.006963042313872523]	[1841,0]	0.541953
	1:206571279	1:206571280-206573500	["T","<DEL>"]	[3733,1]	[0.9997321906802357,2.678093197643278E-4]	[1866,0]	0.5
	1:206669839	1:206669840-206674096	["T","<DEL>"]	[3733,1]	[0.9997321906802357,2.678093197643278E-4]	[1866,0]	0.5
	1:206807125	1:206807126-206811112	["A","<DEL>"]	[3734,0]	[1.0,0.0]	[1867,0]	0.5
	1:206814689	1:206814690-206815671	["A","<DEL>"]	[3717,17]	[0.9954472415640064,0.0045527584359935725]	[1850,0]	0.517961
	1:206846460	1:206846461-206850791	["A","<DEL>"]	[3734,0]	[1.0,0.0]	[1867,0]	0.5
	1:206933881	1:206933882-206935061	["G","<DEL>"]	[3733,1]	[0.9997321906802357,2.678093197643278E-4]	[1866,0]	0.5
	1:206959184	1:206959185-207024855	["C","<DEL>"]	[3734,0]	[1.0,0.0]	[1867,0]	0.5
	1:207029889	1:207029890-207040836	["T","<DEL>"]	[3734,0]	[1.0,0.0]	[1867,0]	0.5
	1:207292370	1:207292371-207293192	["C","<DEL>"]	[1177,2557]	[0.3152115693626138,0.6847884306373861]	[184,874]	0.893454
	1:207346315	1:207346316-207351813	["C","<DEL>"]	[3734,0]	[1.0,0.0]	[1867,0]	0.5
	1:207541993	1:207541994-207545616	["G","<DEL>"]	[1701,2033]	[0.4555436529191216,0.5444563470808784]	[389,555]	0.870344
	1:207591305	1:207591306-207592493	["T","<DEL>"]	[3732,2]	[0.9994643813604713,5.356186395286556E-4]	[1865,0]	0.500134
	1:207841049	1:207841050-207845850	["G","<DEL>"]	[3731,3]	[0.999196572040707,8.034279592929834E-4]	[1864,0]	0.500402
	1:207899362	1:207899363-207903451	["G","<DEL>"]	[3733,1]	[0.9997321906802357,2.678093197643278E-4]	[1866,0]	0.5
	1:207950001	1:207950002-207951805	["T","<DEL>"]	[3731,3]	[0.999196572040707,8.034279592929834E-4]	[1864,0]	0.500402
	1:208210984	1:208210985-208215343	["A","<DEL>"]	[3732,2]	[0.9994643813604713,5.356186395286556E-4]	[1865,0]	0.500134
	1:208371285	1:208371286-208375775	["A","<DEL>"]	[3734,0]	[1.0,0.0]	[1867,0]	0.5
	1:208487763	1:208487764-208490688	["T","<DEL>"]	[3730,4]	[0.9989287627209427,0.0010712372790573112]	[1863,0]	0.500804
	1:208992223	1:208992224-208999442	["T","<DEL>"]	[3733,1]	[0.9997321906802357,2.678093197643278E-4]	[1866,0]	0.5
	1:209193770	1:209193771-209203215	["T","<DEL>"]	[3733,1]	[0.9997321906802357,2.678093197643278E-4]	[1866,0]	0.5
	1:209738703	1:209738704-209745073	["T","<DEL>"]	[3733,1]	[0.9997321906802357,2.678093197643278E-4]	[1866,0]	0.5
	1:209759583	1:209759584-209761278	["T","<DEL>"]	[3732,2]	[0.9994643813604713,5.356186395286556E-4]	[1865,0]	0.500134
	1:209935336	1:209935337-209936080	["G","<DEL>"]	[3320,414]	[0.8891269416175683,0.11087305838243171]	[1453,0]	8.08282e-12
	1:209937885	1:209937886-209938815	["A","<DEL>"]	[3734,0]	[1.0,0.0]	[1867,0]	0.5
	1:210078046	1:210078047-210085986	["A","<DEL>"]	[1590,2144]	[0.4258168184252812,0.5741831815747188]	[319,596]	0.0685385
	1:210141620	1:210141621-210144766	["T","<DEL>"]	[3733,1]	[0.9997321906802357,2.678093197643278E-4]	[1866,0]	0.5
	1:210289994	1:210289995-210292261	["A","<DEL>"]	[3733,1]	[0.9997321906802357,2.678093197643278E-4]	[1866,0]	0.5
	1:210321674	1:210321675-210326633	["A","<DEL>"]	[3734,0]	[1.0,0.0]	[1867,0]	0.5
	1:210672776	1:210672777-210675272	["T","<DEL>"]	[3734,0]	[1.0,0.0]	[1867,0]	0.5
	1:210697811	1:210697812-210739997	["G","<DEL>"]	[3733,1]	[0.9997321906802357,2.678093197643278E-4]	[1866,0]	0.5
	1:210722429	1:210722430-210724906	["T","<DEL>"]	[3658,76]	[0.9796464916979111,0.020353508302088912]	[1791,0]	0.770582
	1:210899012	1:210899013-210903315	["C","<DEL>"]	[3733,1]	[0.9997321906802357,2.678093197643278E-4]	[1866,0]	0.5
	1:211043096	1:211043097-211045238	["A","<DEL>"]	[3734,0]	[1.0,0.0]	[1867,0]	0.5
	1:211208689	1:211208690-211211386	["C","<DEL>"]	[3734,0]	[1.0,0.0]	[1867,0]	0.5
	1:211369286	1:211369287-211370499	["A","<DEL>"]	[3734,0]	[1.0,0.0]	[1867,0]	0.5
	1:211537204	1:211537205-211613217	["G","<DEL>"]	[3733,1]	[0.9997321906802357,2.678093197643278E-4]	[1866,0]	0.5
	1:211829879	1:211829880-211833335	["G","<DEL>"]	[3732,2]	[0.9994643813604713,5.356186395286556E-4]	[1865,0]	0.500134
	1:211964269	1:211964270-211966074	["C","<DEL>"]	[3733,1]	[0.9997321906802357,2.678093197643278E-4]	[1866,0]	0.5
	1:211965041	1:211965042-211965830	["A","<DEL>"]	[3583,151]	[0.9595607927155865,0.0404392072844135]	[1717,1]	0.295646
	1:211980616	1:211980617-211981671	["A","<DEL>"]	[3729,5]	[0.9986609534011783,0.001339046598821639]	[1862,0]	0.501339
	1:212313599	1:212313600-212319131	["A","<DEL>"]	[3734,0]	[1.0,0.0]	[1867,0]	0.5
	1:212667828	1:212667829-212681097	["C","<DEL>"]	[3732,2]	[0.9994643813604713,5.356186395286556E-4]	[1865,0]	0.500134
	1:212972814	1:212972815-212973637	["A","<DEL>"]	[3734,0]	[1.0,0.0]	[1867,0]	0.5
	1:213002361	1:213002362-213013661	["C","<DEL>"]	[3607,127]	[0.9659882163899304,0.03401178361006963]	[1744,4]	0.111823
	1:213039225	1:213039226-213041513	["T","<DEL>"]	[3733,1]	[0.9997321906802357,2.678093197643278E-4]	[1866,0]	0.5
	1:213084232	1:213084233-213086240	["C","<DEL>"]	[939,2795]	[0.2514729512587038,0.7485270487412962]	[177,1105]	1.30211e-12
	1:213440176	1:213440177-213441603	["G","<DEL>"]	[3690,44]	[0.9882163899303695,0.011783610069630423]	[1823,0]	0.613061
	1:213667128	1:213667129-213668288	["A","<DEL>"]	[3726,8]	[0.9978575254418853,0.0021424745581146223]	[1859,0]	0.503743
	1:213751959	1:213751960-213755586	["T","<DEL>"]	[3727,7]	[0.9981253347616497,0.0018746652383502945]	[1860,0]	0.502809
	1:213973653	1:213973654-213975092	["C","<DEL>"]	[3734,0]	[1.0,0.0]	[1867,0]	0.5
	1:214127932	1:214127933-214129150	["A","<DEL>"]	[3734,0]	[1.0,0.0]	[1867,0]	0.5
	1:214267426	1:214267427-214277098	["T","<DEL>"]	[3733,1]	[0.9997321906802357,2.678093197643278E-4]	[1866,0]	0.5
	1:214417568	1:214417569-214418770	["G","<DEL>"]	[3733,1]	[0.9997321906802357,2.678093197643278E-4]	[1866,0]	0.5
	1:214436406	1:214436407-214446082	["T","<DEL>"]	[3734,0]	[1.0,0.0]	[1867,0]	0.5
	1:214471162	1:214471163-214473847	["T","<DEL>"]	[3728,6]	[0.998393144081414,0.0016068559185859668]	[1861,0]	0.502007
	1:214777904	1:214777905-214779320	["T","<DEL>"]	[3734,0]	[1.0,0.0]	[1867,0]	0.5
	1:215432214	1:215432215-215452826	["A","<DEL>"]	[3733,1]	[0.9997321906802357,2.678093197643278E-4]	[1866,0]	0.5
	1:215492405	1:215492406-215501003	["A","<DEL>"]	[3686,48]	[0.9871451526513123,0.012854847348687734]	[1819,0]	0.631803
	1:215654325	1:215654326-215656079	["C","<DEL>"]	[3734,0]	[1.0,0.0]	[1867,0]	0.5
	1:215725235	1:215725236-215729672	["C","<DEL>"]	[3727,7]	[0.9981253347616497,0.0018746652383502945]	[1860,0]	0.502809
	1:215858119	1:215858120-215862498	["T","<DEL>"]	[3707,27]	[0.9927691483663631,0.00723085163363685]	[1840,0]	0.545165
	1:216605821	1:216605822-216643046	["A","<DEL>"]	[3734,0]	[1.0,0.0]	[1867,0]	0.5
	1:216625586	1:216625587-216652894	["C","<DEL>"]	[3733,1]	[0.9997321906802357,2.678093197643278E-4]	[1866,0]	0.5
	1:216900559	1:216900560-216906675	["T","<DEL>"]	[3733,1]	[0.9997321906802357,2.678093197643278E-4]	[1866,0]	0.5
	1:217129281	1:217129282-217130045	["G","<DEL>"]	[3733,1]	[0.9997321906802357,2.678093197643278E-4]	[1866,0]	0.5
	1:217175639	1:217175640-217179006	["G","<DEL>"]	[3732,2]	[0.9994643813604713,5.356186395286556E-4]	[1865,0]	0.500134
	1:217457966	1:217457967-217458400	["A","<DEL>"]	[3210,524]	[0.8596679164434923,0.14033208355650775]	[1373,30]	0.195727
	1:217487638	1:217487639-217488485	["G","<DEL>"]	[3732,2]	[0.9994643813604713,5.356186395286556E-4]	[1865,0]	0.500134
	1:217828221	1:217828222-217829394	["A","<DEL>"]	[3733,1]	[0.9997321906802357,2.678093197643278E-4]	[1866,0]	0.5
	1:218169724	1:218169725-218172602	["G","<DEL>"]	[3733,1]	[0.9997321906802357,2.678093197643278E-4]	[1866,0]	0.5
	1:218179166	1:218179167-218191938	["T","<DEL>"]	[3732,2]	[0.9994643813604713,5.356186395286556E-4]	[1865,0]	0.500134
	1:218873152	1:218873153-218877313	["T","<DEL>"]	[3734,0]	[1.0,0.0]	[1867,0]	0.5
	1:219165498	1:219165499-219177137	["T","<DEL>"]	[3733,1]	[0.9997321906802357,2.678093197643278E-4]	[1866,0]	0.5
	1:219273179	1:219273180-219287369	["A","<DEL>"]	[3733,1]	[0.9997321906802357,2.678093197643278E-4]	[1866,0]	0.5
	1:219285365	1:219285366-219288907	["A","<DEL>"]	[3734,0]	[1.0,0.0]	[1867,0]	0.5
	1:219380069	1:219380070-219417422	["T","<DEL>"]	[3734,0]	[1.0,0.0]	[1867,0]	0.5
	1:219401715	1:219401716-219402590	["G","<DEL>"]	[3734,0]	[1.0,0.0]	[1867,0]	0.5
	1:219456865	1:219456866-219459612	["T","<DEL>"]	[3734,0]	[1.0,0.0]	[1867,0]	0.5
	1:219593570	1:219593571-219597517	["G","<DEL>"]	[3733,1]	[0.9997321906802357,2.678093197643278E-4]	[1866,0]	0.5
	1:219684218	1:219684219-219747892	["A","<DEL>"]	[3733,1]	[0.9997321906802357,2.678093197643278E-4]	[1866,0]	0.5
	1:220027516	1:220027517-220030534	["T","<DEL>"]	[3734,0]	[1.0,0.0]	[1867,0]	0.5
	1:220213968	1:220213969-220214958	["G","<DEL>"]	[3733,1]	[0.9997321906802357,2.678093197643278E-4]	[1866,0]	0.5
	1:220245139	1:220245140-220248502	["C","<DEL>"]	[3733,1]	[0.9997321906802357,2.678093197643278E-4]	[1866,0]	0.5
	1:220288666	1:220288667-220291331	["A","<DEL>"]	[3683,51]	[0.9863417246920193,0.013658275307980718]	[1816,0]	0.646296
	1:220291662	1:220291663-220293702	["G","<DEL>"]	[3689,45]	[0.9879485806106052,0.012051419389394752]	[1822,0]	0.617674
	1:220502945	1:220502946-220503585	["G","<DEL>"]	[3039,695]	[0.8138725227637922,0.18612747723620782]	[1231,59]	0.423081
	1:220631996	1:220631997-220633006	["A","<DEL>"]	[3733,1]	[0.9997321906802357,2.678093197643278E-4]	[1866,0]	0.5
	1:220848483	1:220848484-220854694	["C","<DEL>"]	[3734,0]	[1.0,0.0]	[1867,0]	0.5
	1:221113790	1:221113791-221118694	["G","<DEL>"]	[3732,2]	[0.9994643813604713,5.356186395286556E-4]	[1865,0]	0.500134
	1:221379101	1:221379102-221382522	["G","<DEL>"]	[3655,79]	[0.9788430637386181,0.021156936261381896]	[1788,0]	0.784771
	1:221388993	1:221388994-221392646	["T","<DEL>"]	[3734,0]	[1.0,0.0]	[1867,0]	0.5
	1:221707034	1:221707035-221714406	["T","<DEL>"]	[3733,1]	[0.9997321906802357,2.678093197643278E-4]	[1866,0]	0.5
	1:221925344	1:221925345-221930023	["T","<DEL>"]	[3733,1]	[0.9997321906802357,2.678093197643278E-4]	[1866,0]	0.5
	1:222294531	1:222294532-222302800	["C","<DEL>"]	[3733,1]	[0.9997321906802357,2.678093197643278E-4]	[1866,0]	0.5
	1:222302490	1:222302491-222304257	["T","<DEL>"]	[3733,1]	[0.9997321906802357,2.678093197643278E-4]	[1866,0]	0.5
	1:222374152	1:222374153-222380550	["G","<DEL>"]	[2527,1207]	[0.6767541510444564,0.32324584895554365]	[857,197]	0.811973
	1:222423182	1:222423183-222425422	["G","<DEL>"]	[3729,5]	[0.9986609534011783,0.001339046598821639]	[1862,0]	0.501339
	1:222493992	1:222493993-222499729	["A","<DEL>"]	[3733,1]	[0.9997321906802357,2.678093197643278E-4]	[1866,0]	0.5
	1:222550260	1:222550261-222551217	["C","<DEL>"]	[3732,2]	[0.9994643813604713,5.356186395286556E-4]	[1865,0]	0.500134
	1:222710086	1:222710087-222711770	["A","<DEL>"]	[3733,1]	[0.9997321906802357,2.678093197643278E-4]	[1866,0]	0.5
	1:222778302	1:222778303-222780560	["T","<DEL>"]	[3734,0]	[1.0,0.0]	[1867,0]	0.5
	1:222918158	1:222918159-222925688	["A","<DEL>"]	[3734,0]	[1.0,0.0]	[1867,0]	0.5
	1:223048821	1:223048822-223070578	["C","<DEL>"]	[3734,0]	[1.0,0.0]	[1867,0]	0.5
	1:223364079	1:223364080-223366382	["T","<DEL>"]	[3732,2]	[0.9994643813604713,5.356186395286556E-4]	[1865,0]	0.500134
	1:223482279	1:223482280-223485160	["C","<DEL>"]	[3734,0]	[1.0,0.0]	[1867,0]	0.5
	1:224085365	1:224085366-224095444	["G","<DEL>"]	[3733,1]	[0.9997321906802357,2.678093197643278E-4]	[1866,0]	0.5
	1:224324258	1:224324259-224325058	["T","<DEL>"]	[3733,1]	[0.9997321906802357,2.678093197643278E-4]	[1866,0]	0.5
	1:224396967	1:224396968-224401666	["A","<DEL>"]	[3733,1]	[0.9997321906802357,2.678093197643278E-4]	[1866,0]	0.5
	1:224538837	1:224538838-224544120	["G","<DEL>"]	[3733,1]	[0.9997321906802357,2.678093197643278E-4]	[1866,0]	0.5
	1:224756613	1:224756614-224757725	["T","<DEL>"]	[3733,1]	[0.9997321906802357,2.678093197643278E-4]	[1866,0]	0.5
	1:224815517	1:224815518-224818177	["T","<DEL>"]	[3731,3]	[0.999196572040707,8.034279592929834E-4]	[1864,0]	0.500402
	1:224993641	1:224993642-224996542	["G","<DEL>"]	[3733,1]	[0.9997321906802357,2.678093197643278E-4]	[1866,0]	0.5
	1:225087288	1:225087289-225098382	["G","<DEL>"]	[3734,0]	[1.0,0.0]	[1867,0]	0.5
	1:225158791	1:225158792-225267153	["A","<DEL>"]	[3733,1]	[0.9997321906802357,2.678093197643278E-4]	[1866,0]	0.5
	1:225432041	1:225432042-225434366	["T","<DEL>"]	[3733,1]	[0.9997321906802357,2.678093197643278E-4]	[1866,0]	0.5
	1:225507005	1:225507006-225517079	["C","<DEL>"]	[3731,3]	[0.999196572040707,8.034279592929834E-4]	[1864,0]	0.500402
	1:225581941	1:225581942-225583822	["T","<DEL>"]	[3734,0]	[1.0,0.0]	[1867,0]	0.5
	1:225827283	1:225827284-225832376	["T","<DEL>"]	[3733,1]	[0.9997321906802357,2.678093197643278E-4]	[1866,0]	0.5
	1:226138348	1:226138349-226140511	["A","<DEL>"]	[3731,3]	[0.999196572040707,8.034279592929834E-4]	[1864,0]	0.500402
	1:226192422	1:226192423-226193943	["A","<DEL>"]	[3729,5]	[0.9986609534011783,0.001339046598821639]	[1862,0]	0.501339
	1:226195883	1:226195884-226197445	["G","<DEL>"]	[3733,1]	[0.9997321906802357,2.678093197643278E-4]	[1866,0]	0.5
	1:226459295	1:226459296-226463656	["A","<DEL>"]	[3733,1]	[0.9997321906802357,2.678093197643278E-4]	[1866,0]	0.5
	1:227054876	1:227054877-227056182	["C","<DEL>"]	[3728,6]	[0.998393144081414,0.0016068559185859668]	[1861,0]	0.502007
	1:227263353	1:227263354-227266357	["G","<DEL>"]	[3725,9]	[0.997589716122121,0.00241028387787895]	[1858,0]	0.504808
	1:227340205	1:227340206-227345910	["A","<DEL>"]	[3730,4]	[0.9989287627209427,0.0010712372790573112]	[1863,0]	0.500804
	1:227417133	1:227417134-227426045	["T","<DEL>"]	[3734,0]	[1.0,0.0]	[1867,0]	0.5
	1:227524333	1:227524334-227538063	["G","<DEL>"]	[3733,1]	[0.9997321906802357,2.678093197643278E-4]	[1866,0]	0.5
	1:227660820	1:227660821-227664048	["G","<DEL>"]	[3734,0]	[1.0,0.0]	[1867,0]	0.5
	1:227725402	1:227725403-227727169	["A","<DEL>"]	[3734,0]	[1.0,0.0]	[1867,0]	0.5
	1:227776712	1:227776713-227779063	["T","<DEL>"]	[3691,43]	[0.9884841992501339,0.011515800749866096]	[1824,0]	0.6085
	1:227906297	1:227906298-227907322	["A","<DEL>"]	[3731,3]	[0.999196572040707,8.034279592929834E-4]	[1864,0]	0.500402
	1:228139828	1:228139829-228143876	["C","<DEL>"]	[3728,6]	[0.998393144081414,0.0016068559185859668]	[1861,0]	0.502007
	1:228252103	1:228252104-228253279	["T","<DEL>"]	[3708,26]	[0.9930369576861274,0.006963042313872523]	[1845,4]	4.13374e-07
	1:228368426	1:228368427-228372572	["C","<DEL>"]	[3731,3]	[0.999196572040707,8.034279592929834E-4]	[1864,0]	0.500402
	1:228480825	1:228480826-228483074	["A","<DEL>"]	[3718,16]	[0.9957150508837708,0.004284949116229245]	[1859,8]	2.72828e-23
	1:228541574	1:228541575-228544550	["T","<DEL>"]	[3729,5]	[0.9986609534011783,0.001339046598821639]	[1864,2]	5.3849e-07
	1:228846854	1:228846855-228855713	["T","<DEL>"]	[3730,4]	[0.9989287627209427,0.0010712372790573112]	[1863,0]	0.500804
	1:229080098	1:229080099-229083487	["T","<DEL>"]	[3734,0]	[1.0,0.0]	[1867,0]	0.5
	1:229373388	1:229373389-229373766	["G","<DEL>"]	[2327,1407]	[0.6231922870915908,0.3768077129084092]	[668,208]	1.58703e-08
	1:229411422	1:229411423-229413672	["C","<DEL>"]	[3733,1]	[0.9997321906802357,2.678093197643278E-4]	[1866,0]	0.5
	1:229530774	1:229530775-229531857	["T","<DEL>"]	[3727,7]	[0.9981253347616497,0.0018746652383502945]	[1860,0]	0.502809
	1:229617164	1:229617165-229619736	["A","<DEL>"]	[3733,1]	[0.9997321906802357,2.678093197643278E-4]	[1866,0]	0.5
	1:229709607	1:229709608-229711598	["T","<DEL>"]	[3734,0]	[1.0,0.0]	[1867,0]	0.5
	1:229718626	1:229718627-229723422	["C","<DEL>"]	[3733,1]	[0.9997321906802357,2.678093197643278E-4]	[1866,0]	0.5
	1:229798312	1:229798313-229799396	["G","<DEL>"]	[3734,0]	[1.0,0.0]	[1867,0]	0.5
	1:229812531	1:229812532-229820846	["C","<DEL>"]	[2777,957]	[0.7437064809855383,0.2562935190144617]	[1021,111]	0.172307
	1:230080335	1:230080336-230082157	["C","<DEL>"]	[3731,3]	[0.999196572040707,8.034279592929834E-4]	[1864,0]	0.500402
	1:230132595	1:230132596-230133878	["G","<DEL>"]	[3145,589]	[0.8422603106588109,0.15773968934118907]	[1323,45]	0.82781
	1:230225442	1:230225443-230227072	["C","<DEL>"]	[3733,1]	[0.9997321906802357,2.678093197643278E-4]	[1866,0]	0.5
	1:230580058	1:230580059-230589456	["T","<DEL>"]	[3733,1]	[0.9997321906802357,2.678093197643278E-4]	[1866,0]	0.5
	1:230610162	1:230610163-230620693	["T","<DEL>"]	[3733,1]	[0.9997321906802357,2.678093197643278E-4]	[1866,0]	0.5
	1:230716471	1:230716472-230722479	["G","<DEL>"]	[3733,1]	[0.9997321906802357,2.678093197643278E-4]	[1866,0]	0.5
	1:230750273	1:230750274-230751357	["A","<DEL>"]	[3734,0]	[1.0,0.0]	[1867,0]	0.5
	1:230935928	1:230935929-230937659	["A","<DEL>"]	[3734,0]	[1.0,0.0]	[1867,0]	0.5
	1:230963021	1:230963022-230967854	["G","<DEL>"]	[3734,0]	[1.0,0.0]	[1867,0]	0.5
	1:231192316	1:231192317-231200900	["T","<DEL>"]	[3734,0]	[1.0,0.0]	[1867,0]	0.5
	1:231254446	1:231254447-231261255	["G","<DEL>"]	[3733,1]	[0.9997321906802357,2.678093197643278E-4]	[1866,0]	0.5
	1:231275854	1:231275855-231276425	["C","<DEL>"]	[3732,2]	[0.9994643813604713,5.356186395286556E-4]	[1865,0]	0.500134
	1:231319879	1:231319880-231322004	["T","<DEL>"]	[3732,2]	[0.9994643813604713,5.356186395286556E-4]	[1865,0]	0.500134
	1:231597137	1:231597138-231662388	["G","<DEL>"]	[3734,0]	[1.0,0.0]	[1867,0]	0.5
	1:231928127	1:231928128-231934179	["T","<DEL>"]	[3733,1]	[0.9997321906802357,2.678093197643278E-4]	[1866,0]	0.5
	1:232458590	1:232458591-232460251	["A","<DEL>"]	[2587,1147]	[0.692822710230316,0.307177289769684]	[890,170]	0.532159
	1:232854417	1:232854418-232856873	["C","<DEL>"]	[3733,1]	[0.9997321906802357,2.678093197643278E-4]	[1866,0]	0.5
	1:232891104	1:232891105-232908023	["T","<DEL>"]	[3730,4]	[0.9989287627209427,0.0010712372790573112]	[1863,0]	0.500804
	1:233285611	1:233285612-233288159	["T","<DEL>"]	[3733,1]	[0.9997321906802357,2.678093197643278E-4]	[1866,0]	0.5
	1:233544479	1:233544480-233549052	["T","<DEL>"]	[3734,0]	[1.0,0.0]	[1867,0]	0.5
	1:233962218	1:233962219-233963566	["T","<DEL>"]	[942,2792]	[0.2522763792179968,0.7477236207820032]	[133,1058]	0.0804577
	1:234158719	1:234158720-234170705	["A","<DEL>"]	[3734,0]	[1.0,0.0]	[1867,0]	0.5
	1:234245555	1:234245556-234248249	["G","<DEL>"]	[3733,1]	[0.9997321906802357,2.678093197643278E-4]	[1866,0]	0.5
	1:234250508	1:234250509-234261494	["C","<DEL>"]	[3734,0]	[1.0,0.0]	[1867,0]	0.5
	1:234318629	1:234318630-234319762	["A","<DEL>"]	[3399,335]	[0.9102838778789502,0.08971612212104982]	[1543,11]	0.288128
	1:234373164	1:234373165-234376239	["T","<DEL>"]	[3734,0]	[1.0,0.0]	[1867,0]	0.5
	1:234557103	1:234557104-234561227	["A","<DEL>"]	[3734,0]	[1.0,0.0]	[1867,0]	0.5
	1:234570335	1:234570336-234571759	["G","<DEL>"]	[3730,4]	[0.9989287627209427,0.0010712372790573112]	[1863,0]	0.500804
	1:234598462	1:234598463-234599501	["T","<DEL>"]	[3734,0]	[1.0,0.0]	[1867,0]	0.5
	1:234767059	1:234767060-234770922	["G","<DEL>"]	[3734,0]	[1.0,0.0]	[1867,0]	0.5
	1:234964906	1:234964907-234971170	["G","<DEL>"]	[3734,0]	[1.0,0.0]	[1867,0]	0.5
	1:234970264	1:234970265-234990659	["T","<DEL>"]	[3733,1]	[0.9997321906802357,2.678093197643278E-4]	[1866,0]	0.5
	1:234992725	1:234992726-235003905	["C","<DEL>"]	[3727,7]	[0.9981253347616497,0.0018746652383502945]	[1860,0]	0.502809
	1:235015459	1:235015460-235019780	["C","<DEL>"]	[3734,0]	[1.0,0.0]	[1867,0]	0.5
	1:235159054	1:235159055-235164898	["T","<DEL>"]	[3732,2]	[0.9994643813604713,5.356186395286556E-4]	[1865,0]	0.500134
	1:235401904	1:235401905-235415675	["C","<DEL>"]	[3733,1]	[0.9997321906802357,2.678093197643278E-4]	[1866,0]	0.5
	1:235501076	1:235501077-235503059	["G","<DEL>"]	[3731,3]	[0.999196572040707,8.034279592929834E-4]	[1864,0]	0.500402
	1:235503873	1:235503874-235509934	["A","<DEL>"]	[3734,0]	[1.0,0.0]	[1867,0]	0.5
	1:235514074	1:235514075-235515392	["T","<DEL>"]	[3733,1]	[0.9997321906802357,2.678093197643278E-4]	[1866,0]	0.5
	1:235537047	1:235537048-235538415	["T","<DEL>"]	[3340,394]	[0.8944831280128549,0.10551687198714516]	[1502,29]	0.0425609
	1:235785077	1:235785078-235790630	["A","<DEL>"]	[3727,7]	[0.9981253347616497,0.0018746652383502945]	[1860,0]	0.502809
	1:235972737	1:235972738-235981718	["C","<DEL>"]	[3733,1]	[0.9997321906802357,2.678093197643278E-4]	[1866,0]	0.5
	1:236145028	1:236145029-236149271	["C","<DEL>"]	[3732,2]	[0.9994643813604713,5.356186395286556E-4]	[1865,0]	0.500134
	1:236159799	1:236159800-236162276	["G","<DEL>"]	[3732,2]	[0.9994643813604713,5.356186395286556E-4]	[1865,0]	0.500134
	1:236179459	1:236179460-236181983	["A","<DEL>"]	[3734,0]	[1.0,0.0]	[1867,0]	0.5
	1:236279264	1:236279265-236279817	["C","<DEL>"]	[2893,841]	[0.7747723620782003,0.22522763792179967]	[1098,72]	0.00252613
	1:236282150	1:236282151-236291560	["G","<DEL>"]	[3730,4]	[0.9989287627209427,0.0010712372790573112]	[1863,0]	0.500804
	1:236309131	1:236309132-236313453	["G","<DEL>"]	[3730,4]	[0.9989287627209427,0.0010712372790573112]	[1865,2]	1.07698e-07
	1:236357608	1:236357609-236361722	["T","<DEL>"]	[3733,1]	[0.9997321906802357,2.678093197643278E-4]	[1866,0]	0.5
	1:236584091	1:236584092-236584951	["G","<DEL>"]	[3419,315]	[0.9156400642742367,0.08435993572576325]	[1557,5]	0.00825144
	1:236618272	1:236618273-236674859	["G","<DEL>"]	[3732,2]	[0.9994643813604713,5.356186395286556E-4]	[1865,0]	0.500134
	1:236861828	1:236861829-236863469	["A","<DEL>"]	[3733,1]	[0.9997321906802357,2.678093197643278E-4]	[1866,0]	0.5
	1:236903592	1:236903593-236905532	["T","<DEL>"]	[3731,3]	[0.999196572040707,8.034279592929834E-4]	[1864,0]	0.500402
	1:236933525	1:236933526-236934781	["T","<DEL>"]	[3733,1]	[0.9997321906802357,2.678093197643278E-4]	[1866,0]	0.5
	1:237180566	1:237180567-237181365	["A","<DEL>"]	[3734,0]	[1.0,0.0]	[1867,0]	0.5
	1:237253369	1:237253370-237315996	["G","<DEL>"]	[3733,1]	[0.9997321906802357,2.678093197643278E-4]	[1866,0]	0.5
	1:237273396	1:237273397-237279216	["A","<DEL>"]	[3732,2]	[0.9994643813604713,5.356186395286556E-4]	[1865,0]	0.500134
	1:237293824	1:237293825-237300132	["C","<DEL>"]	[3732,2]	[0.9994643813604713,5.356186395286556E-4]	[1865,0]	0.500134
	1:237345059	1:237345060-237349138	["G","<DEL>"]	[3734,0]	[1.0,0.0]	[1867,0]	0.5
	1:237546804	1:237546805-237548273	["G","<DEL>"]	[3734,0]	[1.0,0.0]	[1867,0]	0.5
	1:237569208	1:237569209-237571307	["T","<DEL>"]	[3733,1]	[0.9997321906802357,2.678093197643278E-4]	[1866,0]	0.5
	1:237636404	1:237636405-237640383	["T","<DEL>"]	[3733,1]	[0.9997321906802357,2.678093197643278E-4]	[1866,0]	0.5
	1:237664639	1:237664640-237667399	["T","<DEL>"]	[3734,0]	[1.0,0.0]	[1867,0]	0.5
	1:238109278	1:238109279-238114661	["C","<DEL>"]	[3732,2]	[0.9994643813604713,5.356186395286556E-4]	[1865,0]	0.500134
	1:238316671	1:238316672-238318129	["T","<DEL>"]	[3734,0]	[1.0,0.0]	[1867,0]	0.5
	1:238527818	1:238527819-238530224	["T","<DEL>"]	[3719,15]	[0.9959828602035351,0.004017139796464917]	[1853,1]	0.014063
	1:238699627	1:238699628-238703840	["C","<DEL>"]	[3733,1]	[0.9997321906802357,2.678093197643278E-4]	[1866,0]	0.5
	1:238750641	1:238750642-238752232	["C","<DEL>"]	[3733,1]	[0.9997321906802357,2.678093197643278E-4]	[1866,0]	0.5
	1:238818957	1:238818958-238821968	["G","<DEL>"]	[3733,1]	[0.9997321906802357,2.678093197643278E-4]	[1866,0]	0.5
	1:239084032	1:239084033-239100594	["C","<DEL>"]	[3734,0]	[1.0,0.0]	[1867,0]	0.5
	1:239086336	1:239086337-239091498	["C","<DEL>"]	[3733,1]	[0.9997321906802357,2.678093197643278E-4]	[1866,0]	0.5
	1:239458598	1:239458599-239459417	["T","<DEL>"]	[3733,1]	[0.9997321906802357,2.678093197643278E-4]	[1866,0]	0.5
	1:239562028	1:239562029-239572591	["G","<DEL>"]	[3733,1]	[0.9997321906802357,2.678093197643278E-4]	[1866,0]	0.5
	1:239659128	1:239659129-239663680	["T","<DEL>"]	[3731,3]	[0.999196572040707,8.034279592929834E-4]	[1864,0]	0.500402
	1:240157246	1:240157247-240159452	["T","<DEL>"]	[3733,1]	[0.9997321906802357,2.678093197643278E-4]	[1866,0]	0.5
	1:240186995	1:240186996-240246586	["T","<DEL>"]	[3733,1]	[0.9997321906802357,2.678093197643278E-4]	[1866,0]	0.5
	1:240392996	1:240392997-240394788	["A","<DEL>"]	[2713,1021]	[0.7265666845206213,0.27343331547937866]	[982,136]	0.705211
	1:240580296	1:240580297-240580969	["A","<DEL>"]	[3720,14]	[0.9962506695232994,0.003749330476700589]	[1853,0]	0.512081
	1:240614409	1:240614410-240617591	["T","<DEL>"]	[3729,5]	[0.9986609534011783,0.001339046598821639]	[1862,0]	0.501339
	1:240632268	1:240632269-240632918	["C","<DEL>"]	[3734,0]	[1.0,0.0]	[1867,0]	0.5
	1:240720763	1:240720764-240727208	["T","<DEL>"]	[3734,0]	[1.0,0.0]	[1867,0]	0.5
	1:240822243	1:240822244-240825172	["A","<DEL>"]	[3734,0]	[1.0,0.0]	[1867,0]	0.5
	1:240838629	1:240838630-240839237	["C","<DEL>"]	[3730,4]	[0.9989287627209427,0.0010712372790573112]	[1863,0]	0.500804
	1:240839721	1:240839722-240841731	["C","<DEL>"]	[3734,0]	[1.0,0.0]	[1867,0]	0.5
	1:240920873	1:240920874-240925160	["G","<DEL>"]	[3733,1]	[0.9997321906802357,2.678093197643278E-4]	[1866,0]	0.5
	1:241052367	1:241052368-241053571	["T","<DEL>"]	[3731,3]	[0.999196572040707,8.034279592929834E-4]	[1864,0]	0.500402
	1:241096222	1:241096223-241097307	["C","<DEL>"]	[3674,60]	[0.9839314408141403,0.016068559185859668]	[1807,0]	0.69114
	1:241099250	1:241099251-241130469	["T","<DEL>"]	[3734,0]	[1.0,0.0]	[1867,0]	0.5
	1:241586227	1:241586228-241586491	["C","<DEL>"]	[1951,1783]	[0.5224959828602035,0.47750401713979646]	[481,397]	0.00767281
	1:241732580	1:241732581-241744268	["T","<DEL>"]	[3718,16]	[0.9957150508837708,0.004284949116229245]	[1851,0]	0.515878
	1:242006811	1:242006812-242017926	["T","<DEL>"]	[3733,1]	[0.9997321906802357,2.678093197643278E-4]	[1866,0]	0.5
	1:242080248	1:242080249-242081367	["G","<DEL>"]	[3729,5]	[0.9986609534011783,0.001339046598821639]	[1862,0]	0.501339
	1:242102655	1:242102656-242104930	["G","<DEL>"]	[3733,1]	[0.9997321906802357,2.678093197643278E-4]	[1866,0]	0.5
	1:242224744	1:242224745-242225652	["G","<DEL>"]	[3728,6]	[0.998393144081414,0.0016068559185859668]	[1864,3]	1.44406e-10
	1:242267498	1:242267499-242272585	["A","<DEL>"]	[3733,1]	[0.9997321906802357,2.678093197643278E-4]	[1866,0]	0.5
	1:242492249	1:242492250-242493612	["C","<DEL>"]	[3734,0]	[1.0,0.0]	[1867,0]	0.5
	1:242494481	1:242494482-242499708	["A","<DEL>"]	[3730,4]	[0.9989287627209427,0.0010712372790573112]	[1863,0]	0.500804
	1:242578861	1:242578862-242597962	["C","<DEL>"]	[3733,1]	[0.9997321906802357,2.678093197643278E-4]	[1866,0]	0.5
	1:242596977	1:242596978-242602119	["G","<DEL>"]	[3733,1]	[0.9997321906802357,2.678093197643278E-4]	[1866,0]	0.5
	1:242951687	1:242951688-242957796	["G","<DEL>"]	[3733,1]	[0.9997321906802357,2.678093197643278E-4]	[1866,0]	0.5
	1:243069913	1:243069914-243082180	["A","<DEL>"]	[3723,11]	[0.9970540974825924,0.0029459025174076057]	[1856,0]	0.507331
	1:243094430	1:243094431-243095701	["T","<DEL>"]	[3672,62]	[0.9833958221746116,0.016604177825388325]	[1805,0]	0.701229
	1:243127754	1:243127755-243129232	["A","<DEL>"]	[2456,1278]	[0.6577396893411891,0.3422603106588109]	[795,206]	0.19019
	1:243782751	1:243782752-243783761	["G","<DEL>"]	[1165,2569]	[0.3119978575254419,0.6880021424745582]	[188,890]	0.500718
	1:243836810	1:243836811-243837724	["T","<DEL>"]	[3730,4]	[0.9989287627209427,0.0010712372790573112]	[1863,0]	0.500804
	1:243863335	1:243863336-243869195	["C","<DEL>"]	[3733,1]	[0.9997321906802357,2.678093197643278E-4]	[1866,0]	0.5
	1:243866508	1:243866509-243869032	["A","<DEL>"]	[3729,5]	[0.9986609534011783,0.001339046598821639]	[1862,0]	0.501339
	1:244311869	1:244311870-244322532	["C","<DEL>"]	[3733,1]	[0.9997321906802357,2.678093197643278E-4]	[1866,0]	0.5
	1:244418761	1:244418762-244429417	["A","<DEL>"]	[3734,0]	[1.0,0.0]	[1867,0]	0.5
	1:244511818	1:244511819-244535891	["T","<DEL>"]	[3733,1]	[0.9997321906802357,2.678093197643278E-4]	[1866,0]	0.5
	1:244618902	1:244618903-244621637	["C","<DEL>"]	[3727,7]	[0.9981253347616497,0.0018746652383502945]	[1860,0]	0.502809
	1:244821184	1:244821185-244840468	["A","<DEL>"]	[3733,1]	[0.9997321906802357,2.678093197643278E-4]	[1866,0]	0.5
	1:244884245	1:244884246-244886550	["G","<DEL>"]	[3733,1]	[0.9997321906802357,2.678093197643278E-4]	[1866,0]	0.5
	1:244904619	1:244904620-244905734	["G","<DEL>"]	[3734,0]	[1.0,0.0]	[1867,0]	0.5
	1:244975897	1:244975898-244978701	["T","<DEL>"]	[3733,1]	[0.9997321906802357,2.678093197643278E-4]	[1866,0]	0.5
	1:245004300	1:245004301-245006704	["C","<DEL>"]	[3728,6]	[0.998393144081414,0.0016068559185859668]	[1861,0]	0.502007
	1:245136654	1:245136655-245140340	["C","<DEL>"]	[3734,0]	[1.0,0.0]	[1867,0]	0.5
	1:245222263	1:245222264-245224528	["T","<DEL>"]	[3734,0]	[1.0,0.0]	[1867,0]	0.5
	1:245321867	1:245321868-245629926	["G","<DEL>"]	[3734,0]	[1.0,0.0]	[1867,0]	0.5
	1:245382696	1:245382697-245390040	["T","<DEL>"]	[3731,3]	[0.999196572040707,8.034279592929834E-4]	[1864,0]	0.500402
	1:245636388	1:245636389-245638870	["A","<DEL>"]	[3640,94]	[0.9748259239421532,0.025174076057846814]	[1773,0]	0.478756
	1:245636721	1:245636722-245647964	["G","<DEL>"]	[3627,107]	[0.9713444027852169,0.028655597214783075]	[1761,1]	0.831424
	1:245745439	1:245745440-245746211	["G","<DEL>"]	[3734,0]	[1.0,0.0]	[1867,0]	0.5
	1:245752902	1:245752903-245760757	["A","<DEL>"]	[3733,1]	[0.9997321906802357,2.678093197643278E-4]	[1866,0]	0.5
	1:245856653	1:245856654-245858128	["G","<DEL>"]	[3731,3]	[0.999196572040707,8.034279592929834E-4]	[1864,0]	0.500402
	1:246102702	1:246102703-246114661	["T","<DEL>"]	[3734,0]	[1.0,0.0]	[1867,0]	0.5
	1:246106585	1:246106586-246117752	["C","<DEL>"]	[3734,0]	[1.0,0.0]	[1867,0]	0.5
	1:246177458	1:246177459-246179726	["C","<DEL>"]	[3733,1]	[0.9997321906802357,2.678093197643278E-4]	[1866,0]	0.5
	1:246360463	1:246360464-246553581	["A","<DEL>"]	[3734,0]	[1.0,0.0]	[1867,0]	0.5
	1:246455921	1:246455922-246602402	["C","<DEL>"]	[3734,0]	[1.0,0.0]	[1867,0]	0.5
	1:246557884	1:246557885-246639024	["A","<DEL>"]	[3733,1]	[0.9997321906802357,2.678093197643278E-4]	[1866,0]	0.5
	1:246764914	1:246764915-246767344	["T","<DEL>"]	[3733,1]	[0.9997321906802357,2.678093197643278E-4]	[1866,0]	0.5
	1:246971346	1:246971347-246985781	["T","<DEL>"]	[3731,3]	[0.999196572040707,8.034279592929834E-4]	[1864,0]	0.500402
	1:247101257	1:247101258-247101876	["C","<DEL>"]	[3731,3]	[0.999196572040707,8.034279592929834E-4]	[1864,0]	0.500402
	1:247128478	1:247128479-247143387	["G","<DEL>"]	[3733,1]	[0.9997321906802357,2.678093197643278E-4]	[1866,0]	0.5
	1:247129695	1:247129696-247130970	["A","<DEL>"]	[3731,3]	[0.999196572040707,8.034279592929834E-4]	[1864,0]	0.500402
	1:247154725	1:247154726-247288098	["A","<DEL>"]	[3733,1]	[0.9997321906802357,2.678093197643278E-4]	[1866,0]	0.5
	1:247230991	1:247230992-247232750	["A","<DEL>"]	[3734,0]	[1.0,0.0]	[1867,0]	0.5
	1:247252222	1:247252223-247255219	["C","<DEL>"]	[3726,8]	[0.9978575254418853,0.0021424745581146223]	[1862,3]	4.04283e-09
	1:247294754	1:247294755-247295980	["G","<DEL>"]	[3733,1]	[0.9997321906802357,2.678093197643278E-4]	[1866,0]	0.5
	1:247335910	1:247335911-247343557	["T","<DEL>"]	[3729,5]	[0.9986609534011783,0.001339046598821639]	[1862,0]	0.501339
	1:247367706	1:247367707-247407936	["C","<DEL>"]	[3734,0]	[1.0,0.0]	[1867,0]	0.5
	1:247384183	1:247384184-247390677	["T","<DEL>"]	[3729,5]	[0.9986609534011783,0.001339046598821639]	[1863,1]	0.00133941
	1:247641066	1:247641067-248103427	["T","<DEL>"]	[3733,1]	[0.9997321906802357,2.678093197643278E-4]	[1866,0]	0.5
	1:247723709	1:247723710-247728868	["T","<DEL>"]	[3731,3]	[0.999196572040707,8.034279592929834E-4]	[1864,0]	0.500402
	1:247989293	1:247989294-247993276	["T","<DEL>"]	[3729,5]	[0.9986609534011783,0.001339046598821639]	[1862,0]	0.501339
	1:248047166	1:248047167-248050014	["T","<DEL>"]	[3734,0]	[1.0,0.0]	[1867,0]	0.5
	1:248130598	1:248130599-248145242	["T","<DEL>"]	[3733,1]	[0.9997321906802357,2.678093197643278E-4]	[1866,0]	0.5
	1:248154520	1:248154521-248155517	["G","<DEL>"]	[3471,263]	[0.9295661489019817,0.07043385109801821]	[1616,12]	0.251974
	1:248257291	1:248257292-248262381	["T","<DEL>"]	[3733,1]	[0.9997321906802357,2.678093197643278E-4]	[1866,0]	0.5
	1:248294494	1:248294495-248299319	["A","<DEL>"]	[3728,6]	[0.998393144081414,0.0016068559185859668]	[1861,0]	0.502007
	1:248493271	1:248493272-248496300	["T","<DEL>"]	[3734,0]	[1.0,0.0]	[1867,0]	0.5
	1:248578215	1:248578216-248579931	["C","<DEL>"]	[3732,2]	[0.9994643813604713,5.356186395286556E-4]	[1865,0]	0.500134
	1:248867121	1:248867122-248876030	["A","<DEL>"]	[3733,1]	[0.9997321906802357,2.678093197643278E-4]	[1866,0]	0.5
	1:249089613	1:249089614-249090682	["A","<DEL>"]	[3723,11]	[0.9970540974825924,0.0029459025174076057]	[1856,0]	0.507331
	1:249137405	1:249137406-249140998	["A","<DEL>"]	[3732,2]	[0.9994643813604713,5.356186395286556E-4]	[1865,0]	0.500134
	1:249154307	1:249154308-249156102	["T","<DEL>"]	[3734,0]	[1.0,0.0]	[1867,0]	0.5
	1:249168715	1:249168716-249170147	["A","<DEL>"]	[3734,0]	[1.0,0.0]	[1867,0]	0.5
	1:249190041	1:249190042-249192515	["C","<DEL>"]	[3728,6]	[0.998393144081414,0.0016068559185859668]	[1861,0]	0.502007
	1:249192498	1:249192499-249195920	["G","<DEL>"]	[3734,0]	[1.0,0.0]	[1867,0]	0.5
	1:249211595	1:249211596-249213054	["C","<DEL>"]	[3732,2]	[0.9994643813604713,5.356186395286556E-4]	[1865,0]	0.500134
	2:31641	2:31642-90238	["T","<DEL>"]	[3733,1]	[0.9997321906802357,2.678093197643278E-4]	[1866,0]	0.5
	2:32131	2:32132-34844	["G","<DEL>"]	[3632,102]	[0.9726834493840386,0.027316550615961437]	[1768,3]	0.101989
	2:62163	2:62164-96041	["A","<DEL>"]	[3733,1]	[0.9997321906802357,2.678093197643278E-4]	[1866,0]	0.5
	2:64335	2:64336-67959	["A","<DEL>"]	[3732,2]	[0.9994643813604713,5.356186395286556E-4]	[1865,0]	0.500134
	2:153842	2:153843-173308	["A","<DEL>"]	[3732,2]	[0.9994643813604713,5.356186395286556E-4]	[1865,0]	0.500134
	2:255319	2:255320-256401	["A","<DEL>"]	[3731,3]	[0.999196572040707,8.034279592929834E-4]	[1864,0]	0.500402
	2:309215	2:309216-343788	["A","<DEL>"]	[3731,3]	[0.999196572040707,8.034279592929834E-4]	[1864,0]	0.500402
	2:849103	2:849104-853491	["T","<DEL>"]	[3733,1]	[0.9997321906802357,2.678093197643278E-4]	[1866,0]	0.5
	2:1130101	2:1130102-1156762	["T","<DEL>"]	[3731,3]	[0.999196572040707,8.034279592929834E-4]	[1864,0]	0.500402
	2:1663386	2:1663387-1664449	["G","<DEL>"]	[3718,16]	[0.9957150508837708,0.004284949116229245]	[1859,8]	2.72828e-23
	2:1704489	2:1704490-1720074	["T","<DEL>"]	[3717,17]	[0.9954472415640064,0.0045527584359935725]	[1850,0]	0.517961
	2:2098941	2:2098942-2108065	["C","<DEL>"]	[3734,0]	[1.0,0.0]	[1867,0]	0.5
	2:2228359	2:2228360-2229378	["A","<DEL>"]	[3731,3]	[0.999196572040707,8.034279592929834E-4]	[1864,0]	0.500402
	2:2354744	2:2354745-2390549	["T","<DEL>"]	[3733,1]	[0.9997321906802357,2.678093197643278E-4]	[1866,0]	0.5
	2:2497772	2:2497773-2499391	["C","<DEL>"]	[3733,1]	[0.9997321906802357,2.678093197643278E-4]	[1866,0]	0.5
	2:2537423	2:2537424-2542322	["A","<DEL>"]	[3732,2]	[0.9994643813604713,5.356186395286556E-4]	[1865,0]	0.500134
	2:2627205	2:2627206-2628804	["T","<DEL>"]	[3693,41]	[0.9890198178896625,0.01098018211033744]	[1826,0]	0.599549
	2:2766980	2:2766981-2778060	["C","<DEL>"]	[3714,20]	[0.9946438136047134,0.005356186395286556]	[1847,0]	0.524932
	2:2798764	2:2798765-2799235	["G","<DEL>"]	[1272,2462]	[0.34065345474022496,0.659346545259775]	[220,815]	0.699436
	2:3067552	2:3067553-3068938	["A","<DEL>"]	[3734,0]	[1.0,0.0]	[1867,0]	0.5
	2:3164569	2:3164570-3167636	["A","<DEL>"]	[3733,1]	[0.9997321906802357,2.678093197643278E-4]	[1866,0]	0.5
	2:3316300	2:3316301-3387211	["C","<DEL>"]	[3726,8]	[0.9978575254418853,0.0021424745581146223]	[1859,0]	0.503743
	2:3434989	2:3434990-3441480	["C","<DEL>"]	[3733,1]	[0.9997321906802357,2.678093197643278E-4]	[1866,0]	0.5
	2:3505968	2:3505969-3508144	["T","<DEL>"]	[3733,1]	[0.9997321906802357,2.678093197643278E-4]	[1866,0]	0.5
	2:3732784	2:3732785-3738039	["G","<DEL>"]	[3521,213]	[0.9429566148901982,0.05704338510980182]	[1657,3]	0.236388
	2:4116752	2:4116753-4125854	["C","<DEL>"]	[3733,1]	[0.9997321906802357,2.678093197643278E-4]	[1866,0]	0.5
	2:4184219	2:4184220-4188142	["T","<DEL>"]	[3733,1]	[0.9997321906802357,2.678093197643278E-4]	[1866,0]	0.5
	2:4203749	2:4203750-4205064	["G","<DEL>"]	[3733,1]	[0.9997321906802357,2.678093197643278E-4]	[1866,0]	0.5
	2:4212695	2:4212696-4223438	["A","<DEL>"]	[3117,617]	[0.8347616497054098,0.16523835029459025]	[1305,55]	0.476158
	2:4280082	2:4280083-4281366	["A","<DEL>"]	[3723,11]	[0.9970540974825924,0.0029459025174076057]	[1856,0]	0.507331
	2:4424071	2:4424072-4428173	["T","<DEL>"]	[3733,1]	[0.9997321906802357,2.678093197643278E-4]	[1866,0]	0.5
	2:4454192	2:4454193-4455438	["G","<DEL>"]	[3734,0]	[1.0,0.0]	[1867,0]	0.5
	2:4789563	2:4789564-4794539	["T","<DEL>"]	[3733,1]	[0.9997321906802357,2.678093197643278E-4]	[1866,0]	0.5
	2:4990996	2:4990997-5334864	["A","<DEL>"]	[3733,1]	[0.9997321906802357,2.678093197643278E-4]	[1866,0]	0.5
	2:5011031	2:5011032-5012427	["A","<DEL>"]	[3734,0]	[1.0,0.0]	[1867,0]	0.5
	2:5415237	2:5415238-5417126	["C","<DEL>"]	[3734,0]	[1.0,0.0]	[1867,0]	0.5
	2:5487139	2:5487140-5491791	["A","<DEL>"]	[3734,0]	[1.0,0.0]	[1867,0]	0.5
	2:5489270	2:5489271-5489653	["C","<DEL>"]	[3733,1]	[0.9997321906802357,2.678093197643278E-4]	[1866,0]	0.5
	2:5736031	2:5736032-5737353	["G","<DEL>"]	[3648,86]	[0.9769683985002678,0.023031601499732192]	[1781,0]	0.439838
	2:5885696	2:5885697-5887118	["T","<DEL>"]	[3734,0]	[1.0,0.0]	[1867,0]	0.5
	2:5986113	2:5986114-6000330	["T","<DEL>"]	[3734,0]	[1.0,0.0]	[1867,0]	0.5
	2:6051297	2:6051298-6053035	["T","<DEL>"]	[3734,0]	[1.0,0.0]	[1867,0]	0.5
	2:6124090	2:6124091-6128987	["C","<DEL>"]	[3731,3]	[0.999196572040707,8.034279592929834E-4]	[1864,0]	0.500402
	2:6180632	2:6180633-6192143	["A","<DEL>"]	[3733,1]	[0.9997321906802357,2.678093197643278E-4]	[1866,0]	0.5
	2:6221946	2:6221947-6229663	["G","<DEL>"]	[3734,0]	[1.0,0.0]	[1867,0]	0.5
	2:6398807	2:6398808-6403364	["C","<DEL>"]	[3734,0]	[1.0,0.0]	[1867,0]	0.5
	2:6400482	2:6400483-6402213	["A","<DEL>"]	[3095,639]	[0.8288698446705945,0.17113015532940545]	[1269,41]	0.0247455
	2:6546539	2:6546540-6604867	["T","<DEL>"]	[3733,1]	[0.9997321906802357,2.678093197643278E-4]	[1866,0]	0.5
	2:6582833	2:6582834-6586683	["C","<DEL>"]	[3733,1]	[0.9997321906802357,2.678093197643278E-4]	[1866,0]	0.5
	2:6693401	2:6693402-6707876	["A","<DEL>"]	[3731,3]	[0.999196572040707,8.034279592929834E-4]	[1864,0]	0.500402
	2:6795611	2:6795612-6805328	["C","<DEL>"]	[3733,1]	[0.9997321906802357,2.678093197643278E-4]	[1866,0]	0.5
	2:7025906	2:7025907-7036202	["G","<DEL>"]	[3733,1]	[0.9997321906802357,2.678093197643278E-4]	[1866,0]	0.5
	2:7064853	2:7064854-7077013	["G","<DEL>"]	[3733,1]	[0.9997321906802357,2.678093197643278E-4]	[1866,0]	0.5
	2:7115031	2:7115032-7119119	["T","<DEL>"]	[3733,1]	[0.9997321906802357,2.678093197643278E-4]	[1866,0]	0.5
	2:7206580	2:7206581-7367530	["G","<DEL>"]	[3733,1]	[0.9997321906802357,2.678093197643278E-4]	[1866,0]	0.5
	2:7445727	2:7445728-7452383	["T","<DEL>"]	[3733,1]	[0.9997321906802357,2.678093197643278E-4]	[1866,0]	0.5
	2:7586433	2:7586434-7587147	["T","<DEL>"]	[3734,0]	[1.0,0.0]	[1867,0]	0.5
	2:7747206	2:7747207-7747868	["C","<DEL>"]	[3733,1]	[0.9997321906802357,2.678093197643278E-4]	[1866,0]	0.5
	2:8023735	2:8023736-8025062	["C","<DEL>"]	[3733,1]	[0.9997321906802357,2.678093197643278E-4]	[1866,0]	0.5
	2:8079657	2:8079658-8089839	["G","<DEL>"]	[3733,1]	[0.9997321906802357,2.678093197643278E-4]	[1866,0]	0.5
	2:8129700	2:8129701-8137244	["G","<DEL>"]	[3697,37]	[0.9900910551687199,0.00990894483128013]	[1830,0]	0.582417
	2:8231078	2:8231079-8236432	["G","<DEL>"]	[3733,1]	[0.9997321906802357,2.678093197643278E-4]	[1866,0]	0.5
	2:8247292	2:8247293-8250379	["C","<DEL>"]	[3731,3]	[0.999196572040707,8.034279592929834E-4]	[1864,0]	0.500402
	2:8478986	2:8478987-8480763	["A","<DEL>"]	[3733,1]	[0.9997321906802357,2.678093197643278E-4]	[1866,0]	0.5
	2:9159624	2:9159625-9169027	["C","<DEL>"]	[3732,2]	[0.9994643813604713,5.356186395286556E-4]	[1865,0]	0.500134
	2:9267321	2:9267322-9272112	["T","<DEL>"]	[3734,0]	[1.0,0.0]	[1867,0]	0.5
	2:9698118	2:9698119-9700265	["A","<DEL>"]	[3734,0]	[1.0,0.0]	[1867,0]	0.5
	2:9758618	2:9758619-9763285	["A","<DEL>"]	[3734,0]	[1.0,0.0]	[1867,0]	0.5
	2:9925452	2:9925453-9929069	["T","<DEL>"]	[3522,212]	[0.9432244242099626,0.056775575790037495]	[1660,5]	0.746147
	2:10085127	2:10085128-10088865	["T","<DEL>"]	[3732,2]	[0.9994643813604713,5.356186395286556E-4]	[1865,0]	0.500134
	2:10224588	2:10224589-10225862	["C","<DEL>"]	[3733,1]	[0.9997321906802357,2.678093197643278E-4]	[1866,0]	0.5
	2:10249511	2:10249512-10252964	["A","<DEL>"]	[3733,1]	[0.9997321906802357,2.678093197643278E-4]	[1866,0]	0.5
	2:10273575	2:10273576-10275387	["A","<DEL>"]	[3733,1]	[0.9997321906802357,2.678093197643278E-4]	[1866,0]	0.5
	2:10313595	2:10313596-10314491	["C","<DEL>"]	[3710,24]	[0.9935725763256561,0.006427423674343867]	[1854,11]	9.95969e-28
	2:10433429	2:10433430-10438926	["T","<DEL>"]	[3733,1]	[0.9997321906802357,2.678093197643278E-4]	[1866,0]	0.5
	2:10612931	2:10612932-10614130	["G","<DEL>"]	[3730,4]	[0.9989287627209427,0.0010712372790573112]	[1864,1]	0.000803643
	2:10634306	2:10634307-10635549	["A","<DEL>"]	[3732,2]	[0.9994643813604713,5.356186395286556E-4]	[1866,1]	0.000133941
	2:10678064	2:10678065-10679646	["C","<DEL>"]	[3734,0]	[1.0,0.0]	[1867,0]	0.5
	2:10867919	2:10867920-10878451	["G","<DEL>"]	[3731,3]	[0.999196572040707,8.034279592929834E-4]	[1864,0]	0.500402
	2:11110129	2:11110130-11117615	["T","<DEL>"]	[3727,7]	[0.9981253347616497,0.0018746652383502945]	[1860,0]	0.502809
	2:11119306	2:11119307-11120113	["G","<DEL>"]	[3734,0]	[1.0,0.0]	[1867,0]	0.5
	2:11239320	2:11239321-11242215	["C","<DEL>"]	[3728,6]	[0.998393144081414,0.0016068559185859668]	[1861,0]	0.502007
	2:11395141	2:11395142-11400383	["A","<DEL>"]	[3733,1]	[0.9997321906802357,2.678093197643278E-4]	[1866,0]	0.5
	2:11503478	2:11503479-11504475	["T","<DEL>"]	[3727,7]	[0.9981253347616497,0.0018746652383502945]	[1860,0]	0.502809
	2:11543058	2:11543059-11547008	["C","<DEL>"]	[3731,3]	[0.999196572040707,8.034279592929834E-4]	[1864,0]	0.500402
	2:11634775	2:11634776-11636189	["G","<DEL>"]	[3731,3]	[0.999196572040707,8.034279592929834E-4]	[1864,0]	0.500402
	2:11757202	2:11757203-11758543	["C","<DEL>"]	[3679,55]	[0.985270487412962,0.01472951258703803]	[1825,13]	4.88476e-19
	2:11939250	2:11939251-11943646	["A","<DEL>"]	[3733,1]	[0.9997321906802357,2.678093197643278E-4]	[1866,0]	0.5
	2:11958757	2:11958758-11960532	["C","<DEL>"]	[3729,5]	[0.9986609534011783,0.001339046598821639]	[1862,0]	0.501339
	2:12019002	2:12019003-12023071	["A","<DEL>"]	[3626,108]	[0.9710765934654526,0.0289234065345474]	[1759,0]	0.301296
	2:12019900	2:12019901-12022301	["T","<DEL>"]	[3643,91]	[0.9756293519014462,0.02437064809855383]	[1776,0]	0.463084
	2:12598311	2:12598312-12606051	["A","<DEL>"]	[3733,1]	[0.9997321906802357,2.678093197643278E-4]	[1866,0]	0.5
	2:12683480	2:12683481-12696427	["C","<DEL>"]	[3724,10]	[0.9973219068023568,0.002678093197643278]	[1857,0]	0.506005
	2:12886615	2:12886616-12887500	["C","<DEL>"]	[3733,1]	[0.9997321906802357,2.678093197643278E-4]	[1866,0]	0.5
	2:12958233	2:12958234-12959103	["A","<DEL>"]	[3733,1]	[0.9997321906802357,2.678093197643278E-4]	[1866,0]	0.5
	2:13087312	2:13087313-13093193	["T","<DEL>"]	[3714,20]	[0.9946438136047134,0.005356186395286556]	[1847,0]	0.524932
	2:13185136	2:13185137-13186170	["A","<DEL>"]	[3733,1]	[0.9997321906802357,2.678093197643278E-4]	[1866,0]	0.5
	2:13459077	2:13459078-13462753	["G","<DEL>"]	[3733,1]	[0.9997321906802357,2.678093197643278E-4]	[1866,0]	0.5
	2:13676124	2:13676125-13696513	["A","<DEL>"]	[3733,1]	[0.9997321906802357,2.678093197643278E-4]	[1866,0]	0.5
	2:13733540	2:13733541-13745821	["T","<DEL>"]	[3733,1]	[0.9997321906802357,2.678093197643278E-4]	[1866,0]	0.5
	2:13970998	2:13970999-13974595	["A","<DEL>"]	[3733,1]	[0.9997321906802357,2.678093197643278E-4]	[1866,0]	0.5
	2:13981038	2:13981039-13984567	["T","<DEL>"]	[3734,0]	[1.0,0.0]	[1867,0]	0.5
	2:14110830	2:14110831-14115164	["A","<DEL>"]	[3733,1]	[0.9997321906802357,2.678093197643278E-4]	[1866,0]	0.5
	2:14126370	2:14126371-14141671	["A","<DEL>"]	[3734,0]	[1.0,0.0]	[1867,0]	0.5
	2:14201597	2:14201598-14205080	["G","<DEL>"]	[3730,4]	[0.9989287627209427,0.0010712372790573112]	[1863,0]	0.500804
	2:14452341	2:14452342-14455279	["G","<DEL>"]	[3730,4]	[0.9989287627209427,0.0010712372790573112]	[1863,0]	0.500804
	2:14507686	2:14507687-14512682	["A","<DEL>"]	[3729,5]	[0.9986609534011783,0.001339046598821639]	[1862,0]	0.501339
	2:14587849	2:14587850-14589579	["T","<DEL>"]	[3734,0]	[1.0,0.0]	[1867,0]	0.5
	2:14666857	2:14666858-14672049	["T","<DEL>"]	[3733,1]	[0.9997321906802357,2.678093197643278E-4]	[1866,0]	0.5
	2:14704166	2:14704167-14710115	["G","<DEL>"]	[3547,187]	[0.9499196572040707,0.0500803427959293]	[1687,7]	0.180568
	2:15382604	2:15382605-15546359	["C","<DEL>"]	[3733,1]	[0.9997321906802357,2.678093197643278E-4]	[1866,0]	0.5
	2:15603107	2:15603108-15605575	["G","<DEL>"]	[3733,1]	[0.9997321906802357,2.678093197643278E-4]	[1866,0]	0.5
	2:15845040	2:15845041-15846712	["A","<DEL>"]	[3733,1]	[0.9997321906802357,2.678093197643278E-4]	[1866,0]	0.5
	2:15966836	2:15966837-15967905	["T","<DEL>"]	[3733,1]	[0.9997321906802357,2.678093197643278E-4]	[1866,0]	0.5
	2:16241148	2:16241149-16244762	["A","<DEL>"]	[3731,3]	[0.999196572040707,8.034279592929834E-4]	[1864,0]	0.500402
	2:16271603	2:16271604-16273939	["T","<DEL>"]	[995,2739]	[0.26647027316550614,0.7335297268344938]	[145,1017]	0.13137
	2:17022497	2:17022498-17024821	["T","<DEL>"]	[3734,0]	[1.0,0.0]	[1867,0]	0.5
	2:17082705	2:17082706-17084030	["G","<DEL>"]	[3734,0]	[1.0,0.0]	[1867,0]	0.5
	2:17219803	2:17219804-17240524	["G","<DEL>"]	[3697,37]	[0.9900910551687199,0.00990894483128013]	[1830,0]	0.582417
	2:17585136	2:17585137-17590603	["C","<DEL>"]	[3528,206]	[0.9448312801285484,0.05516871987145153]	[1669,8]	0.221667
	2:18118850	2:18118851-18120028	["C","<DEL>"]	[3320,414]	[0.8891269416175683,0.11087305838243171]	[1472,19]	0.379132
	2:18226818	2:18226819-18230777	["C","<DEL>"]	[3733,1]	[0.9997321906802357,2.678093197643278E-4]	[1866,0]	0.5
	2:18271373	2:18271374-18272089	["C","<DEL>"]	[3734,0]	[1.0,0.0]	[1867,0]	0.5
	2:18469895	2:18469896-18471685	["C","<DEL>"]	[3734,0]	[1.0,0.0]	[1867,0]	0.5
	2:18633700	2:18633701-18634922	["C","<DEL>"]	[3734,0]	[1.0,0.0]	[1867,0]	0.5
	2:18806716	2:18806717-18819356	["T","<DEL>"]	[3734,0]	[1.0,0.0]	[1867,0]	0.5
	2:19002884	2:19002885-19003386	["C","<DEL>"]	[2883,851]	[0.772094268880557,0.22790573111944296]	[1082,66]	2.82358e-05
	2:19014644	2:19014645-19017838	["A","<DEL>"]	[3733,1]	[0.9997321906802357,2.678093197643278E-4]	[1866,0]	0.5
	2:19424716	2:19424717-19425297	["A","<DEL>"]	[3734,0]	[1.0,0.0]	[1867,0]	0.5
	2:19464612	2:19464613-19526164	["A","<DEL>"]	[3734,0]	[1.0,0.0]	[1867,0]	0.5
	2:19501151	2:19501152-19516419	["C","<DEL>"]	[3734,0]	[1.0,0.0]	[1867,0]	0.5
	2:19576236	2:19576237-19585301	["A","<DEL>"]	[3724,10]	[0.9973219068023568,0.002678093197643278]	[1857,0]	0.506005
	2:19767571	2:19767572-19770566	["A","<DEL>"]	[3343,391]	[0.8952865559721478,0.10471344402785217]	[1504,28]	0.0556196
	2:20226343	2:20226344-20227533	["C","<DEL>"]	[3733,1]	[0.9997321906802357,2.678093197643278E-4]	[1866,0]	0.5
	2:20808272	2:20808273-20808959	["T","<DEL>"]	[3733,1]	[0.9997321906802357,2.678093197643278E-4]	[1866,0]	0.5
	2:20992854	2:20992855-21003459	["A","<DEL>"]	[3732,2]	[0.9994643813604713,5.356186395286556E-4]	[1865,0]	0.500134
	2:21477900	2:21477901-21482748	["T","<DEL>"]	[3733,1]	[0.9997321906802357,2.678093197643278E-4]	[1866,0]	0.5
	2:21620668	2:21620669-21622526	["A","<DEL>"]	[3732,2]	[0.9994643813604713,5.356186395286556E-4]	[1865,0]	0.500134
	2:22062394	2:22062395-22064801	["T","<DEL>"]	[3713,21]	[0.9943760042849491,0.005623995715050884]	[1846,0]	0.527491
	2:22094357	2:22094358-22095853	["G","<DEL>"]	[3733,1]	[0.9997321906802357,2.678093197643278E-4]	[1866,0]	0.5
	2:22328334	2:22328335-22331840	["T","<DEL>"]	[3620,114]	[0.9694697375468666,0.03053026245313337]	[1754,1]	0.845079
	2:22613401	2:22613402-22617132	["G","<DEL>"]	[3733,1]	[0.9997321906802357,2.678093197643278E-4]	[1866,0]	0.5
	2:22688427	2:22688428-22690031	["C","<DEL>"]	[3665,69]	[0.9815211569362614,0.018478843063738617]	[1799,1]	0.300844
	2:22811182	2:22811183-22811661	["T","<DEL>"]	[3723,11]	[0.9970540974825924,0.0029459025174076057]	[1856,0]	0.507331
	2:23059699	2:23059700-23063914	["C","<DEL>"]	[3733,1]	[0.9997321906802357,2.678093197643278E-4]	[1866,0]	0.5
	2:23289814	2:23289815-23291416	["C","<DEL>"]	[3733,1]	[0.9997321906802357,2.678093197643278E-4]	[1866,0]	0.5
	2:23514984	2:23514985-23521524	["T","<DEL>"]	[3733,1]	[0.9997321906802357,2.678093197643278E-4]	[1866,0]	0.5
	2:23715841	2:23715842-23719549	["T","<DEL>"]	[3730,4]	[0.9989287627209427,0.0010712372790573112]	[1863,0]	0.500804
	2:23751894	2:23751895-23754950	["A","<DEL>"]	[3731,3]	[0.999196572040707,8.034279592929834E-4]	[1865,1]	0.000401822
	2:23998139	2:23998140-24003272	["C","<DEL>"]	[3733,1]	[0.9997321906802357,2.678093197643278E-4]	[1866,0]	0.5
	2:24118874	2:24118875-24121709	["C","<DEL>"]	[3734,0]	[1.0,0.0]	[1867,0]	0.5
	2:24133334	2:24133335-24139515	["C","<DEL>"]	[3733,1]	[0.9997321906802357,2.678093197643278E-4]	[1866,0]	0.5
	2:24210428	2:24210429-24216248	["T","<DEL>"]	[3733,1]	[0.9997321906802357,2.678093197643278E-4]	[1866,0]	0.5
	2:24364262	2:24364263-24368696	["C","<DEL>"]	[3727,7]	[0.9981253347616497,0.0018746652383502945]	[1860,0]	0.502809
	2:24597877	2:24597878-24604081	["A","<DEL>"]	[3726,8]	[0.9978575254418853,0.0021424745581146223]	[1859,0]	0.503743
	2:24599948	2:24599949-24611502	["C","<DEL>"]	[3634,100]	[0.9732190680235672,0.02678093197643278]	[1770,3]	0.0928115
	2:24650593	2:24650594-24651810	["T","<DEL>"]	[3734,0]	[1.0,0.0]	[1867,0]	0.5
	2:24668120	2:24668121-24677435	["T","<DEL>"]	[3733,1]	[0.9997321906802357,2.678093197643278E-4]	[1866,0]	0.5
	2:24908082	2:24908083-24910300	["C","<DEL>"]	[3729,5]	[0.9986609534011783,0.001339046598821639]	[1862,0]	0.501339
	2:24958133	2:24958134-24959069	["T","<DEL>"]	[3734,0]	[1.0,0.0]	[1867,0]	0.5
	2:25157202	2:25157203-25161321	["G","<DEL>"]	[3733,1]	[0.9997321906802357,2.678093197643278E-4]	[1866,0]	0.5
	2:25253884	2:25253885-25260684	["A","<DEL>"]	[3729,5]	[0.9986609534011783,0.001339046598821639]	[1862,0]	0.501339
	2:25310786	2:25310787-25312833	["T","<DEL>"]	[3722,12]	[0.9967862881628281,0.0032137118371719335]	[1857,2]	5.31771e-05
	2:25415622	2:25415623-25418266	["G","<DEL>"]	[3729,5]	[0.9986609534011783,0.001339046598821639]	[1862,0]	0.501339
	2:25606160	2:25606161-25607832	["C","<DEL>"]	[3732,2]	[0.9994643813604713,5.356186395286556E-4]	[1865,0]	0.500134
	2:25682458	2:25682459-25683928	["G","<DEL>"]	[3727,7]	[0.9981253347616497,0.0018746652383502945]	[1860,0]	0.502809
	2:25826396	2:25826397-25933339	["G","<DEL>"]	[3733,1]	[0.9997321906802357,2.678093197643278E-4]	[1866,0]	0.5
	2:25889480	2:25889481-25892330	["C","<DEL>"]	[3733,1]	[0.9997321906802357,2.678093197643278E-4]	[1866,0]	0.5
	2:26007608	2:26007609-26009364	["A","<DEL>"]	[3734,0]	[1.0,0.0]	[1867,0]	0.5
	2:26086472	2:26086473-26092135	["G","<DEL>"]	[3734,0]	[1.0,0.0]	[1867,0]	0.5
	2:26120018	2:26120019-26135487	["T","<DEL>"]	[3733,1]	[0.9997321906802357,2.678093197643278E-4]	[1866,0]	0.5
	2:26211202	2:26211203-26212096	["G","<DEL>"]	[3734,0]	[1.0,0.0]	[1867,0]	0.5
	2:26237989	2:26237990-26246778	["G","<DEL>"]	[3731,3]	[0.999196572040707,8.034279592929834E-4]	[1864,0]	0.500402
	2:26291064	2:26291065-26298466	["C","<DEL>"]	[3732,2]	[0.9994643813604713,5.356186395286556E-4]	[1865,0]	0.500134
	2:26295281	2:26295282-26298684	["C","<DEL>"]	[3732,2]	[0.9994643813604713,5.356186395286556E-4]	[1865,0]	0.500134
	2:26299044	2:26299045-26302942	["T","<DEL>"]	[3734,0]	[1.0,0.0]	[1867,0]	0.5
	2:26376089	2:26376090-26378870	["T","<DEL>"]	[3733,1]	[0.9997321906802357,2.678093197643278E-4]	[1866,0]	0.5
	2:26471732	2:26471733-26476536	["C","<DEL>"]	[3732,2]	[0.9994643813604713,5.356186395286556E-4]	[1865,0]	0.500134
	2:26479067	2:26479068-26486434	["A","<DEL>"]	[3734,0]	[1.0,0.0]	[1867,0]	0.5
	2:26662868	2:26662869-26667264	["A","<DEL>"]	[3732,2]	[0.9994643813604713,5.356186395286556E-4]	[1865,0]	0.500134
	2:26665181	2:26665182-26801001	["G","<DEL>"]	[3731,3]	[0.999196572040707,8.034279592929834E-4]	[1864,0]	0.500402
	2:26710651	2:26710652-26726215	["A","<DEL>"]	[3731,3]	[0.999196572040707,8.034279592929834E-4]	[1864,0]	0.500402
	2:26769121	2:26769122-26819403	["G","<DEL>"]	[3731,3]	[0.999196572040707,8.034279592929834E-4]	[1864,0]	0.500402
	2:26890169	2:26890170-26911089	["G","<DEL>"]	[3731,3]	[0.999196572040707,8.034279592929834E-4]	[1864,0]	0.500402
	2:27049542	2:27049543-27050457	["C","<DEL>"]	[3734,0]	[1.0,0.0]	[1867,0]	0.5
	2:27314304	2:27314305-27322689	["C","<DEL>"]	[3729,5]	[0.9986609534011783,0.001339046598821639]	[1862,0]	0.501339
	2:27634162	2:27634163-27636776	["A","<DEL>"]	[3733,1]	[0.9997321906802357,2.678093197643278E-4]	[1866,0]	0.5
	2:27810750	2:27810751-27811753	["T","<DEL>"]	[3714,20]	[0.9946438136047134,0.005356186395286556]	[1847,0]	0.524932
	2:27927339	2:27927340-27935826	["T","<DEL>"]	[3734,0]	[1.0,0.0]	[1867,0]	0.5
	2:28008191	2:28008192-28012283	["T","<DEL>"]	[3732,2]	[0.9994643813604713,5.356186395286556E-4]	[1865,0]	0.500134
	2:28485343	2:28485344-28489396	["G","<DEL>"]	[3733,1]	[0.9997321906802357,2.678093197643278E-4]	[1866,0]	0.5
	2:28720705	2:28720706-28721418	["C","<DEL>"]	[3673,61]	[0.983663631494376,0.016336368505623994]	[1807,1]	0.238526
	2:28856719	2:28856720-28882388	["C","<DEL>"]	[3733,1]	[0.9997321906802357,2.678093197643278E-4]	[1866,0]	0.5
	2:29061072	2:29061073-29062057	["A","<DEL>"]	[3733,1]	[0.9997321906802357,2.678093197643278E-4]	[1866,0]	0.5
	2:29097599	2:29097600-29104773	["T","<DEL>"]	[3730,4]	[0.9989287627209427,0.0010712372790573112]	[1863,0]	0.500804
	2:29641673	2:29641674-29645423	["G","<DEL>"]	[3734,0]	[1.0,0.0]	[1867,0]	0.5
	2:29731216	2:29731217-29737161	["G","<DEL>"]	[3722,12]	[0.9967862881628281,0.0032137118371719335]	[1855,0]	0.508787
	2:29956598	2:29956599-29964718	["A","<DEL>"]	[3733,1]	[0.9997321906802357,2.678093197643278E-4]	[1866,0]	0.5
	2:30276099	2:30276100-30313852	["G","<DEL>"]	[3731,3]	[0.999196572040707,8.034279592929834E-4]	[1864,0]	0.500402
	2:30615139	2:30615140-30627739	["G","<DEL>"]	[3732,2]	[0.9994643813604713,5.356186395286556E-4]	[1865,0]	0.500134
	2:30748355	2:30748356-30850032	["C","<DEL>"]	[3734,0]	[1.0,0.0]	[1867,0]	0.5
	2:30812758	2:30812759-30850240	["C","<DEL>"]	[3732,2]	[0.9994643813604713,5.356186395286556E-4]	[1865,0]	0.500134
	2:30864664	2:30864665-30875883	["A","<DEL>"]	[3732,2]	[0.9994643813604713,5.356186395286556E-4]	[1865,0]	0.500134
	2:31285784	2:31285785-31286755	["T","<DEL>"]	[3732,2]	[0.9994643813604713,5.356186395286556E-4]	[1865,0]	0.500134
	2:31340426	2:31340427-31342978	["A","<DEL>"]	[3726,8]	[0.9978575254418853,0.0021424745581146223]	[1859,0]	0.503743
	2:31423803	2:31423804-31469279	["T","<DEL>"]	[3733,1]	[0.9997321906802357,2.678093197643278E-4]	[1866,0]	0.5
	2:31699014	2:31699015-31701506	["T","<DEL>"]	[3733,1]	[0.9997321906802357,2.678093197643278E-4]	[1866,0]	0.5
	2:31850878	2:31850879-31852775	["T","<DEL>"]	[3734,0]	[1.0,0.0]	[1867,0]	0.5
	2:31991972	2:31991973-31993898	["A","<DEL>"]	[3730,4]	[0.9989287627209427,0.0010712372790573112]	[1863,0]	0.500804
	2:31995533	2:31995534-31998902	["A","<DEL>"]	[3733,1]	[0.9997321906802357,2.678093197643278E-4]	[1866,0]	0.5
	2:32136276	2:32136277-32140958	["T","<DEL>"]	[3734,0]	[1.0,0.0]	[1867,0]	0.5
	2:32157844	2:32157845-32163906	["C","<DEL>"]	[3732,2]	[0.9994643813604713,5.356186395286556E-4]	[1865,0]	0.500134
	2:32164850	2:32164851-32166273	["A","<DEL>"]	[3734,0]	[1.0,0.0]	[1867,0]	0.5
	2:32171765	2:32171766-32177714	["T","<DEL>"]	[3733,1]	[0.9997321906802357,2.678093197643278E-4]	[1866,0]	0.5
	2:32194410	2:32194411-32199583	["A","<DEL>"]	[3732,2]	[0.9994643813604713,5.356186395286556E-4]	[1865,0]	0.500134
	2:32201415	2:32201416-32203214	["G","<DEL>"]	[3733,1]	[0.9997321906802357,2.678093197643278E-4]	[1866,0]	0.5
	2:32441960	2:32441961-32443697	["G","<DEL>"]	[3733,1]	[0.9997321906802357,2.678093197643278E-4]	[1866,0]	0.5
	2:32509650	2:32509651-32510897	["T","<DEL>"]	[3734,0]	[1.0,0.0]	[1867,0]	0.5
	2:32542285	2:32542286-32547553	["G","<DEL>"]	[3731,3]	[0.999196572040707,8.034279592929834E-4]	[1864,0]	0.500402
	2:32596447	2:32596448-32598690	["A","<DEL>"]	[3734,0]	[1.0,0.0]	[1867,0]	0.5
	2:32872811	2:32872812-32874481	["A","<DEL>"]	[3731,3]	[0.999196572040707,8.034279592929834E-4]	[1864,0]	0.500402
	2:32974949	2:32974950-32976484	["G","<DEL>"]	[3733,1]	[0.9997321906802357,2.678093197643278E-4]	[1866,0]	0.5
	2:33051590	2:33051591-33052666	["G","<DEL>"]	[3656,78]	[0.9791108730583824,0.02088912694161757]	[1791,2]	0.117817
	2:33224462	2:33224463-33227296	["A","<DEL>"]	[2659,1075]	[0.7121049812533476,0.2878950187466524]	[949,157]	0.79968
	2:33369863	2:33369864-33381482	["T","<DEL>"]	[3733,1]	[0.9997321906802357,2.678093197643278E-4]	[1866,0]	0.5
	2:33693692	2:33693693-33696566	["C","<DEL>"]	[3729,5]	[0.9986609534011783,0.001339046598821639]	[1862,0]	0.501339
	2:33883514	2:33883515-33901095	["A","<DEL>"]	[3734,0]	[1.0,0.0]	[1867,0]	0.5
	2:33917878	2:33917879-33919974	["G","<DEL>"]	[3733,1]	[0.9997321906802357,2.678093197643278E-4]	[1866,0]	0.5
	2:34168151	2:34168152-34265795	["A","<DEL>"]	[3734,0]	[1.0,0.0]	[1867,0]	0.5
	2:34229656	2:34229657-34234411	["T","<DEL>"]	[3728,6]	[0.998393144081414,0.0016068559185859668]	[1861,0]	0.502007
	2:34334235	2:34334236-34422498	["G","<DEL>"]	[3733,1]	[0.9997321906802357,2.678093197643278E-4]	[1866,0]	0.5
	2:34523646	2:34523647-34525728	["G","<DEL>"]	[1952,1782]	[0.5227637921799678,0.4772362078200321]	[499,414]	0.296907
	2:34694363	2:34694364-34834004	["A","<DEL>"]	[3734,0]	[1.0,0.0]	[1867,0]	0.5
	2:34695819	2:34695820-34736579	["G","<DEL>"]	[2346,1388]	[0.628280664167113,0.37171933583288697]	[731,252]	0.569011
	2:34711086	2:34711087-34711647	["A","<DEL>"]	[2193,1541]	[0.5873058382431708,0.41269416175682916]	[599,273]	1.91321e-05
	2:34827191	2:34827192-34829265	["G","<DEL>"]	[3734,0]	[1.0,0.0]	[1867,0]	0.5
	2:34919702	2:34919703-34927644	["G","<DEL>"]	[3733,1]	[0.9997321906802357,2.678093197643278E-4]	[1866,0]	0.5
	2:34922820	2:34922821-35056243	["A","<DEL>"]	[3733,1]	[0.9997321906802357,2.678093197643278E-4]	[1866,0]	0.5
	2:34958586	2:34958587-35019373	["C","<DEL>"]	[3733,1]	[0.9997321906802357,2.678093197643278E-4]	[1866,0]	0.5
	2:34965712	2:34965713-34967285	["G","<DEL>"]	[3182,552]	[0.852169255490091,0.14783074450990893]	[1343,28]	0.0190401
	2:35060064	2:35060065-35068523	["A","<DEL>"]	[3730,4]	[0.9989287627209427,0.0010712372790573112]	[1863,0]	0.500804
	2:35158547	2:35158548-35168769	["T","<DEL>"]	[3733,1]	[0.9997321906802357,2.678093197643278E-4]	[1866,0]	0.5
	2:35257406	2:35257407-35259914	["A","<DEL>"]	[3590,144]	[0.9614354579539368,0.0385645420460632]	[1729,6]	0.0361326
	2:35282309	2:35282310-35434141	["T","<DEL>"]	[3733,1]	[0.9997321906802357,2.678093197643278E-4]	[1866,0]	0.5
	2:35288948	2:35288949-35303911	["T","<DEL>"]	[3733,1]	[0.9997321906802357,2.678093197643278E-4]	[1866,0]	0.5
	2:35312676	2:35312677-35324311	["C","<DEL>"]	[3734,0]	[1.0,0.0]	[1867,0]	0.5
	2:35323568	2:35323569-35325557	["A","<DEL>"]	[3732,2]	[0.9994643813604713,5.356186395286556E-4]	[1865,0]	0.500134
	2:35329095	2:35329096-35339851	["T","<DEL>"]	[3732,2]	[0.9994643813604713,5.356186395286556E-4]	[1865,0]	0.500134
	2:35387976	2:35387977-35404905	["C","<DEL>"]	[3732,2]	[0.9994643813604713,5.356186395286556E-4]	[1865,0]	0.500134
	2:35518325	2:35518326-35639418	["A","<DEL>"]	[3732,2]	[0.9994643813604713,5.356186395286556E-4]	[1865,0]	0.500134
	2:35576854	2:35576855-35684539	["G","<DEL>"]	[3732,2]	[0.9994643813604713,5.356186395286556E-4]	[1865,0]	0.500134
	2:35581353	2:35581354-35616500	["T","<DEL>"]	[3730,4]	[0.9989287627209427,0.0010712372790573112]	[1863,0]	0.500804
	2:35617807	2:35617808-35621206	["T","<DEL>"]	[3733,1]	[0.9997321906802357,2.678093197643278E-4]	[1866,0]	0.5
	2:35714941	2:35714942-35719153	["A","<DEL>"]	[3732,2]	[0.9994643813604713,5.356186395286556E-4]	[1865,0]	0.500134
	2:35887050	2:35887051-35888976	["A","<DEL>"]	[3732,2]	[0.9994643813604713,5.356186395286556E-4]	[1865,0]	0.500134
	2:35898640	2:35898641-35902002	["T","<DEL>"]	[3732,2]	[0.9994643813604713,5.356186395286556E-4]	[1865,0]	0.500134
	2:35921503	2:35921504-35929875	["T","<DEL>"]	[3734,0]	[1.0,0.0]	[1867,0]	0.5
	2:35998243	2:35998244-36006045	["T","<DEL>"]	[3728,6]	[0.998393144081414,0.0016068559185859668]	[1861,0]	0.502007
	2:36014040	2:36014041-36016937	["T","<DEL>"]	[3732,2]	[0.9994643813604713,5.356186395286556E-4]	[1865,0]	0.500134
	2:36115306	2:36115307-36167928	["T","<DEL>"]	[3733,1]	[0.9997321906802357,2.678093197643278E-4]	[1866,0]	0.5
	2:36241439	2:36241440-36245079	["A","<DEL>"]	[3732,2]	[0.9994643813604713,5.356186395286556E-4]	[1865,0]	0.500134
	2:36245761	2:36245762-36252009	["C","<DEL>"]	[3733,1]	[0.9997321906802357,2.678093197643278E-4]	[1866,0]	0.5
	2:36956834	2:36956835-36966143	["G","<DEL>"]	[3733,1]	[0.9997321906802357,2.678093197643278E-4]	[1866,0]	0.5
	2:36998490	2:36998491-36999494	["G","<DEL>"]	[3734,0]	[1.0,0.0]	[1867,0]	0.5
	2:37248621	2:37248622-37251889	["T","<DEL>"]	[3733,1]	[0.9997321906802357,2.678093197643278E-4]	[1866,0]	0.5
	2:37358530	2:37358531-37360074	["A","<DEL>"]	[3734,0]	[1.0,0.0]	[1867,0]	0.5
	2:38202577	2:38202578-38204310	["A","<DEL>"]	[3734,0]	[1.0,0.0]	[1867,0]	0.5
	2:38282665	2:38282666-38288897	["C","<DEL>"]	[3734,0]	[1.0,0.0]	[1867,0]	0.5
	2:38594770	2:38594771-38596726	["A","<DEL>"]	[3734,0]	[1.0,0.0]	[1867,0]	0.5
	2:38630046	2:38630047-38695889	["G","<DEL>"]	[3733,1]	[0.9997321906802357,2.678093197643278E-4]	[1866,0]	0.5
	2:38750014	2:38750015-38753787	["G","<DEL>"]	[3733,1]	[0.9997321906802357,2.678093197643278E-4]	[1866,0]	0.5
	2:38751987	2:38751988-38763418	["C","<DEL>"]	[3734,0]	[1.0,0.0]	[1867,0]	0.5
	2:38818957	2:38818958-38821158	["A","<DEL>"]	[3733,1]	[0.9997321906802357,2.678093197643278E-4]	[1866,0]	0.5
	2:38864955	2:38864956-38872368	["A","<DEL>"]	[3734,0]	[1.0,0.0]	[1867,0]	0.5
	2:38916073	2:38916074-38922962	["C","<DEL>"]	[3733,1]	[0.9997321906802357,2.678093197643278E-4]	[1866,0]	0.5
	2:38933328	2:38933329-38936451	["G","<DEL>"]	[3734,0]	[1.0,0.0]	[1867,0]	0.5
	2:39066162	2:39066163-39067179	["C","<DEL>"]	[3733,1]	[0.9997321906802357,2.678093197643278E-4]	[1866,0]	0.5
	2:39316527	2:39316528-39317689	["G","<DEL>"]	[3729,5]	[0.9986609534011783,0.001339046598821639]	[1862,0]	0.501339
	2:39754500	2:39754501-39755289	["C","<DEL>"]	[3724,10]	[0.9973219068023568,0.002678093197643278]	[1857,0]	0.506005
	2:39767565	2:39767566-39781476	["T","<DEL>"]	[3734,0]	[1.0,0.0]	[1867,0]	0.5
	2:39859924	2:39859925-39863262	["T","<DEL>"]	[3725,9]	[0.997589716122121,0.00241028387787895]	[1858,0]	0.504808
	2:39878414	2:39878415-39882233	["A","<DEL>"]	[3733,1]	[0.9997321906802357,2.678093197643278E-4]	[1866,0]	0.5
	2:40006446	2:40006447-40008331	["A","<DEL>"]	[3734,0]	[1.0,0.0]	[1867,0]	0.5
	2:40019580	2:40019581-40024307	["T","<DEL>"]	[3730,4]	[0.9989287627209427,0.0010712372790573112]	[1863,0]	0.500804
	2:40060000	2:40060001-40165013	["C","<DEL>"]	[3734,0]	[1.0,0.0]	[1867,0]	0.5
	2:40114972	2:40114973-40274509	["G","<DEL>"]	[3733,1]	[0.9997321906802357,2.678093197643278E-4]	[1866,0]	0.5
	2:40146967	2:40146968-40153800	["A","<DEL>"]	[3732,2]	[0.9994643813604713,5.356186395286556E-4]	[1865,0]	0.500134
	2:40249287	2:40249288-40255657	["T","<DEL>"]	[3732,2]	[0.9994643813604713,5.356186395286556E-4]	[1865,0]	0.500134
	2:40374174	2:40374175-40375723	["A","<DEL>"]	[3734,0]	[1.0,0.0]	[1867,0]	0.5
	2:40416082	2:40416083-40434226	["A","<DEL>"]	[3734,0]	[1.0,0.0]	[1867,0]	0.5
	2:40417729	2:40417730-40420585	["T","<DEL>"]	[3733,1]	[0.9997321906802357,2.678093197643278E-4]	[1866,0]	0.5
	2:40473794	2:40473795-40474728	["A","<DEL>"]	[3734,0]	[1.0,0.0]	[1867,0]	0.5
	2:40523890	2:40523891-40644522	["G","<DEL>"]	[3734,0]	[1.0,0.0]	[1867,0]	0.5
	2:40584328	2:40584329-40587067	["T","<DEL>"]	[3733,1]	[0.9997321906802357,2.678093197643278E-4]	[1866,0]	0.5
	2:40612411	2:40612412-40614959	["A","<DEL>"]	[3733,1]	[0.9997321906802357,2.678093197643278E-4]	[1866,0]	0.5
	2:40885973	2:40885974-40887214	["A","<DEL>"]	[3734,0]	[1.0,0.0]	[1867,0]	0.5
	2:41143199	2:41143200-41230832	["C","<DEL>"]	[3732,2]	[0.9994643813604713,5.356186395286556E-4]	[1865,0]	0.500134
	2:41147025	2:41147026-41150688	["C","<DEL>"]	[3733,1]	[0.9997321906802357,2.678093197643278E-4]	[1866,0]	0.5
	2:41229226	2:41229227-41358023	["G","<DEL>"]	[3734,0]	[1.0,0.0]	[1867,0]	0.5
	2:41238373	2:41238374-41250300	["C","<DEL>"]	[3430,304]	[0.9185859667916444,0.08141403320835565]	[1576,13]	0.699796
	2:41286959	2:41286960-41303055	["A","<DEL>"]	[3725,9]	[0.997589716122121,0.00241028387787895]	[1858,0]	0.504808
	2:41369577	2:41369578-41380245	["T","<DEL>"]	[3728,6]	[0.998393144081414,0.0016068559185859668]	[1861,0]	0.502007
	2:41638938	2:41638939-41639593	["T","<DEL>"]	[3730,4]	[0.9989287627209427,0.0010712372790573112]	[1865,2]	1.07698e-07
	2:41775947	2:41775948-41781300	["C","<DEL>"]	[2300,1434]	[0.6159614354579539,0.38403856454204605]	[677,244]	0.00223032
	2:41811401	2:41811402-41853592	["A","<DEL>"]	[3730,4]	[0.9989287627209427,0.0010712372790573112]	[1863,0]	0.500804
	2:41844544	2:41844545-41859449	["T","<DEL>"]	[3732,2]	[0.9994643813604713,5.356186395286556E-4]	[1865,0]	0.500134
	2:41934667	2:41934668-41940898	["G","<DEL>"]	[3733,1]	[0.9997321906802357,2.678093197643278E-4]	[1866,0]	0.5
	2:42081517	2:42081518-42307374	["G","<DEL>"]	[3733,1]	[0.9997321906802357,2.678093197643278E-4]	[1866,0]	0.5
	2:42169230	2:42169231-42173647	["G","<DEL>"]	[3732,2]	[0.9994643813604713,5.356186395286556E-4]	[1865,0]	0.500134
	2:42346244	2:42346245-42347342	["C","<DEL>"]	[2023,1711]	[0.5417782538832351,0.45822174611676486]	[548,392]	0.981411
	2:42446838	2:42446839-42453723	["A","<DEL>"]	[3719,15]	[0.9959828602035351,0.004017139796464917]	[1852,0]	0.513917
	2:42454917	2:42454918-42456830	["A","<DEL>"]	[3733,1]	[0.9997321906802357,2.678093197643278E-4]	[1866,0]	0.5
	2:42609775	2:42609776-42611297	["A","<DEL>"]	[3734,0]	[1.0,0.0]	[1867,0]	0.5
	2:42633724	2:42633725-42647122	["T","<DEL>"]	[3725,9]	[0.997589716122121,0.00241028387787895]	[1858,0]	0.504808
	2:42684867	2:42684868-42685684	["G","<DEL>"]	[3734,0]	[1.0,0.0]	[1867,0]	0.5
	2:42757306	2:42757307-42764097	["A","<DEL>"]	[3731,3]	[0.999196572040707,8.034279592929834E-4]	[1864,0]	0.500402
	2:43042554	2:43042555-43051072	["T","<DEL>"]	[3733,1]	[0.9997321906802357,2.678093197643278E-4]	[1866,0]	0.5
	2:43110705	2:43110706-43115713	["A","<DEL>"]	[3734,0]	[1.0,0.0]	[1867,0]	0.5
	2:43306717	2:43306718-43308010	["C","<DEL>"]	[3720,14]	[0.9962506695232994,0.003749330476700589]	[1860,7]	6.76432e-21
	2:43424294	2:43424295-43428302	["C","<DEL>"]	[3729,5]	[0.9986609534011783,0.001339046598821639]	[1864,2]	5.3849e-07
	2:43523278	2:43523279-43534629	["C","<DEL>"]	[3726,8]	[0.9978575254418853,0.0021424745581146223]	[1859,0]	0.503743
	2:43656261	2:43656262-43657089	["T","<DEL>"]	[3691,43]	[0.9884841992501339,0.011515800749866096]	[1824,0]	0.6085
	2:43827294	2:43827295-43983942	["A","<DEL>"]	[3734,0]	[1.0,0.0]	[1867,0]	0.5
	2:44041280	2:44041281-44046458	["A","<DEL>"]	[3733,1]	[0.9997321906802357,2.678093197643278E-4]	[1866,0]	0.5
	2:44243061	2:44243062-44244790	["C","<DEL>"]	[3733,1]	[0.9997321906802357,2.678093197643278E-4]	[1866,0]	0.5
	2:44292356	2:44292357-44293159	["G","<DEL>"]	[3733,1]	[0.9997321906802357,2.678093197643278E-4]	[1866,0]	0.5
	2:44315187	2:44315188-44339953	["G","<DEL>"]	[3733,1]	[0.9997321906802357,2.678093197643278E-4]	[1866,0]	0.5
	2:44335764	2:44335765-44336816	["G","<DEL>"]	[3734,0]	[1.0,0.0]	[1867,0]	0.5
	2:44353488	2:44353489-44359593	["T","<DEL>"]	[3733,1]	[0.9997321906802357,2.678093197643278E-4]	[1866,0]	0.5
	2:44375574	2:44375575-44382556	["A","<DEL>"]	[3734,0]	[1.0,0.0]	[1867,0]	0.5
	2:44467091	2:44467092-44468829	["C","<DEL>"]	[3081,653]	[0.825120514193894,0.17487948580610604]	[1270,56]	0.904367
	2:44484243	2:44484244-44491336	["C","<DEL>"]	[3727,7]	[0.9981253347616497,0.0018746652383502945]	[1860,0]	0.502809
	2:44504577	2:44504578-44509101	["A","<DEL>"]	[3734,0]	[1.0,0.0]	[1867,0]	0.5
	2:44598150	2:44598151-44619303	["T","<DEL>"]	[3733,1]	[0.9997321906802357,2.678093197643278E-4]	[1866,0]	0.5
	2:44610708	2:44610709-44622657	["T","<DEL>"]	[3733,1]	[0.9997321906802357,2.678093197643278E-4]	[1866,0]	0.5
	2:44612614	2:44612615-44614498	["C","<DEL>"]	[3732,2]	[0.9994643813604713,5.356186395286556E-4]	[1865,0]	0.500134
	2:44682902	2:44682903-44685459	["T","<DEL>"]	[3733,1]	[0.9997321906802357,2.678093197643278E-4]	[1866,0]	0.5
	2:44706282	2:44706283-44707703	["A","<DEL>"]	[3734,0]	[1.0,0.0]	[1867,0]	0.5
	2:44711413	2:44711414-44727286	["C","<DEL>"]	[3733,1]	[0.9997321906802357,2.678093197643278E-4]	[1866,0]	0.5
	2:44741016	2:44741017-44767666	["G","<DEL>"]	[3732,2]	[0.9994643813604713,5.356186395286556E-4]	[1865,0]	0.500134
	2:44831573	2:44831574-44862062	["T","<DEL>"]	[3733,1]	[0.9997321906802357,2.678093197643278E-4]	[1866,0]	0.5
	2:45003377	2:45003378-45009182	["A","<DEL>"]	[3733,1]	[0.9997321906802357,2.678093197643278E-4]	[1866,0]	0.5
	2:45045042	2:45045043-45120125	["G","<DEL>"]	[3734,0]	[1.0,0.0]	[1867,0]	0.5
	2:45331902	2:45331903-45335470	["T","<DEL>"]	[3733,1]	[0.9997321906802357,2.678093197643278E-4]	[1866,0]	0.5
	2:45401720	2:45401721-45404616	["A","<DEL>"]	[3734,0]	[1.0,0.0]	[1867,0]	0.5
	2:45498251	2:45498252-45499692	["A","<DEL>"]	[3734,0]	[1.0,0.0]	[1867,0]	0.5
	2:45570959	2:45570960-45575354	["C","<DEL>"]	[3734,0]	[1.0,0.0]	[1867,0]	0.5
	2:45577142	2:45577143-45581684	["T","<DEL>"]	[3733,1]	[0.9997321906802357,2.678093197643278E-4]	[1866,0]	0.5
	2:45722568	2:45722569-45735345	["G","<DEL>"]	[3731,3]	[0.999196572040707,8.034279592929834E-4]	[1864,0]	0.500402
	2:45725255	2:45725256-45736488	["T","<DEL>"]	[3732,2]	[0.9994643813604713,5.356186395286556E-4]	[1865,0]	0.500134
	2:45758039	2:45758040-45760014	["A","<DEL>"]	[3662,72]	[0.9807177289769684,0.0192822710230316]	[1796,1]	0.325338
[truncated: 16,987 more rows]
