# Supplementary material for: Exploring quantitative traits-associated copy number deletions through reanalysis of UK10K consortium whole genome sequencing cohorts
Source: BMC Genomics. 2023 Dec 18;24:787. doi: 10.1186/s12864-023-09903-3 (PMC10729411; doi:10.1186/s12864-023-09903-3)
Supplement: Supplementary file 7 — Supplementary Material 7 [file 12864_2023_9903_MOESM7_ESM.xlsx]

## Sheet: TWINSUK
	Supplementary Table S3. The full list of 1,222 and 1,211 common copy number deletions for association analysis in the TwinsUK and ALSPAC cohorts after filtering out variants with a minor allele frequency < 0.05 or Hardy-Weinberg Equilibrium P<1.0×10-6.
	locus	deletion_position	alleles[REF,ALT]	AC[REF,ALT]	AF[REF,ALT]	Homozygote_count[REF,ALT]	p_value_hwe
	1:7570065	1:7570066-7571533	["A","<DEL>"]	[2703,805]	[0.7705245153933865,0.22947548460661346]	[1033,84]	0.265535
	1:9595579	1:9595580-9597645	["C","<DEL>"]	[2968,540]	[0.8460661345496009,0.15393386545039908]	[1239,25]	0.00151434
	1:10482464	1:10482465-10483794	["C","<DEL>"]	[2341,1167]	[0.6673318129988598,0.33266818700114026]	[752,165]	0.00165068
	1:11682892	1:11682893-11683189	["A","<DEL>"]	[842,2666]	[0.24002280501710377,0.7599771949828963]	[136,1048]	6.83216e-06
	1:14437041	1:14437042-14438930	["T","<DEL>"]	[2534,974]	[0.7223489167616876,0.27765108323831245]	[903,123]	0.14497
	1:16151943	1:16151944-16155430	["G","<DEL>"]	[2223,1285]	[0.6336944127708096,0.36630558722919043]	[669,200]	0.000286164
	1:17676161	1:17676162-17677658	["C","<DEL>"]	[2161,1347]	[0.6160205245153934,0.3839794754846066]	[648,241]	0.081816
	1:24520335	1:24520336-24523683	["T","<DEL>"]	[2954,554]	[0.8420752565564424,0.15792474344355759]	[1225,25]	0.000517645
	1:24804549	1:24804550-24807456	["G","<DEL>"]	[3160,348]	[0.9007981755986317,0.09920182440136831]	[1424,18]	0.738816
	1:26460112	1:26460113-26464796	["C","<DEL>"]	[2872,636]	[0.8187001140250855,0.18129988597491448]	[1184,66]	0.184967
	1:30738620	1:30738621-30739938	["T","<DEL>"]	[3079,429]	[0.8777080957810718,0.12229190421892816]	[1345,20]	0.164819
	1:35101428	1:35101429-35111983	["T","<DEL>"]	[2883,625]	[0.821835803876853,0.1781641961231471]	[1194,65]	0.131682
	1:37816482	1:37816483-37816722	["T","<DEL>"]	[1459,2049]	[0.41590649942987457,0.5840935005701254]	[309,604]	0.572148
	1:39084107	1:39084108-39085826	["C","<DEL>"]	[3275,233]	[0.9335803876852907,0.06641961231470923]	[1526,5]	0.387694
	1:53594115	1:53594116-53595565	["C","<DEL>"]	[2750,758]	[0.7839224629418472,0.2160775370581528]	[1053,57]	0.000360287
	1:58743910	1:58743911-58744826	["A","<DEL>"]	[263,3245]	[0.0749714937286203,0.9250285062713797]	[12,1503]	0.439979
	1:60048622	1:60048623-60049664	["G","<DEL>"]	[3076,432]	[0.8768529076396807,0.12314709236031927]	[1347,25]	0.78254
	1:62082844	1:62082845-62083714	["G","<DEL>"]	[2235,1273]	[0.637115165336374,0.362884834663626]	[698,217]	0.155778
	1:62113408	1:62113409-62119529	["G","<DEL>"]	[2945,563]	[0.8395096921322691,0.1604903078677309]	[1244,53]	0.170018
	1:62622893	1:62622894-62624330	["G","<DEL>"]	[3208,300]	[0.9144811858608894,0.08551881413911061]	[1462,8]	0.146736
	1:68007984	1:68007985-68008846	["C","<DEL>"]	[870,2638]	[0.24800456100342075,0.7519954389965793]	[119,1003]	0.149921
	1:72755679	1:72755680-72764230	["A","<DEL>"]	[2729,779]	[0.7779361459521095,0.22206385404789053]	[1056,81]	0.468395
	1:72766327	1:72766328-72811844	["A","<DEL>"]	[1449,2059]	[0.4130558722919042,0.5869441277080958]	[309,614]	0.337182
	1:78649145	1:78649146-78654166	["T","<DEL>"]	[3262,246]	[0.9298745724059293,0.0701254275940707]	[1517,9]	0.783932
	1:80221768	1:80221769-80223046	["C","<DEL>"]	[1752,1756]	[0.49942987457240595,0.500570125427594]	[397,399]	0.000120581
	1:86400841	1:86400842-86404551	["T","<DEL>"]	[3091,417]	[0.8811288483466363,0.11887115165336375]	[1360,23]	0.77631
	1:89475926	1:89475927-89478650	["T","<DEL>"]	[2401,1107]	[0.6844355758266819,0.31556442417331815]	[824,177]	0.761324
	1:89811409	1:89811410-89812293	["A","<DEL>"]	[3018,490]	[0.8603192702394526,0.13968072976054732]	[1293,29]	0.346167
	1:92231769	1:92231770-92233285	["T","<DEL>"]	[2525,983]	[0.7197833523375142,0.2802166476624858]	[893,122]	0.0623244
	1:92232065	1:92232066-92233339	["A","<DEL>"]	[2425,1083]	[0.6912770809578107,0.3087229190421893]	[837,166]	0.93321
	1:94288330	1:94288331-94291235	["A","<DEL>"]	[2300,1208]	[0.6556442417331813,0.3443557582668187]	[769,223]	0.106939
	1:104443202	1:104443203-104443731	["C","<DEL>"]	[1955,1553]	[0.5572976054732041,0.4427023945267959]	[510,309]	0.000770267
	1:105667545	1:105667546-105668460	["A","<DEL>"]	[3067,441]	[0.8742873432155074,0.1257126567844926]	[1336,23]	0.356793
	1:106015796	1:106015797-106023416	["T","<DEL>"]	[2362,1146]	[0.6733181299885975,0.32668187001140253]	[795,187]	0.978355
	1:108733317	1:108733318-108737259	["T","<DEL>"]	[2656,852]	[0.7571265678449259,0.24287343215507412]	[1020,118]	0.0555211
	1:109573226	1:109573227-109575189	["T","<DEL>"]	[2519,989]	[0.7180729760547321,0.281927023945268]	[894,129]	0.226913
	1:110187029	1:110187030-110191270	["T","<DEL>"]	[1473,2035]	[0.41989737742303307,0.580102622576967]	[305,586]	0.677135
	1:112691785	1:112691786-112704713	["A","<DEL>"]	[2438,1070]	[0.6949828962371721,0.3050171037628278]	[853,169]	0.5176
	1:113799627	1:113799628-113800091	["G","<DEL>"]	[771,2737]	[0.21978335233751425,0.7802166476624858]	[110,1093]	0.000553611
	1:116229482	1:116229483-116232845	["T","<DEL>"]	[2681,827]	[0.7642531356898518,0.23574686431014824]	[1017,90]	0.336958
	1:117880387	1:117880388-117881856	["A","<DEL>"]	[3026,482]	[0.862599771949829,0.13740022805017105]	[1297,25]	0.0967706
	1:149168324	1:149168325-149174794	["C","<DEL>"]	[3025,483]	[0.8623147092360319,0.13768529076396807]	[1308,37]	0.393613
	1:152555543	1:152555544-152587742	["T","<DEL>"]	[1207,2301]	[0.34407069555302167,0.6559293044469784]	[214,761]	0.475513
	1:157173852	1:157173853-157175405	["A","<DEL>"]	[3115,393]	[0.8879703534777651,0.11202964652223489]	[1384,23]	0.764551
	1:157540660	1:157540661-157540876	["C","<DEL>"]	[1921,1587]	[0.5476054732041049,0.4523945267958951]	[491,324]	0.000809677
	1:158488407	1:158488408-158488677	["A","<DEL>"]	[1588,1920]	[0.4526795895096921,0.5473204104903079]	[325,491]	0.000963546
	1:158726910	1:158726911-158727993	["T","<DEL>"]	[3050,458]	[0.8694412770809579,0.1305587229190422]	[1322,26]	0.430831
	1:158867540	1:158867541-158869982	["A","<DEL>"]	[841,2667]	[0.23973774230330672,0.7602622576966933]	[101,1014]	0.973919
	1:158961336	1:158961337-158966220	["G","<DEL>"]	[3044,464]	[0.8677309007981756,0.1322690992018244]	[1320,30]	0.958635
	1:159648709	1:159648710-159649658	["G","<DEL>"]	[913,2595]	[0.26026225769669326,0.7397377423033067]	[123,964]	0.598447
	1:169004335	1:169004336-169005253	["T","<DEL>"]	[2938,570]	[0.8375142531356898,0.16248574686431014]	[1218,34]	0.0314798
	1:174796542	1:174796543-174801869	["C","<DEL>"]	[3102,406]	[0.8842645381984037,0.11573546180159636]	[1378,30]	0.115181
	1:178495323	1:178495324-178495684	["T","<DEL>"]	[1999,1509]	[0.5698403648802737,0.4301596351197263]	[520,275]	1.58614e-06
	1:179329663	1:179329664-179333687	["T","<DEL>"]	[3291,217]	[0.9381413911060433,0.06185860889395667]	[1543,6]	0.918368
	1:179455587	1:179455588-179458369	["A","<DEL>"]	[3273,235]	[0.9330102622576967,0.06698973774230331]	[1525,6]	0.505639
	1:179607274	1:179607275-179608072	["T","<DEL>"]	[2168,1340]	[0.6180159635119726,0.38198403648802737]	[639,225]	0.00186793
	1:185009784	1:185009785-185011759	["C","<DEL>"]	[3299,209]	[0.9404218928164196,0.059578107183580385]	[1551,6]	0.915093
	1:187464834	1:187464835-187466491	["A","<DEL>"]	[799,2709]	[0.22776510832383123,0.7722348916761688]	[100,1055]	0.209462
	1:187716105	1:187716106-187722532	["G","<DEL>"]	[1806,1702]	[0.5148232611174458,0.48517673888255414]	[461,409]	0.720115
	1:191916413	1:191916414-191918566	["T","<DEL>"]	[3322,186]	[0.9469783352337514,0.053021664766248575]	[1570,2]	0.189888
	1:194451130	1:194451131-194454293	["T","<DEL>"]	[1247,2261]	[0.3554732041049031,0.6445267958950969]	[258,765]	0.000156678
	1:198773750	1:198773751-198775414	["C","<DEL>"]	[2691,817]	[0.7671037628278221,0.2328962371721779]	[1030,93]	0.815278
	1:199110033	1:199110034-199113824	["G","<DEL>"]	[2949,559]	[0.8406499429874572,0.15935005701254276]	[1231,36]	0.141642
	1:203684359	1:203684360-203686286	["C","<DEL>"]	[2804,704]	[0.7993158494868872,0.2006841505131129]	[1112,62]	0.21992
	1:207292370	1:207292371-207293192	["C","<DEL>"]	[1191,2317]	[0.3395096921322691,0.6604903078677309]	[175,738]	0.00370853
	1:207541993	1:207541994-207545616	["G","<DEL>"]	[1595,1913]	[0.4546750285062714,0.5453249714937286]	[345,504]	0.0968676
	1:210078046	1:210078047-210085986	["A","<DEL>"]	[1412,2096]	[0.40250855188141393,0.5974914481185861]	[272,614]	0.224195
	1:217457966	1:217457967-217458400	["A","<DEL>"]	[3071,437]	[0.8754275940706956,0.12457240592930445]	[1342,25]	0.702181
	1:220502945	1:220502946-220503585	["G","<DEL>"]	[2775,733]	[0.7910490307867731,0.20895096921322692]	[1068,47]	1.14304e-05
	1:222374152	1:222374153-222380550	["G","<DEL>"]	[2364,1144]	[0.6738882554161916,0.3261117445838084]	[776,166]	0.02785
	1:228252103	1:228252104-228253279	["T","<DEL>"]	[3269,239]	[0.9318700114025086,0.06812998859749145]	[1515,0]	0.00016401
	1:229812531	1:229812532-229820846	["C","<DEL>"]	[2533,975]	[0.7220638540478905,0.27793614595210947]	[931,152]	0.0463493
	1:230132595	1:230132596-230133878	["G","<DEL>"]	[2936,572]	[0.8369441277080958,0.1630558722919042]	[1226,44]	0.694203
	1:232458590	1:232458591-232460251	["A","<DEL>"]	[2459,1049]	[0.70096921322691,0.2990307867730901]	[854,149]	0.377615
	1:233962218	1:233962219-233963566	["T","<DEL>"]	[930,2578]	[0.2651083238312429,0.7348916761687572]	[142,966]	0.0215438
	1:234318629	1:234318630-234319762	["A","<DEL>"]	[3183,325]	[0.9073546180159635,0.09264538198403649]	[1443,14]	0.831528
	1:235537047	1:235537048-235538415	["T","<DEL>"]	[2996,512]	[0.8540478905359179,0.1459521094640821]	[1266,24]	0.00830343
	1:236584091	1:236584092-236584951	["G","<DEL>"]	[3123,385]	[0.8902508551881414,0.10974914481185861]	[1379,10]	0.00389365
	1:240392996	1:240392997-240394788	["A","<DEL>"]	[2646,862]	[0.7542759407069556,0.24572405929304447]	[991,99]	0.384839
	1:241586227	1:241586228-241586491	["C","<DEL>"]	[1878,1630]	[0.5353477765108324,0.4646522234891676]	[471,347]	0.00231091
	1:243127754	1:243127755-243129232	["A","<DEL>"]	[2274,1234]	[0.6482326111744584,0.3517673888255416]	[715,195]	0.0228024
	1:243782751	1:243782752-243783761	["G","<DEL>"]	[1073,2435]	[0.30587229190421894,0.6941277080957811]	[163,844]	0.932848
	1:248154520	1:248154521-248155517	["G","<DEL>"]	[3312,196]	[0.9441277080957811,0.055872291904218926]	[1566,8]	0.210534
	2:2798764	2:2798765-2799235	["G","<DEL>"]	[1041,2467]	[0.2967502850627138,0.7032497149372862]	[119,832]	4.1967e-05
	2:3732784	2:3732785-3738039	["G","<DEL>"]	[3305,203]	[0.9421322690992018,0.05786773090079818]	[1557,6]	0.743071
	2:4212695	2:4212696-4223438	["A","<DEL>"]	[2947,561]	[0.8400798175598632,0.15992018244013684]	[1233,40]	0.399086
	2:6400482	2:6400483-6402213	["A","<DEL>"]	[2936,572]	[0.8369441277080958,0.1630558722919042]	[1223,41]	0.35888
	2:9925452	2:9925453-9929069	["T","<DEL>"]	[3319,189]	[0.9461231470923603,0.05387685290763968]	[1569,4]	0.725563
	2:11757202	2:11757203-11758543	["C","<DEL>"]	[3207,301]	[0.9141961231470923,0.08580387685290763]	[1461,8]	0.147843
	2:14704166	2:14704167-14710115	["G","<DEL>"]	[3324,184]	[0.9475484606613455,0.052451539338654506]	[1575,5]	0.718742
	2:16271603	2:16271604-16273939	["T","<DEL>"]	[954,2554]	[0.27194982896237174,0.7280501710376283]	[126,926]	0.651427
	2:17585136	2:17585137-17590603	["C","<DEL>"]	[3324,184]	[0.9475484606613455,0.052451539338654506]	[1574,4]	0.905548
	2:18118850	2:18118851-18120028	["C","<DEL>"]	[3151,357]	[0.8982326111744584,0.10176738882554162]	[1415,18]	0.947974
	2:19002884	2:19002885-19003386	["C","<DEL>"]	[2757,751]	[0.7859179019384265,0.21408209806157355]	[1068,65]	0.0304278
	2:19767571	2:19767572-19770566	["A","<DEL>"]	[3120,388]	[0.8893956670467503,0.11060433295324971]	[1384,18]	0.430755
	2:33224462	2:33224463-33227296	["A","<DEL>"]	[2494,1014]	[0.7109464082098061,0.28905359179019385]	[885,145]	0.884617
	2:34523646	2:34523647-34525728	["G","<DEL>"]	[1931,1577]	[0.5504561003420753,0.44954389965792474]	[511,334]	0.0507804
	2:34695819	2:34695820-34736579	["G","<DEL>"]	[2192,1316]	[0.6248574686431014,0.3751425313568985]	[674,236]	0.273735
	2:34711086	2:34711087-34711647	["A","<DEL>"]	[2234,1274]	[0.636830102622577,0.36316989737742306]	[724,244]	0.188251
	2:34965712	2:34965713-34967285	["G","<DEL>"]	[3054,454]	[0.870581527936146,0.12941847206385404]	[1317,17]	0.00669735
	2:41238373	2:41238374-41250300	["C","<DEL>"]	[3178,330]	[0.9059293044469784,0.09407069555302167]	[1438,14]	0.726578
	2:41775947	2:41775948-41781300	["C","<DEL>"]	[2125,1383]	[0.6057582668187002,0.3942417331812999]	[608,237]	0.000350492
	2:42346244	2:42346245-42347342	["C","<DEL>"]	[1893,1615]	[0.5396237172177879,0.4603762827822121]	[503,364]	0.456582
	2:44467091	2:44467092-44468829	["C","<DEL>"]	[2779,729]	[0.7921892816419612,0.20781071835803877]	[1091,66]	0.157579
	2:48851197	2:48851198-48857960	["C","<DEL>"]	[2692,816]	[0.7673888255416191,0.23261117445838084]	[1032,94]	0.920149
	2:48990528	2:48990529-48991162	["T","<DEL>"]	[2379,1129]	[0.678164196123147,0.3218358038768529]	[770,145]	5.70428e-05
	2:51224521	2:51224522-51225559	["A","<DEL>"]	[3174,334]	[0.9047890535917902,0.0952109464082098]	[1433,13]	0.446812
	2:52749674	2:52749675-52785281	["C","<DEL>"]	[2433,1075]	[0.693557582668187,0.306442417331813]	[840,161]	0.673808
	2:54565496	2:54565497-54567474	["C","<DEL>"]	[819,2689]	[0.23346636259977194,0.7665336374002281]	[99,1034]	0.617153
	2:56652264	2:56652265-56655887	["A","<DEL>"]	[1981,1527]	[0.564709236031927,0.435290763968073]	[556,329]	0.752352
	2:64479640	2:64479641-64484674	["A","<DEL>"]	[3018,490]	[0.8603192702394526,0.13968072976054732]	[1300,36]	0.655323
	2:66505575	2:66505576-66507567	["T","<DEL>"]	[2929,579]	[0.8349486887115165,0.16505131128848347]	[1213,38]	0.0911578
	2:70125050	2:70125051-70125570	["G","<DEL>"]	[1916,1592]	[0.5461801596351197,0.45381984036488027]	[501,339]	0.0321428
	2:76773555	2:76773556-76775462	["A","<DEL>"]	[914,2594]	[0.26054732041049034,0.7394526795895097]	[127,967]	0.306918
	2:76844733	2:76844734-76845528	["A","<DEL>"]	[3223,285]	[0.9187571265678449,0.08124287343215507]	[1481,12]	0.810783
	2:78117886	2:78117887-78118362	["A","<DEL>"]	[1932,1576]	[0.5507411630558723,0.4492588369441277]	[514,336]	0.0868578
	2:79076574	2:79076575-79081206	["T","<DEL>"]	[2601,907]	[0.741448118586089,0.25855188141391106]	[964,117]	0.975166
	2:83035632	2:83035633-83036433	["T","<DEL>"]	[2955,553]	[0.8423603192702395,0.15763968072976053]	[1237,36]	0.192732
	2:88821929	2:88821930-88822512	["A","<DEL>"]	[2839,669]	[0.8092930444697833,0.19070695553021666]	[1146,61]	0.670945
	2:100103711	2:100103712-100105036	["A","<DEL>"]	[1968,1540]	[0.5610034207525656,0.43899657924743446]	[543,329]	0.396516
	2:102232569	2:102232570-102233594	["G","<DEL>"]	[2958,550]	[0.8432155074116305,0.15678449258836943]	[1238,34]	0.095045
	2:106695066	2:106695067-106695905	["G","<DEL>"]	[2010,1498]	[0.572976054732041,0.42702394526795895]	[577,321]	0.902961
	2:106879559	2:106879560-106885921	["C","<DEL>"]	[2339,1169]	[0.6667616875712656,0.3332383124287343]	[795,210]	0.101377
	2:108275315	2:108275316-108279115	["A","<DEL>"]	[3317,191]	[0.9455530216647663,0.05444697833523375]	[1573,10]	0.0252455
	2:108855395	2:108855396-108856286	["C","<DEL>"]	[1960,1548]	[0.5587229190421893,0.4412770809578107]	[535,329]	0.23574
	2:109310547	2:109310548-109312121	["G","<DEL>"]	[2064,1444]	[0.5883694412770809,0.41163055872291904]	[594,284]	0.191703
	2:109689929	2:109689930-109695327	["C","<DEL>"]	[3281,227]	[0.935290763968073,0.06470923603192702]	[1534,7]	0.921208
	2:111576406	2:111576407-111576639	["G","<DEL>"]	[1785,1723]	[0.5088369441277081,0.4911630558722919]	[435,404]	0.0660561
	2:115628094	2:115628095-115628855	["A","<DEL>"]	[2448,1060]	[0.6978335233751425,0.30216647662485746]	[814,120]	3.80848e-06
	2:116662008	2:116662009-116662680	["T","<DEL>"]	[3111,397]	[0.886830102622577,0.11316989737742303]	[1375,18]	0.312327
	2:121797797	2:121797798-121798395	["C","<DEL>"]	[1044,2464]	[0.2976054732041049,0.7023945267958951]	[133,843]	0.0110277
	2:123364887	2:123364888-123365356	["T","<DEL>"]	[1325,2183]	[0.37770809578107184,0.6222919042189282]	[230,659]	0.0397387
	2:124170263	2:124170264-124170590	["G","<DEL>"]	[1174,2334]	[0.3346636259977195,0.6653363740022805]	[173,753]	0.012668
	2:126368466	2:126368467-126370237	["A","<DEL>"]	[2956,552]	[0.8426453819840365,0.1573546180159635]	[1243,41]	0.685712
	2:126443247	2:126443248-126451838	["G","<DEL>"]	[1200,2308]	[0.34207525655644244,0.6579247434435576]	[203,757]	0.811457
	2:127674744	2:127674745-127677281	["C","<DEL>"]	[495,3013]	[0.1411060433295325,0.8588939566704675]	[33,1292]	0.730628
	2:127718879	2:127718880-127722358	["T","<DEL>"]	[3270,238]	[0.9321550741163056,0.06784492588369441]	[1523,7]	0.777317
	2:129638405	2:129638406-129646220	["G","<DEL>"]	[2808,700]	[0.8004561003420753,0.19954389965792474]	[1094,40]	3.80181e-06
	2:131414725	2:131414726-131422167	["G","<DEL>"]	[2973,535]	[0.8474914481185861,0.1525085518814139]	[1255,36]	0.380932
	2:132534209	2:132534210-132534871	["C","<DEL>"]	[1156,2352]	[0.3295324971493729,0.6704675028506272]	[216,814]	0.00539292
	2:138490123	2:138490124-138490495	["T","<DEL>"]	[2780,728]	[0.7924743443557583,0.20752565564424175]	[1070,44]	1.75903e-06
	2:142325286	2:142325287-142329057	["T","<DEL>"]	[3289,219]	[0.9375712656784493,0.062428734321550744]	[1545,10]	0.183135
	2:146862622	2:146862623-146876867	["A","<DEL>"]	[1915,1593]	[0.5458950969213227,0.4541049030786773]	[507,346]	0.129455
	2:152041204	2:152041205-152041491	["T","<DEL>"]	[1573,1935]	[0.4484036488027366,0.5515963511972634]	[361,542]	0.426086
	2:153795982	2:153795983-153799751	["G","<DEL>"]	[2463,1045]	[0.7021094640820981,0.29789053591790193]	[860,151]	0.627874
	2:154494936	2:154494937-154495146	["C","<DEL>"]	[1179,2329]	[0.33608893956670466,0.6639110604332953]	[236,811]	5.26423e-05
	2:154895761	2:154895762-154899197	["C","<DEL>"]	[2422,1086]	[0.6904218928164196,0.30957810718358036]	[815,147]	0.0176307
	2:156833700	2:156833701-156835507	["A","<DEL>"]	[3306,202]	[0.9424173318129989,0.05758266818700114]	[1558,6]	0.741612
	2:159622239	2:159622240-159623105	["A","<DEL>"]	[3276,232]	[0.9338654503990877,0.0661345496009122]	[1526,4]	0.209807
	2:159661975	2:159661976-159662893	["T","<DEL>"]	[2975,533]	[0.8480615735461802,0.15193842645381983]	[1246,25]	0.00342057
	2:162332253	2:162332254-162334061	["T","<DEL>"]	[621,2887]	[0.17702394526795895,0.822976054732041]	[52,1185]	0.652525
	2:164641179	2:164641180-164646507	["T","<DEL>"]	[3241,267]	[0.9238882554161916,0.07611174458380844]	[1500,13]	0.26991
	2:166014695	2:166014696-166016748	["G","<DEL>"]	[3115,393]	[0.8879703534777651,0.11202964652223489]	[1379,18]	0.368504
	2:172906157	2:172906158-172910179	["G","<DEL>"]	[2113,1395]	[0.6023375142531356,0.3976624857468643]	[605,246]	0.00183643
	2:173004236	2:173004237-173007500	["A","<DEL>"]	[2353,1155]	[0.6707525655644242,0.3292474344355758]	[803,204]	0.13738
	2:177265628	2:177265629-177272055	["C","<DEL>"]	[717,2791]	[0.20438996579247434,0.7956100342075256]	[85,1122]	0.0844919
	2:178287643	2:178287644-178288051	["A","<DEL>"]	[896,2612]	[0.2554161915621437,0.7445838084378563]	[122,980]	0.330818
	2:178740984	2:178740985-178742123	["A","<DEL>"]	[3226,282]	[0.919612314709236,0.08038768529076397]	[1484,12]	0.687183
	2:182856916	2:182856917-182857599	["T","<DEL>"]	[2283,1225]	[0.6507981755986317,0.3492018244013683]	[712,183]	0.0012309
	2:184085500	2:184085501-184090970	["C","<DEL>"]	[3324,184]	[0.9475484606613455,0.052451539338654506]	[1573,3]	0.550888
	2:184794408	2:184794409-184804056	["G","<DEL>"]	[3312,196]	[0.9441277080957811,0.055872291904218926]	[1565,7]	0.428251
	2:189119625	2:189119626-189120975	["A","<DEL>"]	[2749,759]	[0.7836374002280502,0.21636259977194983]	[1075,80]	0.805542
	2:194689492	2:194689493-194698777	["G","<DEL>"]	[325,3183]	[0.09264538198403649,0.9073546180159635]	[16,1445]	0.722995
	2:195297121	2:195297122-195298469	["C","<DEL>"]	[3195,313]	[0.9107753705815279,0.08922462941847206]	[1451,10]	0.270718
	2:195979402	2:195979403-195984210	["G","<DEL>"]	[3332,176]	[0.9498289623717218,0.05017103762827822]	[1580,2]	0.259523
	2:200312456	2:200312457-200312680	["A","<DEL>"]	[989,2519]	[0.281927023945268,0.7180729760547321]	[167,932]	0.0013003
	2:203899048	2:203899049-203904342	["T","<DEL>"]	[3048,460]	[0.8688711516533637,0.13112884834663627]	[1324,30]	0.958241
	2:206128022	2:206128023-206129867	["C","<DEL>"]	[3325,183]	[0.9478335233751425,0.05216647662485747]	[1573,2]	0.184824
	2:208351140	2:208351141-208359376	["G","<DEL>"]	[2891,617]	[0.8241163055872291,0.1758836944127708]	[1188,51]	0.651167
	2:209942875	2:209942876-209948808	["T","<DEL>"]	[2497,1011]	[0.7118015963511972,0.2881984036488027]	[904,161]	0.0760097
	2:213183962	2:213183963-213192008	["A","<DEL>"]	[3229,279]	[0.9204675028506272,0.07953249714937287]	[1486,11]	0.935209
	2:213370124	2:213370125-213371184	["T","<DEL>"]	[3041,467]	[0.8668757126567845,0.13312428734321552]	[1320,33]	0.641923
	2:215728752	2:215728753-215730842	["A","<DEL>"]	[2192,1316]	[0.6248574686431014,0.3751425313568985]	[696,258]	0.252034
	2:220052321	2:220052322-220052912	["C","<DEL>"]	[1319,2189]	[0.37599771949828964,0.6240022805017104]	[261,696]	0.177713
	2:220052356	2:220052357-220056155	["G","<DEL>"]	[1331,2177]	[0.37941847206385404,0.620581527936146]	[252,675]	0.979792
	2:220053194	2:220053195-220056274	["G","<DEL>"]	[1345,2163]	[0.38340935005701254,0.6165906499429875]	[266,675]	0.40493
	2:223865074	2:223865075-223869897	["A","<DEL>"]	[3287,221]	[0.9370011402508552,0.0629988597491448]	[1541,8]	0.614482
	2:225292967	2:225292968-225293934	["T","<DEL>"]	[1977,1531]	[0.5635689851767389,0.43643101482326113]	[509,286]	2.78889e-06
	2:227165416	2:227165417-227171181	["A","<DEL>"]	[2276,1232]	[0.6488027366020525,0.35119726339794755]	[723,201]	0.110159
	2:229264346	2:229264347-229268341	["A","<DEL>"]	[2518,990]	[0.7177879133409351,0.282212086659065]	[902,138]	0.883012
	2:232535469	2:232535470-232537184	["C","<DEL>"]	[3320,188]	[0.9464082098061574,0.053591790193842644]	[1575,9]	0.0746052
	2:233332712	2:233332713-233333491	["T","<DEL>"]	[2603,905]	[0.742018244013683,0.257981755986317]	[950,101]	0.0495001
	2:239500382	2:239500383-239501740	["T","<DEL>"]	[2961,547]	[0.8440706955530216,0.15592930444697833]	[1247,40]	0.683551
	3:228730	3:228731-234441	["C","<DEL>"]	[2737,771]	[0.7802166476624858,0.21978335233751425]	[1066,83]	0.862044
	3:5535386	3:5535387-5539293	["T","<DEL>"]	[3095,413]	[0.8822690992018244,0.1177309007981756]	[1366,25]	0.774312
	3:6650158	3:6650159-6654623	["G","<DEL>"]	[2925,583]	[0.8338084378563284,0.16619156214367162]	[1218,47]	0.829651
	3:7400629	3:7400630-7402133	["A","<DEL>"]	[3266,242]	[0.9310148232611174,0.06898517673888255]	[1519,7]	0.781787
	3:8325641	3:8325642-8326814	["C","<DEL>"]	[2548,960]	[0.7263397947548461,0.27366020524515394]	[911,117]	0.0870216
	3:13141380	3:13141381-13142633	["A","<DEL>"]	[3038,470]	[0.8660205245153934,0.13397947548460662]	[1308,24]	0.135787
	3:15845163	3:15845164-15846746	["T","<DEL>"]	[3121,387]	[0.8896807297605474,0.11031927023945268]	[1382,15]	0.128247
	3:16239402	3:16239403-16241219	["A","<DEL>"]	[2733,775]	[0.7790763968072976,0.2209236031927024]	[1064,85]	0.972376
	3:20311496	3:20311497-20317831	["T","<DEL>"]	[2783,725]	[0.7933295324971493,0.20667046750285062]	[1101,72]	0.68907
	3:21723692	3:21723693-21725981	["G","<DEL>"]	[3252,256]	[0.927023945267959,0.07297605473204105]	[1513,15]	0.0413659
	3:26450961	3:26450962-26452308	["T","<DEL>"]	[1688,1820]	[0.4811858608893957,0.5188141391106044]	[427,493]	0.0422268
	3:32102044	3:32102045-32107893	["A","<DEL>"]	[1101,2407]	[0.3138540478905359,0.686145952109464]	[164,817]	0.332261
	3:37978394	3:37978395-37986944	["G","<DEL>"]	[3182,326]	[0.9070695553021665,0.09293044469783353]	[1446,18]	0.357616
	3:37984118	3:37984119-37985559	["A","<DEL>"]	[3196,312]	[0.9110604332953249,0.08893956670467502]	[1460,18]	0.210068
	3:41336681	3:41336682-41337231	["A","<DEL>"]	[2180,1328]	[0.621436716077537,0.37856328392246297]	[646,220]	0.00151231
	3:47490673	3:47490674-47493446	["T","<DEL>"]	[2030,1478]	[0.5786773090079818,0.42132269099201825]	[557,281]	0.00305136
	3:50123655	3:50123656-50124783	["T","<DEL>"]	[3256,252]	[0.928164196123147,0.07183580387685291]	[1509,7]	0.531402
	3:53027145	3:53027146-53038895	["C","<DEL>"]	[3128,380]	[0.8916761687571265,0.10832383124287344]	[1394,20]	0.950778
	3:53030854	3:53030855-53032189	["G","<DEL>"]	[3074,434]	[0.8762827822120867,0.12371721778791334]	[1341,21]	0.205617
	3:61666416	3:61666417-61666688	["T","<DEL>"]	[1721,1787]	[0.4905929304446978,0.5094070695553021]	[401,434]	0.042434
	3:65117737	3:65117738-65119695	["G","<DEL>"]	[3221,287]	[0.9181870011402509,0.08181299885974914]	[1481,14]	0.382875
	3:65188857	3:65188858-65214762	["A","<DEL>"]	[3235,273]	[0.9221778791334093,0.07782212086659065]	[1494,13]	0.360197
	3:68634775	3:68634776-68640256	["T","<DEL>"]	[2309,1199]	[0.6582098061573546,0.34179019384264536]	[759,204]	0.93659
	3:68739685	3:68739686-68747862	["T","<DEL>"]	[1249,2259]	[0.3560433295324972,0.6439566704675028]	[228,733]	0.549514
	3:70013476	3:70013477-70013890	["G","<DEL>"]	[2435,1073]	[0.6941277080957811,0.30587229190421894]	[816,135]	0.000996557
	3:78779423	3:78779424-78779721	["A","<DEL>"]	[1677,1831]	[0.47805017103762826,0.5219498289623717]	[367,444]	0.00123912
	3:80062914	3:80062915-80064352	["T","<DEL>"]	[1346,2162]	[0.38369441277080957,0.6163055872291904]	[280,688]	0.0281212
	3:82868817	3:82868818-82872888	["C","<DEL>"]	[3232,276]	[0.9213226909920182,0.07867730900798175]	[1485,7]	0.21691
	3:84104924	3:84104925-84107387	["C","<DEL>"]	[2682,826]	[0.7645381984036488,0.2354618015963512]	[1020,92]	0.486688
	3:84699486	3:84699487-84702881	["G","<DEL>"]	[3122,386]	[0.8899657924743444,0.11003420752565564]	[1384,16]	0.201181
	3:89394031	3:89394032-89419524	["C","<DEL>"]	[3308,200]	[0.942987457240593,0.05701254275940707]	[1561,7]	0.436652
	3:95465799	3:95465800-95468031	["A","<DEL>"]	[2331,1177]	[0.6644811858608894,0.3355188141391106]	[748,171]	0.00493304
	3:98410674	3:98410675-98414791	["T","<DEL>"]	[1943,1565]	[0.5538768529076397,0.44612314709236034]	[547,358]	0.371721
	3:98899055	3:98899056-98902388	["T","<DEL>"]	[727,2781]	[0.2072405929304447,0.7927594070695553]	[79,1106]	0.586168
	3:98943796	3:98943797-98949526	["A","<DEL>"]	[2653,855]	[0.7562713797035348,0.24372862029646522]	[987,88]	0.0352926
	3:99628782	3:99628783-99629631	["T","<DEL>"]	[2241,1267]	[0.6388255416191562,0.3611744583808438]	[671,184]	3.55355e-06
	3:100521619	3:100521620-100522518	["C","<DEL>"]	[2682,826]	[0.7645381984036488,0.2354618015963512]	[1000,72]	0.000626815
	3:101357553	3:101357554-101359756	["A","<DEL>"]	[2946,562]	[0.8397947548460661,0.16020524515393386]	[1233,41]	0.50613
	3:104278204	3:104278205-104279052	["A","<DEL>"]	[2129,1379]	[0.6068985176738882,0.39310148232611175]	[604,229]	2.33522e-05
	3:107037955	3:107037956-107040336	["G","<DEL>"]	[2487,1021]	[0.7089509692132269,0.2910490307867731]	[888,155]	0.435084
	3:125672286	3:125672287-125676387	["A","<DEL>"]	[2851,657]	[0.8127137970353477,0.18728620296465223]	[1168,71]	0.126324
	3:129657312	3:129657313-129657867	["A","<DEL>"]	[2789,719]	[0.7950399087799316,0.20496009122006842]	[1093,58]	0.0209376
	3:129763370	3:129763371-129806742	["C","<DEL>"]	[2144,1364]	[0.6111744583808438,0.3888255416191562]	[654,264]	0.900116
	3:131708256	3:131708257-131713384	["A","<DEL>"]	[2467,1041]	[0.7032497149372862,0.2967502850627138]	[879,166]	0.179023
	3:131989120	3:131989121-131995083	["A","<DEL>"]	[2519,989]	[0.7180729760547321,0.281927023945268]	[901,136]	0.701671
	3:136021011	3:136021012-136026201	["G","<DEL>"]	[2076,1432]	[0.5917901938426454,0.40820980615735464]	[613,291]	0.901721
	3:140544403	3:140544404-140547047	["A","<DEL>"]	[2318,1190]	[0.6607753705815279,0.3392246294184721]	[760,196]	0.540433
	3:141572124	3:141572125-141572896	["A","<DEL>"]	[3169,339]	[0.9033637400228051,0.09663625997719498]	[1426,11]	0.150825
	3:145644939	3:145644940-145649159	["T","<DEL>"]	[2271,1237]	[0.6473774230330672,0.3526225769669327]	[743,226]	0.388519
	3:146385205	3:146385206-146390346	["T","<DEL>"]	[1098,2410]	[0.3129988597491448,0.6870011402508552]	[173,829]	0.889687
	3:148281442	3:148281443-148285423	["G","<DEL>"]	[959,2549]	[0.2733751425313569,0.7266248574686431]	[121,916]	0.241547
	3:148963358	3:148963359-148969720	["G","<DEL>"]	[3331,177]	[0.9495438996579247,0.050456100342075254]	[1582,5]	0.710869
	3:149268462	3:149268463-149270157	["G","<DEL>"]	[3027,481]	[0.862884834663626,0.137115165336374]	[1300,27]	0.246145
	3:156092161	3:156092162-156093702	["T","<DEL>"]	[2786,722]	[0.7941847206385405,0.20581527936145952]	[1095,63]	0.100382
	3:158350734	3:158350735-158351925	["A","<DEL>"]	[2313,1195]	[0.6593500570125428,0.34064994298745727]	[743,184]	0.0407958
	3:159257025	3:159257026-159257696	["T","<DEL>"]	[2305,1203]	[0.6570695553021665,0.3429304446978335]	[726,175]	0.000923638
	3:162448937	3:162448938-162449864	["A","<DEL>"]	[3313,195]	[0.9444127708095781,0.055587229190421895]	[1564,5]	0.909017
	3:162512108	3:162512109-162626357	["G","<DEL>"]	[2422,1086]	[0.6904218928164196,0.30957810718358036]	[830,162]	0.520985
	3:162717307	3:162717308-162723573	["A","<DEL>"]	[2031,1477]	[0.5789623717217788,0.4210376282782212]	[581,304]	0.508707
	3:162764905	3:162764906-162769086	["T","<DEL>"]	[965,2543]	[0.2750855188141391,0.7249144811858609]	[111,900]	0.00918453
	3:168738418	3:168738419-168738809	["T","<DEL>"]	[1670,1838]	[0.47605473204104903,0.523945267958951]	[353,437]	2.26101e-05
	3:177294486	3:177294487-177297498	["G","<DEL>"]	[3320,188]	[0.9464082098061574,0.053591790193842644]	[1571,5]	0.907334
	3:177381306	3:177381307-177385450	["T","<DEL>"]	[3149,359]	[0.8976624857468644,0.10233751425313568]	[1411,16]	0.559655
	3:178550109	3:178550110-178550865	["T","<DEL>"]	[1363,2145]	[0.3885404789053592,0.6114595210946409]	[222,613]	1.71069e-05
	3:178567650	3:178567651-178568347	["T","<DEL>"]	[2554,954]	[0.7280501710376283,0.27194982896237174]	[891,91]	2.06728e-06
	3:179654298	3:179654299-179654776	["A","<DEL>"]	[1599,1909]	[0.45581527936145955,0.5441847206385405]	[339,494]	0.0150938
	3:184125372	3:184125373-184125572	["A","<DEL>"]	[1268,2240]	[0.3614595210946408,0.6385404789053591]	[231,717]	0.85647
	3:187732885	3:187732886-187734824	["A","<DEL>"]	[2979,529]	[0.8492018244013683,0.1507981755986317]	[1265,40]	0.96294
	3:189363419	3:189363420-189370897	["A","<DEL>"]	[3250,258]	[0.9264538198403649,0.07354618015963511]	[1504,8]	0.662007
	3:189737339	3:189737340-189740535	["T","<DEL>"]	[2377,1131]	[0.677594070695553,0.322405929304447]	[791,168]	0.119492
	3:191064675	3:191064676-191071678	["G","<DEL>"]	[2661,847]	[0.758551881413911,0.24144811858608894]	[997,90]	0.110407
	3:191264200	3:191264201-191266233	["G","<DEL>"]	[3112,396]	[0.887115165336374,0.11288483466362599]	[1378,20]	0.592528
	3:191889925	3:191889926-191891310	["G","<DEL>"]	[3325,183]	[0.9478335233751425,0.05216647662485747]	[1574,3]	0.54787
	3:192389863	3:192389864-192392044	["G","<DEL>"]	[3242,266]	[0.9241733181299886,0.0758266818700114]	[1491,3]	0.0127822
	3:192744324	3:192744325-192744929	["G","<DEL>"]	[1795,1713]	[0.5116875712656784,0.48831242873432157]	[435,394]	0.0205239
	3:192776848	3:192776849-192782614	["A","<DEL>"]	[3193,315]	[0.9102052451539339,0.08979475484606614]	[1451,12]	0.609759
	3:192875333	3:192875334-192885405	["T","<DEL>"]	[1056,2452]	[0.3010262257696693,0.6989737742303307]	[150,848]	0.320994
	3:194398768	3:194398769-194400382	["T","<DEL>"]	[1071,2437]	[0.30530216647662484,0.6946978335233751]	[134,817]	0.000805547
	3:194555657	3:194555658-194556288	["A","<DEL>"]	[2748,760]	[0.7833523375142531,0.21664766248574688]	[1050,56]	0.00016085
	3:196934579	3:196934580-196939254	["A","<DEL>"]	[2832,676]	[0.8072976054732041,0.19270239452679588]	[1124,46]	0.00308449
	4:901184	4:901185-903909	["A","<DEL>"]	[3293,215]	[0.9387115165336374,0.0612884834663626]	[1543,4]	0.350572
	4:1602939	4:1602940-1603659	["A","<DEL>"]	[769,2739]	[0.21921322690992018,0.7807867730900798]	[97,1082]	0.0753103
	4:6651591	4:6651592-6652912	["A","<DEL>"]	[1269,2239]	[0.3617445838084379,0.6382554161915621]	[221,706]	0.393838
	4:6682374	4:6682375-6685880	["T","<DEL>"]	[3225,283]	[0.919327251995439,0.080672748004561]	[1478,7]	0.170886
	4:6897332	4:6897333-6900381	["G","<DEL>"]	[1712,1796]	[0.4880273660205245,0.5119726339794755]	[418,460]	0.980955
	4:8784699	4:8784700-8788035	["C","<DEL>"]	[3155,353]	[0.8993728620296465,0.10062713797035348]	[1413,12]	0.129218
	4:9104596	4:9104597-9127030	["C","<DEL>"]	[3228,280]	[0.9201824401368301,0.07981755986316989]	[1489,15]	0.167725
	4:9158157	4:9158158-9232041	["G","<DEL>"]	[301,3207]	[0.08580387685290763,0.9141961231470923]	[15,1468]	0.494365
	4:9158174	4:9158175-9270037	["A","<DEL>"]	[301,3207]	[0.08580387685290763,0.9141961231470923]	[15,1468]	0.494365
	4:9576978	4:9576979-9577452	["T","<DEL>"]	[878,2630]	[0.250285062713797,0.749714937286203]	[119,995]	0.239412
	4:10211261	4:10211262-10234569	["C","<DEL>"]	[1078,2430]	[0.3072976054732041,0.6927023945267959]	[166,842]	0.933
	4:10392421	4:10392422-10402191	["T","<DEL>"]	[2657,851]	[0.757411630558723,0.24258836944127707]	[1008,105]	0.770254
	4:19057490	4:19057491-19057959	["A","<DEL>"]	[2547,961]	[0.726054732041049,0.27394526795895097]	[920,127]	0.610252
	4:20407531	4:20407532-20408541	["T","<DEL>"]	[2637,871]	[0.7517103762827823,0.2482896237172178]	[958,75]	1.49384e-05
	4:26290468	4:26290469-26295393	["T","<DEL>"]	[3328,180]	[0.9486887115165337,0.05131128848346636]	[1580,6]	0.389079
	4:26955946	4:26955947-26957467	["T","<DEL>"]	[3251,257]	[0.9267388825541619,0.07326111744583809]	[1506,9]	0.929788
	4:28421592	4:28421593-28421942	["G","<DEL>"]	[1654,1854]	[0.4714937286202965,0.5285062713797035]	[363,463]	0.0103838
	4:34779903	4:34779904-34829021	["A","<DEL>"]	[2552,956]	[0.7274800456100342,0.2725199543899658]	[924,126]	0.60906
	4:35240245	4:35240246-35244445	["T","<DEL>"]	[2815,693]	[0.8024515393386545,0.1975484606613455]	[1128,67]	0.850795
	4:38264249	4:38264250-38265547	["C","<DEL>"]	[3026,482]	[0.862599771949829,0.13740022805017105]	[1313,41]	0.118725
	4:42762664	4:42762665-42769556	["C","<DEL>"]	[2817,691]	[0.8030216647662486,0.1969783352337514]	[1134,71]	0.624023
	4:42905127	4:42905128-42905897	["A","<DEL>"]	[3314,194]	[0.9446978335233751,0.05530216647662486]	[1561,1]	0.0289731
	4:43751814	4:43751815-43752122	["A","<DEL>"]	[1403,2105]	[0.3999429874572406,0.6000570125427594]	[279,630]	0.901098
	4:46202796	4:46202797-46205029	["T","<DEL>"]	[1522,1986]	[0.4338654503990878,0.5661345496009123]	[327,559]	0.752212
	4:61330105	4:61330106-61333191	["A","<DEL>"]	[1132,2376]	[0.322690992018244,0.677309007981756]	[175,797]	0.428741
	4:61500254	4:61500255-61502162	["A","<DEL>"]	[3202,306]	[0.9127708095781072,0.08722919042189281]	[1461,13]	0.940172
	4:61939190	4:61939191-61942241	["A","<DEL>"]	[1297,2211]	[0.36972633979475483,0.6302736602052451]	[228,685]	0.228841
	4:62028311	4:62028312-62028597	["A","<DEL>"]	[2320,1188]	[0.661345496009122,0.338654503990878]	[749,183]	0.0518044
	4:63669417	4:63669418-63676142	["T","<DEL>"]	[2769,739]	[0.7893386545039909,0.21066134549600912]	[1102,87]	0.184287
	4:64134295	4:64134296-64154514	["T","<DEL>"]	[3203,305]	[0.9130558722919042,0.08694412770809579]	[1459,10]	0.409557
	4:64694311	4:64694312-64714360	["C","<DEL>"]	[2310,1198]	[0.6584948688711516,0.34150513112884834]	[772,216]	0.212459
	4:65097062	4:65097063-65097853	["T","<DEL>"]	[3167,341]	[0.9027936145952109,0.09720638540478906]	[1429,16]	0.945813
	4:70467367	4:70467368-70472696	["T","<DEL>"]	[2774,734]	[0.7907639680729761,0.20923603192702395]	[1095,75]	0.800854
	4:73831250	4:73831251-73831823	["A","<DEL>"]	[1675,1833]	[0.4774800456100342,0.5225199543899658]	[381,460]	0.0728354
	4:80360635	4:80360636-80362719	["T","<DEL>"]	[2898,610]	[0.8261117445838084,0.17388825541619157]	[1182,38]	0.0111409
	4:86976380	4:86976381-86979959	["A","<DEL>"]	[3279,229]	[0.9347206385404789,0.0652793614595211]	[1534,9]	0.494106
	4:87646374	4:87646375-87651966	["T","<DEL>"]	[3081,427]	[0.8782782212086659,0.1217217787913341]	[1350,23]	0.539587
	4:91931551	4:91931552-91935844	["T","<DEL>"]	[2216,1292]	[0.6316989737742303,0.36830102622576966]	[688,226]	0.228063
	4:91931585	4:91931586-91933552	["G","<DEL>"]	[2242,1266]	[0.6391106043329533,0.36088939566704675]	[714,226]	0.815922
	4:93855350	4:93855351-93861524	["T","<DEL>"]	[3084,424]	[0.879133409350057,0.12086659064994298]	[1357,27]	0.694495
	4:98354273	4:98354274-98359233	["T","<DEL>"]	[3003,505]	[0.8560433295324972,0.14395667046750285]	[1280,31]	0.309557
	4:101960150	4:101960151-101961202	["G","<DEL>"]	[2728,780]	[0.7776510832383124,0.22234891676168758]	[1040,66]	0.00412962
	4:104894049	4:104894050-104894680	["T","<DEL>"]	[1277,2231]	[0.36402508551881413,0.6359749144811858]	[210,687]	0.0217676
	4:105152744	4:105152745-105153782	["C","<DEL>"]	[3267,241]	[0.9312998859749145,0.06870011402508552]	[1513,0]	0.000175071
	4:107056566	4:107056567-107063375	["T","<DEL>"]	[2500,1008]	[0.7126567844925884,0.28734321550741165]	[876,130]	0.0855466
	4:107604283	4:107604284-107609270	["T","<DEL>"]	[3207,301]	[0.9141961231470923,0.08580387685290763]	[1469,16]	0.322693
	4:112237250	4:112237251-112242338	["T","<DEL>"]	[2939,569]	[0.8377993158494869,0.1622006841505131]	[1223,38]	0.173798
	4:115175109	4:115175110-115183856	["C","<DEL>"]	[1893,1615]	[0.5396237172177879,0.4603762827822121]	[512,373]	0.904429
	4:115507820	4:115507821-115513860	["A","<DEL>"]	[3041,467]	[0.8668757126567845,0.13312428734321552]	[1329,42]	0.0258012
	4:115511139	4:115511140-115513911	["C","<DEL>"]	[3067,441]	[0.8742873432155074,0.1257126567844926]	[1355,42]	0.00265903
	4:115928714	4:115928715-115931892	["A","<DEL>"]	[2435,1073]	[0.6941277080957811,0.30587229190421894]	[847,166]	0.800386
	4:116166876	4:116166877-116177116	["C","<DEL>"]	[3300,208]	[0.9407069555302167,0.059293044469783354]	[1549,3]	0.23981
	4:119125413	4:119125414-119130199	["A","<DEL>"]	[2828,680]	[0.806157354618016,0.19384264538198404]	[1135,61]	0.468363
	4:120027250	4:120027251-120027579	["T","<DEL>"]	[2256,1252]	[0.6431014823261118,0.35689851767388825]	[682,180]	5.23145e-06
	4:120865502	4:120865503-120866619	["T","<DEL>"]	[3277,231]	[0.9341505131128849,0.06584948688711517]	[1533,10]	0.285005
	4:123411428	4:123411429-123412444	["T","<DEL>"]	[3263,245]	[0.9301596351197263,0.06984036488027366]	[1516,7]	0.646412
	4:130066198	4:130066199-130068216	["C","<DEL>"]	[2390,1118]	[0.6812998859749145,0.3187001140250855]	[804,168]	0.260074
	4:130626376	4:130626377-130626647	["G","<DEL>"]	[1912,1596]	[0.5450399087799316,0.4549600912200684]	[491,333]	0.00418275
	4:133180801	4:133180802-133183050	["T","<DEL>"]	[2129,1379]	[0.6068985176738882,0.39310148232611175]	[622,247]	0.0174898
	4:133896214	4:133896215-133897480	["C","<DEL>"]	[3289,219]	[0.9375712656784493,0.062428734321550744]	[1535,0]	0.00115049
	4:135433007	4:135433008-135435692	["A","<DEL>"]	[1683,1825]	[0.4797605473204105,0.5202394526795895]	[404,475]	0.980937
	4:138091972	4:138091973-138100631	["C","<DEL>"]	[2937,571]	[0.8372291904218928,0.1627708095781072]	[1219,36]	0.0725446
	4:138966202	4:138966203-138967225	["C","<DEL>"]	[2273,1235]	[0.6479475484606614,0.3520524515393387]	[734,215]	0.81391
	4:142230783	4:142230784-142233068	["C","<DEL>"]	[2068,1440]	[0.5895096921322691,0.4104903078677309]	[604,290]	0.604672
	4:146438804	4:146438805-146440455	["C","<DEL>"]	[1766,1742]	[0.5034207525655644,0.4965792474344356]	[418,406]	0.0121902
	4:146919575	4:146919576-146927728	["C","<DEL>"]	[2038,1470]	[0.5809578107183581,0.41904218928164194]	[592,308]	0.980443
	4:149990561	4:149990562-149992596	["C","<DEL>"]	[2715,793]	[0.773945267958951,0.22605473204104903]	[1036,75]	0.0441504
	4:152252523	4:152252524-152254146	["T","<DEL>"]	[2989,519]	[0.8520524515393386,0.14794754846066135]	[1265,30]	0.118136
	4:152778525	4:152778526-152778997	["A","<DEL>"]	[3078,430]	[0.8774230330672748,0.1225769669327252]	[1346,22]	0.346078
	4:152790159	4:152790160-152794756	["A","<DEL>"]	[3262,246]	[0.9298745724059293,0.0701254275940707]	[1519,11]	0.313594
	4:162053293	4:162053294-162053562	["G","<DEL>"]	[1860,1648]	[0.5302166476624858,0.4697833523375142]	[492,386]	0.942736
	4:162053324	4:162053325-162053592	["G","<DEL>"]	[1931,1577]	[0.5504561003420753,0.44954389965792474]	[524,347]	0.484417
	4:163393987	4:163393988-163396439	["C","<DEL>"]	[2609,899]	[0.7437286202964652,0.25627137970353475]	[941,86]	0.000190238
	4:166002624	4:166002625-166005066	["C","<DEL>"]	[293,3215]	[0.08352337514253136,0.9164766248574686]	[13,1474]	0.697018
	4:167669306	4:167669307-167670549	["C","<DEL>"]	[2775,733]	[0.7910490307867731,0.20895096921322692]	[1079,58]	0.00669916
	4:168109157	4:168109158-168115472	["C","<DEL>"]	[3113,395]	[0.887400228050171,0.11259977194982897]	[1371,12]	0.0100027
	4:170278467	4:170278468-170278882	["T","<DEL>"]	[1578,1930]	[0.44982896237172176,0.5501710376282782]	[323,499]	0.00218957
	4:172374415	4:172374416-172379428	["C","<DEL>"]	[878,2630]	[0.250285062713797,0.749714937286203]	[101,977]	0.265795
	4:172988627	4:172988628-172992939	["G","<DEL>"]	[1714,1794]	[0.4885974914481186,0.5114025085518814]	[409,449]	0.351748
	4:173425028	4:173425029-173433527	["A","<DEL>"]	[722,2786]	[0.20581527936145952,0.7941847206385405]	[76,1108]	0.798522
	4:174533092	4:174533093-174535951	["G","<DEL>"]	[2559,949]	[0.7294754846066135,0.27052451539338657]	[941,136]	0.348679
	4:175625156	4:175625157-175626985	["A","<DEL>"]	[2771,737]	[0.7899087799315849,0.21009122006841505]	[1090,73]	0.541218
	4:182056568	4:182056569-182057132	["G","<DEL>"]	[1575,1933]	[0.4489737742303307,0.5510262257696693]	[339,518]	0.169264
	4:182482745	4:182482746-182483609	["T","<DEL>"]	[3309,199]	[0.94327251995439,0.05672748004561003]	[1555,0]	0.00427174
	4:183570269	4:183570270-183571879	["T","<DEL>"]	[3248,260]	[0.9258836944127709,0.07411630558722919]	[1502,8]	0.664121
	4:184674263	4:184674264-184675733	["T","<DEL>"]	[2723,785]	[0.7762257696693272,0.22377423033067276]	[1045,76]	0.106363
	4:186441632	4:186441633-186444075	["T","<DEL>"]	[441,3067]	[0.1257126567844926,0.8742873432155074]	[30,1343]	0.550855
	4:187093506	4:187093507-187098168	["A","<DEL>"]	[1540,1968]	[0.43899657924743446,0.5610034207525656]	[332,546]	0.577425
	4:190058007	4:190058008-190064282	["C","<DEL>"]	[948,2560]	[0.2702394526795895,0.7297605473204105]	[116,922]	0.155136
	5:11836	5:11837-20413	["C","<DEL>"]	[3331,177]	[0.9495438996579247,0.050456100342075254]	[1581,4]	0.900208
	5:175821	5:175822-176406	["A","<DEL>"]	[1432,2076]	[0.40820980615735464,0.5917901938426454]	[268,590]	0.0165569
	5:1924587	5:1924588-1925202	["G","<DEL>"]	[562,2946]	[0.16020524515393386,0.8397947548460661]	[59,1251]	0.0145019
	5:7371863	5:7371864-7372498	["T","<DEL>"]	[1535,1973]	[0.4375712656784493,0.5624287343215507]	[310,529]	0.0124932
	5:8255837	5:8255838-8260607	["T","<DEL>"]	[3292,216]	[0.9384264538198404,0.06157354618015964]	[1542,4]	0.35301
	5:10273263	5:10273264-10275361	["T","<DEL>"]	[1107,2401]	[0.31556442417331815,0.6844355758266819]	[195,842]	0.0252021
	5:12811010	5:12811011-12820535	["G","<DEL>"]	[1806,1702]	[0.5148232611174458,0.48517673888255414]	[457,405]	0.458988
	5:15719455	5:15719456-15720939	["T","<DEL>"]	[3054,454]	[0.870581527936146,0.12941847206385404]	[1334,34]	0.314502
	5:16124768	5:16124769-16125529	["T","<DEL>"]	[3325,183]	[0.9478335233751425,0.05216647662485747]	[1571,0]	0.00960605
	5:17619241	5:17619242-17620835	["C","<DEL>"]	[3312,196]	[0.9441277080957811,0.055872291904218926]	[1560,2]	0.140003
	5:19375271	5:19375272-19376396	["G","<DEL>"]	[2153,1355]	[0.613740022805017,0.3862599771949829]	[637,238]	0.0167811
	5:21450187	5:21450188-21452476	["T","<DEL>"]	[2087,1421]	[0.5949258836944128,0.4050741163055872]	[601,268]	0.0504351
	5:21611833	5:21611834-21614796	["G","<DEL>"]	[3210,298]	[0.9150513112884835,0.08494868871151653]	[1468,12]	0.938922
	5:23903008	5:23903009-23905246	["T","<DEL>"]	[1923,1585]	[0.548175598631699,0.45182440136830104]	[526,357]	0.942407
	5:26796698	5:26796699-26801894	["A","<DEL>"]	[2327,1181]	[0.6633409350057012,0.33665906499429876]	[778,205]	0.504238
	5:27524842	5:27524843-27526236	["T","<DEL>"]	[3126,382]	[0.8911060433295325,0.1088939566704675]	[1394,22]	0.667445
	5:28813578	5:28813579-28813833	["T","<DEL>"]	[1378,2130]	[0.3928164196123147,0.6071835803876853]	[290,666]	0.0540819
	5:37254628	5:37254629-37257756	["G","<DEL>"]	[3304,204]	[0.9418472063854048,0.05815279361459521]	[1554,4]	0.446784
	5:42628380	5:42628381-42631145	["C","<DEL>"]	[2576,932]	[0.734321550741163,0.26567844925883694]	[936,114]	0.233026
	5:44795000	5:44795001-44795576	["A","<DEL>"]	[2075,1433]	[0.5915051311288484,0.40849486887115166]	[599,278]	0.145183
	5:45004808	5:45004809-45014539	["T","<DEL>"]	[2788,720]	[0.7947548460661346,0.20524515393386544]	[1117,83]	0.175895
	5:46144218	5:46144219-46145989	["T","<DEL>"]	[2303,1205]	[0.6564994298745724,0.3435005701254276]	[747,198]	0.354453
	5:46270616	5:46270617-46275837	["A","<DEL>"]	[1636,1872]	[0.4663625997719498,0.5336374002280502]	[375,493]	0.54895
	5:49480839	5:49480840-49481868	["G","<DEL>"]	[3306,202]	[0.9424173318129989,0.05758266818700114]	[1563,11]	0.0345532
	5:50234366	5:50234367-50239483	["T","<DEL>"]	[2710,798]	[0.7725199543899658,0.2274800456100342]	[1040,84]	0.359529
	5:55429201	5:55429202-55430347	["G","<DEL>"]	[1581,1927]	[0.4506841505131129,0.5493158494868872]	[323,496]	0.00134208
	5:57323479	5:57323480-57333780	["T","<DEL>"]	[737,2771]	[0.21009122006841505,0.7899087799315849]	[70,1087]	0.297197
	5:60001705	5:60001706-60003667	["A","<DEL>"]	[1500,2008]	[0.427594070695553,0.572405929304447]	[315,569]	0.575078
	5:61574748	5:61574749-61576561	["A","<DEL>"]	[3245,263]	[0.9250285062713797,0.0749714937286203]	[1504,13]	0.262994
	5:62687443	5:62687444-62687707	["C","<DEL>"]	[1253,2255]	[0.3571835803876853,0.6428164196123147]	[247,748]	0.0156206
	5:63698322	5:63698323-63701378	["G","<DEL>"]	[3035,473]	[0.8651653363740023,0.13483466362599772]	[1301,20]	0.0119824
	5:82063440	5:82063441-82066190	["T","<DEL>"]	[2891,617]	[0.8241163055872291,0.1758836944127708]	[1192,55]	0.837094
	5:85559872	5:85559873-85564805	["T","<DEL>"]	[3332,176]	[0.9498289623717218,0.05017103762827822]	[1583,5]	0.7104
	5:86115320	5:86115321-86117851	["A","<DEL>"]	[2736,772]	[0.7799315849486887,0.22006841505131128]	[1053,71]	0.0558119
	5:86245995	5:86245996-86247156	["C","<DEL>"]	[3167,341]	[0.9027936145952109,0.09720638540478906]	[1433,20]	0.307693
	5:87378889	5:87378890-87382072	["T","<DEL>"]	[2863,645]	[0.8161345496009123,0.1838654503990878]	[1157,48]	0.0734233
	5:90499772	5:90499773-90502099	["T","<DEL>"]	[440,3068]	[0.12542759407069556,0.8745724059293044]	[24,1338]	0.479827
	5:91435080	5:91435081-91437013	["T","<DEL>"]	[3292,216]	[0.9384264538198404,0.06157354618015964]	[1538,0]	0.00101246
	5:95966543	5:95966544-95967370	["A","<DEL>"]	[2523,985]	[0.7192132269099202,0.2807867730900798]	[874,105]	6.43935e-05
	5:97401560	5:97401561-97402760	["T","<DEL>"]	[2152,1356]	[0.61345496009122,0.3865450399087799]	[640,242]	0.0468388
	5:98345110	5:98345111-98347487	["G","<DEL>"]	[1124,2384]	[0.3204104903078677,0.6795895096921323]	[181,811]	0.891046
	5:98839889	5:98839890-98842911	["C","<DEL>"]	[2323,1185]	[0.6622006841505131,0.3377993158494869]	[777,208]	0.378925
	5:106236817	5:106236818-106239774	["T","<DEL>"]	[1995,1513]	[0.5687001140250855,0.4312998859749145]	[567,326]	0.98059
	5:106324755	5:106324756-106326436	["C","<DEL>"]	[1928,1580]	[0.5496009122006842,0.45039908779931587]	[514,340]	0.128855
	5:106970161	5:106970162-106970543	["T","<DEL>"]	[2759,749]	[0.7864880273660205,0.21351197263397947]	[1065,60]	0.00394342
	5:107198455	5:107198456-107199343	["G","<DEL>"]	[3312,196]	[0.9441277080957811,0.055872291904218926]	[1563,5]	0.909479
	5:114325323	5:114325324-114334969	["C","<DEL>"]	[2800,708]	[0.798175598631699,0.20182440136830102]	[1115,69]	0.738989
	5:117387104	5:117387105-117393881	["A","<DEL>"]	[3191,317]	[0.9096351197263398,0.0903648802736602]	[1449,12]	0.612658
	5:117868223	5:117868224-117868533	["G","<DEL>"]	[2761,747]	[0.7870581527936146,0.2129418472063854]	[1065,58]	0.00191155
	5:119380135	5:119380136-119382688	["A","<DEL>"]	[1574,1934]	[0.4486887115165336,0.5513112884834663]	[337,517]	0.128681
	5:120595567	5:120595568-120596489	["G","<DEL>"]	[3304,204]	[0.9418472063854048,0.05815279361459521]	[1556,6]	0.914742
	5:127172332	5:127172333-127173281	["A","<DEL>"]	[1022,2486]	[0.2913340935005701,0.7086659064994298]	[139,871]	0.259731
	5:127407420	5:127407421-127410898	["G","<DEL>"]	[2741,767]	[0.7813568985176739,0.2186431014823261]	[1073,86]	0.753425
	5:133134654	5:133134655-133136461	["A","<DEL>"]	[2398,1110]	[0.6835803876852907,0.3164196123147092]	[789,145]	0.000682344
	5:135115152	5:135115153-135120701	["T","<DEL>"]	[1646,1862]	[0.4692132269099202,0.5307867730900798]	[390,498]	0.719395
	5:140222140	5:140222141-140238927	["G","<DEL>"]	[3128,380]	[0.8916761687571265,0.10832383124287344]	[1394,20]	0.950778
	5:141459201	5:141459202-141459508	["T","<DEL>"]	[1830,1678]	[0.5216647662485747,0.47833523375142534]	[439,363]	0.000251579
	5:144871796	5:144871797-144872702	["G","<DEL>"]	[2549,959]	[0.7266248574686431,0.2733751425313569]	[928,133]	0.78697
	5:144871907	5:144871908-144872809	["C","<DEL>"]	[2553,955]	[0.7277651083238312,0.27223489167616877]	[934,135]	0.527191
	5:146622645	5:146622646-146623076	["A","<DEL>"]	[1868,1640]	[0.5324971493728621,0.467502850627138]	[453,339]	2.17693e-05
	5:149441740	5:149441741-149442168	["T","<DEL>"]	[3047,461]	[0.8685860889395667,0.1314139110604333]	[1314,21]	0.0527551
	5:150177647	5:150177648-150181610	["T","<DEL>"]	[3273,235]	[0.9330102622576967,0.06698973774230331]	[1524,5]	0.294265
	5:150203186	5:150203187-150223272	["A","<DEL>"]	[3258,250]	[0.9287343215507412,0.07126567844925884]	[1509,5]	0.175615
	5:151514828	5:151514829-151518887	["G","<DEL>"]	[2896,612]	[0.8255416191562144,0.17445838084378562]	[1197,55]	0.772036
	5:155311788	5:155311789-155312582	["C","<DEL>"]	[2404,1104]	[0.685290763968073,0.314709236031927]	[795,145]	0.00144952
	5:158895378	5:158895379-158898721	["T","<DEL>"]	[3288,220]	[0.9372862029646523,0.06271379703534778]	[1539,5]	0.478801
	5:159022246	5:159022247-159023042	["C","<DEL>"]	[3291,217]	[0.9381413911060433,0.06185860889395667]	[1537,0]	0.00104994
	5:160588813	5:160588814-160590322	["C","<DEL>"]	[2749,759]	[0.7836374002280502,0.21636259977194983]	[1070,75]	0.342265
	5:162861764	5:162861765-162863309	["C","<DEL>"]	[2878,630]	[0.8204104903078677,0.17958950969213228]	[1154,30]	5.98945e-06
	5:163665005	5:163665006-163666530	["G","<DEL>"]	[2895,613]	[0.8252565564424174,0.17474344355758267]	[1195,54]	0.901271
	5:166402754	5:166402755-166403643	["C","<DEL>"]	[2604,904]	[0.74230330672748,0.2576966932725199]	[966,116]	0.975126
	5:170129804	5:170129805-170131415	["C","<DEL>"]	[2933,575]	[0.8360889395667047,0.1639110604332953]	[1215,36]	0.0499457
	5:172973001	5:172973002-172974760	["G","<DEL>"]	[2651,857]	[0.7557012542759407,0.2442987457240593]	[997,100]	0.582991
	5:178109048	5:178109049-178113433	["T","<DEL>"]	[2750,758]	[0.7839224629418472,0.2160775370581528]	[1069,73]	0.21766
	5:178118294	5:178118295-178119258	["G","<DEL>"]	[2239,1269]	[0.6382554161915621,0.3617445838084379]	[700,215]	0.140764
	5:178348345	5:178348346-178353182	["G","<DEL>"]	[3072,436]	[0.8757126567844926,0.12428734321550741]	[1348,30]	0.476282
	5:179847330	5:179847331-179848563	["G","<DEL>"]	[3173,335]	[0.9045039908779932,0.09549600912200684]	[1424,5]	0.00101803
	5:180569214	5:180569215-180569999	["G","<DEL>"]	[2796,712]	[0.7970353477765109,0.20296465222348917]	[1098,56]	0.0163922
	6:666378	6:666379-667819	["A","<DEL>"]	[1300,2208]	[0.37058152793614596,0.629418472063854]	[226,680]	0.131207
	6:773632	6:773633-774811	["G","<DEL>"]	[3140,368]	[0.895096921322691,0.10490307867730901]	[1402,16]	0.40983
	6:2568159	6:2568160-2571950	["T","<DEL>"]	[3305,203]	[0.9421322690992018,0.05786773090079818]	[1554,3]	0.228471
	6:3145368	6:3145369-3146518	["G","<DEL>"]	[1081,2427]	[0.3081527936145952,0.6918472063854048]	[179,852]	0.153545
	6:7781544	6:7781545-7782527	["T","<DEL>"]	[3321,187]	[0.9466932725199544,0.05330672748004561]	[1567,0]	0.00562219
	6:8337672	6:8337673-8341520	["T","<DEL>"]	[2495,1013]	[0.7112314709236032,0.28876852907639683]	[888,147]	0.930593
	6:9273802	6:9273803-9274961	["A","<DEL>"]	[3177,331]	[0.9056442417331813,0.0943557582668187]	[1435,12]	0.364361
	6:13882549	6:13882550-13883854	["A","<DEL>"]	[1950,1558]	[0.5558722919042189,0.44412770809578106]	[517,321]	0.0167025
	6:15666718	6:15666719-15667768	["G","<DEL>"]	[3211,297]	[0.9153363740022805,0.0846636259977195]	[1477,20]	0.0244444
	6:16884948	6:16884949-16886113	["T","<DEL>"]	[2936,572]	[0.8369441277080958,0.1630558722919042]	[1215,33]	0.0159913
	6:17376767	6:17376768-17381339	["A","<DEL>"]	[3038,470]	[0.8660205245153934,0.13397947548460662]	[1310,26]	0.28029
	6:18402088	6:18402089-18402870	["C","<DEL>"]	[1158,2350]	[0.33010262257696693,0.669897377423033]	[189,785]	0.850264
	6:19041188	6:19041189-19049414	["G","<DEL>"]	[2867,641]	[0.8172748004561003,0.18272519954389965]	[1182,69]	0.0858616
	6:19676402	6:19676403-19677447	["G","<DEL>"]	[3117,391]	[0.8885404789053591,0.11145952109464081]	[1381,18]	0.367078
	6:19685575	6:19685576-19686513	["T","<DEL>"]	[2954,554]	[0.8420752565564424,0.15792474344355759]	[1231,31]	0.0219136
	6:22052754	6:22052755-22053743	["G","<DEL>"]	[2748,760]	[0.7833523375142531,0.21664766248574688]	[1047,53]	1.9549e-05
	6:23743262	6:23743263-23745947	["C","<DEL>"]	[2759,749]	[0.7864880273660205,0.21351197263397947]	[1081,76]	0.594191
	6:24325343	6:24325344-24327830	["G","<DEL>"]	[3232,276]	[0.9213226909920182,0.07867730900798175]	[1485,7]	0.21691
	6:29899773	6:29899774-29901536	["A","<DEL>"]	[476,3032]	[0.13568985176738882,0.8643101482326112]	[40,1318]	0.114453
	6:30993987	6:30993988-30995080	["C","<DEL>"]	[3079,429]	[0.8777080957810718,0.12229190421892816]	[1349,24]	0.697686
	6:30994526	6:30994527-30995075	["T","<DEL>"]	[3114,394]	[0.8876852907639681,0.11231470923603193]	[1381,21]	0.857682
	6:31193333	6:31193334-31194485	["C","<DEL>"]	[2786,722]	[0.7941847206385405,0.20581527936145952]	[1093,61]	0.0529005
	6:31278979	6:31278980-31288713	["G","<DEL>"]	[3077,431]	[0.8771379703534777,0.12286202964652224]	[1344,21]	0.244985
	6:31292055	6:31292056-31293967	["T","<DEL>"]	[1275,2233]	[0.3634549600912201,0.63654503990878]	[221,700]	0.267536
	6:31421494	6:31421495-31424392	["C","<DEL>"]	[519,2989]	[0.14794754846066135,0.8520524515393386]	[57,1292]	0.00072986
	6:32454947	6:32454948-32478404	["A","<DEL>"]	[553,2955]	[0.15763968072976053,0.8423603192702395]	[46,1247]	0.621326
	6:32460883	6:32460884-32468680	["T","<DEL>"]	[555,2953]	[0.1582098061573546,0.8417901938426454]	[48,1247]	0.446548
	6:32512656	6:32512657-32513013	["G","<DEL>"]	[1047,2461]	[0.29846066134549604,0.701539338654504]	[186,893]	0.000686414
	6:32623364	6:32623365-32624441	["A","<DEL>"]	[1372,2136]	[0.39110604332953247,0.6088939566704675]	[285,667]	0.0931824
	6:32624900	6:32624901-32625865	["A","<DEL>"]	[1327,2181]	[0.3782782212086659,0.6217217787913341]	[242,669]	0.374604
	6:32643089	6:32643090-32647993	["C","<DEL>"]	[2534,974]	[0.7223489167616876,0.27765108323831245]	[891,111]	0.00387029
	6:32778703	6:32778704-32779821	["A","<DEL>"]	[1412,2096]	[0.40250855188141393,0.5974914481185861]	[281,623]	0.747115
	6:33125908	6:33125909-33126854	["A","<DEL>"]	[2794,714]	[0.7964652223489168,0.20353477765108324]	[1085,45]	2.95124e-05
	6:33583199	6:33583200-33585843	["T","<DEL>"]	[2580,928]	[0.7354618015963512,0.2645381984036488]	[938,112]	0.187344
	6:33937825	6:33937826-33942688	["T","<DEL>"]	[3167,341]	[0.9027936145952109,0.09720638540478906]	[1435,22]	0.117797
	6:34699948	6:34699949-34701101	["A","<DEL>"]	[2294,1214]	[0.6539338654503991,0.3460661345496009]	[735,195]	0.119848
	6:35626421	6:35626422-35629756	["T","<DEL>"]	[1184,2324]	[0.33751425313568983,0.6624857468643102]	[173,743]	0.00427607
	6:37851204	6:37851205-37852593	["T","<DEL>"]	[3265,243]	[0.9307297605473204,0.06927023945267959]	[1515,4]	0.114563
	6:47564713	6:47564714-47566925	["C","<DEL>"]	[3227,281]	[0.919897377423033,0.08010262257696693]	[1489,16]	0.122715
	6:48930931	6:48930932-48938536	["C","<DEL>"]	[3022,486]	[0.8614595210946409,0.13854047890535917]	[1293,25]	0.0800255
	6:51199452	6:51199453-51200146	["A","<DEL>"]	[2794,714]	[0.7964652223489168,0.20353477765108324]	[1094,54]	0.005693
	6:53928734	6:53928735-53934802	["A","<DEL>"]	[1077,2431]	[0.3070125427594071,0.692987457240593]	[168,845]	0.757772
	6:54846366	6:54846367-54851460	["A","<DEL>"]	[3271,237]	[0.9324401368301026,0.06755986316989737]	[1525,8]	0.925154
	6:58423825	6:58423826-58428887	["T","<DEL>"]	[3315,193]	[0.9449828962371721,0.05501710376282782]	[1566,5]	0.908255
	6:62200406	6:62200407-62206511	["A","<DEL>"]	[2812,696]	[0.8015963511972634,0.19840364880273662]	[1123,65]	0.573784
	6:63597611	6:63597612-63598990	["G","<DEL>"]	[2693,815]	[0.7676738882554162,0.2323261117445838]	[1033,94]	0.973353
	6:64666998	6:64666999-64668359	["C","<DEL>"]	[2464,1044]	[0.7023945267958951,0.2976054732041049]	[851,141]	0.103699
	6:65710989	6:65710990-65715734	["C","<DEL>"]	[2975,533]	[0.8480615735461802,0.15193842645381983]	[1263,42]	0.746027
	6:67008770	6:67008771-67048943	["C","<DEL>"]	[3181,327]	[0.9067844925883695,0.09321550741163055]	[1439,12]	0.438425
	6:67014165	6:67014166-67018567	["G","<DEL>"]	[3201,307]	[0.9124857468643102,0.08751425313568985]	[1460,13]	0.940352
	6:67040795	6:67040796-67043196	["A","<DEL>"]	[2457,1051]	[0.7003990877993158,0.29960091220068413]	[844,141]	0.0645248
	6:70190695	6:70190696-70192279	["G","<DEL>"]	[2317,1191]	[0.6604903078677309,0.3395096921322691]	[747,184]	0.0520842
	6:70357008	6:70357009-70357694	["C","<DEL>"]	[3243,265]	[0.9244583808437856,0.07554161915621437]	[1489,0]	3.18347e-05
	6:72863835	6:72863836-72873559	["G","<DEL>"]	[2537,971]	[0.7232041049030786,0.2767958950969213]	[893,110]	0.00381207
	6:73221956	6:73221957-73222752	["C","<DEL>"]	[2706,802]	[0.7713797035347777,0.22862029646522236]	[1014,62]	3.99081e-05
	6:74592044	6:74592045-74602459	["T","<DEL>"]	[2346,1162]	[0.6687571265678449,0.3312428734321551]	[782,190]	0.808489
	6:74613577	6:74613578-74620427	["A","<DEL>"]	[2398,1110]	[0.6835803876852907,0.3164196123147092]	[821,177]	0.846929
	6:74832487	6:74832488-74833470	["T","<DEL>"]	[3270,238]	[0.9321550741163056,0.06784492588369441]	[1520,4]	0.156724
	6:74932724	6:74932725-74933070	["C","<DEL>"]	[1443,2065]	[0.411345496009122,0.588654503990878]	[313,624]	0.109203
	6:77097484	6:77097485-77102658	["C","<DEL>"]	[1303,2205]	[0.37143671607753703,0.628563283922463]	[229,680]	0.192461
	6:78967168	6:78967169-79036478	["T","<DEL>"]	[2572,936]	[0.7331812998859749,0.2668187001140251]	[941,123]	0.830982
	6:79521087	6:79521088-79530689	["A","<DEL>"]	[2965,543]	[0.8452109464082098,0.15478905359179018]	[1247,36]	0.29435
	6:81283703	6:81283704-81293596	["A","<DEL>"]	[3305,203]	[0.9421322690992018,0.05786773090079818]	[1557,6]	0.743071
	6:86623825	6:86623826-86625844	["G","<DEL>"]	[2333,1175]	[0.6650513112884835,0.3349486887115165]	[773,194]	0.768315
	6:89921745	6:89921746-89922175	["T","<DEL>"]	[1435,2073]	[0.4090649942987457,0.5909350057012542]	[286,605]	0.474155
	6:95193323	6:95193324-95194334	["T","<DEL>"]	[1308,2200]	[0.3728620296465222,0.6271379703534777]	[200,646]	7.7803e-06
	6:95289233	6:95289234-95291805	["C","<DEL>"]	[3287,221]	[0.9370011402508552,0.0629988597491448]	[1541,8]	0.614482
	6:100034504	6:100034505-100035322	["T","<DEL>"]	[769,2739]	[0.21921322690992018,0.7807867730900798]	[91,1076]	0.346798
	6:100537883	6:100537884-100539277	["G","<DEL>"]	[3260,248]	[0.9293044469783353,0.07069555302166476]	[1513,7]	0.650764
	6:101934545	6:101934546-101939043	["T","<DEL>"]	[3090,418]	[0.8808437856328393,0.11915621436716077]	[1359,23]	0.691092
	6:103737449	6:103737450-103762904	["G","<DEL>"]	[1885,1623]	[0.5373432155074116,0.46265678449258835]	[510,379]	0.718852
	6:105260815	6:105260816-105263775	["A","<DEL>"]	[2778,730]	[0.7919042189281642,0.2080957810718358]	[1097,73]	0.690551
	6:108031336	6:108031337-108032410	["T","<DEL>"]	[921,2587]	[0.26254275940706956,0.7374572405929305]	[122,955]	0.877584
	6:111071016	6:111071017-111071573	["C","<DEL>"]	[2920,588]	[0.8323831242873432,0.1676168757126568]	[1221,55]	0.325669
	6:114223934	6:114223935-114225051	["T","<DEL>"]	[2326,1182]	[0.6630558722919042,0.3369441277080958]	[766,194]	0.612004
	6:120452272	6:120452273-120454898	["C","<DEL>"]	[3320,188]	[0.9464082098061574,0.053591790193842644]	[1566,0]	0.00575819
	6:122316848	6:122316849-122320044	["A","<DEL>"]	[3179,329]	[0.9062143671607754,0.09378563283922463]	[1436,11]	0.232592
	6:126182994	6:126182995-126187360	["C","<DEL>"]	[2881,627]	[0.8212656784492588,0.17873432155074118]	[1183,56]	0.967595
	6:126468010	6:126468011-126468246	["C","<DEL>"]	[1404,2104]	[0.40022805017103763,0.5997719498289624]	[277,627]	0.70929
	6:131417995	6:131417996-131418997	["A","<DEL>"]	[2507,1001]	[0.7146522234891676,0.2853477765108324]	[880,127]	0.065221
	6:134268977	6:134268978-134269727	["A","<DEL>"]	[1474,2034]	[0.4201824401368301,0.5798175598631699]	[302,582]	0.447825
	6:134589733	6:134589734-134594596	["T","<DEL>"]	[3143,365]	[0.8959521094640821,0.1040478905359179]	[1403,14]	0.223871
	6:139602590	6:139602591-139607141	["T","<DEL>"]	[2892,616]	[0.8244013683010262,0.17559863169897377]	[1181,43]	0.0636352
	6:144196436	6:144196437-144199895	["C","<DEL>"]	[3309,199]	[0.94327251995439,0.05672748004561003]	[1563,8]	0.218741
	6:145705450	6:145705451-145706538	["T","<DEL>"]	[3059,449]	[0.8720068415051311,0.12799315849486886]	[1325,20]	0.0609827
	6:151506644	6:151506645-151512404	["A","<DEL>"]	[3297,211]	[0.9398517673888256,0.06014823261117446]	[1548,5]	0.753176
	6:152389971	6:152389972-152392256	["G","<DEL>"]	[3141,367]	[0.895381984036488,0.10461801596351197]	[1407,20]	0.750346
	6:153958368	6:153958369-153961521	["A","<DEL>"]	[2849,659]	[0.8121436716077537,0.1878563283922463]	[1132,37]	5.1632e-05
	6:154619999	6:154620000-154621516	["G","<DEL>"]	[2606,902]	[0.7428734321550741,0.2571265678449259]	[979,127]	0.159821
	6:154962593	6:154962594-154964597	["A","<DEL>"]	[3320,188]	[0.9464082098061574,0.053591790193842644]	[1571,5]	0.907334
	6:157699907	6:157699908-157703276	["C","<DEL>"]	[2597,911]	[0.7403078677309008,0.2596921322690992]	[951,108]	0.203268
	6:160086306	6:160086307-160088781	["G","<DEL>"]	[2640,868]	[0.7525655644241733,0.24743443557582667]	[986,100]	0.352861
	6:161726332	6:161726333-161727900	["G","<DEL>"]	[3083,425]	[0.87884834663626,0.12115165336374002]	[1345,16]	0.0284709
	6:162583840	6:162583841-162586995	["G","<DEL>"]	[3268,240]	[0.9315849486887116,0.06841505131128849]	[1525,11]	0.224057
	6:164543448	6:164543449-164547194	["C","<DEL>"]	[3013,495]	[0.8588939566704675,0.1411060433295325]	[1289,30]	0.349807
	6:165724667	6:165724668-165732134	["G","<DEL>"]	[1902,1606]	[0.5421892816419612,0.45781071835803877]	[538,390]	0.0287277
	6:167488059	6:167488060-167489585	["T","<DEL>"]	[2089,1419]	[0.5954960091220068,0.40450399087799316]	[614,279]	0.442602
	6:170767459	6:170767460-170769281	["A","<DEL>"]	[2975,533]	[0.8480615735461802,0.15193842645381983]	[1256,35]	0.331
	6:170767986	6:170767987-170769301	["A","<DEL>"]	[3011,497]	[0.8583238312428735,0.14167616875712657]	[1293,36]	0.806371
	6:170768121	6:170768122-170769122	["T","<DEL>"]	[3026,482]	[0.862599771949829,0.13740022805017105]	[1308,36]	0.513079
	7:2682162	7:2682163-2684975	["A","<DEL>"]	[3105,403]	[0.8851197263397947,0.11488027366020524]	[1356,5]	1.23719e-06
	7:4081246	7:4081247-4082311	["T","<DEL>"]	[2962,546]	[0.8443557582668187,0.1556442417331813]	[1240,32]	0.0626143
	7:4158216	7:4158217-4160334	["C","<DEL>"]	[3069,439]	[0.8748574686431014,0.1251425313568985]	[1336,21]	0.172948
	7:8463539	7:8463540-8465551	["T","<DEL>"]	[3250,258]	[0.9264538198403649,0.07354618015963511]	[1509,13]	0.187705
	7:16171770	7:16171771-16174075	["A","<DEL>"]	[1980,1528]	[0.56442417331813,0.43557582668187]	[564,338]	0.61032
	7:20748769	7:20748770-20753594	["G","<DEL>"]	[3261,247]	[0.9295895096921323,0.07041049030786774]	[1514,7]	0.649111
	7:22434797	7:22434798-22436763	["C","<DEL>"]	[2049,1459]	[0.5840935005701254,0.41590649942987457]	[603,308]	0.640753
	7:24038156	7:24038157-24040078	["G","<DEL>"]	[1159,2349]	[0.33038768529076395,0.669612314709236]	[210,805]	0.0430631
	7:26137003	7:26137004-26145555	["T","<DEL>"]	[2791,717]	[0.7956100342075256,0.20438996579247434]	[1110,73]	0.970725
	7:28214298	7:28214299-28214665	["T","<DEL>"]	[1630,1878]	[0.4646522234891676,0.5353477765108324]	[340,464]	0.000199468
	7:28574280	7:28574281-28575165	["C","<DEL>"]	[2541,967]	[0.7243443557582668,0.27565564424173317]	[905,118]	0.0682718
	7:31315558	7:31315559-31318986	["G","<DEL>"]	[1695,1813]	[0.4831812998859749,0.5168187001140251]	[377,436]	0.0020462
	7:31590286	7:31590287-31591966	["C","<DEL>"]	[2654,854]	[0.7565564424173318,0.2434435575826682]	[998,98]	0.456315
	7:32774957	7:32774958-32777754	["T","<DEL>"]	[2763,745]	[0.7876282782212086,0.21237172177879132]	[1068,59]	0.0038001
	7:36441174	7:36441175-36441950	["C","<DEL>"]	[1903,1605]	[0.5424743443557583,0.45752565564424175]	[481,332]	0.000697004
	7:39387266	7:39387267-39387885	["T","<DEL>"]	[2533,975]	[0.7220638540478905,0.27793614595210947]	[879,100]	2.03025e-05
	7:39546361	7:39546362-39551855	["C","<DEL>"]	[3070,438]	[0.8751425313568986,0.12485746864310149]	[1347,31]	0.41328
	7:43624879	7:43624880-43632074	["A","<DEL>"]	[3287,221]	[0.9370011402508552,0.0629988597491448]	[1544,11]	0.0840079
	7:51594303	7:51594304-51598697	["G","<DEL>"]	[1752,1756]	[0.49942987457240595,0.500570125427594]	[446,448]	0.40356
	7:52520172	7:52520173-52520375	["A","<DEL>"]	[1544,1964]	[0.44013683010262256,0.5598631698973774]	[369,579]	0.0045962
	7:54596496	7:54596497-54597444	["A","<DEL>"]	[2972,536]	[0.8472063854047891,0.15279361459521096]	[1238,20]	3.62608e-05
	7:55676853	7:55676854-55677801	["A","<DEL>"]	[3191,317]	[0.9096351197263398,0.0903648802736602]	[1444,7]	0.0347163
	7:56761966	7:56761967-56769965	["A","<DEL>"]	[2852,656]	[0.8129988597491448,0.18700114025085518]	[1166,68]	0.289448
	7:62112065	7:62112066-62112573	["C","<DEL>"]	[2509,999]	[0.7152223489167617,0.2847776510832383]	[869,114]	0.000918956
	7:62146485	7:62146486-62162855	["G","<DEL>"]	[3250,258]	[0.9264538198403649,0.07354618015963511]	[1506,10]	0.793556
	7:62366045	7:62366046-62369718	["T","<DEL>"]	[2092,1416]	[0.5963511972633979,0.40364880273660203]	[633,295]	0.359109
	7:65589707	7:65589708-65591973	["A","<DEL>"]	[3110,398]	[0.88654503990878,0.11345496009122007]	[1375,19]	0.440915
	7:66697490	7:66697491-66699319	["T","<DEL>"]	[2544,964]	[0.7251995438996579,0.2748004561003421]	[917,127]	0.5296
	7:72270245	7:72270246-72275862	["C","<DEL>"]	[2654,854]	[0.7565564424173318,0.2434435575826682]	[998,98]	0.456315
	7:73549803	7:73549804-73551020	["G","<DEL>"]	[1265,2243]	[0.36060433295324973,0.6393956670467503]	[185,674]	7.34345e-06
	7:73828460	7:73828461-73831389	["C","<DEL>"]	[1157,2351]	[0.3298175598631699,0.6701824401368301]	[164,761]	0.00384899
	7:75664310	7:75664311-75667770	["T","<DEL>"]	[3141,367]	[0.895381984036488,0.10461801596351197]	[1411,24]	0.226851
	7:76702247	7:76702248-76708305	["G","<DEL>"]	[3028,480]	[0.863169897377423,0.13683010262257697]	[1312,38]	0.288938
	7:81441521	7:81441522-81442520	["A","<DEL>"]	[1511,1997]	[0.43072976054732043,0.5692702394526796]	[321,564]	0.679128
	7:89519913	7:89519914-89530492	["A","<DEL>"]	[3221,287]	[0.9181870011402509,0.08181299885974914]	[1474,7]	0.131011
	7:89810393	7:89810394-89812619	["T","<DEL>"]	[1626,1882]	[0.4635119726339795,0.5364880273660205]	[373,501]	0.718918
	7:93096077	7:93096078-93098272	["T","<DEL>"]	[3314,194]	[0.9446978335233751,0.05530216647662486]	[1560,0]	0.00361391
	7:93327140	7:93327141-93332156	["C","<DEL>"]	[2643,865]	[0.7534207525655644,0.24657924743443557]	[985,96]	0.167477
	7:93541823	7:93541824-93542538	["A","<DEL>"]	[1204,2304]	[0.34321550741163054,0.6567844925883695]	[205,755]	0.89476
	7:96543291	7:96543292-96546579	["C","<DEL>"]	[2395,1113]	[0.6827251995438997,0.31727480045610035]	[823,182]	0.526479
	7:97395021	7:97395022-97402544	["C","<DEL>"]	[2989,519]	[0.8520524515393386,0.14794754846066135]	[1271,36]	0.670428
	7:97655780	7:97655781-97657580	["C","<DEL>"]	[2992,516]	[0.8529076396807298,0.14709236031927023]	[1261,23]	0.00359326
	7:100237746	7:100237747-100239898	["A","<DEL>"]	[3151,357]	[0.8982326111744584,0.10176738882554162]	[1400,3]	4.17049e-06
	7:100327593	7:100327594-100340799	["C","<DEL>"]	[2495,1013]	[0.7112314709236032,0.28876852907639683]	[866,125]	0.0134793
	7:101001239	7:101001240-101005514	["A","<DEL>"]	[3310,198]	[0.943557582668187,0.056442417331812995]	[1558,2]	0.144921
	7:101059172	7:101059173-101060285	["C","<DEL>"]	[2608,900]	[0.7434435575826682,0.25655644241733183]	[956,102]	0.0972873
	7:101724526	7:101724527-101727954	["A","<DEL>"]	[2804,704]	[0.7993158494868872,0.2006841505131129]	[1117,67]	0.628952
	7:102875353	7:102875354-102877915	["A","<DEL>"]	[3261,247]	[0.9295895096921323,0.07041049030786774]	[1510,3]	0.0347464
	7:107464052	7:107464053-107464753	["T","<DEL>"]	[2693,815]	[0.7676738882554162,0.2323261117445838]	[1016,77]	0.0174444
	7:109436695	7:109436696-109453897	["A","<DEL>"]	[2225,1283]	[0.6342645381984037,0.36573546180159633]	[705,234]	0.979499
	7:110181969	7:110181970-110188432	["T","<DEL>"]	[2441,1067]	[0.6958380843785633,0.30416191562143674]	[852,165]	0.756571
	7:111065309	7:111065310-111067276	["G","<DEL>"]	[3325,183]	[0.9478335233751425,0.05216647662485747]	[1578,7]	0.27821
	7:115931615	7:115931616-115941271	["G","<DEL>"]	[3124,384]	[0.8905359179019384,0.10946408209806158]	[1389,19]	0.668624
	7:118831239	7:118831240-118834762	["A","<DEL>"]	[1689,1819]	[0.4814709236031927,0.5185290763968073]	[379,444]	0.00918033
	7:126045886	7:126045887-126051450	["A","<DEL>"]	[1664,1844]	[0.47434435575826683,0.5256556442417332]	[387,477]	0.458296
	7:127214964	7:127214965-127217990	["C","<DEL>"]	[2352,1156]	[0.6704675028506272,0.3295324971493729]	[791,193]	0.766451
	7:133784991	7:133784992-133798342	["T","<DEL>"]	[2370,1138]	[0.6755986316989738,0.3244013683010262]	[803,187]	0.764643
	7:137995495	7:137995496-137996426	["G","<DEL>"]	[2793,715]	[0.7961801596351197,0.20381984036488027]	[1092,53]	0.00284818
	7:141765455	7:141765456-141794476	["G","<DEL>"]	[2760,748]	[0.7867730900798175,0.21322690992018245]	[1084,78]	0.803559
	7:142360542	7:142360543-142362017	["T","<DEL>"]	[1497,2011]	[0.4267388825541619,0.5732611174458381]	[276,533]	2.40614e-05
	7:144770376	7:144770377-144775208	["A","<DEL>"]	[3084,424]	[0.879133409350057,0.12086659064994298]	[1358,28]	0.537053
	7:144916880	7:144916881-144921395	["T","<DEL>"]	[2981,527]	[0.8497719498289624,0.15022805017103763]	[1255,28]	0.0278066
	7:147011477	7:147011478-147012617	["T","<DEL>"]	[3288,220]	[0.9372862029646523,0.06271379703534778]	[1538,4]	0.264225
	7:148072860	7:148072861-148076331	["G","<DEL>"]	[669,2839]	[0.19070695553021666,0.8092930444697833]	[65,1150]	0.846935
	7:151230178	7:151230179-151231860	["A","<DEL>"]	[3284,224]	[0.936145952109464,0.06385404789053592]	[1535,5]	0.485153
	7:152574770	7:152574771-152580439	["A","<DEL>"]	[3326,182]	[0.9481185860889396,0.05188141391106044]	[1575,3]	0.545069
	7:154391922	7:154391923-154399776	["C","<DEL>"]	[1919,1589]	[0.5470353477765109,0.4529646522234892]	[537,372]	0.238021
	7:156387117	7:156387118-156394225	["T","<DEL>"]	[3128,380]	[0.8916761687571265,0.10832383124287344]	[1391,17]	0.422252
	7:157218086	7:157218087-157224790	["G","<DEL>"]	[3138,370]	[0.8945267958950969,0.10547320410490307]	[1391,7]	0.000707192
	7:158046588	7:158046589-158047378	["C","<DEL>"]	[812,2696]	[0.2314709236031927,0.7685290763968073]	[102,1044]	0.268417
	7:158500634	7:158500635-158504801	["G","<DEL>"]	[3105,403]	[0.8851197263397947,0.11488027366020524]	[1372,21]	0.681603
	7:158998901	7:158998902-158999564	["G","<DEL>"]	[1505,2003]	[0.4290193842645382,0.5709806157354618]	[311,560]	0.252283
	8:594371	8:594372-599408	["T","<DEL>"]	[634,2874]	[0.1807297605473204,0.8192702394526796]	[64,1184]	0.276791
	8:2122084	8:2122085-2122351	["G","<DEL>"]	[1056,2452]	[0.3010262257696693,0.6989737742303307]	[168,866]	0.294109
	8:3785907	8:3785908-3790654	["G","<DEL>"]	[3301,207]	[0.9409920182440137,0.059007981755986316]	[1552,5]	0.747327
	8:4122886	8:4122887-4124969	["T","<DEL>"]	[1219,2289]	[0.34749144811858607,0.6525085518814139]	[214,749]	0.812827
	8:5595499	8:5595500-5605794	["G","<DEL>"]	[3256,252]	[0.928164196123147,0.07183580387685291]	[1518,16]	0.0144966
	8:6991648	8:6991649-6995423	["A","<DEL>"]	[2661,847]	[0.758551881413911,0.24144811858608894]	[994,87]	0.0468067
	8:9497790	8:9497791-9501105	["G","<DEL>"]	[3075,433]	[0.8765678449258837,0.12343215507411631]	[1346,25]	0.783121
	8:16821877	8:16821878-16822251	["A","<DEL>"]	[2379,1129]	[0.678164196123147,0.3218358038768529]	[774,149]	0.000336438
	8:18475691	8:18475692-18476156	["A","<DEL>"]	[3320,188]	[0.9464082098061574,0.053591790193842644]	[1568,2]	0.194594
	8:24972434	8:24972435-24990944	["C","<DEL>"]	[2271,1237]	[0.6473774230330672,0.3526225769669327]	[741,224]	0.513591
	8:25066682	8:25066683-25070659	["T","<DEL>"]	[624,2884]	[0.17787913340935005,0.82212086659065]	[58,1188]	0.653739
	8:29837541	8:29837542-29838292	["G","<DEL>"]	[2924,584]	[0.8335233751425314,0.16647662485746864]	[1208,38]	0.0644126
	8:33158769	8:33158770-33160401	["T","<DEL>"]	[3260,248]	[0.9293044469783353,0.07069555302166476]	[1516,10]	0.525421
	8:39232077	8:39232078-39387224	["A","<DEL>"]	[1995,1513]	[0.5687001140250855,0.4312998859749145]	[561,320]	0.543118
	8:40182859	8:40182860-40189817	["G","<DEL>"]	[3296,212]	[0.9395667046750285,0.06043329532497149]	[1547,5]	0.600712
	8:40469694	8:40469695-40470431	["G","<DEL>"]	[2291,1217]	[0.6530786773090079,0.346921322690992]	[742,205]	0.54484
	8:40774606	8:40774607-40779765	["G","<DEL>"]	[1595,1913]	[0.4546750285062714,0.5453249714937286]	[373,532]	0.300884
	8:42190393	8:42190394-42194425	["G","<DEL>"]	[410,3098]	[0.1168757126567845,0.8831242873432155]	[23,1367]	0.86244
	8:46991585	8:46991586-46992436	["T","<DEL>"]	[1118,2390]	[0.3187001140250855,0.6812998859749145]	[201,837]	0.0123589
	8:47405831	8:47405832-47407895	["A","<DEL>"]	[1120,2388]	[0.31927023945267957,0.6807297605473204]	[189,823]	0.260381
	8:49093340	8:49093341-49094046	["T","<DEL>"]	[3208,300]	[0.9144811858608894,0.08551881413911061]	[1454,0]	1.28587e-06
	8:51031069	8:51031070-51038332	["A","<DEL>"]	[2727,781]	[0.7773660205245154,0.2226339794754846]	[1068,95]	0.255285
	8:52023765	8:52023766-52024039	["A","<DEL>"]	[2210,1298]	[0.6299885974914481,0.37001140250855186]	[676,220]	0.0381489
	8:53700966	8:53700967-53701625	["G","<DEL>"]	[2675,833]	[0.7625427594070695,0.23745724059293044]	[998,77]	0.00332623
	8:54122532	8:54122533-54123662	["T","<DEL>"]	[3296,212]	[0.9395667046750285,0.06043329532497149]	[1547,5]	0.600712
	8:72214749	8:72214750-72217813	["C","<DEL>"]	[2622,886]	[0.7474344355758267,0.2525655644241733]	[977,109]	0.728166
	8:75362887	8:75362888-75366969	["T","<DEL>"]	[1360,2148]	[0.38768529076396807,0.6123147092360319]	[263,657]	0.979966
	8:82045003	8:82045004-82046643	["G","<DEL>"]	[2512,996]	[0.7160775370581528,0.2839224629418472]	[886,128]	0.119812
	8:87188253	8:87188254-87193751	["C","<DEL>"]	[2943,565]	[0.8389395667046751,0.16106043329532496]	[1241,52]	0.233175
	8:94072322	8:94072323-94077202	["C","<DEL>"]	[3070,438]	[0.8751425313568986,0.12485746864310149]	[1325,9]	1.22483e-05
	8:96875204	8:96875205-96879591	["T","<DEL>"]	[3179,329]	[0.9062143671607754,0.09378563283922463]	[1444,19]	0.292138
	8:97520435	8:97520436-97521808	["A","<DEL>"]	[2574,934]	[0.733751425313569,0.26624857468643104]	[939,119]	0.521396
	8:97520700	8:97520701-97521922	["G","<DEL>"]	[2532,976]	[0.7217787913340935,0.2782212086659065]	[903,125]	0.201439
	8:103994757	8:103994758-103996596	["A","<DEL>"]	[3092,416]	[0.8814139110604333,0.11858608893956671]	[1358,20]	0.332338
	8:108504796	8:108504797-108506385	["C","<DEL>"]	[3271,237]	[0.9324401368301026,0.06755986316989737]	[1519,2]	0.0166855
	8:110234722	8:110234723-110235045	["G","<DEL>"]	[1950,1558]	[0.5558722919042189,0.44412770809578106]	[501,305]	8.07037e-05
	8:112294054	8:112294055-112297141	["G","<DEL>"]	[1050,2458]	[0.2993158494868871,0.7006841505131128]	[159,863]	0.797993
	8:114056476	8:114056477-114058793	["T","<DEL>"]	[3054,454]	[0.870581527936146,0.12941847206385404]	[1329,29]	0.957747
	8:115079317	8:115079318-115080671	["T","<DEL>"]	[2813,695]	[0.8018814139110604,0.19811858608893956]	[1118,59]	0.142956
	8:115633980	8:115633981-115645968	["A","<DEL>"]	[3111,397]	[0.886830102622577,0.11316989737742303]	[1383,26]	0.372646
	8:118873755	8:118873756-118875612	["A","<DEL>"]	[2906,602]	[0.8283922462941847,0.17160775370581527]	[1205,53]	0.769064
	8:120154523	8:120154524-120161230	["A","<DEL>"]	[3001,507]	[0.8554732041049031,0.14452679589509693]	[1271,24]	0.0136165
	8:127192197	8:127192198-127194583	["T","<DEL>"]	[2442,1066]	[0.6961231470923603,0.30387685290763966]	[850,162]	0.9775
	8:131850751	8:131850752-131852735	["A","<DEL>"]	[2530,978]	[0.7212086659064995,0.27879133409350054]	[918,142]	0.495019
	8:137160194	8:137160195-137163903	["G","<DEL>"]	[1601,1907]	[0.4563854047890536,0.5436145952109465]	[366,519]	0.942488
	8:143494768	8:143494769-143495677	["C","<DEL>"]	[613,2895]	[0.17474344355758267,0.8252565564424174]	[58,1199]	0.431976
	8:143658787	8:143658788-143661841	["T","<DEL>"]	[3254,254]	[0.927594070695553,0.07240592930444698]	[1508,8]	0.790239
	8:144700475	8:144700476-144714702	["A","<DEL>"]	[2902,606]	[0.8272519954389966,0.17274800456100342]	[1209,61]	0.143814
	8:146057008	8:146057009-146057889	["A","<DEL>"]	[1304,2204]	[0.3717217787913341,0.6282782212086659]	[246,696]	0.701581
	9:4376418	9:4376419-4377644	["T","<DEL>"]	[2372,1136]	[0.6761687571265679,0.3238312428734322]	[791,173]	0.241322
	9:5641603	9:5641604-5642835	["T","<DEL>"]	[3220,288]	[0.9179019384264538,0.08209806157354618]	[1473,7]	0.131893
	9:6700471	9:6700472-6710621	["A","<DEL>"]	[3038,470]	[0.8660205245153934,0.13397947548460662]	[1307,23]	0.0895785
	9:6729116	9:6729117-6730105	["A","<DEL>"]	[2688,820]	[0.766248574686431,0.233751425313569]	[1000,66]	5.27179e-05
	9:15815292	9:15815293-15821958	["G","<DEL>"]	[1878,1630]	[0.5353477765108324,0.4646522234891676]	[477,353]	0.0134791
	9:19671748	9:19671749-19673494	["G","<DEL>"]	[3282,226]	[0.93557582668187,0.06442417331812998]	[1533,5]	0.489927
	9:22496447	9:22496448-22504436	["G","<DEL>"]	[2042,1466]	[0.5820980615735462,0.41790193842645385]	[604,316]	0.338783
	9:23362788	9:23362789-23377701	["A","<DEL>"]	[2040,1468]	[0.5815279361459521,0.4184720638540479]	[585,299]	0.418568
	9:24502042	9:24502043-24519121	["C","<DEL>"]	[3286,222]	[0.9367160775370581,0.06328392246294184]	[1542,10]	0.188831
	9:28846201	9:28846202-28847863	["T","<DEL>"]	[3304,204]	[0.9418472063854048,0.05815279361459521]	[1561,11]	0.0356084
	9:31291357	9:31291358-31292679	["T","<DEL>"]	[2174,1334]	[0.6197263397947549,0.38027366020524517]	[680,260]	0.526923
	9:33213063	9:33213064-33213928	["C","<DEL>"]	[1682,1826]	[0.47947548460661343,0.5205245153933865]	[357,429]	9.58443e-06
	9:35980781	9:35980782-35982004	["C","<DEL>"]	[2851,657]	[0.8127137970353477,0.18728620296465223]	[1173,76]	0.0253176
	9:36362873	9:36362874-36364071	["T","<DEL>"]	[1223,2285]	[0.3486316989737742,0.6513683010262258]	[216,747]	0.77266
	9:36474204	9:36474205-36475043	["G","<DEL>"]	[3219,289]	[0.9176168757126568,0.08238312428734322]	[1475,10]	0.581524
	9:71738120	9:71738121-71743358	["G","<DEL>"]	[1014,2494]	[0.28905359179019385,0.7109464082098061]	[149,889]	0.749501
	9:71804518	9:71804519-71804995	["G","<DEL>"]	[1541,1967]	[0.4392816419612315,0.5607183580387686]	[289,502]	1.77556e-06
	9:71895401	9:71895402-71896559	["T","<DEL>"]	[795,2713]	[0.2266248574686431,0.7733751425313569]	[108,1067]	0.0155497
	9:72761679	9:72761680-72763852	["T","<DEL>"]	[3261,247]	[0.9295895096921323,0.07041049030786774]	[1513,6]	0.4127
	9:78004277	9:78004278-78011820	["T","<DEL>"]	[3147,361]	[0.8970923603192702,0.10290763968072976]	[1413,20]	0.651233
	9:79555755	9:79555756-79558107	["T","<DEL>"]	[2797,711]	[0.7973204104903079,0.20267958950969214]	[1103,60]	0.082721
	9:83967922	9:83967923-83970685	["T","<DEL>"]	[1926,1582]	[0.54903078677309,0.4509692132269099]	[539,367]	0.323188
	9:89154570	9:89154571-89155937	["T","<DEL>"]	[909,2599]	[0.2591220068415051,0.7408779931584949]	[117,962]	0.925738
	9:91408456	9:91408457-91409306	["G","<DEL>"]	[3303,205]	[0.9415621436716077,0.05843785632839225]	[1551,2]	0.102702
	9:92176016	9:92176017-92177995	["G","<DEL>"]	[3297,211]	[0.9398517673888256,0.06014823261117446]	[1549,6]	0.915609
	9:101309037	9:101309038-101311673	["T","<DEL>"]	[1906,1602]	[0.5433295324971493,0.4566704675028506]	[522,370]	0.682705
	9:101347986	9:101347987-101348326	["T","<DEL>"]	[1172,2336]	[0.33409350057012543,0.6659064994298746]	[212,794]	0.0812497
	9:104219701	9:104219702-104220380	["C","<DEL>"]	[1144,2364]	[0.3261117445838084,0.6738882554161916]	[172,782]	0.121748
	9:104714846	9:104714847-104724483	["G","<DEL>"]	[2845,663]	[0.8110034207525656,0.18899657924743443]	[1164,73]	0.11052
	9:106568233	9:106568234-106569753	["C","<DEL>"]	[2528,980]	[0.7206385404789054,0.27936145952109465]	[884,110]	0.00122365
	9:107596165	9:107596166-107597126	["C","<DEL>"]	[3318,190]	[0.9458380843785633,0.05416191562143672]	[1572,8]	0.129817
	9:109675850	9:109675851-109676601	["G","<DEL>"]	[3307,201]	[0.9427023945267959,0.0572976054732041]	[1553,0]	0.00233237
	9:113024631	9:113024632-113029822	["G","<DEL>"]	[2715,793]	[0.773945267958951,0.22605473204104903]	[1036,75]	0.0441504
	9:117081998	9:117081999-117083395	["A","<DEL>"]	[3044,464]	[0.8677309007981756,0.1322690992018244]	[1309,19]	0.0142946
	9:129520439	9:129520440-129523248	["G","<DEL>"]	[3001,507]	[0.8554732041049031,0.14452679589509693]	[1275,28]	0.0912259
	9:130181614	9:130181615-130186078	["G","<DEL>"]	[3095,413]	[0.8822690992018244,0.1177309007981756]	[1360,19]	0.227945
	9:131412055	9:131412056-131413974	["T","<DEL>"]	[430,3078]	[0.1225769669327252,0.8774230330672748]	[47,1371]	1.4612e-05
	9:131479414	9:131479415-131485830	["T","<DEL>"]	[3225,283]	[0.919327251995439,0.080672748004561]	[1475,4]	0.0118893
	9:131700846	9:131700847-131702161	["G","<DEL>"]	[2068,1440]	[0.5895096921322691,0.4104903078677309]	[571,257]	0.000160254
	9:132026695	9:132026696-132028080	["A","<DEL>"]	[811,2697]	[0.23118586088939566,0.7688141391106044]	[90,1033]	0.614842
	9:133030642	9:133030643-133034803	["C","<DEL>"]	[3016,492]	[0.8597491448118586,0.1402508551881414]	[1298,36]	0.729283
	9:133383111	9:133383112-133387430	["G","<DEL>"]	[2915,593]	[0.8309578107183581,0.16904218928164197]	[1214,53]	0.581041
	9:133752195	9:133752196-133753259	["C","<DEL>"]	[3178,330]	[0.9059293044469784,0.09407069555302167]	[1435,11]	0.233871
	9:134260474	9:134260475-134265983	["A","<DEL>"]	[3303,205]	[0.9415621436716077,0.05843785632839225]	[1554,5]	0.745259
	9:137252159	9:137252160-137253908	["C","<DEL>"]	[3251,257]	[0.9267388825541619,0.07326111744583809]	[1509,12]	0.333545
	9:138214064	9:138214065-138217608	["T","<DEL>"]	[2196,1312]	[0.6259977194982896,0.37400228050171036]	[689,247]	0.85843
	9:138479094	9:138479095-138480200	["A","<DEL>"]	[705,2803]	[0.20096921322690992,0.79903078677309]	[61,1110]	0.147279
	9:139054403	9:139054404-139058936	["G","<DEL>"]	[3323,185]	[0.9472633979475484,0.05273660205245154]	[1571,2]	0.187933
	9:139444176	9:139444177-139451578	["A","<DEL>"]	[3181,327]	[0.9067844925883695,0.09321550741163055]	[1434,7]	0.0131373
	9:140253508	9:140253509-140255982	["C","<DEL>"]	[1123,2385]	[0.3201254275940707,0.6798745724059293]	[178,809]	0.847859
	9:140416604	9:140416605-140418246	["G","<DEL>"]	[3196,312]	[0.9110604332953249,0.08893956670467502]	[1453,11]	0.418812
	9:141019487	9:141019488-141033676	["T","<DEL>"]	[3264,244]	[0.9304446978335233,0.06955530216647662]	[1517,7]	0.645372
	10:4708524	10:4708525-4710519	["C","<DEL>"]	[718,2790]	[0.20467502850627137,0.7953249714937286]	[54,1090]	0.00371937
	10:5889538	10:5889539-5892805	["T","<DEL>"]	[2018,1490]	[0.5752565564424174,0.42474344355758265]	[550,286]	0.00311611
	10:7077035	10:7077036-7078307	["C","<DEL>"]	[1948,1560]	[0.5553021664766249,0.44469783352337516]	[524,330]	0.105442
	10:14241748	10:14241749-14242437	["T","<DEL>"]	[3297,211]	[0.9398517673888256,0.06014823261117446]	[1543,0]	0.00166393
	10:19996675	10:19996676-19998145	["C","<DEL>"]	[1842,1666]	[0.5250855188141391,0.4749144811858609]	[434,346]	2.38647e-06
	10:26998915	10:26998916-27002126	["A","<DEL>"]	[1432,2076]	[0.40820980615735464,0.5917901938426454]	[300,622]	0.443911
	10:28663801	10:28663802-28665096	["G","<DEL>"]	[3141,367]	[0.895381984036488,0.10461801596351197]	[1403,16]	0.484149
	10:29742210	10:29742211-29743002	["A","<DEL>"]	[2970,538]	[0.8466362599771949,0.153363740022805]	[1250,34]	0.182824
	10:31246743	10:31246744-31251774	["G","<DEL>"]	[2740,768]	[0.7810718358038768,0.21892816419612315]	[1070,84]	0.972168
	10:31443343	10:31443344-31444879	["C","<DEL>"]	[1489,2019]	[0.4244583808437856,0.5755416191562144]	[286,551]	0.00364408
	10:51003353	10:51003354-51011059	["T","<DEL>"]	[3111,397]	[0.886830102622577,0.11316989737742303]	[1373,16]	0.136981
	10:54015665	10:54015666-54018265	["T","<DEL>"]	[2523,985]	[0.7192132269099202,0.2807867730900798]	[902,133]	0.535087
	10:54783534	10:54783535-54788844	["C","<DEL>"]	[2575,933]	[0.734036488027366,0.26596351197263396]	[941,120]	0.646763
	10:56682780	10:56682781-56684359	["C","<DEL>"]	[2348,1160]	[0.669327251995439,0.330672748004561]	[786,192]	0.978506
	10:59209776	10:59209777-59211864	["A","<DEL>"]	[2803,705]	[0.79903078677309,0.20096921322690992]	[1099,50]	0.00154688
	10:61361945	10:61361946-61365026	["A","<DEL>"]	[3214,294]	[0.9161915621436716,0.0838084378563284]	[1466,6]	0.0512247
	10:65509237	10:65509238-65511414	["C","<DEL>"]	[2604,904]	[0.74230330672748,0.2576966932725199]	[973,123]	0.399773
	10:66398746	10:66398747-66400765	["T","<DEL>"]	[2802,706]	[0.798745724059293,0.20125427594070697]	[1095,47]	0.00022768
	10:67008519	10:67008520-67011901	["A","<DEL>"]	[3211,297]	[0.9153363740022805,0.0846636259977195]	[1457,0]	1.09626e-06
	10:67306923	10:67306924-67315310	["T","<DEL>"]	[2418,1090]	[0.6892816419612314,0.3107183580387685]	[839,175]	0.521752
	10:71281055	10:71281056-71291147	["C","<DEL>"]	[3210,298]	[0.9150513112884835,0.08494868871151653]	[1462,6]	0.0373254
	10:78255577	10:78255578-78261020	["G","<DEL>"]	[627,2881]	[0.17873432155074118,0.8212656784492588]	[56,1183]	0.967595
	10:82750304	10:82750305-82752654	["A","<DEL>"]	[2735,773]	[0.7796465222348917,0.22035347776510833]	[1047,66]	0.00741178
	10:83611664	10:83611665-83613508	["C","<DEL>"]	[3296,212]	[0.9395667046750285,0.06043329532497149]	[1542,0]	0.00173877
	10:84127794	10:84127795-84130385	["A","<DEL>"]	[3308,200]	[0.942987457240593,0.05701254275940707]	[1558,4]	0.579618
	10:84817553	10:84817554-84818459	["A","<DEL>"]	[3196,312]	[0.9110604332953249,0.08893956670467502]	[1451,9]	0.161388
	10:92461831	10:92461832-92465655	["T","<DEL>"]	[3331,177]	[0.9495438996579247,0.050456100342075254]	[1581,4]	0.900208
	10:93633324	10:93633325-93634572	["C","<DEL>"]	[1733,1775]	[0.4940136830102623,0.5059863169897377]	[385,406]	4.41898e-05
	10:95545479	10:95545480-95546499	["G","<DEL>"]	[194,3314]	[0.05530216647662486,0.9446978335233751]	[5,1565]	0.908609
	10:103393995	10:103393996-103395098	["A","<DEL>"]	[3161,347]	[0.9010832383124288,0.09891676168757127]	[1422,15]	0.639797
	10:107056552	10:107056553-107062375	["A","<DEL>"]	[3009,499]	[0.8577537058152793,0.14224629418472065]	[1298,43]	0.129398
	10:107253002	10:107253003-107253354	["G","<DEL>"]	[1201,2307]	[0.34236031927023947,0.6576396807297605]	[225,778]	0.0363175
	10:107950683	10:107950684-107951595	["T","<DEL>"]	[583,2925]	[0.16619156214367162,0.8338084378563284]	[43,1214]	0.366058
	10:108030317	10:108030318-108032546	["A","<DEL>"]	[1201,2307]	[0.34236031927023947,0.6576396807297605]	[211,764]	0.542288
	10:114112172	10:114112173-114116668	["G","<DEL>"]	[2162,1346]	[0.6163055872291904,0.38369441277080957]	[676,268]	0.325164
	10:117711605	10:117711606-117711990	["A","<DEL>"]	[1443,2065]	[0.411345496009122,0.588654503990878]	[278,589]	0.0645601
	10:122226695	10:122226696-122228849	["A","<DEL>"]	[664,2844]	[0.18928164196123148,0.8107183580387686]	[73,1163]	0.11077
	10:122701138	10:122701139-122701429	["A","<DEL>"]	[1771,1737]	[0.5048460661345496,0.4951539338654504]	[428,411]	0.0734246
	10:124216850	10:124216851-124217244	["A","<DEL>"]	[2595,913]	[0.7397377423033067,0.26026225769669326]	[946,105]	0.0882271
	10:130836871	10:130836872-130837274	["T","<DEL>"]	[2071,1437]	[0.5903648802736602,0.4096351197263398]	[576,259]	0.000499243
	10:132099021	10:132099022-132099576	["C","<DEL>"]	[1447,2061]	[0.41248574686431017,0.5875142531356898]	[296,603]	0.824648
	10:132909010	10:132909011-132912731	["A","<DEL>"]	[2510,998]	[0.7155074116305588,0.2844925883694413]	[863,107]	3.44311e-05
	10:132988688	10:132988689-132991190	["A","<DEL>"]	[2940,568]	[0.8380843785632839,0.1619156214367161]	[1229,43]	0.628834
	11:677318	11:677319-677774	["G","<DEL>"]	[1467,2041]	[0.41818700114025087,0.5818129988597491]	[277,564]	0.00350779
	11:1654282	11:1654283-1656711	["T","<DEL>"]	[2722,786]	[0.7759407069555302,0.22405929304446978]	[1023,55]	3.24921e-06
	11:3488237	11:3488238-3492345	["G","<DEL>"]	[3074,434]	[0.8762827822120867,0.12371721778791334]	[1342,22]	0.296044
	11:5521615	11:5521616-5523184	["T","<DEL>"]	[3025,483]	[0.8623147092360319,0.13768529076396807]	[1310,39]	0.248084
	11:5637323	11:5637324-5638915	["G","<DEL>"]	[2909,599]	[0.8292474344355758,0.17075256556442417]	[1187,32]	0.000834024
	11:5760085	11:5760086-5762366	["T","<DEL>"]	[2249,1259]	[0.6411060433295325,0.35889395667046753]	[717,222]	0.697321
	11:5784501	11:5784502-5809377	["A","<DEL>"]	[2658,850]	[0.75769669327252,0.24230330672748004]	[1001,97]	0.454883
	11:6881333	11:6881334-6881977	["A","<DEL>"]	[1699,1809]	[0.48432155074116306,0.515678449258837]	[362,417]	2.46239e-06
	11:7134732	11:7134733-7136509	["C","<DEL>"]	[3259,249]	[0.9290193842645382,0.0709806157354618]	[1510,5]	0.174283
	11:9323627	11:9323628-9324688	["C","<DEL>"]	[1553,1955]	[0.4427023945267959,0.5572976054732041]	[304,505]	0.000119127
	11:10260022	11:10260023-10261339	["A","<DEL>"]	[3255,253]	[0.92787913340935,0.07212086659064994]	[1506,5]	0.181274
	11:10292694	11:10292695-10293811	["G","<DEL>"]	[1485,2023]	[0.42331812998859747,0.5766818700114025]	[266,535]	2.32434e-06
	11:11379612	11:11379613-11381036	["T","<DEL>"]	[2534,974]	[0.7223489167616876,0.27765108323831245]	[913,133]	0.789003
	11:11822978	11:11822979-11824636	["A","<DEL>"]	[2834,674]	[0.8078677309007982,0.19213226909920184]	[1141,61]	0.617715
	11:11875555	11:11875556-11876519	["G","<DEL>"]	[2921,587]	[0.8326681870011402,0.16733181299885974]	[1202,35]	0.0144708
	11:18097907	11:18097908-18100158	["T","<DEL>"]	[3185,323]	[0.9079247434435576,0.09207525655644241]	[1439,8]	0.0533798
	11:20844541	11:20844542-20849966	["A","<DEL>"]	[3289,219]	[0.9375712656784493,0.062428734321550744]	[1542,7]	0.759986
	11:21847254	11:21847255-21849400	["A","<DEL>"]	[3330,178]	[0.9492588369441277,0.05074116305587229]	[1579,3]	0.536132
	11:25213825	11:25213826-25218527	["G","<DEL>"]	[3207,301]	[0.9141961231470923,0.08580387685290763]	[1453,0]	1.39502e-06
	11:26029428	11:26029429-26029664	["A","<DEL>"]	[1467,2041]	[0.41818700114025087,0.5818129988597491]	[312,599]	0.606616
	11:27657255	11:27657256-27657589	["A","<DEL>"]	[1001,2507]	[0.2853477765108324,0.7146522234891676]	[168,921]	0.00309995
	11:29007171	11:29007172-29012860	["A","<DEL>"]	[1225,2283]	[0.3492018244013683,0.6507981755986317]	[213,742]	0.937227
	11:31393766	11:31393767-31397660	["A","<DEL>"]	[2226,1282]	[0.6345496009122007,0.3654503990877993]	[705,233]	0.897649
	11:32389253	11:32389254-32390663	["T","<DEL>"]	[2582,926]	[0.7360319270239453,0.26396807297605474]	[931,103]	0.0179746
	11:34728121	11:34728122-34728615	["A","<DEL>"]	[2619,889]	[0.7465792474344356,0.2534207525655644]	[966,101]	0.138433
	11:41818178	11:41818179-41819046	["A","<DEL>"]	[2322,1186]	[0.6619156214367161,0.33808437856328394]	[761,193]	0.43945
	11:45429849	11:45429850-45431617	["C","<DEL>"]	[1585,1923]	[0.45182440136830104,0.548175598631699]	[345,514]	0.219281
	11:46161002	11:46161003-46162417	["T","<DEL>"]	[2877,631]	[0.8201254275940707,0.1798745724059293]	[1169,46]	0.0818835
	11:47057584	11:47057585-47063712	["A","<DEL>"]	[1914,1594]	[0.5456100342075256,0.45438996579247437]	[521,361]	0.904235
	11:47526097	11:47526098-47527950	["C","<DEL>"]	[3295,213]	[0.9392816419612314,0.06071835803876853]	[1550,9]	0.24788
	11:48600859	11:48600860-48604284	["T","<DEL>"]	[1327,2181]	[0.3782782212086659,0.6217217787913341]	[253,680]	0.819406
	11:48695816	11:48695817-48696332	["A","<DEL>"]	[2886,622]	[0.822690992018244,0.17730900798175597]	[1199,67]	0.0543755
	11:48714026	11:48714027-48715053	["T","<DEL>"]	[2178,1330]	[0.620866590649943,0.379133409350057]	[683,259]	0.462427
	11:48734781	11:48734782-48736963	["T","<DEL>"]	[1442,2066]	[0.411060433295325,0.5889395667046751]	[315,627]	0.064493
	11:48809954	11:48809955-48811328	["T","<DEL>"]	[2919,589]	[0.8320980615735462,0.16790193842645382]	[1228,63]	0.0234553
	11:49116283	11:49116284-49119654	["T","<DEL>"]	[3315,193]	[0.9449828962371721,0.05501710376282782]	[1568,7]	0.303345
	11:49709787	11:49709788-49757730	["C","<DEL>"]	[3304,204]	[0.9418472063854048,0.05815279361459521]	[1559,9]	0.153705
	11:49759282	11:49759283-49760872	["C","<DEL>"]	[3182,326]	[0.9070695553021665,0.09293044469783353]	[1450,22]	0.0549553
	11:50640221	11:50640222-50641101	["G","<DEL>"]	[1877,1631]	[0.5350627137970353,0.46493728620296465]	[533,410]	0.00317006
	11:51341182	11:51341183-51362894	["A","<DEL>"]	[1684,1824]	[0.48004561003420754,0.5199543899657925]	[416,486]	0.261269
	11:54885323	11:54885324-54892194	["T","<DEL>"]	[2827,681]	[0.8058722919042189,0.19412770809578106]	[1149,76]	0.118031
	11:54888273	11:54888274-54890187	["A","<DEL>"]	[2869,639]	[0.8178449258836944,0.18215507411630558]	[1191,76]	0.00439188
	11:54894950	11:54894951-54899783	["G","<DEL>"]	[3170,338]	[0.9036488027366021,0.09635119726339794]	[1439,23]	0.0633441
	11:54951607	11:54951608-54982924	["C","<DEL>"]	[3118,390]	[0.8888255416191562,0.11117445838084379]	[1392,28]	0.131006
	11:55031590	11:55031591-55038554	["T","<DEL>"]	[3126,382]	[0.8911060433295325,0.1088939566704675]	[1400,28]	0.0738717
	11:55364272	11:55364273-55443871	["C","<DEL>"]	[2615,893]	[0.7454389965792474,0.25456100342075255]	[981,120]	0.396165
	11:56439762	11:56439763-56440405	["T","<DEL>"]	[3289,219]	[0.9375712656784493,0.062428734321550744]	[1535,0]	0.00115049
	11:58594178	11:58594179-58596035	["A","<DEL>"]	[2335,1173]	[0.6656214367160775,0.33437856328392246]	[736,155]	9.37752e-06
	11:58631754	11:58631755-58636570	["G","<DEL>"]	[3215,293]	[0.9164766248574686,0.08352337514253136]	[1473,12]	0.937826
	11:61944789	11:61944790-61945085	["T","<DEL>"]	[1958,1550]	[0.5581527936145952,0.4418472063854048]	[498,294]	2.9465e-06
	11:65642101	11:65642102-65643527	["T","<DEL>"]	[1159,2349]	[0.33038768529076395,0.669612314709236]	[165,760]	0.00460909
	11:67642206	11:67642207-67644858	["C","<DEL>"]	[3217,291]	[0.9170467502850627,0.08295324971493728]	[1471,8]	0.239345
	11:68401371	11:68401372-68406654	["A","<DEL>"]	[3315,193]	[0.9449828962371721,0.05501710376282782]	[1564,3]	0.42441
	11:69400830	11:69400831-69401397	["T","<DEL>"]	[1379,2129]	[0.39310148232611175,0.6068985176738882]	[246,621]	0.0132728
	11:74024892	11:74024893-74027398	["C","<DEL>"]	[2970,538]	[0.8466362599771949,0.153363740022805]	[1263,47]	0.290966
	11:81500505	11:81500506-81521338	["A","<DEL>"]	[3221,287]	[0.9181870011402509,0.08181299885974914]	[1476,9]	0.475689
	11:81856404	11:81856405-81863347	["T","<DEL>"]	[3065,443]	[0.8737172177879133,0.12628278221208666]	[1332,21]	0.144129
	11:86285911	11:86285912-86286846	["G","<DEL>"]	[3222,286]	[0.9184720638540479,0.0815279361459521]	[1468,0]	5.33166e-06
	11:86304216	11:86304217-86306575	["G","<DEL>"]	[3174,334]	[0.9047890535917902,0.0952109464082098]	[1429,9]	0.060965
	11:88964390	11:88964391-88965298	["G","<DEL>"]	[3130,378]	[0.8922462941847207,0.10775370581527936]	[1406,30]	0.0211608
	11:88964477	11:88964478-88967937	["T","<DEL>"]	[3090,418]	[0.8808437856328393,0.11915621436716077]	[1366,30]	0.232414
	11:89495720	11:89495721-89507209	["T","<DEL>"]	[3225,283]	[0.919327251995439,0.080672748004561]	[1482,11]	0.935752
	11:90193693	11:90193694-90196013	["G","<DEL>"]	[3038,470]	[0.8660205245153934,0.13397947548460662]	[1321,37]	0.236847
	11:91370561	11:91370562-91371667	["A","<DEL>"]	[3143,365]	[0.8959521094640821,0.1040478905359179]	[1412,23]	0.276371
	11:92771872	11:92771873-92773333	["T","<DEL>"]	[3277,231]	[0.9341505131128849,0.06584948688711517]	[1529,6]	0.628008
	11:93021135	11:93021136-93022159	["A","<DEL>"]	[1868,1640]	[0.5324971493728621,0.467502850627138]	[492,378]	0.614743
	11:96001908	11:96001909-96003411	["T","<DEL>"]	[3114,394]	[0.8876852907639681,0.11231470923603193]	[1382,22]	0.952311
	11:98248210	11:98248211-98248605	["T","<DEL>"]	[1459,2049]	[0.41590649942987457,0.5840935005701254]	[284,579]	0.0585561
	11:99185422	11:99185423-99186680	["A","<DEL>"]	[3151,357]	[0.8982326111744584,0.10176738882554162]	[1411,14]	0.328063
	11:101565763	11:101565764-101575231	["A","<DEL>"]	[2259,1249]	[0.6439566704675028,0.3560433295324972]	[715,210]	0.202244
	11:102751110	11:102751111-102752840	["C","<DEL>"]	[3305,203]	[0.9421322690992018,0.05786773090079818]	[1552,1]	0.0201078
	11:103916430	11:103916431-103918376	["A","<DEL>"]	[2936,572]	[0.8369441277080958,0.1630558722919042]	[1231,49]	0.630789
	11:104267753	11:104267754-104273228	["T","<DEL>"]	[1028,2480]	[0.29304446978335236,0.7069555302166477]	[150,876]	0.977048
	11:106786232	11:106786233-106789578	["T","<DEL>"]	[2833,675]	[0.8075826681870011,0.19241733181299886]	[1137,58]	0.299969
	11:107783905	11:107783906-107788382	["A","<DEL>"]	[2825,683]	[0.8053021664766249,0.19469783352337514]	[1117,46]	0.00154215
	11:120387609	11:120387610-120388404	["G","<DEL>"]	[3181,327]	[0.9067844925883695,0.09321550741163055]	[1428,1]	1.08722e-06
	11:124775012	11:124775013-124778317	["T","<DEL>"]	[3218,290]	[0.9173318129988598,0.08266818700114024]	[1476,12]	0.937663
	11:127685487	11:127685488-127686106	["A","<DEL>"]	[3278,230]	[0.9344355758266819,0.06556442417331813]	[1527,3]	0.0637654
	11:127749532	11:127749533-127751597	["C","<DEL>"]	[2808,700]	[0.8004561003420753,0.19954389965792474]	[1132,78]	0.21771
	11:128682715	11:128682716-128683411	["C","<DEL>"]	[2145,1363]	[0.6114595210946409,0.3885404789053592]	[620,229]	0.000325321
	11:134362415	11:134362416-134365447	["A","<DEL>"]	[3214,294]	[0.9161915621436716,0.0838084378563284]	[1468,8]	0.186429
	11:134601975	11:134601976-134607665	["C","<DEL>"]	[2916,592]	[0.8312428734321551,0.16875712656784492]	[1200,38]	0.0455012
	11:134732895	11:134732896-134734112	["C","<DEL>"]	[2806,702]	[0.7998859749144812,0.20011402508551882]	[1110,58]	0.0676679
	12:866803	12:866804-874786	["T","<DEL>"]	[2987,521]	[0.8514823261117446,0.1485176738882554]	[1274,41]	0.604087
	12:1864014	12:1864015-1864332	["T","<DEL>"]	[1543,1965]	[0.43985176738882553,0.5601482326111744]	[304,515]	0.000634139
	12:2241044	12:2241045-2257859	["C","<DEL>"]	[3314,194]	[0.9446978335233751,0.05530216647662486]	[1563,3]	0.305075
	12:5221805	12:5221806-5223472	["G","<DEL>"]	[3151,357]	[0.8982326111744584,0.10176738882554162]	[1412,15]	0.473277
	12:6254571	12:6254572-6260699	["T","<DEL>"]	[3316,192]	[0.9452679589509693,0.05473204104903079]	[1563,1]	0.0477522
	12:7822687	12:7822688-7824434	["C","<DEL>"]	[2819,689]	[0.8035917901938426,0.19640820980615736]	[1114,49]	0.00450662
	12:9559104	12:9559105-9561235	["C","<DEL>"]	[2970,538]	[0.8466362599771949,0.153363740022805]	[1234,18]	4.3462e-06
	12:11068048	12:11068049-11068302	["G","<DEL>"]	[1412,2096]	[0.40250855188141393,0.5974914481185861]	[268,610]	0.106863
	12:12026394	12:12026395-12027166	["A","<DEL>"]	[2021,1487]	[0.5761117445838084,0.4238882554161916]	[559,292]	0.0230684
	12:12252765	12:12252766-12254734	["A","<DEL>"]	[3301,207]	[0.9409920182440137,0.059007981755986316]	[1552,5]	0.747327
	12:12253354	12:12253355-12254212	["A","<DEL>"]	[3297,211]	[0.9398517673888256,0.06014823261117446]	[1551,8]	0.462294
	12:13725864	12:13725865-13726596	["A","<DEL>"]	[3164,344]	[0.9019384264538198,0.09806157354618016]	[1415,5]	0.0004911
	12:14052297	12:14052298-14052812	["G","<DEL>"]	[2444,1064]	[0.6966932725199544,0.3033067274800456]	[827,137]	0.00613146
	12:16018665	12:16018666-16021661	["C","<DEL>"]	[3229,279]	[0.9204675028506272,0.07953249714937287]	[1485,10]	0.80702
	12:16420117	12:16420118-16421294	["T","<DEL>"]	[1949,1559]	[0.5555872291904219,0.4444127708095781]	[528,333]	0.20026
	12:17444833	12:17444834-17445942	["T","<DEL>"]	[1530,1978]	[0.4361459521094641,0.563854047890536]	[318,542]	0.126444
	12:23939524	12:23939525-23940088	["G","<DEL>"]	[2782,726]	[0.7930444697833523,0.20695553021664767]	[1078,50]	0.000171887
	12:24460429	12:24460430-24460717	["A","<DEL>"]	[941,2567]	[0.26824401368301026,0.7317559863169898]	[150,963]	0.00384247
	12:24940896	12:24940897-24941650	["A","<DEL>"]	[3012,496]	[0.8586088939566705,0.14139110604332952]	[1292,34]	0.882874
	12:29844298	12:29844299-29846373	["C","<DEL>"]	[3041,467]	[0.8668757126567845,0.13312428734321552]	[1323,36]	0.277712
	12:30237228	12:30237229-30243584	["C","<DEL>"]	[3137,371]	[0.8942417331812998,0.10575826681870011]	[1399,16]	0.41249
	12:30371314	12:30371315-30371743	["A","<DEL>"]	[1426,2082]	[0.4064994298745724,0.5935005701254276]	[257,585]	0.00118814
	12:30478283	12:30478284-30480994	["T","<DEL>"]	[2250,1258]	[0.6413911060433295,0.35860889395667045]	[729,233]	0.421392
	12:30508193	12:30508194-30508639	["G","<DEL>"]	[2974,534]	[0.8477765108323831,0.15222348916761688]	[1262,42]	0.746387
	12:30918301	12:30918302-30918786	["G","<DEL>"]	[2528,980]	[0.7206385404789054,0.27936145952109465]	[889,115]	0.00988023
	12:31952217	12:31952218-31954542	["C","<DEL>"]	[3017,491]	[0.8600342075256556,0.13996579247434435]	[1283,20]	0.0033156
	12:33296556	12:33296557-33307369	["T","<DEL>"]	[2746,762]	[0.7827822120866591,0.21721778791334093]	[1071,79]	0.598927
	12:33715105	12:33715106-33716983	["C","<DEL>"]	[2707,801]	[0.7716647662485747,0.2283352337514253]	[1013,60]	1.15803e-05
	12:33824088	12:33824089-33824595	["G","<DEL>"]	[2821,687]	[0.8041619156214367,0.1958380843785633]	[1132,65]	0.733373
	12:33853144	12:33853145-33853356	["G","<DEL>"]	[1943,1565]	[0.5538768529076397,0.44612314709236034]	[507,318]	0.00297123
	12:37991184	12:37991185-37994597	["T","<DEL>"]	[2197,1311]	[0.6262827822120867,0.37371721778791334]	[679,236]	0.372293
	12:43020178	12:43020179-43027466	["T","<DEL>"]	[3258,250]	[0.9287343215507412,0.07126567844925884]	[1513,9]	0.929082
	12:45903140	12:45903141-45909953	["G","<DEL>"]	[1358,2150]	[0.387115165336374,0.612884834663626]	[264,660]	0.899947
	12:48708582	12:48708583-48710861	["G","<DEL>"]	[2344,1164]	[0.6681870011402509,0.33181299885974913]	[785,195]	0.80868
	12:48910508	12:48910509-48911285	["C","<DEL>"]	[3267,241]	[0.9312998859749145,0.06870011402508552]	[1513,0]	0.000175071
	12:52395073	12:52395074-52395864	["G","<DEL>"]	[2470,1038]	[0.7041049030786773,0.2958950969213227]	[843,127]	0.00216168
	12:53086337	12:53086338-53087708	["T","<DEL>"]	[3202,306]	[0.9127708095781072,0.08722919042189281]	[1463,15]	0.601371
	12:53375603	12:53375604-53378677	["A","<DEL>"]	[3219,289]	[0.9176168757126568,0.08238312428734322]	[1475,10]	0.581524
	12:59935794	12:59935795-59952861	["G","<DEL>"]	[3214,294]	[0.9161915621436716,0.0838084378563284]	[1460,0]	1.88508e-06
	12:59935835	12:59935836-59946544	["A","<DEL>"]	[2800,708]	[0.798175598631699,0.20182440136830102]	[1120,74]	0.683839
	12:60521819	12:60521820-60525030	["A","<DEL>"]	[1734,1774]	[0.4942987457240593,0.5057012542759407]	[428,448]	0.980968
	12:62393963	12:62393964-62394498	["A","<DEL>"]	[3005,503]	[0.8566134549600912,0.14338654503990877]	[1279,28]	0.13217
	12:69255743	12:69255744-69256522	["G","<DEL>"]	[2646,862]	[0.7542759407069556,0.24572405929304447]	[975,83]	0.0027257
	12:70872255	12:70872256-70878230	["T","<DEL>"]	[2970,538]	[0.8466362599771949,0.153363740022805]	[1263,47]	0.290966
	12:71602362	12:71602363-71604475	["G","<DEL>"]	[1665,1843]	[0.47462941847206386,0.5253705815279361]	[372,461]	0.0260727
	12:72189145	12:72189146-72190589	["T","<DEL>"]	[2954,554]	[0.8420752565564424,0.15792474344355759]	[1226,26]	0.00100287
	12:74104735	12:74104736-74105394	["T","<DEL>"]	[2586,922]	[0.7371721778791334,0.2628278221208666]	[933,101]	0.0125533
	12:82139711	12:82139712-82144329	["T","<DEL>"]	[2759,749]	[0.7864880273660205,0.21351197263397947]	[1075,70]	0.165829
	12:86426102	12:86426103-86432918	["T","<DEL>"]	[3156,352]	[0.8996579247434435,0.10034207525655645]	[1428,26]	0.0284213
	12:93504278	12:93504279-93505396	["A","<DEL>"]	[3191,317]	[0.9096351197263398,0.0903648802736602]	[1447,10]	0.217392
	12:95244016	12:95244017-95244442	["T","<DEL>"]	[957,2551]	[0.2728050171037628,0.7271949828962372]	[115,912]	0.0665594
	12:98231364	12:98231365-98232539	["A","<DEL>"]	[3244,264]	[0.9247434435575826,0.07525655644241733]	[1490,0]	3.00121e-05
	12:98669915	12:98669916-98672082	["A","<DEL>"]	[2668,840]	[0.7605473204104903,0.2394526795895097]	[1000,86]	0.0532669
	12:98955384	12:98955385-98959018	["A","<DEL>"]	[3254,254]	[0.927594070695553,0.07240592930444698]	[1509,9]	0.929209
	12:99793940	12:99793941-99802782	["T","<DEL>"]	[3005,503]	[0.8566134549600912,0.14338654503990877]	[1277,26]	0.0462551
	12:100288323	12:100288324-100291768	["T","<DEL>"]	[3283,225]	[0.935860889395667,0.06413911060433296]	[1535,6]	0.766066
	12:102102392	12:102102393-102107101	["T","<DEL>"]	[3098,410]	[0.8831242873432155,0.1168757126567845]	[1364,20]	0.386158
	12:104846705	12:104846706-104847967	["A","<DEL>"]	[3277,231]	[0.9341505131128849,0.06584948688711517]	[1531,8]	0.771372
	12:111976296	12:111976297-111979993	["A","<DEL>"]	[3144,364]	[0.8962371721778791,0.10376282782212087]	[1407,17]	0.653982
	12:112296397	12:112296398-112297134	["G","<DEL>"]	[3131,377]	[0.8925313568985177,0.10746864310148233]	[1390,13]	0.070733
	12:113019439	12:113019440-113020547	["A","<DEL>"]	[3134,374]	[0.8933865450399088,0.10661345496009123]	[1399,19]	0.851092
	12:117086868	12:117086869-117088210	["C","<DEL>"]	[3001,507]	[0.8554732041049031,0.14452679589509693]	[1283,36]	0.96157
	12:117640923	12:117640924-117643595	["T","<DEL>"]	[2833,675]	[0.8075826681870011,0.19241733181299886]	[1148,69]	0.514091
	12:131131935	12:131131936-131133872	["T","<DEL>"]	[2700,808]	[0.7696693272519954,0.23033067274800456]	[1018,72]	0.00417198
	13:19369548	13:19369549-19376245	["C","<DEL>"]	[3042,466]	[0.8671607753705816,0.13283922462941847]	[1330,42]	0.0256056
	13:20825467	13:20825468-20828807	["C","<DEL>"]	[3054,454]	[0.870581527936146,0.12941847206385404]	[1329,29]	0.957747
	13:23632431	13:23632432-23637232	["G","<DEL>"]	[2500,1008]	[0.7126567844925884,0.28734321550741165]	[885,139]	0.50286
	13:27050040	13:27050041-27052189	["G","<DEL>"]	[1891,1617]	[0.5390535917901939,0.46094640820980615]	[479,342]	0.00313474
	13:27050232	13:27050233-27051844	["G","<DEL>"]	[1920,1588]	[0.5473204104903079,0.4526795895096921]	[509,343]	0.117472
	13:28268128	13:28268129-28269064	["T","<DEL>"]	[2747,761]	[0.7830672748004561,0.2169327251995439]	[1049,56]	0.000123135
	13:32532645	13:32532646-32538796	["G","<DEL>"]	[3294,214]	[0.9389965792474344,0.06100342075256556]	[1550,10]	0.116524
	13:34135679	13:34135680-34144937	["G","<DEL>"]	[3115,393]	[0.8879703534777651,0.11202964652223489]	[1378,17]	0.254493
	13:35558623	13:35558624-35564885	["C","<DEL>"]	[3290,218]	[0.9378563283922463,0.062143671607753706]	[1540,4]	0.358749
	13:38048418	13:38048419-38049309	["A","<DEL>"]	[3074,434]	[0.8762827822120867,0.12371721778791334]	[1341,21]	0.205617
	13:38071931	13:38071932-38085589	["A","<DEL>"]	[2327,1181]	[0.6633409350057012,0.33665906499429876]	[793,220]	0.0230962
	13:39057319	13:39057320-39060203	["A","<DEL>"]	[1273,2235]	[0.362884834663626,0.637115165336374]	[223,704]	0.423736
	13:39934170	13:39934171-39935432	["T","<DEL>"]	[1328,2180]	[0.37856328392246297,0.621436716077537]	[258,684]	0.493499
	13:43053208	13:43053209-43053949	["G","<DEL>"]	[2617,891]	[0.7460091220068416,0.2539908779931585]	[951,88]	0.00144687
	13:45042395	13:45042396-45043143	["C","<DEL>"]	[3115,393]	[0.8879703534777651,0.11202964652223489]	[1368,7]	7.78503e-05
	13:47034696	13:47034697-47038281	["C","<DEL>"]	[2851,657]	[0.8127137970353477,0.18728620296465223]	[1169,72]	0.0918736
	13:49533355	13:49533356-49536572	["G","<DEL>"]	[2089,1419]	[0.5954960091220068,0.40450399087799316]	[611,276]	0.28685
	13:51069347	13:51069348-51075081	["G","<DEL>"]	[888,2620]	[0.2531356898517674,0.7468643101482326]	[98,964]	0.0719628
	13:54234767	13:54234768-54240249	["T","<DEL>"]	[3303,205]	[0.9415621436716077,0.05843785632839225]	[1558,9]	0.155966
	13:55941183	13:55941184-55941472	["C","<DEL>"]	[942,2566]	[0.2685290763968073,0.7314709236031927]	[161,973]	3.02712e-05
	13:57752534	13:57752535-57788863	["C","<DEL>"]	[3151,357]	[0.8982326111744584,0.10176738882554162]	[1410,13]	0.215446
	13:57755573	13:57755574-57756673	["A","<DEL>"]	[3248,260]	[0.9258836944127709,0.07411630558722919]	[1507,13]	0.191927
	13:57758686	13:57758687-57771312	["A","<DEL>"]	[3145,363]	[0.8965222348916762,0.10347776510832384]	[1404,13]	0.138882
	13:57775285	13:57775286-57781590	["T","<DEL>"]	[3161,347]	[0.9010832383124288,0.09891676168757127]	[1421,14]	0.462029
	13:58589150	13:58589151-58599796	["A","<DEL>"]	[3328,180]	[0.9486887115165337,0.05131128848346636]	[1579,5]	0.713277
	13:64224622	13:64224623-64237588	["A","<DEL>"]	[3303,205]	[0.9415621436716077,0.05843785632839225]	[1552,3]	0.232155
	13:65342438	13:65342439-65344433	["T","<DEL>"]	[2642,866]	[0.7531356898517674,0.24686431014823262]	[967,79]	0.000278651
	13:65352172	13:65352173-65353701	["A","<DEL>"]	[3229,279]	[0.9204675028506272,0.07953249714937287]	[1487,12]	0.6839
	13:65637810	13:65637811-65638213	["A","<DEL>"]	[1196,2312]	[0.3409350057012543,0.6590649942987458]	[208,766]	0.651727
	13:66583046	13:66583047-66584500	["G","<DEL>"]	[3233,275]	[0.9216077537058153,0.07839224629418472]	[1479,0]	1.24802e-05
	13:67174757	13:67174758-67177407	["T","<DEL>"]	[2741,767]	[0.7813568985176739,0.2186431014823261]	[1051,64]	0.00462957
	13:68936895	13:68936896-68937264	["A","<DEL>"]	[1183,2325]	[0.3372291904218928,0.6627708095781072]	[213,784]	0.142026
	13:68977868	13:68977869-68978192	["G","<DEL>"]	[2156,1352]	[0.6145952109464082,0.38540478905359177]	[634,232]	0.00440972
	13:69244705	13:69244706-69268747	["A","<DEL>"]	[3289,219]	[0.9375712656784493,0.062428734321550744]	[1538,3]	0.12498
	13:72477265	13:72477266-72480580	["C","<DEL>"]	[1509,1999]	[0.4301596351197263,0.5698403648802737]	[325,570]	0.94179
	13:72807626	13:72807627-72812366	["G","<DEL>"]	[3277,231]	[0.9341505131128849,0.06584948688711517]	[1534,11]	0.145068
	13:72843043	13:72843044-72846922	["C","<DEL>"]	[991,2517]	[0.282497149372862,0.7175028506271379]	[137,900]	0.746144
	13:78997587	13:78997588-78998742	["A","<DEL>"]	[2704,804]	[0.7708095781071835,0.2291904218928164]	[1048,98]	0.398711
	13:83165920	13:83165921-83172219	["C","<DEL>"]	[2803,705]	[0.79903078677309,0.20096921322690992]	[1119,70]	0.911288
	13:90862856	13:90862857-90864808	["T","<DEL>"]	[1820,1688]	[0.5188141391106044,0.4811858608893957]	[449,383]	0.0296437
	13:93056829	13:93056830-93057465	["T","<DEL>"]	[3284,224]	[0.936145952109464,0.06385404789053592]	[1530,0]	0.000694978
	13:99254191	13:99254192-99258507	["A","<DEL>"]	[2491,1017]	[0.7100912200684151,0.2899087799315849]	[880,143]	0.622274
	13:101894101	13:101894102-101896426	["A","<DEL>"]	[1699,1809]	[0.48432155074116306,0.515678449258837]	[415,470]	0.720088
	13:104883055	13:104883056-104883859	["C","<DEL>"]	[3311,197]	[0.943842645381984,0.056157354618015964]	[1561,4]	0.573943
	13:108560530	13:108560531-108561488	["G","<DEL>"]	[3098,410]	[0.8831242873432155,0.1168757126567845]	[1383,39]	0.000881931
	13:108947027	13:108947028-108951805	["T","<DEL>"]	[2900,608]	[0.8266818700114025,0.1733181299885975]	[1191,45]	0.197067
	13:109361750	13:109361751-109362438	["A","<DEL>"]	[2513,995]	[0.7163625997719498,0.2836374002280502]	[891,132]	0.304225
	13:111587239	13:111587240-111588956	["A","<DEL>"]	[3273,235]	[0.9330102622576967,0.06698973774230331]	[1520,1]	0.00263584
	13:113797220	13:113797221-113798511	["T","<DEL>"]	[3252,256]	[0.927023945267959,0.07297605473204105]	[1498,0]	4.26095e-05
	14:21952622	14:21952623-21954667	["C","<DEL>"]	[1707,1801]	[0.4866020524515393,0.5133979475484607]	[391,438]	0.0204927
	14:22881668	14:22881669-22882263	["A","<DEL>"]	[937,2571]	[0.2671037628278221,0.7328962371721779]	[103,920]	0.00662684
	14:23922251	14:23922252-23922649	["T","<DEL>"]	[814,2694]	[0.23204104903078676,0.7679589509692132]	[95,1035]	0.920023
	14:25262312	14:25262313-25263149	["T","<DEL>"]	[3092,416]	[0.8814139110604333,0.11858608893956671]	[1359,21]	0.458525
	14:26283861	14:26283862-26284814	["T","<DEL>"]	[2894,614]	[0.8249714937286203,0.1750285062713797]	[1188,48]	0.342416
	14:26590944	14:26590945-26592412	["T","<DEL>"]	[2891,617]	[0.8241163055872291,0.1758836944127708]	[1188,51]	0.651167
	14:32953307	14:32953308-32954345	["G","<DEL>"]	[1502,2006]	[0.4281641961231471,0.571835803876853]	[306,558]	0.137159
	14:34514024	14:34514025-34514834	["T","<DEL>"]	[2823,685]	[0.8047320410490307,0.1952679589509692]	[1123,54]	0.0526789
	14:35428651	14:35428652-35432298	["T","<DEL>"]	[3039,469]	[0.8663055872291904,0.13369441277080957]	[1315,30]	0.797014
	14:35605654	14:35605655-35615108	["T","<DEL>"]	[2940,568]	[0.8380843785632839,0.1619156214367161]	[1235,49]	0.567802
	14:38133132	14:38133133-38137824	["T","<DEL>"]	[3223,285]	[0.9187571265678449,0.08124287343215507]	[1479,10]	0.6897
	14:39004517	14:39004518-39005028	["A","<DEL>"]	[2670,838]	[0.7611174458380844,0.23888255416191562]	[1009,93]	0.375783
	14:40609826	14:40609827-40617662	["T","<DEL>"]	[1738,1770]	[0.49543899657924745,0.5045610034207526]	[440,456]	0.351968
	14:41609280	14:41609281-41669660	["T","<DEL>"]	[2805,703]	[0.7996009122006842,0.20039908779931584]	[1123,72]	0.794476
	14:42142348	14:42142349-42143880	["T","<DEL>"]	[1265,2243]	[0.36060433295324973,0.6393956670467503]	[268,757]	3.79342e-05
	14:42987509	14:42987510-42992953	["C","<DEL>"]	[2974,534]	[0.8477765108323831,0.15222348916761688]	[1253,33]	0.18032
	14:51408873	14:51408874-51409567	["C","<DEL>"]	[2554,954]	[0.7280501710376283,0.27194982896237174]	[894,94]	1.17954e-05
	14:54710348	14:54710349-54713686	["G","<DEL>"]	[2416,1092]	[0.6887115165336374,0.3112884834663626]	[840,178]	0.358443
	14:55751164	14:55751165-55752030	["A","<DEL>"]	[3212,296]	[0.9156214367160775,0.08437856328392246]	[1465,7]	0.104384
	14:59883501	14:59883502-59884058	["T","<DEL>"]	[1726,1782]	[0.492018244013683,0.507981755986317]	[403,431]	0.042454
	14:60341397	14:60341398-60343243	["T","<DEL>"]	[2641,867]	[0.7528506271379704,0.24714937286202965]	[989,102]	0.54257
	14:61058044	14:61058045-61059498	["C","<DEL>"]	[2715,793]	[0.773945267958951,0.22605473204104903]	[1051,90]	0.918539
	14:65606345	14:65606346-65608106	["C","<DEL>"]	[2246,1262]	[0.6402508551881414,0.3597491448118586]	[723,231]	0.659702
	14:70016976	14:70016977-70022505	["A","<DEL>"]	[3013,495]	[0.8588939566704675,0.1411060433295325]	[1303,44]	0.0682852
	14:70687819	14:70687820-70689467	["C","<DEL>"]	[3123,385]	[0.8902508551881414,0.10974914481185861]	[1391,22]	0.760304
	14:71450109	14:71450110-71451313	["C","<DEL>"]	[3238,270]	[0.9230330672748005,0.07696693272519954]	[1494,10]	0.932915
	14:73526830	14:73526831-73531929	["T","<DEL>"]	[3296,212]	[0.9395667046750285,0.06043329532497149]	[1547,5]	0.600712
	14:73545763	14:73545764-73546946	["C","<DEL>"]	[3161,347]	[0.9010832383124288,0.09891676168757127]	[1420,13]	0.315832
	14:74844762	14:74844763-74845207	["G","<DEL>"]	[1694,1814]	[0.4828962371721779,0.5171037628278221]	[457,517]	3.91851e-06
	14:76813775	14:76813776-76814214	["T","<DEL>"]	[1550,1958]	[0.4418472063854048,0.5581527936145952]	[324,528]	0.077337
	14:78295142	14:78295143-78297100	["T","<DEL>"]	[3285,223]	[0.9364310148232611,0.06356898517673888]	[1539,8]	0.616413
	14:80106295	14:80106296-80115057	["C","<DEL>"]	[2313,1195]	[0.6593500570125428,0.34064994298745727]	[770,211]	0.410298
	14:81878207	14:81878208-81880619	["A","<DEL>"]	[3158,350]	[0.9002280501710376,0.09977194982896237]	[1417,13]	0.258754
	14:82499101	14:82499102-82503337	["T","<DEL>"]	[1359,2149]	[0.38740022805017105,0.612599771949829]	[270,665]	0.497322
	14:83337504	14:83337505-83339208	["A","<DEL>"]	[3274,234]	[0.9332953249714937,0.06670467502850627]	[1526,6]	0.633244
	14:83435151	14:83435152-83437035	["T","<DEL>"]	[3138,370]	[0.8945267958950969,0.10547320410490307]	[1404,20]	0.84979
	14:83852037	14:83852038-83852361	["G","<DEL>"]	[2079,1429]	[0.5926453819840365,0.4073546180159635]	[601,276]	0.144819
	14:85297008	14:85297009-85302076	["T","<DEL>"]	[2591,917]	[0.7385974914481186,0.2614025085518814]	[942,105]	0.0681816
	14:99503884	14:99503885-99505331	["G","<DEL>"]	[3073,435]	[0.8759977194982896,0.12400228050171037]	[1346,27]	0.956312
	14:104769343	14:104769344-104775018	["C","<DEL>"]	[3321,187]	[0.9466932725199544,0.05330672748004561]	[1568,1]	0.0431253
	14:106907604	14:106907605-106912445	["C","<DEL>"]	[2904,604]	[0.8278221208665907,0.17217787913340935]	[1207,57]	0.379487
	14:107174453	14:107174454-107174868	["A","<DEL>"]	[1304,2204]	[0.3717217787913341,0.6282782212086659]	[199,649]	9.62678e-06
	15:24690413	15:24690414-24695827	["T","<DEL>"]	[3067,441]	[0.8742873432155074,0.1257126567844926]	[1351,38]	0.0256266
	15:25116946	15:25116947-25118696	["G","<DEL>"]	[2003,1505]	[0.5709806157354618,0.4290193842645382]	[564,315]	0.45021
	15:25931382	15:25931383-25932394	["G","<DEL>"]	[2264,1244]	[0.645381984036488,0.35461801596351195]	[731,221]	0.937666
	15:34701991	15:34701992-34853436	["T","<DEL>"]	[3176,332]	[0.9053591790193842,0.09464082098061574]	[1434,12]	0.366127
	15:34802605	15:34802606-34810884	["A","<DEL>"]	[3152,356]	[0.8985176738882554,0.10148232611174458]	[1410,12]	0.132328
	15:35530969	15:35530970-35535739	["T","<DEL>"]	[2900,608]	[0.8266818700114025,0.1733181299885975]	[1188,42]	0.0732457
	15:36160132	15:36160133-36162219	["T","<DEL>"]	[3044,464]	[0.8677309007981756,0.1322690992018244]	[1320,30]	0.958635
	15:39744394	15:39744395-39744858	["A","<DEL>"]	[921,2587]	[0.26254275940706956,0.7374572405929305]	[115,948]	0.478547
	15:44137048	15:44137049-44138863	["C","<DEL>"]	[3204,304]	[0.9133409350057012,0.08665906499429875]	[1468,18]	0.151933
	15:49544857	15:49544858-49547861	["T","<DEL>"]	[2655,853]	[0.7568415051311288,0.24315849486887114]	[976,75]	0.000143436
	15:54199920	15:54199921-54203166	["A","<DEL>"]	[2846,662]	[0.8112884834663626,0.1887115165336374]	[1154,62]	0.96892
	15:55655445	15:55655446-55657085	["A","<DEL>"]	[3267,241]	[0.9312998859749145,0.06870011402508552]	[1521,8]	0.925553
	15:56789876	15:56789877-56801009	["T","<DEL>"]	[3326,182]	[0.9481185860889396,0.05188141391106044]	[1578,6]	0.394959
	15:65816036	15:65816037-65819270	["A","<DEL>"]	[2850,658]	[0.8124287343215507,0.18757126567844926]	[1161,65]	0.557353
	15:71708611	15:71708612-71713688	["G","<DEL>"]	[1643,1865]	[0.46835803876852905,0.5316419612314709]	[377,488]	0.457608
	15:71881555	15:71881556-71882984	["G","<DEL>"]	[2373,1135]	[0.6764538198403649,0.3235461801596351]	[794,175]	0.368471
	15:72385980	15:72385981-72388175	["C","<DEL>"]	[954,2554]	[0.27194982896237174,0.7280501710376283]	[122,922]	0.350405
	15:76884598	15:76884599-76896942	["T","<DEL>"]	[1739,1769]	[0.4957240592930445,0.5042759407069556]	[438,453]	0.488871
	15:77330787	15:77330788-77332760	["G","<DEL>"]	[1147,2361]	[0.32696693272519955,0.6730330672748005]	[201,808]	0.135912
	15:77851947	15:77851948-77853175	["G","<DEL>"]	[3140,368]	[0.895096921322691,0.10490307867730901]	[1407,21]	0.568168
	15:78008469	15:78008470-78012593	["A","<DEL>"]	[3171,337]	[0.9039338654503991,0.09606613454960092]	[1427,10]	0.0854263
	15:84541410	15:84541411-84543858	["A","<DEL>"]	[3079,429]	[0.8777080957810718,0.12229190421892816]	[1357,32]	0.201275
	15:86057003	15:86057004-86059206	["C","<DEL>"]	[2778,730]	[0.7919042189281642,0.2080957810718358]	[1102,78]	0.744643
	15:91981605	15:91981606-91983367	["T","<DEL>"]	[1735,1773]	[0.4945838084378563,0.5054161915621437]	[419,438]	0.351964
	15:92674573	15:92674574-92677071	["A","<DEL>"]	[2894,614]	[0.8249714937286203,0.1750285062713797]	[1192,52]	0.836546
	15:98817018	15:98817019-98817425	["T","<DEL>"]	[1855,1653]	[0.5287913340935005,0.47120866590649946]	[479,378]	0.281226
	15:98842303	15:98842304-98843828	["A","<DEL>"]	[3021,487]	[0.8611744583808438,0.13882554161915622]	[1296,29]	0.343518
	15:99574477	15:99574478-99575661	["T","<DEL>"]	[1171,2337]	[0.3338084378563284,0.6661915621436716]	[209,792]	0.140009
	15:99656603	15:99656604-99657402	["T","<DEL>"]	[2656,852]	[0.7571265678449259,0.24287343215507412]	[977,75]	0.000183735
	15:100416650	15:100416651-100423251	["G","<DEL>"]	[2734,774]	[0.7793614595210946,0.22063854047890535]	[1053,73]	0.089008
	15:101341461	15:101341462-101342393	["G","<DEL>"]	[3204,304]	[0.9133409350057012,0.08665906499429875]	[1456,6]	0.0280019
	16:8688151	16:8688152-8689583	["C","<DEL>"]	[3299,209]	[0.9404218928164196,0.059578107183580385]	[1550,5]	0.749974
	16:8755246	16:8755247-8756879	["G","<DEL>"]	[3001,507]	[0.8554732041049031,0.14452679589509693]	[1282,35]	0.809521
	16:11683735	16:11683736-11685292	["C","<DEL>"]	[2320,1188]	[0.661345496009122,0.338654503990878]	[751,185]	0.08337
	16:13294458	16:13294459-13296505	["A","<DEL>"]	[2573,935]	[0.7334663625997719,0.26653363740022806]	[950,131]	0.410076
	16:19945538	16:19945539-19967603	["T","<DEL>"]	[3011,497]	[0.8583238312428735,0.14167616875712657]	[1292,35]	0.960861
	16:23047760	16:23047761-23049538	["A","<DEL>"]	[1118,2390]	[0.3187001140250855,0.6812998859749145]	[181,817]	0.721031
	16:23760329	16:23760330-23762242	["T","<DEL>"]	[2658,850]	[0.75769669327252,0.24230330672748004]	[998,94]	0.255399
	16:25340093	16:25340094-25343144	["C","<DEL>"]	[1003,2505]	[0.2859179019384265,0.7140820980615735]	[160,911]	0.0501637
	16:25639365	16:25639366-25640161	["C","<DEL>"]	[2836,672]	[0.8084378563283923,0.19156214367160776]	[1132,50]	0.0279648
	16:48508956	16:48508957-48511508	["T","<DEL>"]	[1838,1670]	[0.523945267958951,0.47605473204104903]	[454,370]	0.00910585
	16:52412384	16:52412385-52414955	["G","<DEL>"]	[3082,426]	[0.878563283922463,0.12143671607753706]	[1350,22]	0.402056
	16:57725389	16:57725390-57727852	["A","<DEL>"]	[2703,805]	[0.7705245153933865,0.22947548460661346]	[1055,106]	0.0633544
	16:58647149	16:58647150-58650297	["G","<DEL>"]	[1856,1652]	[0.5290763968072976,0.4709236031927024]	[480,378]	0.303144
	16:58673813	16:58673814-58677354	["A","<DEL>"]	[2957,551]	[0.8429304446978335,0.15706955530216649]	[1235,32]	0.0423239
	16:76539135	16:76539136-76544024	["T","<DEL>"]	[1068,2440]	[0.30444697833523376,0.6955530216647663]	[162,848]	0.977539
	16:77090638	16:77090639-77092861	["T","<DEL>"]	[2767,741]	[0.7887685290763968,0.2112314709236032]	[1086,73]	0.45236
	16:78171620	16:78171621-78172390	["T","<DEL>"]	[3294,214]	[0.9389965792474344,0.06100342075256556]	[1544,4]	0.348425
	16:78371624	16:78371625-78384915	["T","<DEL>"]	[1822,1686]	[0.5193842645381984,0.4806157354618016]	[469,401]	0.684553
	16:78876643	16:78876644-78877584	["G","<DEL>"]	[3188,320]	[0.9087799315849487,0.09122006841505131]	[1446,12]	0.517493
	16:80976494	16:80976495-80983289	["G","<DEL>"]	[3231,277]	[0.9210376282782212,0.07896237172177879]	[1488,11]	0.935195
	16:81173812	16:81173813-81174327	["G","<DEL>"]	[959,2549]	[0.2733751425313569,0.7266248574686431]	[131,926]	0.976035
	16:84501301	16:84501302-84503963	["T","<DEL>"]	[2796,712]	[0.7970353477765109,0.20296465222348917]	[1129,87]	0.0293934
	16:85149515	16:85149516-85150104	["C","<DEL>"]	[1235,2273]	[0.3520524515393387,0.6479475484606614]	[186,705]	0.00106822
	16:88112722	16:88112723-88115656	["C","<DEL>"]	[2643,865]	[0.7534207525655644,0.24657924743443557]	[987,98]	0.289462
	16:88862635	16:88862636-88863605	["A","<DEL>"]	[2531,977]	[0.7214937286202965,0.2785062713797035]	[878,101]	2.71711e-05
	16:89896055	16:89896056-89898394	["G","<DEL>"]	[2985,523]	[0.8509122006841505,0.14908779931584948]	[1253,22]	0.000794646
	17:193773	17:193774-197047	["A","<DEL>"]	[2298,1210]	[0.6550741163055872,0.3449258836944128]	[748,204]	0.615989
	17:723659	17:723660-724899	["G","<DEL>"]	[1288,2220]	[0.3671607753705815,0.6328392246294184]	[195,661]	1.766e-05
	17:801599	17:801600-802276	["A","<DEL>"]	[711,2797]	[0.20267958950969214,0.7973204104903079]	[90,1133]	0.00864766
	17:801640	17:801641-802420	["C","<DEL>"]	[699,2809]	[0.19925883694412772,0.8007411630558723]	[78,1133]	0.190846
	17:1146294	17:1146295-1147640	["A","<DEL>"]	[2624,884]	[0.7480045610034207,0.2519954389965792]	[968,98]	0.0933491
	17:2719932	17:2719933-2721216	["T","<DEL>"]	[1736,1772]	[0.49486887115165334,0.5051311288483467]	[408,426]	0.0424608
	17:5587655	17:5587656-5588657	["T","<DEL>"]	[3308,200]	[0.942987457240593,0.05701254275940707]	[1554,0]	0.00447824
	17:5595716	17:5595717-5597510	["T","<DEL>"]	[3302,206]	[0.9412770809578107,0.05872291904218928]	[1550,2]	0.0658791
	17:6988677	17:6988678-6989921	["G","<DEL>"]	[3166,342]	[0.9025085518814139,0.0974914481185861]	[1421,9]	0.0348679
	17:7264581	17:7264582-7265954	["C","<DEL>"]	[2676,832]	[0.7628278221208666,0.23717217787913342]	[989,67]	1.9622e-05
	17:7336428	17:7336429-7337726	["T","<DEL>"]	[3176,332]	[0.9053591790193842,0.09464082098061574]	[1434,12]	0.366127
	17:8246598	17:8246599-8247993	["T","<DEL>"]	[2227,1281]	[0.6348346636259977,0.3651653363740023]	[690,217]	0.0845834
	17:11411697	17:11411698-11412314	["C","<DEL>"]	[2637,871]	[0.7517103762827823,0.2482896237172178]	[977,94]	0.0684447
	17:13531699	17:13531700-13532736	["T","<DEL>"]	[2931,577]	[0.8355188141391106,0.1644811858608894]	[1220,43]	0.460687
	17:14189910	17:14189911-14191557	["T","<DEL>"]	[805,2703]	[0.22947548460661346,0.7705245153933865]	[110,1059]	0.0165075
	17:15789442	17:15789443-15793784	["C","<DEL>"]	[2379,1129]	[0.678164196123147,0.3218358038768529]	[785,160]	0.0173541
	17:16505429	17:16505430-16506318	["C","<DEL>"]	[3041,467]	[0.8668757126567845,0.13312428734321552]	[1312,25]	0.234566
	17:17230338	17:17230339-17231239	["G","<DEL>"]	[1638,1870]	[0.4669327251995439,0.5330672748004561]	[334,450]	3.63504e-06
	17:18270018	17:18270019-18271564	["A","<DEL>"]	[3215,293]	[0.9164766248574686,0.08352337514253136]	[1475,14]	0.483454
	17:20611114	17:20611115-20614648	["T","<DEL>"]	[3269,239]	[0.9318700114025086,0.06812998859749145]	[1524,9]	0.638519
	17:26780359	17:26780360-26783484	["G","<DEL>"]	[1717,1791]	[0.48945267958950966,0.5105473204104903]	[404,441]	0.120683
	17:30106611	17:30106612-30107553	["G","<DEL>"]	[3101,407]	[0.8839794754846066,0.11602052451539338]	[1358,11]	0.00190469
	17:32872967	17:32872968-32874635	["T","<DEL>"]	[2688,820]	[0.766248574686431,0.233751425313569]	[1030,96]	0.973457
	17:35755637	17:35755638-35758821	["C","<DEL>"]	[2244,1264]	[0.6396807297605474,0.3603192702394527]	[719,229]	0.897053
	17:35778783	17:35778784-35782260	["T","<DEL>"]	[2975,533]	[0.8480615735461802,0.15193842645381983]	[1253,32]	0.126436
	17:36963447	17:36963448-36964956	["G","<DEL>"]	[2609,899]	[0.7437286202964652,0.25627137970353475]	[941,86]	0.000190238
	17:39421820	17:39421821-39432131	["C","<DEL>"]	[934,2574]	[0.26624857468643104,0.733751425313569]	[134,954]	0.233634
	17:39582279	17:39582280-39584320	["T","<DEL>"]	[3295,213]	[0.9392816419612314,0.06071835803876853]	[1547,6]	0.916332
	17:41437961	17:41437962-41440312	["T","<DEL>"]	[3177,331]	[0.9056442417331813,0.0943557582668187]	[1427,4]	0.00030136
	17:41516976	17:41516977-41518266	["C","<DEL>"]	[2221,1287]	[0.6331242873432155,0.3668757126567845]	[662,195]	2.20003e-05
	17:47351779	17:47351780-47353089	["G","<DEL>"]	[2623,885]	[0.7477194982896237,0.2522805017103763]	[977,108]	0.6811
	17:47826781	17:47826782-47827927	["C","<DEL>"]	[2987,521]	[0.8514823261117446,0.1485176738882554]	[1265,32]	0.203168
	17:52783830	17:52783831-52784582	["T","<DEL>"]	[3174,334]	[0.9047890535917902,0.0952109464082098]	[1425,5]	0.000987887
	17:55687802	17:55687803-55689924	["G","<DEL>"]	[1193,2315]	[0.34007981755986316,0.6599201824401368]	[173,734]	0.00154495
	17:56207484	17:56207485-56213633	["T","<DEL>"]	[3189,319]	[0.9090649942987458,0.09093500570125428]	[1453,18]	0.278587
	17:62213193	17:62213194-62214234	["C","<DEL>"]	[1084,2424]	[0.3090079817559863,0.6909920182440137]	[194,864]	0.0033282
	17:70815211	17:70815212-70821377	["A","<DEL>"]	[3294,214]	[0.9389965792474344,0.06100342075256556]	[1548,8]	0.465674
	17:74362221	17:74362222-74365324	["T","<DEL>"]	[3079,429]	[0.8777080957810718,0.12229190421892816]	[1345,20]	0.164819
	17:74783284	17:74783285-74788272	["C","<DEL>"]	[3274,234]	[0.9332953249714937,0.06670467502850627]	[1526,6]	0.633244
	17:78834662	17:78834663-78835373	["C","<DEL>"]	[2641,867]	[0.7528506271379704,0.24714937286202965]	[966,79]	0.000283099
	17:79285373	17:79285374-79286636	["G","<DEL>"]	[3195,313]	[0.9107753705815279,0.08922462941847206]	[1446,5]	0.00617984
	17:80249149	17:80249150-80262123	["C","<DEL>"]	[3327,181]	[0.9484036488027366,0.0515963511972634]	[1573,0]	0.00901938
	18:207030	18:207031-207707	["G","<DEL>"]	[2586,922]	[0.7371721778791334,0.2628278221208666]	[933,101]	0.0125533
	18:4535372	18:4535373-4536748	["C","<DEL>"]	[3021,487]	[0.8611744583808438,0.13882554161915622]	[1297,30]	0.454738
	18:4955566	18:4955567-4955974	["T","<DEL>"]	[1413,2095]	[0.40279361459521096,0.5972063854047891]	[279,620]	0.602531
	18:5324607	18:5324608-5326248	["G","<DEL>"]	[1365,2143]	[0.38911060433295325,0.6108893956670467]	[269,658]	0.706586
	18:9225122	18:9225123-9225457	["C","<DEL>"]	[1229,2279]	[0.3503420752565564,0.6496579247434435]	[227,752]	0.217923
	18:10222266	18:10222267-10223618	["C","<DEL>"]	[2659,849]	[0.757981755986317,0.24201824401368302]	[995,90]	0.0971368
	18:11509706	18:11509707-11511475	["A","<DEL>"]	[2432,1076]	[0.69327251995439,0.30672748004561]	[820,142]	0.00905441
	18:12503635	18:12503636-12504418	["T","<DEL>"]	[2934,574]	[0.8363740022805017,0.1636259977194983]	[1206,26]	0.000136075
	18:13143155	18:13143156-13144172	["T","<DEL>"]	[3003,505]	[0.8560433295324972,0.14395667046750285]	[1276,27]	0.0729684
	18:21990725	18:21990726-21992070	["C","<DEL>"]	[2842,666]	[0.8101482326111744,0.18985176738882553]	[1131,43]	0.00124594
	18:22664132	18:22664133-22664557	["A","<DEL>"]	[3277,231]	[0.9341505131128849,0.06584948688711517]	[1526,3]	0.0643544
	18:23747793	18:23747794-23751342	["C","<DEL>"]	[3233,275]	[0.9216077537058153,0.07839224629418472]	[1479,0]	1.24802e-05
	18:24571619	18:24571620-24572341	["A","<DEL>"]	[2077,1431]	[0.5920752565564424,0.40792474344355756]	[603,280]	0.245589
	18:26273106	18:26273107-26278545	["T","<DEL>"]	[2725,783]	[0.7767958950969214,0.22320410490307868]	[1061,90]	0.705168
	18:29888136	18:29888137-29889506	["A","<DEL>"]	[3266,242]	[0.9310148232611174,0.06898517673888255]	[1517,5]	0.227272
	18:35306065	18:35306066-35306633	["C","<DEL>"]	[1069,2439]	[0.3047320410490308,0.6952679589509693]	[165,850]	0.799958
	18:38259881	18:38259882-38266764	["G","<DEL>"]	[2776,732]	[0.7913340935005702,0.20866590649942987]	[1086,64]	0.0765269
	18:40054060	18:40054061-40057672	["A","<DEL>"]	[3188,320]	[0.9087799315849487,0.09122006841505131]	[1447,13]	0.719228
	18:41976671	18:41976672-41982106	["G","<DEL>"]	[3306,202]	[0.9424173318129989,0.05758266818700114]	[1556,4]	0.5845
	18:42838068	18:42838069-42838842	["C","<DEL>"]	[2995,513]	[0.8537628278221209,0.14623717217787913]	[1281,40]	0.599336
	18:47694968	18:47694969-47698397	["A","<DEL>"]	[2377,1131]	[0.677594070695553,0.322405929304447]	[805,182]	0.978209
	18:49196753	18:49196754-49198894	["T","<DEL>"]	[3158,350]	[0.9002280501710376,0.09977194982896237]	[1418,14]	0.388129
	18:50462563	18:50462564-50463024	["A","<DEL>"]	[1782,1726]	[0.507981755986317,0.492018244013683]	[422,394]	0.00386446
	18:51136382	18:51136383-51137785	["A","<DEL>"]	[3162,346]	[0.9013683010262258,0.09863169897377423]	[1413,5]	0.000316673
	18:51205961	18:51205962-51210578	["A","<DEL>"]	[3258,250]	[0.9287343215507412,0.07126567844925884]	[1512,8]	0.787317
	18:54946735	18:54946736-54948718	["T","<DEL>"]	[880,2628]	[0.2508551881413911,0.7491448118586089]	[108,982]	0.775144
	18:58672131	18:58672132-58672879	["T","<DEL>"]	[3255,253]	[0.92787913340935,0.07212086659064994]	[1512,11]	0.422024
	18:59672726	18:59672727-59674188	["C","<DEL>"]	[2616,892]	[0.7457240592930444,0.2542759407069555]	[975,113]	0.9749
	18:63723830	18:63723831-63732360	["T","<DEL>"]	[2559,949]	[0.7294754846066135,0.27052451539338657]	[949,144]	0.0567278
	18:63766861	18:63766862-63769217	["T","<DEL>"]	[2371,1137]	[0.6758836944127709,0.3241163055872292]	[801,184]	0.978267
	18:63907121	18:63907122-63911768	["C","<DEL>"]	[3131,377]	[0.8925313568985177,0.10746864310148233]	[1405,28]	0.0530995
	18:64219669	18:64219670-64221277	["C","<DEL>"]	[2975,533]	[0.8480615735461802,0.15193842645381983]	[1251,30]	0.0575642
	18:66228960	18:66228961-66229341	["C","<DEL>"]	[1381,2127]	[0.3936716077537058,0.6063283922462942]	[238,611]	0.000733104
	18:66992796	18:66992797-66994106	["A","<DEL>"]	[3305,203]	[0.9421322690992018,0.05786773090079818]	[1553,2]	0.0988988
	18:67953632	18:67953633-67955324	["A","<DEL>"]	[3262,246]	[0.9298745724059293,0.0701254275940707]	[1515,7]	0.647659
	18:69920267	18:69920268-69920928	["C","<DEL>"]	[3321,187]	[0.9466932725199544,0.05330672748004561]	[1567,0]	0.00562219
	18:74347186	18:74347187-74348010	["A","<DEL>"]	[2493,1015]	[0.7106613454960091,0.2893386545039909]	[865,126]	0.0159639
	18:75266999	18:75267000-75268164	["T","<DEL>"]	[1383,2125]	[0.3942417331812999,0.6057582668187002]	[236,607]	0.000237842
	18:76202129	18:76202130-76203349	["T","<DEL>"]	[2038,1470]	[0.5809578107183581,0.41904218928164194]	[542,258]	1.04489e-06
	18:76662490	18:76662491-76666328	["G","<DEL>"]	[3288,220]	[0.9372862029646523,0.06271379703534778]	[1537,3]	0.126525
	18:77057732	18:77057733-77058998	["A","<DEL>"]	[3009,499]	[0.8577537058152793,0.14224629418472065]	[1285,30]	0.304584
	19:566222	19:566223-569493	["C","<DEL>"]	[2885,623]	[0.822405929304447,0.17759407069555302]	[1163,32]	6.79955e-05
	19:2909317	19:2909318-2910503	["C","<DEL>"]	[450,3058]	[0.12827822120866592,0.8717217787913341]	[42,1346]	0.0062483
	19:6778960	19:6778961-6781054	["T","<DEL>"]	[3296,212]	[0.9395667046750285,0.06043329532497149]	[1551,9]	0.246036
	19:7258345	19:7258346-7259313	["G","<DEL>"]	[3039,469]	[0.8663055872291904,0.13369441277080957]	[1310,25]	0.197802
	19:8242948	19:8242949-8244902	["G","<DEL>"]	[3173,335]	[0.9045039908779932,0.09549600912200684]	[1441,22]	0.0837984
	19:8411738	19:8411739-8414487	["T","<DEL>"]	[2760,748]	[0.7867730900798175,0.21322690992018245]	[1058,52]	5.4855e-05
	19:9222937	19:9222938-9225154	["T","<DEL>"]	[3290,218]	[0.9378563283922463,0.062143671607753706]	[1544,8]	0.474008
	19:9223505	19:9223506-9224782	["G","<DEL>"]	[3313,195]	[0.9444127708095781,0.055587229190421895]	[1567,8]	0.208343
	19:11294832	19:11294833-11296521	["C","<DEL>"]	[3167,341]	[0.9027936145952109,0.09720638540478906]	[1426,13]	0.377013
	19:12556669	19:12556670-12558256	["A","<DEL>"]	[1686,1822]	[0.4806157354618016,0.5193842645381984]	[419,487]	0.188699
	19:12694870	19:12694871-12698927	["C","<DEL>"]	[1100,2408]	[0.31356898517673887,0.6864310148232611]	[175,829]	0.760461
	19:13775624	19:13775625-13776861	["G","<DEL>"]	[2216,1292]	[0.6316989737742303,0.36830102622576966]	[658,196]	1.80702e-05
	19:15046381	19:15046382-15049488	["T","<DEL>"]	[1604,1904]	[0.4572405929304447,0.5427594070695553]	[323,473]	2.54843e-05
	19:19834432	19:19834433-19839671	["T","<DEL>"]	[2379,1129]	[0.678164196123147,0.3218358038768529]	[811,186]	0.64229
	19:23140810	19:23140811-23142908	["A","<DEL>"]	[731,2777]	[0.20838084378563285,0.7916191562143672]	[75,1098]	0.913677
	19:23465126	19:23465127-23466777	["C","<DEL>"]	[2682,826]	[0.7645381984036488,0.2354618015963512]	[1022,94]	0.666782
	19:23805826	19:23805827-23808377	["G","<DEL>"]	[2723,785]	[0.7762257696693272,0.22377423033067276]	[1050,81]	0.35385
	19:23893379	19:23893380-23895578	["T","<DEL>"]	[3264,244]	[0.9304446978335233,0.06955530216647662]	[1519,9]	0.783
	19:24459057	19:24459058-24464776	["C","<DEL>"]	[3312,196]	[0.9441277080957811,0.055872291904218926]	[1561,3]	0.308468
	19:27961358	19:27961359-27963241	["A","<DEL>"]	[797,2711]	[0.22719498289623719,0.7728050171037628]	[104,1061]	0.061631
	19:27975965	19:27975966-27979472	["T","<DEL>"]	[3329,179]	[0.9489737742303307,0.05102622576966933]	[1578,3]	0.538018
	19:31287443	19:31287444-31289718	["A","<DEL>"]	[1594,1914]	[0.45438996579247437,0.5456100342075256]	[354,514]	0.427186
	19:33354491	19:33354492-33357100	["T","<DEL>"]	[3218,290]	[0.9173318129988598,0.08266818700114024]	[1467,3]	0.0018667
	19:35661053	19:35661054-35665824	["G","<DEL>"]	[3220,288]	[0.9179019384264538,0.08209806157354618]	[1479,13]	0.580292
	19:36840748	19:36840749-36847074	["A","<DEL>"]	[2785,723]	[0.7938996579247435,0.20610034207525654]	[1101,70]	0.53547
	19:38341363	19:38341364-38345508	["C","<DEL>"]	[3060,448]	[0.8722919042189282,0.12770809578107184]	[1328,22]	0.180791
	19:43709298	19:43709299-43715736	["C","<DEL>"]	[3250,258]	[0.9264538198403649,0.07354618015963511]	[1506,10]	0.793556
	19:48372686	19:48372687-48374229	["A","<DEL>"]	[2793,715]	[0.7961801596351197,0.20381984036488027]	[1091,52]	0.00173469
	19:50445565	19:50445566-50447282	["G","<DEL>"]	[3254,254]	[0.927594070695553,0.07240592930444698]	[1509,9]	0.929209
	19:51077888	19:51077889-51082514	["T","<DEL>"]	[2830,678]	[0.80672748004561,0.19327251995438996]	[1131,55]	0.116666
	19:51330486	19:51330487-51333888	["A","<DEL>"]	[3327,181]	[0.9484036488027366,0.0515963511972634]	[1574,1]	0.0652932
	19:52888806	19:52888807-52891396	["T","<DEL>"]	[3052,456]	[0.8700114025085519,0.12998859749144812]	[1320,22]	0.102014
	19:53422205	19:53422206-53424218	["A","<DEL>"]	[746,2762]	[0.21265678449258837,0.7873432155074116]	[61,1069]	0.009214
	19:54555529	19:54555530-54560645	["G","<DEL>"]	[2731,777]	[0.7785062713797035,0.22149372862029645]	[1057,80]	0.426283
	19:54800841	19:54800842-54807636	["G","<DEL>"]	[2679,829]	[0.7636830102622577,0.23631698973774232]	[1014,89]	0.24726
	19:56866463	19:56866464-56869917	["G","<DEL>"]	[3242,266]	[0.9241733181299886,0.0758266818700114]	[1496,8]	0.551521
	19:57175236	19:57175237-57175572	["C","<DEL>"]	[1605,1903]	[0.45752565564424175,0.5424743443557583]	[360,509]	0.485793
	19:57474904	19:57474905-57475610	["C","<DEL>"]	[1555,1953]	[0.44327251995439,0.55672748004561]	[304,503]	8.04261e-05
	20:1389142	20:1389143-1390818	["C","<DEL>"]	[1748,1760]	[0.4982896237172178,0.5017103762827823]	[429,435]	0.550764
	20:1995483	20:1995484-1997555	["T","<DEL>"]	[3306,202]	[0.9424173318129989,0.05758266818700114]	[1559,7]	0.442466
	20:6025638	20:6025639-6027613	["T","<DEL>"]	[3095,413]	[0.8822690992018244,0.1177309007981756]	[1355,14]	0.0132672
	20:7398690	20:7398691-7403615	["A","<DEL>"]	[2849,659]	[0.8121436716077537,0.1878563283922463]	[1141,46]	0.0109416
	20:15301723	20:15301724-15303779	["G","<DEL>"]	[2641,867]	[0.7528506271379704,0.24714937286202965]	[997,110]	0.676923
	20:16221767	20:16221768-16222390	["C","<DEL>"]	[3267,241]	[0.9312998859749145,0.06870011402508552]	[1519,6]	0.515313
	20:21286091	20:21286092-21288777	["C","<DEL>"]	[973,2535]	[0.27736602052451537,0.7226339794754846]	[132,913]	0.743382
	20:24903666	20:24903667-24904440	["G","<DEL>"]	[812,2696]	[0.2314709236031927,0.7685290763968073]	[121,1063]	0.000321374
	20:26297675	20:26297676-26302792	["A","<DEL>"]	[558,2950]	[0.15906499429874574,0.8409350057012542]	[47,1243]	0.624016
	20:31525474	20:31525475-31529400	["G","<DEL>"]	[3202,306]	[0.9127708095781072,0.08722919042189281]	[1460,12]	0.822984
	20:33241855	20:33241856-33244284	["G","<DEL>"]	[2033,1475]	[0.5795324971493728,0.4204675028506271]	[553,274]	0.000382658
	20:39906318	20:39906319-39907591	["G","<DEL>"]	[2634,874]	[0.7508551881413911,0.2491448118586089]	[965,85]	0.00195334
	20:42271876	20:42271877-42274656	["A","<DEL>"]	[748,2760]	[0.21322690992018245,0.7867730900798175]	[81,1087]	0.859038
	20:42481269	20:42481270-42483786	["G","<DEL>"]	[2721,787]	[0.7756556442417332,0.2243443557582668]	[1046,79]	0.204654
	20:43305928	20:43305929-43308678	["T","<DEL>"]	[2447,1061]	[0.6975484606613455,0.3024515393386545]	[823,130]	0.000497214
	20:44204045	20:44204046-44207310	["C","<DEL>"]	[3316,192]	[0.9452679589509693,0.05473204104903079]	[1566,4]	0.730245
	20:50759199	20:50759200-50760922	["T","<DEL>"]	[2727,781]	[0.7773660205245154,0.2226339794754846]	[1065,92]	0.469197
	20:61724701	20:61724702-61725601	["T","<DEL>"]	[654,2854]	[0.1864310148232611,0.8135689851767389]	[60,1160]	0.906101
	20:62267486	20:62267487-62268120	["G","<DEL>"]	[1202,2306]	[0.3426453819840365,0.6573546180159635]	[173,725]	0.000515037
	20:62949690	20:62949691-62959149	["C","<DEL>"]	[2886,622]	[0.822690992018244,0.17730900798175597]	[1194,62]	0.235834
	21:14816783	21:14816784-14818136	["A","<DEL>"]	[2228,1280]	[0.6351197263397947,0.36488027366020526]	[678,204]	0.00258271
	21:15460456	21:15460457-15461753	["A","<DEL>"]	[2383,1125]	[0.6793044469783353,0.32069555302166475]	[787,158]	0.0147429
	21:16588377	21:16588378-16591453	["A","<DEL>"]	[1808,1700]	[0.5153933865450399,0.4846066134549601]	[446,392]	0.0590916
	21:18612336	21:18612337-18613644	["A","<DEL>"]	[1599,1909]	[0.45581527936145955,0.5441847206385405]	[350,505]	0.170321
	21:19326679	21:19326680-19329270	["T","<DEL>"]	[2343,1165]	[0.6679019384264538,0.33209806157354615]	[778,189]	0.647501
	21:23654856	21:23654857-23665971	["G","<DEL>"]	[3271,237]	[0.9324401368301026,0.06755986316989737]	[1522,5]	0.297281
	21:43037447	21:43037448-43039092	["A","<DEL>"]	[3166,342]	[0.9025085518814139,0.0974914481185861]	[1430,18]	0.63528
	21:43350109	21:43350110-43353495	["A","<DEL>"]	[3087,421]	[0.8799885974914481,0.12001140250855188]	[1346,13]	0.00376503
	21:43387224	21:43387225-43388223	["A","<DEL>"]	[2883,625]	[0.821835803876853,0.1781641961231471]	[1163,34]	0.000269872
	21:44970354	21:44970355-44973300	["C","<DEL>"]	[1697,1811]	[0.48375142531356896,0.516248574686431]	[406,463]	0.684644
	21:45619141	21:45619142-45620717	["G","<DEL>"]	[2544,964]	[0.7251995438996579,0.2748004561003421]	[901,111]	0.0108974
	21:47388018	21:47388019-47389724	["A","<DEL>"]	[1608,1900]	[0.4583808437856328,0.5416191562143672]	[359,505]	0.373938
	21:47657340	21:47657341-47658683	["A","<DEL>"]	[2001,1507]	[0.5704104903078677,0.4295895096921323]	[528,281]	3.08486e-05
	22:17770337	22:17770338-17779128	["A","<DEL>"]	[2400,1108]	[0.6841505131128849,0.31584948688711517]	[819,173]	0.846768
	22:18057739	22:18057740-18060489	["C","<DEL>"]	[372,3136]	[0.10604332953249715,0.8939566704675028]	[37,1419]	5.48173e-05
	22:18141692	22:18141693-18144669	["G","<DEL>"]	[2720,788]	[0.7753705815279361,0.22462941847206386]	[1044,78]	0.160183
	22:19099928	22:19099929-19100626	["A","<DEL>"]	[2728,780]	[0.7776510832383124,0.22234891676168758]	[1051,77]	0.178515
	22:19571604	22:19571605-19573107	["G","<DEL>"]	[2043,1465]	[0.5823831242873432,0.41761687571265677]	[568,279]	0.00864239
	22:19784769	22:19784770-19793597	["T","<DEL>"]	[3038,470]	[0.8660205245153934,0.13397947548460662]	[1297,13]	4.0779e-05
	22:20950609	22:20950610-20953857	["C","<DEL>"]	[2664,844]	[0.7594070695553021,0.24059293044469784]	[993,83]	0.0142632
	22:23478415	22:23478416-23479647	["T","<DEL>"]	[2408,1100]	[0.6864310148232611,0.31356898517673887]	[794,140]	0.000277569
	22:23576854	22:23576855-23577816	["G","<DEL>"]	[2562,946]	[0.7303306727480046,0.26966932725199544]	[907,99]	0.000483453
	22:23900738	22:23900739-23903260	["A","<DEL>"]	[3045,463]	[0.8680159635119726,0.13198403648802737]	[1317,26]	0.37619
	22:24025603	22:24025604-24027557	["C","<DEL>"]	[2691,817]	[0.7671037628278221,0.2328962371721779]	[1024,87]	0.300777
	22:24276428	22:24276429-24279221	["G","<DEL>"]	[887,2621]	[0.25285062713797035,0.7471493728620296]	[116,983]	0.591508
	22:30111571	22:30111572-30127368	["G","<DEL>"]	[3138,370]	[0.8945267958950969,0.10547320410490307]	[1392,8]	0.00178354
	22:31776419	22:31776420-31780629	["T","<DEL>"]	[3244,264]	[0.9247434435575826,0.07525655644241733]	[1497,7]	0.345997
	22:33755605	22:33755606-33760171	["A","<DEL>"]	[3197,311]	[0.911345496009122,0.08865450399087799]	[1459,16]	0.417574
	22:33780444	22:33780445-33783347	["A","<DEL>"]	[3044,464]	[0.8677309007981756,0.1322690992018244]	[1326,36]	0.232315
	22:35645163	22:35645164-35646143	["T","<DEL>"]	[1086,2422]	[0.30957810718358036,0.6904218928164196]	[136,804]	0.000311182
	22:36612984	22:36612985-36614328	["T","<DEL>"]	[3266,242]	[0.9310148232611174,0.06898517673888255]	[1518,6]	0.404715
	22:37143174	22:37143175-37147898	["G","<DEL>"]	[1023,2485]	[0.2916191562143672,0.7083808437856328]	[136,867]	0.1259
	22:37744373	22:37744374-37750048	["A","<DEL>"]	[3059,449]	[0.8720068415051311,0.12799315849486886]	[1320,15]	0.00218157
	22:39294100	22:39294101-39298690	["A","<DEL>"]	[2111,1397]	[0.6017673888255416,0.3982326111744584]	[639,282]	0.708893
	22:39360535	22:39360536-39362147	["C","<DEL>"]	[3093,415]	[0.8816989737742303,0.11830102622576967]	[1354,15]	0.0252907
	22:39373963	22:39373964-39375624	["T","<DEL>"]	[3184,324]	[0.9076396807297605,0.09236031927023945]	[1442,12]	0.434091
	22:40794186	22:40794187-40795210	["G","<DEL>"]	[2824,684]	[0.8050171037628279,0.1949828962371722]	[1111,41]	6.10639e-05
	22:47586027	22:47586028-47588516	["G","<DEL>"]	[3257,251]	[0.9284492588369442,0.07155074116305588]	[1504,1]	0.00133729
	22:49692937	22:49692938-49694160	["C","<DEL>"]	[3024,484]	[0.8620296465222349,0.1379703534777651]	[1282,12]	2.33925e-06
	22:49715778	22:49715779-49717447	["T","<DEL>"]	[3011,497]	[0.8583238312428735,0.14167616875712657]	[1278,21]	0.00367325

## Sheet: ALSPAC
	Supplementary Table S3. The full list of 1,222 and 1,211 common copy number deletions for association analysis in the TwinsUK and ALSPAC cohorts after filtering out variants with a minor allele frequency < 0.05 or Hardy-Weinberg Equilibrium P<1.0×10-6.
	locus	deletion_position	alleles[REF,ALT]	AC[REF,ALT]	AF[REF,ALT]	Homozygote_count[REF,ALT]	p_value_hwe
	1:7570065	1:7570066-7571533	["A","<DEL>"]	[3029,705]	[0.811194429566149,0.1888055704338511]	[1226,64]	0.734106
	1:9595579	1:9595580-9597645	["C","<DEL>"]	[3303,431]	[0.8845741831815748,0.11542581681842529]	[1462,26]	0.77756
	1:10482464	1:10482465-10483794	["C","<DEL>"]	[2553,1181]	[0.6837171933583289,0.31628280664167113]	[852,166]	0.026385
	1:14437041	1:14437042-14438930	["T","<DEL>"]	[2718,1016]	[0.727905731119443,0.27209426888055704]	[973,122]	0.0576469
	1:16151943	1:16151944-16155430	["G","<DEL>"]	[2414,1320]	[0.6464916979110873,0.3535083020889127]	[760,213]	0.0403431
	1:17676161	1:17676162-17677658	["C","<DEL>"]	[2317,1417]	[0.6205141938939475,0.3794858061060525]	[683,233]	0.000440243
	1:24520335	1:24520336-24523683	["T","<DEL>"]	[3209,525]	[0.8594001071237279,0.1405998928762721]	[1385,43]	0.231421
	1:24804549	1:24804550-24807456	["G","<DEL>"]	[3408,326]	[0.9126941617568292,0.08730583824317087]	[1557,16]	0.514049
	1:26460112	1:26460113-26464796	["C","<DEL>"]	[3089,645]	[0.8272629887520085,0.17273701124799143]	[1275,53]	0.715972
	1:30738620	1:30738621-30739938	["T","<DEL>"]	[3368,366]	[0.901981788966256,0.09801821103374397]	[1518,17]	0.844594
	1:35101428	1:35101429-35111983	["T","<DEL>"]	[3109,625]	[0.8326191751472951,0.16738082485270486]	[1296,54]	0.771774
	1:37816482	1:37816483-37816722	["T","<DEL>"]	[1563,2171]	[0.41858596679164434,0.5814140332083556]	[343,647]	0.13444
	1:39084107	1:39084108-39085826	["C","<DEL>"]	[3536,198]	[0.9469737546866631,0.053026245313336905]	[1674,5]	0.908091
	1:53594033	1:53594034-53594890	["C","<DEL>"]	[2913,821]	[0.7801285484734869,0.21987145152651313]	[1127,81]	0.212331
	1:53594115	1:53594116-53595565	["C","<DEL>"]	[3030,704]	[0.8114622388859132,0.18853776111408677]	[1212,49]	0.00720451
	1:53595137	1:53595138-53595621	["A","<DEL>"]	[2893,841]	[0.7747723620782003,0.22522763792179967]	[1107,81]	0.0682708
	1:55092269	1:55092270-55095973	["T","<DEL>"]	[2585,1149]	[0.6922870915907874,0.3077129084092126]	[918,200]	0.0115301
	1:58743910	1:58743911-58744826	["A","<DEL>"]	[303,3431]	[0.08114622388859133,0.9188537761114087]	[19,1583]	0.0353317
	1:60048622	1:60048623-60049664	["G","<DEL>"]	[3276,458]	[0.8773433315479379,0.12265666845206213]	[1435,26]	0.707006
	1:62082844	1:62082845-62083714	["G","<DEL>"]	[2374,1360]	[0.6357793251205142,0.3642206748794858]	[725,218]	0.00294482
	1:62113408	1:62113409-62119529	["G","<DEL>"]	[3116,618]	[0.8344938403856454,0.16550615961435458]	[1301,52]	0.834258
	1:62622893	1:62622894-62624330	["G","<DEL>"]	[3437,297]	[0.9204606320299946,0.07953936797000535]	[1587,17]	0.0957365
	1:68007984	1:68007985-68008846	["C","<DEL>"]	[916,2818]	[0.24531333690412427,0.7546866630958757]	[134,1085]	0.00653394
	1:72755679	1:72755680-72764230	["A","<DEL>"]	[2928,806]	[0.7841456882699518,0.2158543117300482]	[1128,67]	0.00558443
	1:72766327	1:72766328-72811844	["A","<DEL>"]	[1497,2237]	[0.4009105516871987,0.5990894483128013]	[302,672]	0.828461
	1:78649145	1:78649146-78654166	["T","<DEL>"]	[3470,264]	[0.9292983395822174,0.07070166041778254]	[1612,9]	0.92969
	1:86400841	1:86400842-86404551	["T","<DEL>"]	[3292,442]	[0.8816282806641671,0.11837171933583289]	[1443,18]	0.0671417
	1:89475926	1:89475927-89478650	["T","<DEL>"]	[2515,1219]	[0.6735404392072845,0.3264595607927156]	[849,201]	0.8129
	1:89811409	1:89811410-89812293	["A","<DEL>"]	[3168,566]	[0.8484199250133905,0.15158007498660953]	[1339,38]	0.393121
	1:92231769	1:92231770-92233285	["T","<DEL>"]	[2719,1015]	[0.7281735404392072,0.2718264595607927]	[965,113]	0.00314577
	1:92232065	1:92232066-92233339	["A","<DEL>"]	[2608,1126]	[0.698446705945367,0.3015532940546331]	[913,172]	0.804878
	1:93291925	1:93291926-93292743	["T","<DEL>"]	[3018,716]	[0.8082485270487413,0.19175147295125872]	[1216,65]	0.627844
	1:94288330	1:94288331-94291235	["A","<DEL>"]	[2466,1268]	[0.6604177825388323,0.3395822174611676]	[821,222]	0.486318
	1:105667545	1:105667546-105668460	["A","<DEL>"]	[3282,452]	[0.8789501874665239,0.12104981253347616]	[1435,20]	0.114668
	1:106015796	1:106015797-106023416	["T","<DEL>"]	[2481,1253]	[0.6644349223352972,0.3355650776647027]	[823,209]	0.896829
	1:108733317	1:108733318-108737259	["T","<DEL>"]	[2887,847]	[0.7731655061596143,0.22683449384038565]	[1112,92]	0.620995
	1:109573226	1:109573227-109575189	["T","<DEL>"]	[2762,972]	[0.7396893411890734,0.26031065881092663]	[1005,110]	0.0508787
	1:110187029	1:110187030-110191270	["T","<DEL>"]	[1598,2136]	[0.4279592929833958,0.5720407070166041]	[324,593]	0.0934531
	1:112691785	1:112691786-112704713	["A","<DEL>"]	[2585,1149]	[0.6922870915907874,0.3077129084092126]	[908,190]	0.150177
	1:113799627	1:113799628-113800091	["G","<DEL>"]	[758,2976]	[0.20299946438136046,0.7970005356186395]	[108,1217]	1.38454e-05
	1:116229482	1:116229483-116232845	["T","<DEL>"]	[2824,910]	[0.7562935190144617,0.2437064809855383]	[1066,109]	0.826202
	1:117880387	1:117880388-117881856	["A","<DEL>"]	[3232,502]	[0.8655597214783074,0.13444027852169255]	[1395,30]	0.518858
	1:149168324	1:149168325-149174794	["C","<DEL>"]	[3181,553]	[0.8519014461703267,0.14809855382967327]	[1357,43]	0.680187
	1:152555543	1:152555544-152587742	["T","<DEL>"]	[1290,2444]	[0.34547402249598286,0.6545259775040171]	[227,804]	0.663751
	1:157173852	1:157173853-157175405	["A","<DEL>"]	[3340,394]	[0.8944831280128549,0.10551687198714516]	[1494,21]	0.854301
	1:157540660	1:157540661-157540876	["C","<DEL>"]	[2001,1733]	[0.53588644884842,0.4641135511515801]	[497,363]	0.000260088
	1:158488407	1:158488408-158488677	["A","<DEL>"]	[1678,2056]	[0.44938403856454207,0.550615961435458]	[353,542]	0.0263724
	1:158726910	1:158726911-158727993	["T","<DEL>"]	[3206,528]	[0.8585966791644349,0.1414033208355651]	[1374,35]	0.668563
	1:158867540	1:158867541-158869982	["A","<DEL>"]	[932,2802]	[0.2495982860203535,0.7504017139796465]	[118,1053]	0.828967
	1:158961336	1:158961337-158966220	["G","<DEL>"]	[3291,443]	[0.8813604713444028,0.11863952865559721]	[1453,29]	0.472863
	1:159648709	1:159648710-159649658	["G","<DEL>"]	[982,2752]	[0.2629887520085699,0.7370112479914301]	[124,1009]	0.570947
	1:169004335	1:169004336-169005253	["T","<DEL>"]	[3158,576]	[0.8457418318157471,0.1542581681842528]	[1332,41]	0.564687
	1:174796542	1:174796543-174801869	["C","<DEL>"]	[3283,451]	[0.8792179967862882,0.12078200321371184]	[1446,30]	0.479494
	1:178495323	1:178495324-178495684	["T","<DEL>"]	[2145,1589]	[0.5744509908944831,0.42554900910551685]	[581,303]	0.000848095
	1:179329663	1:179329664-179333687	["T","<DEL>"]	[3469,265]	[0.9290305302624531,0.07096946973754686]	[1614,12]	0.33452
	1:179455587	1:179455588-179458369	["A","<DEL>"]	[3462,272]	[0.9271558650241029,0.07284413497589716]	[1607,12]	0.441591
	1:179607274	1:179607275-179608072	["T","<DEL>"]	[2298,1436]	[0.6154258168184252,0.3845741831815747]	[682,251]	0.0135794
	1:181043361	1:181043362-181043829	["A","<DEL>"]	[2730,1004]	[0.7311194429566149,0.2688805570433851]	[992,129]	0.498715
	1:185009784	1:185009785-185011759	["C","<DEL>"]	[3524,210]	[0.9437600428494911,0.056239957150508835]	[1664,7]	0.588066
	1:187464834	1:187464835-187466491	["A","<DEL>"]	[854,2880]	[0.22870915907873593,0.7712908409212641]	[111,1124]	0.0822565
	1:187716105	1:187716106-187722532	["G","<DEL>"]	[1956,1778]	[0.5238350294590252,0.47616497054097484]	[524,435]	0.275814
	1:194451130	1:194451131-194454293	["T","<DEL>"]	[1272,2462]	[0.34065345474022496,0.659346545259775]	[210,805]	0.487092
	1:194517613	1:194517614-194517872	["C","<DEL>"]	[888,2846]	[0.2378146759507231,0.762185324049277]	[142,1121]	4.64805e-06
	1:198773750	1:198773751-198775414	["C","<DEL>"]	[2853,881]	[0.7640599892876272,0.23594001071237278]	[1075,89]	0.0583176
	1:199110033	1:199110034-199113824	["G","<DEL>"]	[3186,548]	[0.8532404927691484,0.14675950723085163]	[1361,42]	0.67794
	1:203684359	1:203684360-203686286	["C","<DEL>"]	[3046,688]	[0.8157471880021425,0.18425281199785754]	[1238,59]	0.513258
	1:207292370	1:207292371-207293192	["C","<DEL>"]	[1177,2557]	[0.3152115693626138,0.6847884306373861]	[184,874]	0.893454
	1:207541993	1:207541994-207545616	["G","<DEL>"]	[1701,2033]	[0.4555436529191216,0.5444563470808784]	[389,555]	0.870344
	1:210078046	1:210078047-210085986	["A","<DEL>"]	[1590,2144]	[0.4258168184252812,0.5741831815747188]	[319,596]	0.0685385
	1:217457966	1:217457967-217458400	["A","<DEL>"]	[3210,524]	[0.8596679164434923,0.14033208355650775]	[1373,30]	0.195727
	1:220502945	1:220502946-220503585	["G","<DEL>"]	[3039,695]	[0.8138725227637922,0.18612747723620782]	[1231,59]	0.423081
	1:222374152	1:222374153-222380550	["G","<DEL>"]	[2527,1207]	[0.6767541510444564,0.32324584895554365]	[857,197]	0.811973
	1:229812531	1:229812532-229820846	["C","<DEL>"]	[2777,957]	[0.7437064809855383,0.2562935190144617]	[1021,111]	0.172307
	1:230132595	1:230132596-230133878	["G","<DEL>"]	[3145,589]	[0.8422603106588109,0.15773968934118907]	[1323,45]	0.82781
	1:232458590	1:232458591-232460251	["A","<DEL>"]	[2587,1147]	[0.692822710230316,0.307177289769684]	[890,170]	0.532159
	1:233962218	1:233962219-233963566	["T","<DEL>"]	[942,2792]	[0.2522763792179968,0.7477236207820032]	[133,1058]	0.0804577
	1:234318629	1:234318630-234319762	["A","<DEL>"]	[3399,335]	[0.9102838778789502,0.08971612212104982]	[1543,11]	0.288128
	1:235537047	1:235537048-235538415	["T","<DEL>"]	[3340,394]	[0.8944831280128549,0.10551687198714516]	[1502,29]	0.0425609
	1:236279264	1:236279265-236279817	["C","<DEL>"]	[2893,841]	[0.7747723620782003,0.22522763792179967]	[1098,72]	0.00252613
	1:236584091	1:236584092-236584951	["G","<DEL>"]	[3419,315]	[0.9156400642742367,0.08435993572576325]	[1557,5]	0.00825144
	1:240392996	1:240392997-240394788	["A","<DEL>"]	[2713,1021]	[0.7265666845206213,0.27343331547937866]	[982,136]	0.705211
	1:241586227	1:241586228-241586491	["C","<DEL>"]	[1951,1783]	[0.5224959828602035,0.47750401713979646]	[481,397]	0.00767281
	1:243127754	1:243127755-243129232	["A","<DEL>"]	[2456,1278]	[0.6577396893411891,0.3422603106588109]	[795,206]	0.19019
	1:243782751	1:243782752-243783761	["G","<DEL>"]	[1165,2569]	[0.3119978575254419,0.6880021424745582]	[188,890]	0.500718
	1:248154520	1:248154521-248155517	["G","<DEL>"]	[3471,263]	[0.9295661489019817,0.07043385109801821]	[1616,12]	0.251974
	2:2798764	2:2798765-2799235	["G","<DEL>"]	[1272,2462]	[0.34065345474022496,0.659346545259775]	[220,815]	0.699436
	2:3732784	2:3732785-3738039	["G","<DEL>"]	[3521,213]	[0.9429566148901982,0.05704338510980182]	[1657,3]	0.236388
	2:4212695	2:4212696-4223438	["A","<DEL>"]	[3117,617]	[0.8347616497054098,0.16523835029459025]	[1305,55]	0.476158
	2:6400482	2:6400483-6402213	["A","<DEL>"]	[3095,639]	[0.8288698446705945,0.17113015532940545]	[1269,41]	0.0247455
	2:9925452	2:9925453-9929069	["T","<DEL>"]	[3522,212]	[0.9432244242099626,0.056775575790037495]	[1660,5]	0.746147
	2:14704166	2:14704167-14710115	["G","<DEL>"]	[3547,187]	[0.9499196572040707,0.0500803427959293]	[1687,7]	0.180568
	2:16271603	2:16271604-16273939	["T","<DEL>"]	[995,2739]	[0.26647027316550614,0.7335297268344938]	[145,1017]	0.13137
	2:17585136	2:17585137-17590603	["C","<DEL>"]	[3528,206]	[0.9448312801285484,0.05516871987145153]	[1669,8]	0.221667
	2:18118850	2:18118851-18120028	["C","<DEL>"]	[3320,414]	[0.8891269416175683,0.11087305838243171]	[1472,19]	0.379132
	2:19002884	2:19002885-19003386	["C","<DEL>"]	[2883,851]	[0.772094268880557,0.22790573111944296]	[1082,66]	2.82358e-05
	2:19767571	2:19767572-19770566	["A","<DEL>"]	[3343,391]	[0.8952865559721478,0.10471344402785217]	[1504,28]	0.0556196
	2:33224462	2:33224463-33227296	["A","<DEL>"]	[2659,1075]	[0.7121049812533476,0.2878950187466524]	[949,157]	0.79968
	2:34523646	2:34523647-34525728	["G","<DEL>"]	[1952,1782]	[0.5227637921799678,0.4772362078200321]	[499,414]	0.296907
	2:34695819	2:34695820-34736579	["G","<DEL>"]	[2346,1388]	[0.628280664167113,0.37171933583288697]	[731,252]	0.569011
	2:34711086	2:34711087-34711647	["A","<DEL>"]	[2193,1541]	[0.5873058382431708,0.41269416175682916]	[599,273]	1.91321e-05
	2:34965712	2:34965713-34967285	["G","<DEL>"]	[3182,552]	[0.852169255490091,0.14783074450990893]	[1343,28]	0.0190401
	2:41238373	2:41238374-41250300	["C","<DEL>"]	[3430,304]	[0.9185859667916444,0.08141403320835565]	[1576,13]	0.699796
	2:41775947	2:41775948-41781300	["C","<DEL>"]	[2300,1434]	[0.6159614354579539,0.38403856454204605]	[677,244]	0.00223032
	2:42346244	2:42346245-42347342	["C","<DEL>"]	[2023,1711]	[0.5417782538832351,0.45822174611676486]	[548,392]	0.981411
	2:44467091	2:44467092-44468829	["C","<DEL>"]	[3081,653]	[0.825120514193894,0.17487948580610604]	[1270,56]	0.904367
	2:48851197	2:48851198-48857960	["C","<DEL>"]	[2974,760]	[0.7964649169791109,0.20353508302088913]	[1191,84]	0.335566
	2:48990528	2:48990529-48991162	["T","<DEL>"]	[2565,1169]	[0.6869309051955008,0.3130690948044992]	[842,144]	2.34353e-05
	2:51224521	2:51224522-51225559	["A","<DEL>"]	[3364,370]	[0.9009105516871987,0.09908944831280128]	[1513,16]	0.651257
	2:52749674	2:52749675-52785281	["C","<DEL>"]	[2590,1144]	[0.693626138189609,0.306373861810391]	[896,173]	0.806567
	2:54565496	2:54565497-54567474	["C","<DEL>"]	[854,2880]	[0.22870915907873593,0.7712908409212641]	[101,1114]	0.623067
	2:56652264	2:56652265-56655887	["A","<DEL>"]	[2041,1693]	[0.546598821638993,0.45340117836100696]	[545,371]	0.23398
	2:64479640	2:64479641-64484674	["A","<DEL>"]	[3219,515]	[0.8620782003213712,0.1379217996786288]	[1397,45]	0.0578139
	2:66505575	2:66505576-66507567	["T","<DEL>"]	[3115,619]	[0.8342260310658811,0.16577396893411891]	[1308,60]	0.143175
	2:70125050	2:70125051-70125570	["G","<DEL>"]	[2016,1718]	[0.5399035886448849,0.46009641135511514]	[516,367]	0.00850477
	2:76773555	2:76773556-76775462	["A","<DEL>"]	[955,2779]	[0.25575790037493307,0.7442420996250669]	[125,1037]	0.692974
	2:76844733	2:76844734-76845528	["A","<DEL>"]	[3388,346]	[0.9073379753615426,0.09266202463845742]	[1536,15]	0.836644
	2:79076574	2:79076575-79081206	["T","<DEL>"]	[2727,1007]	[0.7303160149973219,0.2696839850026781]	[1013,153]	0.0426731
	2:83035632	2:83035633-83036433	["T","<DEL>"]	[3071,663]	[0.8224424209962506,0.17755757900374933]	[1241,37]	0.000404461
	2:88821929	2:88821930-88822512	["A","<DEL>"]	[2971,763]	[0.7956614890198179,0.2043385109801821]	[1169,65]	0.0695873
	2:100103711	2:100103712-100105036	["A","<DEL>"]	[2119,1615]	[0.5674879485806106,0.4325120514193894]	[591,339]	0.334034
	2:102232569	2:102232570-102233594	["G","<DEL>"]	[3176,558]	[0.850562399571505,0.1494376004284949]	[1348,39]	0.682508
	2:106695066	2:106695067-106695905	["G","<DEL>"]	[2115,1619]	[0.5664167113015532,0.4335832886984467]	[572,324]	0.011724
	2:106879559	2:106879560-106885921	["C","<DEL>"]	[2467,1267]	[0.6606855918585967,0.33931440814140335]	[829,229]	0.141417
	2:108275315	2:108275316-108279115	["A","<DEL>"]	[3537,197]	[0.9472415640064275,0.05275843599357258]	[1673,3]	0.418526
	2:108855395	2:108855396-108856286	["C","<DEL>"]	[2074,1660]	[0.5554365291912159,0.44456347080878417]	[581,374]	0.622846
	2:109310547	2:109310548-109312121	["G","<DEL>"]	[2173,1561]	[0.5819496518478843,0.41805034815211567]	[633,327]	0.943155
	2:109689929	2:109689930-109695327	["C","<DEL>"]	[3489,245]	[0.9343867166577396,0.06561328334226031]	[1633,11]	0.21864
	2:111576406	2:111576407-111576639	["G","<DEL>"]	[1867,1867]	[0.5,0.5]	[417,417]	4.07691e-06
	2:115628094	2:115628095-115628855	["A","<DEL>"]	[2562,1172]	[0.6861274772362078,0.3138725227637922]	[838,143]	9.01945e-06
	2:116662008	2:116662009-116662680	["T","<DEL>"]	[3326,408]	[0.8907337975361542,0.10926620246384575]	[1477,18]	0.313136
	2:121797797	2:121797798-121798395	["C","<DEL>"]	[1131,2603]	[0.3028923406534547,0.6971076593465453]	[195,931]	0.00922436
	2:123364887	2:123364888-123365356	["T","<DEL>"]	[1397,2337]	[0.3741296197107659,0.625870380289234]	[242,712]	0.0571559
	2:124170263	2:124170264-124170590	["G","<DEL>"]	[1213,2521]	[0.3248527048741296,0.6751472951258704]	[183,837]	0.146993
	2:126368466	2:126368467-126370237	["A","<DEL>"]	[3173,561]	[0.8497589716122121,0.15024102838778788]	[1341,35]	0.221618
	2:126443247	2:126443248-126451838	["G","<DEL>"]	[1211,2523]	[0.324317086234601,0.675682913765399]	[194,850]	0.812273
	2:127674744	2:127674745-127677281	["C","<DEL>"]	[519,3215]	[0.13899303695768614,0.8610069630423138]	[41,1389]	0.310299
	2:127718879	2:127718880-127722358	["T","<DEL>"]	[3513,221]	[0.9408141403320835,0.059185859667916445]	[1651,5]	0.603896
	2:129638405	2:129638406-129646220	["G","<DEL>"]	[2989,745]	[0.8004820567755758,0.1995179432244242]	[1210,88]	0.0462633
	2:130954910	2:130954911-130957427	["A","<DEL>"]	[2190,1544]	[0.5865024102838778,0.4134975897161221]	[621,298]	0.0426451
	2:131414725	2:131414726-131422167	["G","<DEL>"]	[3294,440]	[0.8821638993036958,0.11783610069630424]	[1452,25]	0.867566
	2:138490123	2:138490124-138490495	["T","<DEL>"]	[2886,848]	[0.77289769683985,0.22710230316014998]	[1087,68]	0.000144954
	2:142325286	2:142325287-142329057	["T","<DEL>"]	[3478,256]	[0.9314408141403321,0.06855918585966791]	[1618,7]	0.651698
	2:146862622	2:146862623-146876867	["A","<DEL>"]	[2054,1680]	[0.5500803427959293,0.4499196572040707]	[566,379]	0.906988
	2:151031142	2:151031143-151038251	["A","<DEL>"]	[3543,191]	[0.9488484199250133,0.05115158007498661]	[1681,5]	0.721123
	2:152430627	2:152430628-152431678	["T","<DEL>"]	[3466,268]	[0.9282271023031602,0.07177289769683985]	[1599,0]	5.28324e-05
	2:153795982	2:153795983-153799751	["G","<DEL>"]	[2559,1175]	[0.6853240492769148,0.3146759507230852]	[882,190]	0.57337
	2:154494936	2:154494937-154495146	["C","<DEL>"]	[1153,2581]	[0.30878414568826995,0.69121585431173]	[182,896]	0.645115
	2:159622239	2:159622240-159623105	["A","<DEL>"]	[3489,245]	[0.9343867166577396,0.06561328334226031]	[1627,5]	0.299196
	2:159661975	2:159661976-159662893	["T","<DEL>"]	[3211,523]	[0.8599357257632566,0.14006427423674345]	[1370,26]	0.0386882
	2:162332253	2:162332254-162334061	["T","<DEL>"]	[662,3072]	[0.177289769683985,0.822710230316015]	[47,1252]	0.0622638
	2:164641179	2:164641180-164646507	["T","<DEL>"]	[3487,247]	[0.933851098018211,0.06614890198178897]	[1629,9]	0.639749
	2:166014695	2:166014696-166016748	["G","<DEL>"]	[3252,482]	[0.870915907873594,0.129084092126406]	[1415,30]	0.877466
	2:172906157	2:172906158-172910179	["G","<DEL>"]	[2378,1356]	[0.6368505623995715,0.3631494376004285]	[748,237]	0.354922
	2:173004236	2:173004237-173007500	["A","<DEL>"]	[2497,1237]	[0.6687198714515266,0.3312801285484735]	[843,213]	0.38899
	2:177265628	2:177265629-177272055	["C","<DEL>"]	[701,3033]	[0.1877343331547938,0.8122656668452062]	[56,1222]	0.139083
	2:178287643	2:178287644-178288051	["A","<DEL>"]	[1056,2678]	[0.2828066416711302,0.7171933583288699]	[183,994]	0.000145577
	2:178740984	2:178740985-178742123	["A","<DEL>"]	[3438,296]	[0.920728441349759,0.07927155865024103]	[1577,6]	0.0674429
	2:182856916	2:182856917-182857599	["T","<DEL>"]	[2495,1239]	[0.6681842528119979,0.33181574718800216]	[816,188]	0.0718956
	2:184794408	2:184794409-184804056	["G","<DEL>"]	[3506,228]	[0.9389394750937332,0.06106052490626674]	[1644,5]	0.480842
	2:189119625	2:189119626-189120975	["A","<DEL>"]	[2784,950]	[0.7455811462238886,0.2544188537761114]	[1003,86]	1.62581e-05
	2:194689492	2:194689493-194698777	["G","<DEL>"]	[367,3367]	[0.09828602035350831,0.9017139796464917]	[24,1524]	0.102589
	2:195297121	2:195297122-195298469	["C","<DEL>"]	[3484,250]	[0.9330476700589181,0.06695232994108195]	[1626,9]	0.644375
	2:195979402	2:195979403-195984210	["G","<DEL>"]	[3520,214]	[0.9426888055704339,0.05731119442956615]	[1658,5]	0.74827
	2:200312456	2:200312457-200312680	["A","<DEL>"]	[954,2780]	[0.25549009105516873,0.7445099089448313]	[136,1049]	0.0830139
	2:203899048	2:203899049-203904342	["T","<DEL>"]	[3227,507]	[0.8642206748794858,0.1357793251205142]	[1395,35]	0.882654
	2:208351140	2:208351141-208359376	["G","<DEL>"]	[3055,679]	[0.8181574718800214,0.18184252811997859]	[1262,74]	0.0566214
	2:209942875	2:209942876-209948808	["T","<DEL>"]	[2584,1150]	[0.692019282271023,0.30798071772897695]	[879,162]	0.109434
	2:213183962	2:213183963-213192008	["A","<DEL>"]	[3445,289]	[0.9226031065881093,0.07739689341189074]	[1586,8]	0.373576
	2:213370124	2:213370125-213371184	["T","<DEL>"]	[3222,512]	[0.8628816282806642,0.13711837171933583]	[1387,32]	0.591075
	2:215728752	2:215728753-215730842	["A","<DEL>"]	[2366,1368]	[0.6336368505623996,0.36636314943760045]	[762,263]	0.203967
	2:217158342	2:217158343-217158727	["A","<DEL>"]	[2280,1454]	[0.6106052490626673,0.3893947509373326]	[652,239]	1.63641e-05
	2:220052356	2:220052357-220056155	["G","<DEL>"]	[1369,2365]	[0.36663095875736473,0.6333690412426353]	[269,767]	0.0690193
	2:220053194	2:220053195-220056274	["G","<DEL>"]	[1372,2362]	[0.36743438671665773,0.6325656132833423]	[272,767]	0.0438567
	2:223865074	2:223865075-223869897	["A","<DEL>"]	[3504,230]	[0.9384038564542047,0.061596143545795394]	[1640,3]	0.133191
	2:225292967	2:225292968-225293934	["T","<DEL>"]	[2115,1619]	[0.5664167113015532,0.4335832886984467]	[559,311]	0.000179247
	2:227165416	2:227165417-227171181	["A","<DEL>"]	[2477,1257]	[0.66336368505624,0.33663631494376006]	[799,189]	0.0184336
	2:229264346	2:229264347-229268341	["A","<DEL>"]	[2598,1136]	[0.6957686127477236,0.3042313872522764]	[907,176]	0.722524
	2:233332712	2:233332713-233333491	["T","<DEL>"]	[2839,895]	[0.7603106588109266,0.23968934118907337]	[1049,77]	9.09166e-05
	2:239500382	2:239500383-239501740	["T","<DEL>"]	[3161,573]	[0.8465452597750401,0.15345474022495983]	[1336,42]	0.755479
	3:228730	3:228731-234441	["C","<DEL>"]	[2891,843]	[0.7742367434386717,0.22576325656132834]	[1111,87]	0.305323
	3:5535386	3:5535387-5539293	["T","<DEL>"]	[3260,474]	[0.8730583824317086,0.12694161756829137]	[1418,25]	0.321678
	3:6650158	3:6650159-6654623	["G","<DEL>"]	[3111,623]	[0.8331547937868238,0.16684520621317622]	[1281,37]	0.0110123
	3:7400629	3:7400630-7402133	["A","<DEL>"]	[3479,255]	[0.9317086234600964,0.0682913765399036]	[1618,6]	0.4141
	3:8325641	3:8325642-8326814	["C","<DEL>"]	[2751,983]	[0.7367434386716658,0.26325656132833425]	[996,112]	0.0395712
	3:13141380	3:13141381-13142633	["A","<DEL>"]	[3355,379]	[0.8985002678093198,0.10149973219068023]	[1509,21]	0.56862
	3:13681173	3:13681174-13682288	["C","<DEL>"]	[2953,781]	[0.79084092126406,0.20915907873594]	[1171,85]	0.600202
	3:15845163	3:15845164-15846746	["T","<DEL>"]	[3379,355]	[0.9049276914836636,0.09507230851633637]	[1539,27]	0.00822586
	3:16239402	3:16239403-16241219	["A","<DEL>"]	[2914,820]	[0.7803963577932512,0.2196036422067488]	[1141,94]	0.566306
	3:20311496	3:20311497-20317831	["T","<DEL>"]	[2952,782]	[0.7905731119442957,0.20942688805570434]	[1164,79]	0.700936
	3:21723692	3:21723693-21725981	["G","<DEL>"]	[3449,285]	[0.9236743438671666,0.07632565613283342]	[1588,6]	0.11823
	3:25030868	3:25030869-25032251	["A","<DEL>"]	[2025,1709]	[0.5423138725227638,0.4576861274772362]	[499,341]	3.47628e-06
	3:26450961	3:26450962-26452308	["T","<DEL>"]	[1844,1890]	[0.4938403856454205,0.5061596143545796]	[451,474]	0.694081
	3:32102044	3:32102045-32107893	["A","<DEL>"]	[1175,2559]	[0.3146759507230852,0.6853240492769148]	[180,872]	0.610425
	3:37978394	3:37978395-37986944	["G","<DEL>"]	[3377,357]	[0.904392072844135,0.09560792715586502]	[1528,18]	0.738327
	3:37984118	3:37984119-37985559	["A","<DEL>"]	[3370,364]	[0.9025174076057847,0.09748259239421532]	[1521,18]	0.843794
	3:40753730	3:40753731-40754469	["T","<DEL>"]	[3541,193]	[0.9483128012854848,0.05168719871451526]	[1678,4]	0.723698
	3:41336681	3:41336682-41337231	["A","<DEL>"]	[2289,1445]	[0.6130155329405463,0.38698446705945366]	[675,253]	0.009088
	3:47490673	3:47490674-47493446	["T","<DEL>"]	[2280,1454]	[0.6106052490626673,0.3893947509373326]	[703,290]	0.480661
	3:50123655	3:50123656-50124783	["T","<DEL>"]	[3489,245]	[0.9343867166577396,0.06561328334226031]	[1632,10]	0.395331
	3:53027145	3:53027146-53038895	["C","<DEL>"]	[3355,379]	[0.8985002678093198,0.10149973219068023]	[1507,19]	0.949414
	3:53030854	3:53030855-53032189	["G","<DEL>"]	[3398,336]	[0.9100160685591858,0.08998393144081414]	[1551,20]	0.138134
	3:61666416	3:61666417-61666688	["T","<DEL>"]	[1851,1883]	[0.49571505088377077,0.5042849491162292]	[418,434]	0.000161179
	3:65117737	3:65117738-65119695	["G","<DEL>"]	[3398,336]	[0.9100160685591858,0.08998393144081414]	[1547,16]	0.724209
	3:65188857	3:65188858-65214762	["A","<DEL>"]	[3464,270]	[0.9276914836636315,0.0723085163363685]	[1610,13]	0.262976
	3:68634775	3:68634776-68640256	["T","<DEL>"]	[2443,1291]	[0.6542581681842529,0.3457418318157472]	[798,222]	0.898307
	3:68739685	3:68739686-68747862	["T","<DEL>"]	[1282,2452]	[0.34333154793786824,0.6566684520621318]	[221,806]	0.89796
	3:70013476	3:70013477-70013890	["G","<DEL>"]	[2495,1239]	[0.6681842528119979,0.33181574718800216]	[804,176]	0.0018976
	3:80062914	3:80062915-80064352	["T","<DEL>"]	[1340,2394]	[0.3588644884841993,0.6411355115158007]	[227,754]	0.182776
	3:82868817	3:82868818-82872888	["C","<DEL>"]	[3459,275]	[0.9263524370648099,0.07364756293519015]	[1598,6]	0.203708
	3:84104924	3:84104925-84107387	["C","<DEL>"]	[2678,1056]	[0.7171933583288699,0.2828066416711302]	[938,127]	0.011108
	3:89394031	3:89394032-89419524	["C","<DEL>"]	[3507,227]	[0.9392072844134975,0.06079271558650241]	[1640,0]	0.00124752
	3:95465799	3:95465800-95468031	["A","<DEL>"]	[2369,1365]	[0.6344402785216926,0.36555972147830745]	[710,208]	3.06898e-05
	3:98410674	3:98410675-98414791	["T","<DEL>"]	[2040,1694]	[0.5463310123192288,0.4536689876807713]	[553,380]	0.691626
	3:98899055	3:98899056-98902388	["T","<DEL>"]	[748,2986]	[0.2003213711837172,0.7996786288162828]	[76,1195]	0.856837
	3:98943796	3:98943797-98949526	["A","<DEL>"]	[2825,909]	[0.7565613283342261,0.24343867166577396]	[1054,96]	0.0639223
	3:99628782	3:99628783-99629631	["T","<DEL>"]	[2454,1280]	[0.6572040707016604,0.3427959292983396]	[797,210]	0.342216
	3:100521619	3:100521620-100522518	["C","<DEL>"]	[2871,863]	[0.7688805570433851,0.23111944295661488]	[1086,82]	0.0207546
	3:101357553	3:101357554-101359756	["A","<DEL>"]	[3134,600]	[0.8393144081414033,0.16068559185859668]	[1316,49]	0.830355
	3:105075643	3:105075644-105078013	["G","<DEL>"]	[3544,190]	[0.9491162292447777,0.05088377075522228]	[1684,7]	0.280443
	3:107037955	3:107037956-107040336	["G","<DEL>"]	[2637,1097]	[0.7062131762185324,0.2937868237814676]	[907,137]	0.00681891
	3:118281597	3:118281598-118281817	["A","<DEL>"]	[722,3012]	[0.19335832886984466,0.8066416711301553]	[78,1223]	0.221161
	3:124936258	3:124936259-124937138	["G","<DEL>"]	[2041,1693]	[0.546598821638993,0.45340117836100696]	[545,371]	0.23398
	3:125672286	3:125672287-125676387	["A","<DEL>"]	[3016,718]	[0.8077129084092126,0.19228709159078736]	[1214,65]	0.576632
	3:129657312	3:129657313-129657867	["A","<DEL>"]	[3003,731]	[0.8042313872522764,0.1957686127477236]	[1195,59]	0.0719085
	3:129763370	3:129763371-129806742	["C","<DEL>"]	[2235,1499]	[0.5985538296732726,0.40144617032672736]	[692,324]	0.0251613
	3:131708256	3:131708257-131713384	["A","<DEL>"]	[2553,1181]	[0.6837171933583289,0.31628280664167113]	[880,194]	0.438096
	3:131989120	3:131989121-131995083	["A","<DEL>"]	[2674,1060]	[0.7161221210498125,0.28387787895018746]	[968,161]	0.221232
	3:136021011	3:136021012-136026201	["G","<DEL>"]	[2271,1463]	[0.6081949651847884,0.39180503481521156]	[698,294]	0.451938
	3:140544403	3:140544404-140547047	["A","<DEL>"]	[2465,1269]	[0.660149973219068,0.33985002678093196]	[814,216]	0.938369
	3:141572124	3:141572125-141572896	["A","<DEL>"]	[3409,325]	[0.9129619710765935,0.08703802892340654]	[1559,17]	0.344104
	3:145644939	3:145644940-145649159	["T","<DEL>"]	[2305,1429]	[0.6173004820567756,0.38269951794322443]	[686,248]	0.0133871
	3:146385205	3:146385206-146390346	["T","<DEL>"]	[1085,2649]	[0.29057311194429564,0.7094268880557043]	[163,945]	0.518914
	3:148281442	3:148281443-148285423	["G","<DEL>"]	[1007,2727]	[0.2696839850026781,0.7303160149973219]	[152,1012]	0.0562298
	3:149268462	3:149268463-149270157	["G","<DEL>"]	[3208,526]	[0.8591322978039636,0.14086770219603642]	[1369,28]	0.0944494
	3:156092161	3:156092162-156093702	["T","<DEL>"]	[3034,700]	[0.8125334761649705,0.18746652383502946]	[1245,78]	0.0627406
	3:158350734	3:158350735-158351925	["A","<DEL>"]	[2454,1280]	[0.6572040707016604,0.3427959292983396]	[789,202]	0.0764654
	3:159257025	3:159257026-159257696	["T","<DEL>"]	[2479,1255]	[0.6638993036957687,0.3361006963042314]	[777,165]	1.5565e-06
	3:162448937	3:162448938-162449864	["A","<DEL>"]	[3519,215]	[0.9424209962506696,0.057579003749330476]	[1655,3]	0.241831
	3:162512108	3:162512109-162626357	["G","<DEL>"]	[2512,1222]	[0.6727370112479915,0.32726298875200854]	[813,168]	0.000697137
	3:162717307	3:162717308-162723573	["A","<DEL>"]	[2089,1645]	[0.5594536689876808,0.4405463310123192]	[550,328]	0.00129856
	3:162764905	3:162764906-162769086	["T","<DEL>"]	[1024,2710]	[0.27423674343867166,0.7257632565613283]	[137,980]	0.705677
	3:177294486	3:177294487-177297498	["G","<DEL>"]	[3526,208]	[0.9442956614890198,0.05570433851098018]	[1667,8]	0.323776
	3:177381306	3:177381307-177385450	["T","<DEL>"]	[3373,361]	[0.9033208355650777,0.09667916443492233]	[1524,18]	0.842965
	3:178550109	3:178550110-178550865	["T","<DEL>"]	[1465,2269]	[0.39234065345474023,0.6076593465452598]	[261,663]	0.0108353
	3:178567650	3:178567651-178568347	["T","<DEL>"]	[2733,1001]	[0.7319228709159079,0.26807712908409215]	[978,112]	0.00865759
	3:179654298	3:179654299-179654776	["A","<DEL>"]	[1711,2023]	[0.45822174611676486,0.5417782538832351]	[346,502]	1.98599e-05
	3:183876777	3:183876778-183877366	["T","<DEL>"]	[1717,2017]	[0.4598286020353508,0.5401713979646492]	[361,511]	0.00166367
	3:184125372	3:184125373-184125572	["A","<DEL>"]	[1431,2303]	[0.3832351365827531,0.6167648634172469]	[288,724]	0.178426
	3:187732885	3:187732886-187734824	["A","<DEL>"]	[3205,529]	[0.8583288698446706,0.1416711301553294]	[1368,30]	0.16776
	3:189363419	3:189363420-189370897	["A","<DEL>"]	[3448,286]	[0.9234065345474023,0.07659346545259775]	[1592,11]	0.935359
	3:189737339	3:189737340-189740535	["T","<DEL>"]	[2561,1173]	[0.6858596679164435,0.3141403320835565]	[868,174]	0.27118
	3:191064675	3:191064676-191071678	["G","<DEL>"]	[2831,903]	[0.758168184252812,0.241831815747188]	[1079,115]	0.430653
	3:191264200	3:191264201-191266233	["G","<DEL>"]	[3342,392]	[0.8950187466523835,0.1049812533476165]	[1499,24]	0.355908
	3:191889925	3:191889926-191891310	["G","<DEL>"]	[3544,190]	[0.9491162292447777,0.05088377075522228]	[1681,4]	0.90582
	3:192389863	3:192389864-192392044	["G","<DEL>"]	[3454,280]	[0.9250133904659882,0.07498660953401179]	[1594,7]	0.278239
	3:192744324	3:192744325-192744929	["G","<DEL>"]	[1806,1928]	[0.483663631494376,0.516336368505624]	[431,492]	0.594308
	3:192776848	3:192776849-192782614	["A","<DEL>"]	[3408,326]	[0.9126941617568292,0.08730583824317087]	[1551,10]	0.218108
	3:192875333	3:192875334-192885405	["T","<DEL>"]	[1172,2562]	[0.3138725227637922,0.6861274772362078]	[174,869]	0.294966
	3:194398768	3:194398769-194400382	["T","<DEL>"]	[1163,2571]	[0.31146223888591323,0.6885377611140868]	[181,885]	0.978481
	3:194555657	3:194555658-194556288	["A","<DEL>"]	[3078,656]	[0.824317086234601,0.17568291376539905]	[1256,45]	0.0415455
	3:196934579	3:196934580-196939254	["A","<DEL>"]	[3066,668]	[0.821103374397429,0.17889662560257097]	[1248,49]	0.0903645
	3:197843929	3:197843930-197850174	["C","<DEL>"]	[3304,430]	[0.884841992501339,0.11515800749866095]	[1444,7]	9.07594e-06
	4:1602939	4:1602940-1603659	["A","<DEL>"]	[1498,2236]	[0.401178361006963,0.598821638993037]	[273,642]	0.00867003
	4:4139967	4:4139968-4149668	["C","<DEL>"]	[2633,1101]	[0.7051419389394751,0.2948580610605249]	[918,152]	0.254138
	4:6651591	4:6651592-6652912	["A","<DEL>"]	[1375,2359]	[0.36823781467595074,0.6317621853240493]	[231,723]	0.026917
	4:6897332	4:6897333-6900381	["G","<DEL>"]	[1771,1963]	[0.4742903053026245,0.5257096946973755]	[427,523]	0.501189
	4:9104596	4:9104597-9127030	["C","<DEL>"]	[3433,301]	[0.9193893947509373,0.08061060524906266]	[1578,12]	0.937884
	4:9158157	4:9158158-9232041	["G","<DEL>"]	[325,3409]	[0.08703802892340654,0.9129619710765935]	[12,1554]	0.610818
	4:9158174	4:9158175-9270037	["A","<DEL>"]	[325,3409]	[0.08703802892340654,0.9129619710765935]	[12,1554]	0.610818
	4:9576978	4:9576979-9577452	["T","<DEL>"]	[992,2742]	[0.2656668452062132,0.7343331547937868]	[129,1004]	0.744457
	4:10211261	4:10211262-10234569	["C","<DEL>"]	[1159,2575]	[0.3103910016068559,0.689608998393144]	[174,882]	0.534366
	4:10392421	4:10392422-10402191	["T","<DEL>"]	[2810,924]	[0.7525441885377611,0.24745581146223888]	[1059,116]	0.82799
	4:12153826	4:12153827-12157191	["T","<DEL>"]	[3533,201]	[0.9461703267273701,0.053829673272629885]	[1670,4]	0.571775
	4:19057490	4:19057491-19057959	["A","<DEL>"]	[2589,1145]	[0.6933583288698447,0.30664167113015534]	[853,131]	1.06011e-06
	4:26290468	4:26290469-26295393	["T","<DEL>"]	[3526,208]	[0.9442956614890198,0.05570433851098018]	[1664,5]	0.913143
	4:26955946	4:26955947-26957467	["T","<DEL>"]	[3457,277]	[0.9258168184252812,0.0741831815747188]	[1600,10]	0.932791
	4:28421592	4:28421593-28421942	["G","<DEL>"]	[1653,2081]	[0.44268880557043383,0.5573111944295661]	[333,547]	0.00212502
	4:34345598	4:34345599-34347698	["C","<DEL>"]	[3526,208]	[0.9442956614890198,0.05570433851098018]	[1659,0]	0.00240948
	4:34779903	4:34779904-34829021	["A","<DEL>"]	[2613,1121]	[0.6997857525441885,0.3002142474558115]	[917,171]	0.762116
	4:35240245	4:35240246-35244445	["T","<DEL>"]	[3039,695]	[0.8138725227637922,0.18612747723620782]	[1245,73]	0.207991
	4:38264249	4:38264250-38265547	["C","<DEL>"]	[3260,474]	[0.8730583824317086,0.12694161756829137]	[1425,32]	0.638821
	4:40024939	4:40024940-40026313	["T","<DEL>"]	[1438,2296]	[0.3851098018211034,0.6148901981788967]	[277,706]	0.980517
	4:42762664	4:42762665-42769556	["C","<DEL>"]	[2962,772]	[0.7932512051419389,0.20674879485806105]	[1171,76]	0.597079
	4:42905127	4:42905128-42905897	["A","<DEL>"]	[3499,235]	[0.937064809855383,0.06293519014461703]	[1632,0]	0.000419549
	4:46202796	4:46202797-46205029	["T","<DEL>"]	[1569,2165]	[0.42019282271023034,0.5798071772897697]	[312,610]	0.0919542
	4:61330105	4:61330106-61333191	["A","<DEL>"]	[1138,2596]	[0.30476700589180505,0.695232994108195]	[149,878]	0.00807523
	4:61500254	4:61500255-61502162	["A","<DEL>"]	[3393,341]	[0.9086770219603643,0.09132297803963578]	[1543,17]	0.625915
	4:61939190	4:61939191-61942241	["A","<DEL>"]	[1360,2374]	[0.3642206748794858,0.6357793251205142]	[247,754]	0.940283
	4:63669417	4:63669418-63676142	["T","<DEL>"]	[2986,748]	[0.7996786288162828,0.2003213711837172]	[1189,70]	0.492907
	4:64134295	4:64134296-64154514	["T","<DEL>"]	[3407,327]	[0.9124263524370648,0.08757364756293519]	[1557,17]	0.427141
	4:64694311	4:64694312-64714360	["C","<DEL>"]	[2441,1293]	[0.6537225495447242,0.34627745045527586]	[804,230]	0.523046
	4:65097062	4:65097063-65097853	["T","<DEL>"]	[3288,446]	[0.8805570433851098,0.1194429566148902]	[1446,25]	0.783588
	4:70467367	4:70467368-70472696	["T","<DEL>"]	[2982,752]	[0.7986073915372255,0.20139260846277451]	[1192,77]	0.801415
	4:73831250	4:73831251-73831823	["A","<DEL>"]	[1764,1970]	[0.4724156400642742,0.5275843599357257]	[396,499]	0.054122
	4:80360635	4:80360636-80362719	["T","<DEL>"]	[3094,640]	[0.8286020353508302,0.1713979646491698]	[1281,54]	0.90283
	4:86976380	4:86976381-86979959	["A","<DEL>"]	[3515,219]	[0.9413497589716122,0.05865024102838779]	[1651,3]	0.172146
	4:87646374	4:87646375-87651966	["T","<DEL>"]	[3306,428]	[0.8853776111408677,0.1146223888591323]	[1459,20]	0.332806
	4:91931551	4:91931552-91935844	["T","<DEL>"]	[2456,1278]	[0.6577396893411891,0.3422603106588109]	[802,213]	0.554714
	4:91931585	4:91931586-91933552	["G","<DEL>"]	[2396,1338]	[0.6416711301553294,0.3583288698446706]	[742,213]	0.00709286
	4:91933853	4:91933854-91936052	["A","<DEL>"]	[2406,1328]	[0.6443492233529727,0.3556507766470273]	[742,203]	0.000782527
	4:93855350	4:93855351-93861524	["T","<DEL>"]	[3231,503]	[0.8652919121585431,0.13470808784145688]	[1393,29]	0.346124
	4:98354273	4:98354274-98359233	["T","<DEL>"]	[3223,511]	[0.8631494376004285,0.1368505623995715]	[1388,32]	0.590461
	4:101960150	4:101960151-101961202	["G","<DEL>"]	[2815,919]	[0.7538832351365827,0.24611676486341724]	[1032,84]	0.000258375
	4:104894049	4:104894050-104894680	["T","<DEL>"]	[1380,2354]	[0.36957686127477235,0.6304231387252276]	[227,714]	0.00584917
	4:107056566	4:107056567-107063375	["T","<DEL>"]	[2658,1076]	[0.7118371719335833,0.2881628280664167]	[912,121]	0.000109173
	4:107604283	4:107604284-107609270	["T","<DEL>"]	[3411,323]	[0.9134975897161222,0.08650241028387788]	[1559,15]	0.715029
	4:109721047	4:109721048-109722211	["T","<DEL>"]	[2309,1425]	[0.6183717193358329,0.3816282806641671]	[678,236]	0.00045333
	4:115175109	4:115175110-115183856	["C","<DEL>"]	[2027,1707]	[0.5428494911622924,0.4571505088377075]	[530,370]	0.0590781
	4:115507820	4:115507821-115513860	["A","<DEL>"]	[3272,462]	[0.8762720942688805,0.12372790573111944]	[1432,27]	0.789866
	4:115511139	4:115511140-115513911	["C","<DEL>"]	[3278,456]	[0.8778789501874665,0.12212104981253348]	[1438,27]	0.871605
	4:115928714	4:115928715-115931892	["A","<DEL>"]	[2495,1239]	[0.6681842528119979,0.33181574718800216]	[787,159]	1.0192e-06
	4:116166876	4:116166877-116177116	["C","<DEL>"]	[3511,223]	[0.9402785216925549,0.0597214783074451]	[1650,6]	0.918015
	4:119125413	4:119125414-119130199	["A","<DEL>"]	[3072,662]	[0.822710230316015,0.177289769683985]	[1247,42]	0.0077862
	4:120027250	4:120027251-120027579	["T","<DEL>"]	[2393,1341]	[0.6408677021960364,0.35913229780396355]	[720,194]	2.52804e-06
	4:120865502	4:120865503-120866619	["T","<DEL>"]	[3461,273]	[0.9268880557043385,0.0731119442956615]	[1603,9]	0.798164
	4:123411428	4:123411429-123412444	["T","<DEL>"]	[3431,303]	[0.9188537761114087,0.08114622388859133]	[1586,22]	0.00367149
	4:130066198	4:130066199-130068216	["C","<DEL>"]	[2574,1160]	[0.6893411890733797,0.31065881092662023]	[896,189]	0.344722
	4:135433007	4:135433008-135435692	["A","<DEL>"]	[1730,2004]	[0.4633101231922871,0.536689876807713]	[350,487]	2.28919e-06
	4:138091972	4:138091973-138100631	["C","<DEL>"]	[3144,590]	[0.8419925013390466,0.1580074986609534]	[1320,43]	0.572261
	4:138966202	4:138966203-138967225	["C","<DEL>"]	[2361,1373]	[0.6322978039635779,0.36770219603642207]	[724,230]	0.0268004
	4:142230783	4:142230784-142233068	["C","<DEL>"]	[2222,1512]	[0.5950723085163364,0.40492769148366364]	[662,307]	0.904497
	4:146438804	4:146438805-146440455	["C","<DEL>"]	[1870,1864]	[0.500803427959293,0.499196572040707]	[446,443]	0.0394859
	4:146919575	4:146919576-146927728	["C","<DEL>"]	[2159,1575]	[0.5782003213711837,0.4217996786288163]	[605,313]	0.0678755
	4:149990561	4:149990562-149992596	["C","<DEL>"]	[2888,846]	[0.7734333154793787,0.22656668452062131]	[1101,80]	0.0374949
	4:152252523	4:152252524-152254146	["T","<DEL>"]	[3222,512]	[0.8628816282806642,0.13711837171933583]	[1388,33]	0.732441
	4:152778525	4:152778526-152778997	["A","<DEL>"]	[3304,430]	[0.884841992501339,0.11515800749866095]	[1450,13]	0.00519276
	4:152790159	4:152790160-152794756	["A","<DEL>"]	[3469,265]	[0.9290305302624531,0.07096946973754686]	[1610,8]	0.661915
	4:159799997	4:159799998-159801355	["A","<DEL>"]	[3547,187]	[0.9499196572040707,0.0500803427959293]	[1685,5]	0.715138
	4:162053293	4:162053294-162053562	["G","<DEL>"]	[1704,2030]	[0.4563470808784146,0.5436529191215854]	[353,516]	0.000852679
	4:162053324	4:162053325-162053592	["G","<DEL>"]	[1830,1904]	[0.49009105516871987,0.5099089448312801]	[396,433]	1.28671e-06
	4:166002624	4:166002625-166005066	["C","<DEL>"]	[325,3409]	[0.08703802892340654,0.9129619710765935]	[17,1559]	0.344104
	4:168109157	4:168109158-168115472	["C","<DEL>"]	[3265,469]	[0.8743974290305303,0.12560257096946975]	[1409,11]	2.57006e-05
	4:170278467	4:170278468-170278882	["T","<DEL>"]	[1682,2052]	[0.45045527584359935,0.5495447241564007]	[337,522]	9.44801e-05
	4:172374415	4:172374416-172379428	["C","<DEL>"]	[937,2797]	[0.25093733261917517,0.7490626673808248]	[104,1034]	0.103001
	4:172988627	4:172988628-172992939	["G","<DEL>"]	[1889,1845]	[0.5058918050348152,0.49410819496518477]	[476,454]	0.871341
	4:173425028	4:173425029-173433527	["A","<DEL>"]	[786,2948]	[0.21049812533476164,0.7895018746652384]	[90,1171]	0.31317
	4:174533092	4:174533093-174535951	["G","<DEL>"]	[2654,1080]	[0.710765934654526,0.289234065345474]	[941,154]	0.843991
	4:175625156	4:175625157-175626985	["A","<DEL>"]	[2925,809]	[0.7833422603106588,0.21665773968934118]	[1118,60]	0.000112194
	4:182056568	4:182056569-182057132	["G","<DEL>"]	[1495,2239]	[0.4003749330476701,0.59962506695233]	[252,624]	5.1545e-06
	4:182482745	4:182482746-182483609	["T","<DEL>"]	[3427,307]	[0.9177825388323514,0.08221746116764864]	[1560,0]	1.1997e-06
	4:183570269	4:183570270-183571879	["T","<DEL>"]	[3450,284]	[0.923942153186931,0.0760578468130691]	[1598,15]	0.160711
	4:184674263	4:184674264-184675733	["T","<DEL>"]	[2883,851]	[0.772094268880557,0.22790573111944296]	[1109,93]	0.622122
	4:186441632	4:186441633-186444075	["T","<DEL>"]	[491,3243]	[0.13149437600428496,0.8685056239957151]	[38,1414]	0.244337
	4:187093506	4:187093507-187098168	["A","<DEL>"]	[1601,2133]	[0.4287627209426888,0.5712372790573111]	[343,609]	0.981158
	4:190058007	4:190058008-190064282	["C","<DEL>"]	[979,2755]	[0.2621853240492769,0.737814675950723]	[121,1009]	0.386036
	5:11836	5:11837-20413	["C","<DEL>"]	[3534,200]	[0.9464381360471344,0.05356186395286556]	[1672,5]	0.908708
	5:13968	5:13969-20652	["T","<DEL>"]	[3545,189]	[0.949384038564542,0.050615961435457955]	[1681,3]	0.549009
	5:175821	5:175822-176406	["A","<DEL>"]	[1669,2065]	[0.4469737546866631,0.5530262453133369]	[388,586]	0.153523
	5:8255837	5:8255838-8260607	["T","<DEL>"]	[3500,234]	[0.9373326191751473,0.06266738082485271]	[1640,7]	0.921317
	5:10273263	5:10273264-10275361	["T","<DEL>"]	[1138,2596]	[0.30476700589180505,0.695232994108195]	[184,913]	0.240528
	5:12811010	5:12811011-12820535	["G","<DEL>"]	[1837,1897]	[0.49196572040707015,0.5080342795929298]	[433,463]	0.0826232
	5:15719455	5:15719456-15720939	["T","<DEL>"]	[3220,514]	[0.8623460096411355,0.1376539903588645]	[1386,33]	0.661404
	5:16124768	5:16124769-16125529	["T","<DEL>"]	[3540,194]	[0.9480449919657205,0.05195500803427959]	[1674,1]	0.0441691
	5:17619241	5:17619242-17620835	["C","<DEL>"]	[3516,218]	[0.9416175682913765,0.05838243170862346]	[1656,7]	0.599856
	5:19375271	5:19375272-19376396	["G","<DEL>"]	[2125,1609]	[0.5690948044991966,0.4309051955008034]	[559,301]	1.5658e-05
	5:21611833	5:21611834-21614796	["G","<DEL>"]	[3429,305]	[0.9183181574718801,0.08168184252811998]	[1574,12]	0.938444
	5:23903008	5:23903009-23905246	["T","<DEL>"]	[1942,1792]	[0.5200856989823246,0.4799143010176754]	[488,413]	0.120545
	5:26796698	5:26796699-26801894	["A","<DEL>"]	[2347,1387]	[0.6285484734868774,0.37145152651312263]	[723,243]	0.158042
	5:27524842	5:27524843-27526236	["T","<DEL>"]	[3255,479]	[0.871719335832887,0.128280664167113]	[1416,28]	0.642082
	5:28813578	5:28813579-28813833	["T","<DEL>"]	[1438,2296]	[0.3851098018211034,0.6148901981788967]	[272,701]	0.642639
	5:37254628	5:37254629-37257756	["G","<DEL>"]	[3501,233]	[0.9376004284949117,0.062399571505088375]	[1640,6]	0.767603
	5:42628380	5:42628381-42631145	["C","<DEL>"]	[2713,1021]	[0.7265666845206213,0.27343331547937866]	[969,123]	0.0511495
	5:44795000	5:44795001-44795576	["A","<DEL>"]	[2187,1547]	[0.585698982324585,0.4143010176754151]	[599,279]	8.30341e-05
	5:45004808	5:45004809-45014539	["T","<DEL>"]	[2972,762]	[0.7959292983395823,0.20407070166041777]	[1175,70]	0.269918
	5:46144218	5:46144219-46145989	["T","<DEL>"]	[2373,1361]	[0.6355115158007498,0.3644884841992501]	[717,211]	0.000197082
	5:46270616	5:46270617-46275837	["A","<DEL>"]	[1750,1984]	[0.46866630958757366,0.5313336904124264]	[400,517]	0.365142
	5:49480839	5:49480840-49481868	["G","<DEL>"]	[3486,248]	[0.9335832886984468,0.0664167113015533]	[1625,6]	0.514753
	5:50234366	5:50234367-50239483	["T","<DEL>"]	[2884,850]	[0.7723620782003213,0.22763792179967862]	[1096,79]	0.0194227
	5:55429201	5:55429202-55430347	["G","<DEL>"]	[1718,2016]	[0.46009641135511514,0.5399035886448849]	[374,523]	0.0478099
	5:57323479	5:57323480-57333780	["T","<DEL>"]	[844,2890]	[0.22603106588109267,0.7739689341189073]	[89,1112]	0.408659
	5:60001705	5:60001706-60003667	["A","<DEL>"]	[1626,2108]	[0.435457953936797,0.564542046063203]	[354,595]	0.981227
	5:61574748	5:61574749-61576561	["A","<DEL>"]	[3466,268]	[0.9282271023031602,0.07177289769683985]	[1611,12]	0.33917
	5:62687443	5:62687444-62687707	["C","<DEL>"]	[1301,2433]	[0.3484199250133905,0.6515800749866095]	[234,800]	0.429859
	5:63698322	5:63698323-63701378	["G","<DEL>"]	[3283,451]	[0.8792179967862882,0.12078200321371184]	[1439,23]	0.414723
	5:65028086	5:65028087-65030393	["A","<DEL>"]	[2734,1000]	[0.7321906802356722,0.2678093197643278]	[987,120]	0.104724
	5:68724039	5:68724040-68724495	["A","<DEL>"]	[1810,1924]	[0.4847348687734333,0.5152651312265667]	[423,480]	0.144662
	5:82063440	5:82063441-82066190	["T","<DEL>"]	[3103,631]	[0.8310123192287091,0.16898768077129084]	[1290,54]	0.901844
	5:85559872	5:85559873-85564805	["T","<DEL>"]	[3520,214]	[0.9426888055704339,0.05731119442956615]	[1656,3]	0.238979
	5:86115320	5:86115321-86117851	["A","<DEL>"]	[2930,804]	[0.7846813069094805,0.21531869309051954]	[1148,85]	0.864173
	5:86245995	5:86245996-86247156	["C","<DEL>"]	[3413,321]	[0.9140332083556508,0.08596679164434923]	[1555,9]	0.161805
	5:87378889	5:87378890-87382072	["T","<DEL>"]	[3057,677]	[0.8186930905195501,0.18130690948044992]	[1251,61]	0.968917
	5:90499772	5:90499773-90502099	["T","<DEL>"]	[454,3280]	[0.12158543117300483,0.8784145688269952]	[26,1439]	0.786773
	5:95966543	5:95966544-95967370	["A","<DEL>"]	[2672,1062]	[0.7155865024102839,0.2844134975897161]	[946,141]	0.267826
	5:97401560	5:97401561-97402760	["T","<DEL>"]	[2264,1470]	[0.6063202999464381,0.39367970005356184]	[656,259]	0.003356
	5:98345110	5:98345111-98347487	["G","<DEL>"]	[1225,2509]	[0.32806641671130155,0.6719335832886985]	[194,836]	0.47876
	5:98839889	5:98839890-98842911	["C","<DEL>"]	[2398,1336]	[0.6422067487948581,0.35779325120514194]	[773,242]	0.743544
	5:106236817	5:106236818-106239774	["T","<DEL>"]	[2020,1714]	[0.5409748259239422,0.45902517407605786]	[527,374]	0.0728845
	5:106324755	5:106324756-106326436	["C","<DEL>"]	[2095,1639]	[0.5610605249062668,0.43893947509373327]	[565,337]	0.0325837
	5:106970161	5:106970162-106970543	["T","<DEL>"]	[2848,886]	[0.7627209426888055,0.23727905731119442]	[1053,72]	1.50019e-05
	5:107198455	5:107198456-107199343	["G","<DEL>"]	[3544,190]	[0.9491162292447777,0.05088377075522228]	[1681,4]	0.90582
	5:114325323	5:114325324-114334969	["C","<DEL>"]	[2998,736]	[0.8028923406534547,0.19710765934654526]	[1199,68]	0.534599
	5:117387104	5:117387105-117393881	["A","<DEL>"]	[3443,291]	[0.9220674879485806,0.07793251205141939]	[1588,12]	0.688008
	5:117868223	5:117868224-117868533	["G","<DEL>"]	[2844,890]	[0.7616497054097483,0.23835029459025175]	[1054,77]	0.000187707
	5:119380135	5:119380136-119382688	["A","<DEL>"]	[1687,2047]	[0.451794322442421,0.548205677557579]	[358,538]	0.0335943
	5:120595567	5:120595568-120596489	["G","<DEL>"]	[3521,213]	[0.9429566148901982,0.05704338510980182]	[1660,6]	0.914907
	5:127172332	5:127172333-127173281	["A","<DEL>"]	[1181,2553]	[0.31628280664167113,0.6837171933583289]	[181,867]	0.538574
	5:127407420	5:127407421-127410898	["G","<DEL>"]	[2852,882]	[0.7637921799678629,0.2362078200321371]	[1083,98]	0.461225
	5:133134654	5:133134655-133136461	["A","<DEL>"]	[2653,1081]	[0.7104981253347616,0.28950187466523836]	[929,143]	0.136166
	5:135115152	5:135115153-135120701	["T","<DEL>"]	[1827,1907]	[0.48928762720942687,0.5107123727905731]	[456,496]	0.391822
	5:140222140	5:140222141-140238927	["G","<DEL>"]	[3320,414]	[0.8891269416175683,0.11087305838243171]	[1477,24]	0.769665
	5:141459201	5:141459202-141459508	["T","<DEL>"]	[2109,1625]	[0.5648098553829674,0.43519014461703265]	[571,329]	0.0224681
	5:144871796	5:144871797-144872702	["G","<DEL>"]	[2675,1059]	[0.7163899303695769,0.2836100696304231]	[949,141]	0.292463
	5:144871907	5:144871908-144872809	["C","<DEL>"]	[2685,1049]	[0.7190680235672201,0.28093197643277984]	[961,143]	0.626552
	5:149441740	5:149441741-149442168	["T","<DEL>"]	[3314,420]	[0.8875200856989823,0.11247991430101767]	[1470,23]	0.953859
	5:150177647	5:150177648-150181610	["T","<DEL>"]	[3457,277]	[0.9258168184252812,0.0741831815747188]	[1598,8]	0.556696
	5:150203186	5:150203187-150223272	["A","<DEL>"]	[3446,288]	[0.9228709159078736,0.0771290840921264]	[1586,7]	0.222999
	5:151514828	5:151514829-151518887	["G","<DEL>"]	[3096,638]	[0.8291376539903589,0.17086234600964115]	[1283,54]	0.967449
	5:153805423	5:153805424-153807257	["G","<DEL>"]	[2961,773]	[0.7929833958221746,0.2070166041778254]	[1144,50]	1.34336e-05
	5:158895378	5:158895379-158898721	["T","<DEL>"]	[3501,233]	[0.9376004284949117,0.062399571505088375]	[1639,5]	0.490338
	5:159022246	5:159022247-159023042	["C","<DEL>"]	[3502,232]	[0.937868237814676,0.06213176218532405]	[1635,0]	0.000745229
	5:160588813	5:160588814-160590322	["C","<DEL>"]	[2844,890]	[0.7616497054097483,0.23835029459025175]	[1095,118]	0.118586
	5:163665005	5:163665006-163666530	["G","<DEL>"]	[3062,672]	[0.8200321371183718,0.17996786288162828]	[1241,46]	0.0206829
	5:164141578	5:164141579-164143376	["T","<DEL>"]	[3536,198]	[0.9469737546866631,0.053026245313336905]	[1671,2]	0.133606
	5:166402754	5:166402755-166403643	["C","<DEL>"]	[2633,1101]	[0.7051419389394751,0.2948580610605249]	[890,124]	1.56001e-05
	5:170129804	5:170129805-170131415	["C","<DEL>"]	[3165,569]	[0.8476164970540975,0.15238350294590253]	[1341,43]	0.964276
	5:172973001	5:172973002-172974760	["G","<DEL>"]	[2838,896]	[0.7600428494911623,0.2399571505088377]	[1071,100]	0.35787
	5:178109048	5:178109049-178113433	["T","<DEL>"]	[2896,838]	[0.7755757900374933,0.2244242099625067]	[1119,90]	0.61833
	5:178118294	5:178118295-178119258	["G","<DEL>"]	[2483,1251]	[0.6649705409748259,0.33502945902517406]	[819,203]	0.51644
	5:178348345	5:178348346-178353182	["G","<DEL>"]	[3288,446]	[0.8805570433851098,0.1194429566148902]	[1448,27]	0.86907
	5:179847330	5:179847331-179848563	["G","<DEL>"]	[3474,260]	[0.9303695768612747,0.06963042313872522]	[1623,16]	0.0147394
	5:180569214	5:180569215-180569999	["G","<DEL>"]	[3040,694]	[0.8141403320835565,0.18585966791644348]	[1231,58]	0.339445
	6:666378	6:666379-667819	["A","<DEL>"]	[1380,2354]	[0.36957686127477235,0.6304231387252276]	[255,742]	0.980194
	6:773632	6:773633-774811	["G","<DEL>"]	[3368,366]	[0.901981788966256,0.09801821103374397]	[1514,13]	0.213762
	6:2568159	6:2568160-2571950	["T","<DEL>"]	[3524,210]	[0.9437600428494911,0.056239957150508835]	[1660,3]	0.230205
	6:3145368	6:3145369-3146518	["G","<DEL>"]	[1105,2629]	[0.2959292983395822,0.7040707016604177]	[146,908]	0.0554365
	6:5898447	6:5898448-5898881	["G","<DEL>"]	[2747,987]	[0.7356722013926085,0.26432779860739153]	[980,100]	0.000247541
	6:8337672	6:8337673-8341520	["T","<DEL>"]	[2660,1074]	[0.712372790573112,0.2876272094268881]	[958,165]	0.224876
	6:8368418	6:8368419-8369395	["G","<DEL>"]	[3507,227]	[0.9392072844134975,0.06079271558650241]	[1646,6]	0.920526
	6:9273802	6:9273803-9274961	["A","<DEL>"]	[3346,388]	[0.8960899839314408,0.10391001606855918]	[1495,16]	0.351965
	6:13882549	6:13882550-13883854	["A","<DEL>"]	[2092,1642]	[0.5602570969469738,0.43974290305302627]	[573,348]	0.231257
	6:15666718	6:15666719-15667768	["G","<DEL>"]	[3441,293]	[0.921531869309052,0.07846813069094805]	[1589,15]	0.229415
	6:16884948	6:16884949-16886113	["T","<DEL>"]	[3158,576]	[0.8457418318157471,0.1542581681842528]	[1337,46]	0.756556
	6:17376767	6:17376768-17381339	["A","<DEL>"]	[3294,440]	[0.8821638993036958,0.11783610069630424]	[1452,25]	0.867566
	6:18402088	6:18402089-18402870	["C","<DEL>"]	[1282,2452]	[0.34333154793786824,0.6566684520621318]	[186,771]	0.000436168
	6:19041188	6:19041189-19049414	["G","<DEL>"]	[3023,711]	[0.809587573647563,0.19041242635243708]	[1225,69]	0.792988
	6:19676402	6:19676403-19677447	["G","<DEL>"]	[3374,360]	[0.903588644884842,0.09641135511515801]	[1532,25]	0.0390734
	6:19685575	6:19685576-19686513	["T","<DEL>"]	[3108,626]	[0.8323513658275308,0.1676486341724692]	[1275,34]	0.0018223
	6:22052754	6:22052755-22053743	["G","<DEL>"]	[2915,819]	[0.7806641671130156,0.21933583288698447]	[1130,82]	0.295209
	6:23743262	6:23743263-23745947	["C","<DEL>"]	[2961,773]	[0.7929833958221746,0.2070166041778254]	[1177,83]	0.647081
	6:24325343	6:24325344-24327830	["G","<DEL>"]	[3452,282]	[0.9244777718264595,0.07552222817354044]	[1593,8]	0.456379
	6:30993987	6:30993988-30995080	["C","<DEL>"]	[3385,349]	[0.9065345474022496,0.0934654525977504]	[1533,15]	0.838321
	6:30994526	6:30994527-30995075	["T","<DEL>"]	[3393,341]	[0.9086770219603643,0.09132297803963578]	[1542,16]	0.834616
	6:31193333	6:31193334-31194485	["C","<DEL>"]	[3020,714]	[0.80878414568827,0.19121585431173005]	[1211,58]	0.125201
	6:31278979	6:31278980-31288713	["G","<DEL>"]	[3295,439]	[0.8824317086234601,0.1175682913765399]	[1456,28]	0.54051
	6:31292055	6:31292056-31293967	["T","<DEL>"]	[1446,2288]	[0.387252276379218,0.612747723620782]	[280,701]	0.980553
	6:32454947	6:32454948-32478404	["A","<DEL>"]	[542,3192]	[0.14515265131226568,0.8548473486877344]	[42,1367]	0.608673
	6:32460883	6:32460884-32468680	["T","<DEL>"]	[543,3191]	[0.14542046063202999,0.85457953936797]	[43,1367]	0.485346
	6:32623364	6:32623365-32624441	["A","<DEL>"]	[1447,2287]	[0.38752008569898233,0.6124799143010177]	[328,748]	3.17026e-06
	6:32624900	6:32624901-32625865	["A","<DEL>"]	[1391,2343]	[0.37252276379217997,0.62747723620782]	[273,749]	0.158526
	6:32643089	6:32643090-32647993	["C","<DEL>"]	[2682,1052]	[0.7182645956079271,0.28173540439207284]	[944,129]	0.0277089
	6:32778703	6:32778704-32779821	["A","<DEL>"]	[1471,2263]	[0.3939475093733262,0.6060524906266738]	[289,685]	0.942071
	6:33125908	6:33125909-33126854	["A","<DEL>"]	[2994,740]	[0.8018211033743974,0.19817889662560256]	[1178,51]	0.000897698
	6:33583199	6:33583200-33585843	["T","<DEL>"]	[2754,980]	[0.7375468666309588,0.26245313336904125]	[1014,127]	0.881309
	6:33937825	6:33937826-33942688	["T","<DEL>"]	[3374,360]	[0.903588644884842,0.09641135511515801]	[1521,14]	0.388876
	6:34699948	6:34699949-34701101	["A","<DEL>"]	[2494,1240]	[0.6679164434922336,0.3320835565077665]	[820,193]	0.183575
	6:35626421	6:35626422-35629756	["T","<DEL>"]	[1210,2524]	[0.32404927691483665,0.6759507230851634]	[206,863]	0.279092
	6:37851204	6:37851205-37852593	["T","<DEL>"]	[3498,236]	[0.9367970005356187,0.06320299946438136]	[1638,7]	0.921912
	6:41864801	6:41864802-41865369	["G","<DEL>"]	[2576,1158]	[0.6898768077129084,0.31012319228709156]	[853,144]	0.00010832
	6:47564713	6:47564714-47566925	["C","<DEL>"]	[3427,307]	[0.9177825388323514,0.08221746116764864]	[1569,9]	0.319311
	6:48930931	6:48930932-48938536	["C","<DEL>"]	[3223,511]	[0.8631494376004285,0.1368505623995715]	[1390,34]	0.883303
	6:51199452	6:51199453-51200146	["A","<DEL>"]	[2955,779]	[0.7913765399035887,0.20862346009641136]	[1157,69]	0.0860074
	6:51736110	6:51736111-51736803	["T","<DEL>"]	[1720,2014]	[0.4606320299946438,0.5393679700053562]	[356,503]	0.000177409
	6:53928734	6:53928735-53934802	["A","<DEL>"]	[1128,2606]	[0.30208891269416177,0.6979110873058383]	[163,902]	0.426371
	6:54846366	6:54846367-54851460	["A","<DEL>"]	[3477,257]	[0.9311730048205678,0.06882699517943225]	[1621,11]	0.418067
	6:58423825	6:58423826-58428887	["T","<DEL>"]	[3513,221]	[0.9408141403320835,0.059185859667916445]	[1652,6]	0.917016
	6:62200406	6:62200407-62206511	["A","<DEL>"]	[2921,813]	[0.7822710230316015,0.2177289769683985]	[1132,78]	0.1639
	6:63597611	6:63597612-63598990	["G","<DEL>"]	[2875,859]	[0.7699517943224424,0.23004820567755757]	[1086,78]	0.00667495
	6:64666998	6:64666999-64668359	["C","<DEL>"]	[2545,1189]	[0.6815747188002143,0.31842528119978575]	[832,154]	0.000168861
	6:65710989	6:65710990-65715734	["C","<DEL>"]	[3134,600]	[0.8393144081414033,0.16068559185859668]	[1303,36]	0.0354017
	6:67008770	6:67008771-67048943	["C","<DEL>"]	[3429,305]	[0.9183181574718801,0.08168184252811998]	[1576,14]	0.590094
	6:67014165	6:67014166-67018567	["G","<DEL>"]	[3442,292]	[0.9217996786288163,0.07820032137118371]	[1589,14]	0.377695
	6:70357008	6:70357009-70357694	["C","<DEL>"]	[3471,263]	[0.9295661489019817,0.07043385109801821]	[1604,0]	8.59854e-05
	6:72863835	6:72863836-72873559	["G","<DEL>"]	[2690,1044]	[0.7204070701660418,0.2795929298339582]	[968,145]	0.931371
	6:73221956	6:73221957-73222752	["C","<DEL>"]	[3025,709]	[0.8101231922870916,0.1898768077129084]	[1229,71]	0.573101
	6:74592044	6:74592045-74602459	["T","<DEL>"]	[2459,1275]	[0.6585431173004821,0.34145688269951796]	[803,211]	0.487561
	6:74613577	6:74613578-74620427	["A","<DEL>"]	[2545,1189]	[0.6815747188002143,0.31842528119978575]	[883,205]	0.0931474
	6:74832487	6:74832488-74833470	["T","<DEL>"]	[3436,298]	[0.9201928227102303,0.07980717728976969]	[1577,8]	0.237439
	6:74932724	6:74932725-74933070	["C","<DEL>"]	[1392,2342]	[0.3727905731119443,0.6272094268880557]	[263,738]	0.710646
	6:77097484	6:77097485-77102658	["C","<DEL>"]	[1386,2348]	[0.37118371719335835,0.6288162828066417]	[246,727]	0.264898
	6:78967168	6:78967169-79036478	["T","<DEL>"]	[2780,954]	[0.7445099089448313,0.25549009105516873]	[1032,119]	0.738116
	6:79521087	6:79521088-79530689	["A","<DEL>"]	[3167,567]	[0.8481521156936261,0.15184788430637386]	[1339,39]	0.500809
	6:81283703	6:81283704-81293596	["A","<DEL>"]	[3526,208]	[0.9442956614890198,0.05570433851098018]	[1664,5]	0.913143
	6:86623825	6:86623826-86625844	["G","<DEL>"]	[2414,1320]	[0.6464916979110873,0.3535083020889127]	[783,236]	0.780767
	6:89921745	6:89921746-89922175	["T","<DEL>"]	[1508,2226]	[0.4038564542046063,0.5961435457953936]	[284,643]	0.0516636
	6:95193323	6:95193324-95194334	["T","<DEL>"]	[1299,2435]	[0.3478843063738618,0.6521156936261382]	[183,751]	1.00476e-05
	6:95289233	6:95289234-95291805	["C","<DEL>"]	[3518,216]	[0.9421531869309052,0.0578468130690948]	[1656,5]	0.75093
	6:100034504	6:100034505-100035322	["T","<DEL>"]	[758,2976]	[0.20299946438136046,0.7970005356186395]	[92,1201]	0.0291565
	6:100537883	6:100537884-100539277	["G","<DEL>"]	[3494,240]	[0.9357257632565613,0.06427423674343867]	[1638,11]	0.211544
	6:101934545	6:101934546-101939043	["T","<DEL>"]	[3228,506]	[0.8644884841992502,0.13551151580074985]	[1382,21]	0.00646161
	6:103737449	6:103737450-103762904	["G","<DEL>"]	[2009,1725]	[0.5380289234065345,0.4619710765934655]	[534,392]	0.56078
	6:105260815	6:105260816-105263775	["A","<DEL>"]	[2918,816]	[0.7814675950723086,0.2185324049276915]	[1144,93]	0.565039
	6:108031336	6:108031337-108032410	["T","<DEL>"]	[963,2771]	[0.2579003749330477,0.7420996250669524]	[120,1024]	0.650566
	6:111071016	6:111071017-111071573	["C","<DEL>"]	[3115,619]	[0.8342260310658811,0.16577396893411891]	[1286,38]	0.0264884
	6:114223934	6:114223935-114225051	["T","<DEL>"]	[2462,1272]	[0.659346545259775,0.34065345474022496]	[794,199]	0.0675433
	6:122316848	6:122316849-122320044	["A","<DEL>"]	[3278,456]	[0.8778789501874665,0.12212104981253348]	[1431,20]	0.0941422
	6:126182994	6:126182995-126187360	["C","<DEL>"]	[3018,716]	[0.8082485270487413,0.19175147295125872]	[1215,64]	0.52612
	6:126468010	6:126468011-126468246	["C","<DEL>"]	[1459,2275]	[0.3907337975361543,0.6092662024638458]	[275,683]	0.343465
	6:131417995	6:131417996-131418997	["A","<DEL>"]	[2631,1103]	[0.7046063202999464,0.29539367970005354]	[914,150]	0.156432
	6:133949650	6:133949651-133950559	["C","<DEL>"]	[3539,195]	[0.9477771826459561,0.052222817354043924]	[1680,8]	0.127279
	6:134268977	6:134268978-134269727	["A","<DEL>"]	[1579,2155]	[0.42287091590787357,0.5771290840921264]	[328,616]	0.585735
	6:134589733	6:134589734-134594596	["T","<DEL>"]	[3280,454]	[0.8784145688269952,0.12158543117300483]	[1440,27]	0.956859
	6:139602590	6:139602591-139607141	["T","<DEL>"]	[3136,598]	[0.839850026780932,0.16014997321906801]	[1308,39]	0.132233
	6:144196436	6:144196437-144199895	["C","<DEL>"]	[3530,204]	[0.9453668987680771,0.05463310123192287]	[1668,5]	0.910548
	6:145705450	6:145705451-145706538	["T","<DEL>"]	[3286,448]	[0.8800214247455811,0.11997857525441885]	[1435,16]	0.0134359
	6:151485909	6:151485910-151487107	["G","<DEL>"]	[1929,1805]	[0.5166041778253884,0.4833958221746117]	[462,400]	0.000780887
	6:151506644	6:151506645-151512404	["A","<DEL>"]	[3533,201]	[0.9461703267273701,0.053829673272629885]	[1674,8]	0.208762
	6:152389971	6:152389972-152392256	["G","<DEL>"]	[3300,434]	[0.8837707552222818,0.11622924477771826]	[1455,22]	0.536313
	6:153958368	6:153958369-153961521	["A","<DEL>"]	[3000,734]	[0.8034279592929834,0.19657204070701662]	[1176,43]	8.46308e-06
	6:154619999	6:154620000-154621516	["G","<DEL>"]	[2733,1001]	[0.7319228709159079,0.26807712908409215]	[980,114]	0.0169044
	6:154962593	6:154962594-154964597	["A","<DEL>"]	[3535,199]	[0.9467059453668988,0.05329405463310123]	[1671,3]	0.424724
	6:157699907	6:157699908-157703276	["C","<DEL>"]	[2831,903]	[0.758168184252812,0.241831815747188]	[1065,101]	0.298196
	6:160086306	6:160086307-160088781	["G","<DEL>"]	[2812,922]	[0.7530798071772897,0.24692019282271024]	[1051,106]	0.335077
	6:161726332	6:161726333-161727900	["G","<DEL>"]	[3311,423]	[0.8867166577396893,0.11328334226031066]	[1468,24]	0.95424
	6:162583840	6:162583841-162586995	["G","<DEL>"]	[3479,255]	[0.9317086234600964,0.0682913765399036]	[1621,9]	0.785186
	6:162725068	6:162725069-162725936	["A","<DEL>"]	[3543,191]	[0.9488484199250133,0.05115158007498661]	[1678,2]	0.188889
	6:164543448	6:164543449-164547194	["C","<DEL>"]	[3213,521]	[0.8604713444027852,0.13952865559721478]	[1390,44]	0.135123
	6:165724667	6:165724668-165732134	["G","<DEL>"]	[2068,1666]	[0.5538296732726299,0.4461703267273701]	[557,356]	0.1404
	6:167488059	6:167488060-167489585	["T","<DEL>"]	[2166,1568]	[0.580074986609534,0.419925013390466]	[629,330]	0.943233
	6:170767459	6:170767460-170769281	["A","<DEL>"]	[3197,537]	[0.8561863952865559,0.14381360471344404]	[1362,32]	0.240558
	6:170767986	6:170767987-170769301	["A","<DEL>"]	[3214,520]	[0.8607391537225495,0.13926084627745045]	[1380,33]	0.596062
	6:170768121	6:170768122-170769122	["T","<DEL>"]	[3265,469]	[0.8743974290305303,0.12560257096946975]	[1430,32]	0.562758
	7:4081246	7:4081247-4082311	["T","<DEL>"]	[3172,562]	[0.8494911622924478,0.15050883770755222]	[1342,37]	0.342603
	7:4158216	7:4158217-4160334	["C","<DEL>"]	[3277,457]	[0.8776111408677022,0.1223888591322978]	[1435,25]	0.55399
	7:8463539	7:8463540-8465551	["T","<DEL>"]	[3500,234]	[0.9373326191751473,0.06266738082485271]	[1639,6]	0.768991
	7:16171770	7:16171771-16174075	["A","<DEL>"]	[2133,1601]	[0.5712372790573111,0.4287627209426888]	[584,318]	0.0170663
	7:20748769	7:20748770-20753594	["G","<DEL>"]	[3486,248]	[0.9335832886984468,0.0664167113015533]	[1626,7]	0.780169
	7:22434797	7:22434798-22436763	["C","<DEL>"]	[2209,1525]	[0.5915907873594001,0.4084092126405999]	[663,321]	0.350546
	7:24038156	7:24038157-24040078	["G","<DEL>"]	[1233,2501]	[0.33020889126941616,0.6697911087305838]	[190,824]	0.165843
	7:26137003	7:26137004-26145555	["T","<DEL>"]	[2982,752]	[0.7986073915372255,0.20139260846277451]	[1190,75]	0.971374
	7:28214298	7:28214299-28214665	["T","<DEL>"]	[1746,1988]	[0.4675950723085163,0.5324049276914836]	[397,518]	0.295882
	7:28574280	7:28574281-28575165	["C","<DEL>"]	[2662,1072]	[0.7129084092126406,0.2870915907873594]	[923,128]	0.0035859
	7:29688430	7:29688431-29690166	["G","<DEL>"]	[3443,291]	[0.9220674879485806,0.07793251205141939]	[1588,12]	0.688008
	7:31315558	7:31315559-31318986	["G","<DEL>"]	[1921,1813]	[0.5144617032672737,0.4855382967327263]	[497,443]	0.799027
	7:31590286	7:31590287-31591966	["C","<DEL>"]	[2833,901]	[0.7587038028923406,0.24129619710765934]	[1077,111]	0.728388
	7:32774957	7:32774958-32777754	["T","<DEL>"]	[2939,795]	[0.7870915907873594,0.2129084092126406]	[1157,85]	0.917569
	7:36441174	7:36441175-36441950	["C","<DEL>"]	[2088,1646]	[0.5591858596679165,0.44081414033208355]	[561,340]	0.0327275
	7:39546361	7:39546362-39551855	["C","<DEL>"]	[3318,416]	[0.8885913229780397,0.11140867702196036]	[1466,15]	0.0534332
	7:43624879	7:43624880-43632074	["A","<DEL>"]	[3498,236]	[0.9367970005356187,0.06320299946438136]	[1639,8]	0.770777
	7:51594303	7:51594304-51598697	["G","<DEL>"]	[1866,1868]	[0.49973219068023567,0.5002678093197643]	[478,479]	0.27693
	7:52520172	7:52520173-52520375	["A","<DEL>"]	[1540,2194]	[0.4124263524370648,0.5875736475629352]	[280,607]	0.000374395
	7:55676853	7:55676854-55677801	["A","<DEL>"]	[3418,316]	[0.9153722549544724,0.08462774504552759]	[1566,15]	0.602517
	7:55971772	7:55971773-55972137	["A","<DEL>"]	[1778,1956]	[0.47616497054097484,0.5238350294590252]	[374,463]	4.83515e-06
	7:56761966	7:56761967-56769965	["A","<DEL>"]	[3052,682]	[0.8173540439207284,0.18264595607927156]	[1247,62]	0.969091
	7:62146485	7:62146486-62162855	["G","<DEL>"]	[3425,309]	[0.9172469201928227,0.08275307980717729]	[1567,9]	0.253862
	7:62366045	7:62366046-62369718	["T","<DEL>"]	[2214,1520]	[0.5929298339582217,0.40707016604177826]	[645,298]	0.280912
	7:64413366	7:64413367-64414046	["C","<DEL>"]	[2099,1635]	[0.562131762185324,0.43786823781467593]	[541,309]	4.5122e-06
	7:65589707	7:65589708-65591973	["A","<DEL>"]	[3309,425]	[0.8861810391001607,0.11381896089983931]	[1458,16]	0.0580575
	7:66697490	7:66697491-66699319	["T","<DEL>"]	[2726,1008]	[0.7300482056775576,0.26995179432244243]	[983,124]	0.167885
	7:72270245	7:72270246-72275862	["C","<DEL>"]	[2886,848]	[0.77289769683985,0.22710230316014998]	[1111,92]	0.575604
	7:73549803	7:73549804-73551020	["G","<DEL>"]	[1465,2269]	[0.39234065345474023,0.6076593465452598]	[303,705]	0.126415
	7:73828460	7:73828461-73831389	["C","<DEL>"]	[1307,2427]	[0.3500267809319764,0.6499732190680235]	[260,820]	0.00147339
	7:75664310	7:75664311-75667770	["T","<DEL>"]	[3345,389]	[0.8958221746116765,0.10417782538832351]	[1495,17]	0.496339
	7:76702247	7:76702248-76708305	["G","<DEL>"]	[3225,509]	[0.8636850562399572,0.13631494376004286]	[1396,38]	0.461619
	7:81358340	7:81358341-81358606	["A","<DEL>"]	[886,2848]	[0.23727905731119442,0.7627209426888055]	[134,1115]	0.000297035
	7:81441521	7:81441522-81442520	["A","<DEL>"]	[1548,2186]	[0.41456882699517944,0.5854311730048206]	[295,614]	0.0140839
	7:89519913	7:89519914-89530492	["A","<DEL>"]	[3406,328]	[0.9121585431173005,0.08784145688269952]	[1553,14]	0.942376
	7:89810393	7:89810394-89812619	["T","<DEL>"]	[1754,1980]	[0.46973754686663094,0.5302624531333691]	[395,508]	0.119769
	7:93096077	7:93096078-93098272	["T","<DEL>"]	[3494,240]	[0.9357257632565613,0.06427423674343867]	[1627,0]	0.000528083
	7:93327140	7:93327141-93332156	["C","<DEL>"]	[2798,936]	[0.7493304767005892,0.25066952329941083]	[1033,102]	0.060278
	7:93541823	7:93541824-93542538	["A","<DEL>"]	[1217,2517]	[0.32592394215318693,0.674076057846813]	[187,837]	0.236194
	7:96543291	7:96543292-96546579	["C","<DEL>"]	[2617,1117]	[0.7008569898232458,0.29914301017675415]	[927,177]	0.258159
	7:97395021	7:97395022-97402544	["C","<DEL>"]	[3185,549]	[0.852972683449384,0.14702731655061596]	[1362,44]	0.489512
	7:97655780	7:97655781-97657580	["C","<DEL>"]	[3194,540]	[0.855382967327263,0.144617032672737]	[1372,45]	0.242534
	7:100327593	7:100327594-100340799	["C","<DEL>"]	[2813,921]	[0.7533476164970541,0.2466523835029459]	[1066,120]	0.400857
	7:101001239	7:101001240-101005514	["A","<DEL>"]	[3512,222]	[0.9405463310123192,0.05945366898768077]	[1650,5]	0.605329
	7:101059172	7:101059173-101060285	["C","<DEL>"]	[2820,914]	[0.7552222817354044,0.2447777182645956]	[1050,97]	0.0648403
	7:101724526	7:101724527-101727954	["A","<DEL>"]	[3072,662]	[0.822710230316015,0.177289769683985]	[1275,70]	0.0742382
	7:102875353	7:102875354-102877915	["A","<DEL>"]	[3524,210]	[0.9437600428494911,0.056239957150508835]	[1664,7]	0.588066
	7:107464052	7:107464053-107464753	["T","<DEL>"]	[2853,881]	[0.7640599892876272,0.23594001071237278]	[1082,96]	0.320042
	7:109436695	7:109436696-109453897	["A","<DEL>"]	[2384,1350]	[0.6384574183181575,0.3615425816818425]	[750,233]	0.28138
	7:110181969	7:110181970-110188432	["T","<DEL>"]	[2629,1105]	[0.7040707016604177,0.2959292983395822]	[931,169]	0.52327
	7:115931615	7:115931616-115941271	["G","<DEL>"]	[3332,402]	[0.8923406534547402,0.10765934654525977]	[1487,22]	0.856795
	7:118831239	7:118831240-118834762	["A","<DEL>"]	[1802,1932]	[0.4825923942153187,0.5174076057846813]	[383,448]	1.59284e-06
	7:126045886	7:126045887-126051450	["A","<DEL>"]	[1756,1978]	[0.4702731655061596,0.5297268344938404]	[412,523]	0.944477
	7:127214964	7:127214965-127217990	["C","<DEL>"]	[2574,1160]	[0.6893411890733797,0.31065881092662023]	[890,183]	0.766541
	7:133784991	7:133784992-133798342	["T","<DEL>"]	[2490,1244]	[0.6668452062131762,0.3331547937868238]	[842,219]	0.221198
	7:137995495	7:137995496-137996426	["G","<DEL>"]	[2995,739]	[0.8020889126941617,0.19791108730583826]	[1201,73]	0.970937
	7:141765455	7:141765456-141794476	["G","<DEL>"]	[3009,725]	[0.8058382431708624,0.19416175682913767]	[1210,68]	0.739526
	7:142360542	7:142360543-142362017	["T","<DEL>"]	[1632,2102]	[0.437064809855383,0.562935190144617]	[328,563]	0.00686224
	7:144770376	7:144770377-144775208	["A","<DEL>"]	[3240,494]	[0.8677021960364221,0.13229780396357793]	[1396,23]	0.0491274
	7:144783473	7:144783474-144784726	["G","<DEL>"]	[3506,228]	[0.9389394750937332,0.06106052490626674]	[1639,0]	0.000641861
	7:144916880	7:144916881-144921395	["T","<DEL>"]	[3174,560]	[0.8500267809319765,0.14997321906802358]	[1335,28]	0.00953287
	7:147011477	7:147011478-147012617	["T","<DEL>"]	[3536,198]	[0.9469737546866631,0.053026245313336905]	[1670,1]	0.0480333
	7:148072860	7:148072861-148076331	["G","<DEL>"]	[750,2984]	[0.20085698982324585,0.7991430101767542]	[82,1199]	0.330812
	7:151230178	7:151230179-151231860	["A","<DEL>"]	[3472,262]	[0.9298339582217461,0.07016604177825388]	[1612,7]	0.535522
	7:154391922	7:154391923-154399776	["C","<DEL>"]	[2035,1699]	[0.5449919657204071,0.4550080342795929]	[584,416]	0.00550425
	7:156387117	7:156387118-156394225	["T","<DEL>"]	[3368,366]	[0.901981788966256,0.09801821103374397]	[1522,21]	0.395326
	7:156634514	7:156634515-156635195	["T","<DEL>"]	[3547,187]	[0.9499196572040707,0.0500803427959293]	[1680,0]	0.00920052
	7:158046588	7:158046589-158047378	["C","<DEL>"]	[895,2839]	[0.23968934118907337,0.7603106588109266]	[113,1085]	0.465679
	7:158500634	7:158500635-158504801	["G","<DEL>"]	[3360,374]	[0.8998393144081414,0.1001606855918586]	[1516,23]	0.276161
	8:594371	8:594372-599408	["T","<DEL>"]	[696,3038]	[0.18639528655597215,0.8136047134440278]	[67,1238]	0.731642
	8:2122084	8:2122085-2122351	["G","<DEL>"]	[1344,2390]	[0.35993572576325655,0.6400642742367434]	[277,800]	0.000396773
	8:3785907	8:3785908-3790654	["G","<DEL>"]	[3541,193]	[0.9483128012854848,0.05168719871451526]	[1679,5]	0.907483
	8:4122886	8:4122887-4124969	["T","<DEL>"]	[1311,2423]	[0.35109801821103376,0.6489019817889663]	[209,765]	0.0309418
	8:5595499	8:5595500-5605794	["G","<DEL>"]	[3482,252]	[0.9325120514193894,0.06748794858061061]	[1621,6]	0.408436
	8:6991648	8:6991649-6995423	["A","<DEL>"]	[2882,852]	[0.7718264595607928,0.2281735404392073]	[1097,82]	0.04507
	8:8386002	8:8386003-8386928	["G","<DEL>"]	[2653,1081]	[0.7104981253347616,0.28950187466523836]	[926,140]	0.0675778
	8:9497790	8:9497791-9501105	["G","<DEL>"]	[3272,462]	[0.8762720942688805,0.12372790573111944]	[1428,23]	0.262811
	8:11245496	8:11245497-11247168	["C","<DEL>"]	[2379,1355]	[0.6371183717193358,0.36288162828066417]	[748,236]	0.329288
	8:16201292	8:16201293-16207538	["C","<DEL>"]	[3525,209]	[0.9440278521692554,0.05597214783074451]	[1661,3]	0.228679
	8:16262030	8:16262031-16274699	["G","<DEL>"]	[3547,187]	[0.9499196572040707,0.0500803427959293]	[1684,4]	0.903288
	8:18475691	8:18475692-18476156	["A","<DEL>"]	[3508,226]	[0.9394750937332619,0.06052490626673808]	[1644,3]	0.125806
	8:24972434	8:24972435-24990944	["C","<DEL>"]	[2475,1259]	[0.6628280664167113,0.3371719335832887]	[826,218]	0.551809
	8:25066682	8:25066683-25070659	["T","<DEL>"]	[663,3071]	[0.17755757900374933,0.8224424209962506]	[58,1262]	0.905479
	8:29837541	8:29837542-29838292	["G","<DEL>"]	[3114,620]	[0.8339582217461168,0.16604177825388325]	[1296,49]	0.707162
	8:30603913	8:30603914-30605533	["A","<DEL>"]	[3013,721]	[0.8069094804499196,0.19309051955008033]	[1199,53]	0.0127646
	8:33158769	8:33158770-33160401	["T","<DEL>"]	[3479,255]	[0.9317086234600964,0.0682913765399036]	[1618,6]	0.4141
	8:39232077	8:39232078-39387224	["A","<DEL>"]	[2148,1586]	[0.5752544188537762,0.4247455811462239]	[630,349]	0.246114
	8:40182859	8:40182860-40189817	["G","<DEL>"]	[3528,206]	[0.9448312801285484,0.05516871987145153]	[1662,1]	0.0330684
	8:40469694	8:40469695-40470431	["G","<DEL>"]	[2375,1359]	[0.6360471344402785,0.3639528655597215]	[711,203]	9.52303e-06
	8:40774606	8:40774607-40779765	["G","<DEL>"]	[1711,2023]	[0.45822174611676486,0.5417782538832351]	[397,553]	0.624713
	8:42190393	8:42190394-42194425	["G","<DEL>"]	[433,3301]	[0.11596143545795394,0.8840385645420461]	[34,1468]	0.0477942
	8:46991585	8:46991586-46992436	["T","<DEL>"]	[1096,2638]	[0.29351901446170325,0.7064809855382967]	[166,937]	0.558165
	8:47405831	8:47405832-47407895	["A","<DEL>"]	[1081,2653]	[0.28950187466523836,0.7104981253347616]	[144,930]	0.168293
	8:49093340	8:49093341-49094046	["T","<DEL>"]	[3438,296]	[0.920728441349759,0.07927155865024103]	[1571,0]	2.90764e-06
	8:51031069	8:51031070-51038332	["A","<DEL>"]	[2861,873]	[0.7662024638457419,0.23379753615425816]	[1103,109]	0.349263
	8:52023765	8:52023766-52024039	["A","<DEL>"]	[2167,1567]	[0.5803427959292984,0.4196572040707017]	[578,278]	1.38969e-06
	8:53700966	8:53700967-53701625	["G","<DEL>"]	[2834,900]	[0.758971612212105,0.241028387787895]	[1053,86]	0.00397792
	8:54122532	8:54122533-54123662	["T","<DEL>"]	[3537,197]	[0.9472415640064275,0.05275843599357258]	[1674,4]	0.728855
	8:65225559	8:65225560-65227678	["A","<DEL>"]	[3545,189]	[0.949384038564542,0.050615961435457955]	[1678,0]	0.00979885
	8:72214749	8:72214750-72217813	["C","<DEL>"]	[2800,934]	[0.7498660953401178,0.25013390465988217]	[1050,117]	0.975429
	8:75362887	8:75362888-75366969	["T","<DEL>"]	[1438,2296]	[0.3851098018211034,0.6148901981788967]	[250,679]	0.00894318
	8:82045003	8:82045004-82046643	["G","<DEL>"]	[2629,1105]	[0.7040707016604177,0.2959292983395822]	[915,153]	0.255146
	8:87188253	8:87188254-87193751	["C","<DEL>"]	[3110,624]	[0.8328869844670594,0.16711301553294056]	[1294,51]	0.900893
	8:94072322	8:94072323-94077202	["C","<DEL>"]	[3250,484]	[0.8703802892340653,0.12961971076593465]	[1397,14]	0.000160848
	8:96875204	8:96875205-96879591	["T","<DEL>"]	[3416,318]	[0.9148366363149437,0.08516336368505624]	[1565,16]	0.414144
	8:97520435	8:97520436-97521808	["A","<DEL>"]	[2742,992]	[0.7343331547937868,0.2656668452062132]	[1005,130]	0.835673
	8:97520700	8:97520701-97521922	["G","<DEL>"]	[2719,1015]	[0.7281735404392072,0.2718264595607927]	[989,137]	0.930168
	8:103994757	8:103994758-103996596	["A","<DEL>"]	[3340,394]	[0.8944831280128549,0.10551687198714516]	[1494,21]	0.854301
	8:108504796	8:108504797-108506385	["C","<DEL>"]	[3452,282]	[0.9244777718264595,0.07552222817354044]	[1591,6]	0.115633
	8:112294054	8:112294055-112297141	["G","<DEL>"]	[1180,2554]	[0.3160149973219068,0.6839850026780931]	[162,849]	0.00942115
	8:114056476	8:114056477-114058793	["T","<DEL>"]	[3192,542]	[0.8548473486877344,0.14515265131226568]	[1352,27]	0.0222112
	8:115079317	8:115079318-115080671	["T","<DEL>"]	[2968,766]	[0.7948580610605249,0.2051419389394751]	[1150,49]	1.62787e-05
	8:115633980	8:115633981-115645968	["A","<DEL>"]	[3281,453]	[0.8786823781467595,0.12131762185324049]	[1431,17]	0.0193357
	8:118873755	8:118873756-118875612	["A","<DEL>"]	[3039,695]	[0.8138725227637922,0.18612747723620782]	[1229,57]	0.268603
	8:120154523	8:120154524-120161230	["A","<DEL>"]	[3207,527]	[0.8588644884841993,0.14113551151580075]	[1373,33]	0.474671
	8:127192197	8:127192198-127194583	["T","<DEL>"]	[2562,1172]	[0.6861274772362078,0.3138725227637922]	[858,163]	0.025773
	8:131850751	8:131850752-131852735	["A","<DEL>"]	[2742,992]	[0.7343331547937868,0.2656668452062132]	[1002,127]	0.573416
	8:137160194	8:137160195-137163903	["G","<DEL>"]	[1726,2008]	[0.46223888591322976,0.5377611140867702]	[381,522]	0.0985208
	8:138742970	8:138742971-138743861	["A","<DEL>"]	[487,3247]	[0.13042313872522765,0.8695768612747724]	[46,1426]	0.00483827
	8:143494768	8:143494769-143495677	["C","<DEL>"]	[670,3064]	[0.17943224424209964,0.8205677557579004]	[52,1249]	0.223565
	8:144700475	8:144700476-144714702	["A","<DEL>"]	[3062,672]	[0.8200321371183718,0.17996786288162828]	[1262,67]	0.29008
	8:146057008	8:146057009-146057889	["A","<DEL>"]	[1374,2360]	[0.3679700053561864,0.6320299946438136]	[273,766]	0.0439394
	9:4376418	9:4376419-4377644	["T","<DEL>"]	[2518,1216]	[0.6743438671665773,0.3256561328334226]	[845,194]	0.69287
	9:5641603	9:5641604-5642835	["T","<DEL>"]	[3460,274]	[0.9266202463845742,0.07337975361542581]	[1603,10]	0.932517
	9:6700471	9:6700472-6710621	["A","<DEL>"]	[3237,497]	[0.8668987680771291,0.1331012319228709]	[1410,40]	0.146129
	9:6729116	9:6729117-6730105	["A","<DEL>"]	[3066,668]	[0.821103374397429,0.17889662560257097]	[1255,56]	0.609228
	9:11553140	9:11553141-11557439	["T","<DEL>"]	[3519,215]	[0.9424209962506696,0.057579003749330476]	[1652,0]	0.0015574
	9:13571301	9:13571302-13575969	["G","<DEL>"]	[3547,187]	[0.9499196572040707,0.0500803427959293]	[1683,3]	0.543718
	9:15815292	9:15815293-15821958	["G","<DEL>"]	[1882,1852]	[0.5040171397964649,0.4959828602035351]	[431,416]	6.20357e-05
	9:19671748	9:19671749-19673494	["G","<DEL>"]	[3520,214]	[0.9426888055704339,0.05731119442956615]	[1654,1]	0.0229388
	9:22496447	9:22496448-22504436	["G","<DEL>"]	[2198,1536]	[0.5886448848419925,0.4113551151580075]	[650,319]	0.756194
	9:23362788	9:23362789-23377701	["A","<DEL>"]	[2200,1534]	[0.5891805034815212,0.4108194965184788]	[653,320]	0.61591
	9:24502042	9:24502043-24519121	["C","<DEL>"]	[3485,249]	[0.9333154793786824,0.06668452062131762]	[1625,7]	0.781354
	9:28846201	9:28846202-28847863	["T","<DEL>"]	[3428,306]	[0.9180503481521157,0.0819496518478843]	[1568,7]	0.106252
	9:31291357	9:31291358-31292679	["T","<DEL>"]	[2268,1466]	[0.6073915372254954,0.39260846277450456]	[663,262]	0.0124636
	9:33213063	9:33213064-33213928	["C","<DEL>"]	[1769,1965]	[0.4737546866630959,0.5262453133369042]	[425,523]	0.561999
	9:35980781	9:35980782-35982004	["C","<DEL>"]	[3055,679]	[0.8181574718800214,0.18184252811997859]	[1236,48]	0.0323475
	9:36362873	9:36362874-36364071	["T","<DEL>"]	[1287,2447]	[0.34467059453668986,0.6553294054633101]	[212,792]	0.318038
	9:36474204	9:36474205-36475043	["G","<DEL>"]	[3483,251]	[0.9327798607391538,0.06722013926084627]	[1623,7]	0.645491
	9:71738120	9:71738121-71743358	["G","<DEL>"]	[1099,2635]	[0.29432244242099626,0.7056775575790037]	[164,932]	0.802217
	9:71804518	9:71804519-71804995	["G","<DEL>"]	[1755,1979]	[0.4700053561863953,0.5299946438136047]	[380,492]	0.00273409
	9:71895401	9:71895402-71896559	["T","<DEL>"]	[838,2896]	[0.2244242099625067,0.7755757900374933]	[118,1147]	0.00156446
	9:72761679	9:72761680-72763852	["T","<DEL>"]	[3462,272]	[0.9271558650241029,0.07284413497589716]	[1604,9]	0.797696
	9:78004277	9:78004278-78011820	["T","<DEL>"]	[3346,388]	[0.8960899839314408,0.10391001606855918]	[1491,12]	0.039846
	9:79555755	9:79555756-79558107	["T","<DEL>"]	[3037,697]	[0.8133369041242635,0.18666309587573648]	[1235,65]	0.969624
	9:83967922	9:83967923-83970685	["T","<DEL>"]	[2031,1703]	[0.5439207284413498,0.45607927155865025]	[541,377]	0.294119
	9:89154570	9:89154571-89155937	["T","<DEL>"]	[963,2771]	[0.2579003749330477,0.7420996250669524]	[118,1022]	0.487316
	9:91408456	9:91408457-91409306	["G","<DEL>"]	[3524,210]	[0.9437600428494911,0.056239957150508835]	[1660,3]	0.230205
	9:92176016	9:92176017-92177995	["G","<DEL>"]	[3523,211]	[0.9434922335297269,0.05650776647027317]	[1661,5]	0.745292
	9:96470341	9:96470342-96471482	["G","<DEL>"]	[2717,1017]	[0.7276379217996787,0.2723620782003214]	[973,123]	0.0750353
	9:96500138	9:96500139-96503062	["A","<DEL>"]	[3002,732]	[0.803963577932512,0.19603642206748795]	[1206,71]	0.970797
	9:101309037	9:101309038-101311673	["T","<DEL>"]	[2090,1644]	[0.5597214783074451,0.4402785216925549]	[577,354]	0.466913
	9:104219701	9:104219702-104220380	["C","<DEL>"]	[1204,2530]	[0.32244242099625064,0.6775575790037494]	[167,830]	0.00388951
	9:104569611	9:104569612-104570556	["A","<DEL>"]	[3543,191]	[0.9488484199250133,0.05115158007498661]	[1676,0]	0.0105789
	9:104714846	9:104714847-104724483	["G","<DEL>"]	[3019,715]	[0.8085163363685056,0.19148366363149438]	[1218,66]	0.736837
	9:106568233	9:106568234-106569753	["C","<DEL>"]	[2633,1101]	[0.7051419389394751,0.2948580610605249]	[902,136]	0.00346763
	9:107596165	9:107596166-107597126	["C","<DEL>"]	[3539,195]	[0.9477771826459561,0.052222817354043924]	[1674,2]	0.198084
	9:109675850	9:109675851-109676601	["G","<DEL>"]	[3526,208]	[0.9442956614890198,0.05570433851098018]	[1659,0]	0.00240948
	9:113024631	9:113024632-113029822	["G","<DEL>"]	[2836,898]	[0.7595072308516336,0.24049276914836637]	[1090,121]	0.0932963
	9:117081998	9:117081999-117083395	["A","<DEL>"]	[3311,423]	[0.8867166577396893,0.11328334226031066]	[1461,17]	0.119819
	9:129520439	9:129520440-129523248	["G","<DEL>"]	[3171,563]	[0.8492233529726835,0.15077664702731655]	[1350,46]	0.498322
	9:130181614	9:130181615-130186078	["G","<DEL>"]	[3365,369]	[0.901178361006963,0.09882163899303696]	[1523,25]	0.0787163
	9:131412055	9:131412056-131413974	["T","<DEL>"]	[468,3266]	[0.12533476164970542,0.8746652383502946]	[51,1450]	1.48851e-05
	9:131700846	9:131700847-131702161	["G","<DEL>"]	[2246,1488]	[0.6014997321906802,0.39850026780931974]	[670,291]	0.612409
	9:132026695	9:132026696-132028080	["A","<DEL>"]	[940,2794]	[0.2517407605784681,0.7482592394215318]	[131,1058]	0.117336
	9:133030642	9:133030643-133034803	["C","<DEL>"]	[3235,499]	[0.8663631494376004,0.13363685056239957]	[1397,29]	0.396245
	9:133383111	9:133383112-133387430	["G","<DEL>"]	[3135,599]	[0.8395822174611677,0.16041778253883235]	[1322,54]	0.283141
	9:133752195	9:133752196-133753259	["C","<DEL>"]	[3510,224]	[0.9400107123727905,0.059989287627209426]	[1652,9]	0.259376
	9:134260474	9:134260475-134265983	["A","<DEL>"]	[3536,198]	[0.9469737546866631,0.053026245313336905]	[1670,1]	0.0480333
	9:136625186	9:136625187-136626277	["C","<DEL>"]	[1966,1768]	[0.5265131226566685,0.47348687734333156]	[488,389]	0.00663257
	9:138214064	9:138214065-138217608	["T","<DEL>"]	[2276,1458]	[0.6095340117836101,0.39046598821638995]	[707,298]	0.197876
	9:138479094	9:138479095-138480200	["A","<DEL>"]	[717,3017]	[0.19201928227102302,0.807980717728977]	[96,1246]	8.48404e-05
	9:139054403	9:139054404-139058936	["G","<DEL>"]	[3545,189]	[0.949384038564542,0.050615961435457955]	[1688,10]	0.0188261
	9:140253508	9:140253509-140255982	["C","<DEL>"]	[1180,2554]	[0.3160149973219068,0.6839850026780931]	[183,870]	0.728005
	9:141019487	9:141019488-141033676	["T","<DEL>"]	[3478,256]	[0.9314408141403321,0.06855918585966791]	[1620,9]	0.785975
	10:4708524	10:4708525-4710519	["C","<DEL>"]	[843,2891]	[0.22576325656132834,0.7742367434386717]	[82,1106]	0.0795033
	10:5889538	10:5889539-5892805	["T","<DEL>"]	[2095,1639]	[0.5610605249062668,0.43893947509373327]	[608,380]	0.0571353
	10:7077035	10:7077036-7078307	["C","<DEL>"]	[2041,1693]	[0.546598821638993,0.45340117836100696]	[549,375]	0.414069
	10:14241748	10:14241749-14242437	["T","<DEL>"]	[3478,256]	[0.9314408141403321,0.06855918585966791]	[1613,2]	0.00781429
	10:26998915	10:26998916-27002126	["A","<DEL>"]	[1521,2213]	[0.4073379753615426,0.5926620246384574]	[328,674]	0.0802948
	10:28663801	10:28663802-28665096	["G","<DEL>"]	[3323,411]	[0.8899303695768612,0.11006963042313872]	[1473,17]	0.215284
	10:29742210	10:29742211-29743002	["A","<DEL>"]	[3213,521]	[0.8604713444027852,0.13952865559721478]	[1375,29]	0.162363
	10:31246743	10:31246744-31251774	["G","<DEL>"]	[3026,708]	[0.810391001606856,0.18960899839314407]	[1220,61]	0.386933
	10:31443343	10:31443344-31444879	["C","<DEL>"]	[1520,2214]	[0.40707016604177826,0.5929298339582217]	[320,667]	0.302848
	10:51003353	10:51003354-51011059	["T","<DEL>"]	[3300,434]	[0.8837707552222818,0.11622924477771826]	[1465,32]	0.128211
	10:54015665	10:54015666-54018265	["T","<DEL>"]	[2638,1096]	[0.7064809855382967,0.29351901446170325]	[938,167]	0.485725
	10:54783534	10:54783535-54788844	["C","<DEL>"]	[2776,958]	[0.7434386716657739,0.256561328334226]	[1043,134]	0.172406
	10:56682780	10:56682781-56684359	["C","<DEL>"]	[2432,1302]	[0.6513122656668452,0.3486877343331548]	[775,210]	0.0879545
	10:58513061	10:58513062-58526932	["A","<DEL>"]	[3539,195]	[0.9477771826459561,0.052222817354043924]	[1676,4]	0.725991
	10:61361945	10:61361946-61365026	["A","<DEL>"]	[3398,336]	[0.9100160685591858,0.08998393144081414]	[1546,15]	0.94377
	10:65509237	10:65509238-65511414	["C","<DEL>"]	[2686,1048]	[0.7193358328869844,0.2806641671130155]	[971,152]	0.547572
	10:66398746	10:66398747-66400765	["T","<DEL>"]	[2962,772]	[0.7932512051419389,0.20674879485806105]	[1166,71]	0.217205
	10:67306923	10:67306924-67315310	["T","<DEL>"]	[2595,1139]	[0.6949651847884306,0.3050348152115694]	[898,170]	0.682491
	10:70786344	10:70786345-70787330	["A","<DEL>"]	[1927,1807]	[0.5160685591858597,0.48393144081414036]	[455,395]	9.01038e-05
	10:71281055	10:71281056-71291147	["C","<DEL>"]	[3437,297]	[0.9204606320299946,0.07953936797000535]	[1585,15]	0.304985
	10:72448743	10:72448744-72451347	["C","<DEL>"]	[2840,894]	[0.760578468130691,0.23942153186930906]	[1081,108]	0.873866
	10:78255577	10:78255578-78261020	["G","<DEL>"]	[691,3043]	[0.1850562399571505,0.8149437600428495]	[51,1227]	0.0503956
	10:82750304	10:82750305-82752654	["A","<DEL>"]	[2936,798]	[0.7862881628280665,0.2137118371719336]	[1146,77]	0.256226
	10:84127794	10:84127795-84130385	["A","<DEL>"]	[3518,216]	[0.9421531869309052,0.0578468130690948]	[1656,5]	0.75093
	10:84817553	10:84817554-84818459	["A","<DEL>"]	[3371,363]	[0.902785216925549,0.09721478307445099]	[1521,17]	0.947539
	10:92461831	10:92461832-92465655	["T","<DEL>"]	[3541,193]	[0.9483128012854848,0.05168719871451526]	[1674,0]	0.00571221
	10:93633324	10:93633325-93634572	["C","<DEL>"]	[1931,1803]	[0.517139796464917,0.482860203535083]	[490,426]	0.391479
	10:103393995	10:103393996-103395098	["A","<DEL>"]	[3396,338]	[0.9094804499196572,0.09051955008034279]	[1547,18]	0.362269
	10:107056552	10:107056553-107062375	["A","<DEL>"]	[3251,483]	[0.8706480985538296,0.12935190144617031]	[1424,40]	0.0718615
	10:107253002	10:107253003-107253354	["G","<DEL>"]	[1275,2459]	[0.34145688269951796,0.6585431173004821]	[198,790]	0.042155
	10:107950683	10:107950684-107951595	["T","<DEL>"]	[615,3119]	[0.1647027316550616,0.8352972683449384]	[57,1309]	0.256659
	10:108030317	10:108030318-108032546	["A","<DEL>"]	[1288,2446]	[0.3449384038564542,0.6550615961435458]	[212,791]	0.318343
	10:114112172	10:114112173-114116668	["G","<DEL>"]	[2335,1399]	[0.6253347616497054,0.3746652383502946]	[737,269]	0.474171
	10:117711605	10:117711606-117711990	["A","<DEL>"]	[1447,2287]	[0.38752008569898233,0.6124799143010177]	[251,671]	0.00434204
	10:122226695	10:122226696-122228849	["A","<DEL>"]	[653,3081]	[0.17487948580610604,0.825120514193894]	[48,1262]	0.160842
	10:122701138	10:122701139-122701429	["A","<DEL>"]	[1794,1940]	[0.48044991965720407,0.5195500803427959]	[408,481]	0.0349705
	10:124216850	10:124216851-124217244	["A","<DEL>"]	[2797,937]	[0.7490626673808248,0.25093733261917517]	[1026,96]	0.00738365
	10:130836871	10:130836872-130837274	["T","<DEL>"]	[2185,1549]	[0.5851633636850563,0.4148366363149438]	[590,272]	2.61417e-06
	10:132909010	10:132909011-132912731	["A","<DEL>"]	[2841,893]	[0.7608462774504553,0.23915372254954473]	[1081,107]	0.97468
	10:132988688	10:132988689-132991190	["A","<DEL>"]	[3110,624]	[0.8328869844670594,0.16711301553294056]	[1293,50]	0.771345
	11:677318	11:677319-677774	["G","<DEL>"]	[1622,2112]	[0.4343867166577397,0.5656132833422604]	[350,595]	0.832232
	11:1654282	11:1654283-1656711	["T","<DEL>"]	[3040,694]	[0.8141403320835565,0.18585966791644348]	[1235,62]	0.730984
	11:3238717	11:3238718-3244114	["C","<DEL>"]	[3496,238]	[0.93626138189609,0.06373861810391002]	[1645,16]	0.00207232
	11:3488237	11:3488238-3492345	["G","<DEL>"]	[3304,430]	[0.884841992501339,0.11515800749866095]	[1457,20]	0.281568
	11:5521615	11:5521616-5523184	["T","<DEL>"]	[3192,542]	[0.8548473486877344,0.14515265131226568]	[1361,36]	0.545045
	11:5637323	11:5637324-5638915	["G","<DEL>"]	[3063,671]	[0.8202999464381361,0.17970005356186394]	[1247,51]	0.146595
	11:5760085	11:5760086-5762366	["T","<DEL>"]	[2301,1433]	[0.6162292447777182,0.3837707552222817]	[704,270]	0.642216
	11:5784501	11:5784502-5809377	["A","<DEL>"]	[2848,886]	[0.7627209426888055,0.23727905731119442]	[1090,109]	0.587111
	11:6881333	11:6881334-6881977	["A","<DEL>"]	[1799,1935]	[0.4817889662560257,0.5182110337439743]	[413,481]	0.0605777
	11:7134732	11:7134733-7136509	["C","<DEL>"]	[3440,294]	[0.9212640599892876,0.07873594001071238]	[1577,4]	0.0127696
	11:9323627	11:9323628-9324688	["C","<DEL>"]	[1663,2071]	[0.4453668987680771,0.5546331012319229]	[363,567]	0.497159
	11:9525775	11:9525776-9526797	["G","<DEL>"]	[1999,1735]	[0.5353508302088913,0.4646491697911087]	[521,389]	0.201048
	11:10260022	11:10260023-10261339	["A","<DEL>"]	[3499,235]	[0.937064809855383,0.06293519014461703]	[1639,7]	0.921592
	11:10292694	11:10292695-10293811	["G","<DEL>"]	[1581,2153]	[0.42340653454740224,0.5765934654525977]	[304,590]	0.0035608
	11:11379612	11:11379613-11381036	["T","<DEL>"]	[2724,1010]	[0.7295125870380289,0.2704874129619711]	[980,123]	0.120417
	11:11822978	11:11822979-11824636	["A","<DEL>"]	[3027,707]	[0.8106588109266203,0.18934118907337974]	[1225,65]	0.792074
	11:11875555	11:11875556-11876519	["G","<DEL>"]	[3140,594]	[0.8409212640599892,0.1590787359400107]	[1303,30]	0.00207159
	11:18097907	11:18097908-18100158	["T","<DEL>"]	[3434,300]	[0.9196572040707016,0.08034279592929834]	[1580,13]	0.6959
	11:20844541	11:20844542-20849966	["A","<DEL>"]	[3496,238]	[0.93626138189609,0.06373861810391002]	[1638,9]	0.497281
	11:26029428	11:26029429-26029664	["A","<DEL>"]	[1484,2250]	[0.39742903053026246,0.6025709694697375]	[273,656]	0.0355997
	11:27657255	11:27657256-27657589	["A","<DEL>"]	[1009,2725]	[0.27021960364220676,0.7297803963577932]	[156,1014]	0.0204438
	11:29007171	11:29007172-29012860	["A","<DEL>"]	[1311,2423]	[0.35109801821103376,0.6489019817889663]	[209,765]	0.0309418
	11:31393766	11:31393767-31397660	["A","<DEL>"]	[2313,1421]	[0.6194429566148902,0.3805570433851098]	[713,267]	0.74979
	11:32389253	11:32389254-32390663	["T","<DEL>"]	[2814,920]	[0.7536154258168184,0.24638457418318158]	[1065,118]	0.554131
	11:34728121	11:34728122-34728615	["A","<DEL>"]	[2863,871]	[0.7667380824852705,0.23326191751472952]	[1078,82]	0.0105632
	11:45429849	11:45429850-45431617	["C","<DEL>"]	[1742,1992]	[0.46652383502945904,0.533476164970541]	[397,522]	0.389899
	11:46161002	11:46161003-46162417	["T","<DEL>"]	[3035,699]	[0.8128012854847348,0.18719871451526512]	[1227,59]	0.342119
	11:47057584	11:47057585-47063712	["A","<DEL>"]	[2127,1607]	[0.5696304231387253,0.43036957686127475]	[604,344]	0.868841
	11:47526097	11:47526098-47527950	["C","<DEL>"]	[3517,217]	[0.9418853776111409,0.05811462238885913]	[1657,7]	0.597663
	11:48600859	11:48600860-48604284	["T","<DEL>"]	[1408,2326]	[0.37707552222817353,0.6229244777718265]	[273,732]	0.445326
	11:48695816	11:48695817-48696332	["A","<DEL>"]	[2983,751]	[0.7988752008569898,0.20112479914301018]	[1185,69]	0.368333
	11:48714026	11:48714027-48715053	["T","<DEL>"]	[2302,1432]	[0.6164970540974826,0.38350294590251743]	[711,276]	0.864067
	11:48734781	11:48734782-48736963	["T","<DEL>"]	[1541,2193]	[0.41269416175682916,0.5873058382431708]	[326,652]	0.431063
	11:48809954	11:48809955-48811328	["T","<DEL>"]	[3024,710]	[0.8098553829673273,0.19014461703267274]	[1217,60]	0.276183
	11:49116283	11:49116284-49119654	["T","<DEL>"]	[3539,195]	[0.9477771826459561,0.052222817354043924]	[1676,4]	0.725991
	11:49709787	11:49709788-49757730	["C","<DEL>"]	[3494,240]	[0.9357257632565613,0.06427423674343867]	[1632,5]	0.387648
	11:49759282	11:49759283-49760872	["C","<DEL>"]	[3355,379]	[0.8985002678093198,0.10149973219068023]	[1506,18]	0.849438
	11:50578911	11:50578912-50580884	["A","<DEL>"]	[3503,231]	[0.9381360471344403,0.06186395286555972]	[1641,5]	0.485795
	11:50640221	11:50640222-50641101	["G","<DEL>"]	[1881,1853]	[0.5037493304767006,0.49625066952329944]	[456,442]	0.100452
	11:51341182	11:51341183-51362894	["A","<DEL>"]	[1759,1975]	[0.4710765934654526,0.5289234065345474]	[414,522]	0.98148
	11:54885323	11:54885324-54892194	["T","<DEL>"]	[2956,778]	[0.791644349223353,0.20835565077664703]	[1164,75]	0.420151
	11:54888273	11:54888274-54890187	["A","<DEL>"]	[2911,823]	[0.7795929298339582,0.22040707016604177]	[1119,75]	0.033865
	11:54894950	11:54894951-54899783	["G","<DEL>"]	[3336,398]	[0.8934118907337976,0.10658810926620246]	[1494,25]	0.302414
	11:54951607	11:54951608-54982924	["C","<DEL>"]	[3273,461]	[0.8765399035886449,0.12346009641135512]	[1431,25]	0.487538
	11:55031590	11:55031591-55038554	["T","<DEL>"]	[3328,406]	[0.8912694161756829,0.10873058382431709]	[1486,25]	0.437996
	11:55364272	11:55364273-55443871	["C","<DEL>"]	[2777,957]	[0.7437064809855383,0.2562935190144617]	[1027,117]	0.524214
	11:56439762	11:56439763-56440405	["T","<DEL>"]	[3463,271]	[0.9274236743438672,0.07257632565613284]	[1596,0]	2.95597e-05
	11:58594178	11:58594179-58596035	["A","<DEL>"]	[2574,1160]	[0.6893411890733797,0.31065881092662023]	[864,157]	0.0119817
	11:58631754	11:58631755-58636570	["G","<DEL>"]	[3410,324]	[0.9132297803963578,0.0867702196036422]	[1560,17]	0.342513
	11:65642101	11:65642102-65643527	["T","<DEL>"]	[1274,2460]	[0.3411890733797536,0.6588109266202464]	[213,806]	0.661862
	11:66711557	11:66711558-66713365	["C","<DEL>"]	[2075,1659]	[0.5557043385109802,0.44429566148901983]	[592,384]	0.140038
	11:67642206	11:67642207-67644858	["C","<DEL>"]	[3442,292]	[0.9217996786288163,0.07820032137118371]	[1582,7]	0.172048
	11:68401371	11:68401372-68406654	["A","<DEL>"]	[3532,202]	[0.9459025174076058,0.05409748259239421]	[1671,6]	0.736329
	11:69400830	11:69400831-69401397	["T","<DEL>"]	[1455,2279]	[0.38966256025709695,0.610337439742903]	[250,662]	0.00121289
	11:69982538	11:69982539-69984505	["A","<DEL>"]	[3148,586]	[0.8430637386181039,0.1569362613818961]	[1320,39]	0.237969
	11:74024892	11:74024893-74027398	["C","<DEL>"]	[3179,555]	[0.851365827530798,0.14863417246920194]	[1351,39]	0.749396
	11:81500505	11:81500506-81521338	["A","<DEL>"]	[3419,315]	[0.9156400642742367,0.08435993572576325]	[1560,8]	0.115305
	11:81856404	11:81856405-81863347	["T","<DEL>"]	[3188,546]	[0.853776111408677,0.146223888591323]	[1345,24]	0.00250647
	11:86304216	11:86304217-86306575	["G","<DEL>"]	[3404,330]	[0.9116229244777718,0.08837707552222818]	[1549,12]	0.518568
	11:88964390	11:88964391-88965298	["G","<DEL>"]	[3320,414]	[0.8891269416175683,0.11087305838243171]	[1477,24]	0.769665
	11:88964477	11:88964478-88967937	["T","<DEL>"]	[3332,402]	[0.8923406534547402,0.10765934654525977]	[1488,23]	0.67369
	11:89495720	11:89495721-89507209	["T","<DEL>"]	[3329,405]	[0.8915372254954472,0.10846277450455276]	[1483,21]	0.857729
	11:90193693	11:90193694-90196013	["G","<DEL>"]	[3198,536]	[0.8564542046063203,0.1435457953936797]	[1363,32]	0.239616
	11:91370561	11:91370562-91371667	["A","<DEL>"]	[3287,447]	[0.8802892340653454,0.11971076593465453]	[1441,21]	0.207187
	11:92771872	11:92771873-92773333	["T","<DEL>"]	[3479,255]	[0.9317086234600964,0.0682913765399036]	[1622,10]	0.524673
	11:93021135	11:93021136-93022159	["A","<DEL>"]	[1956,1778]	[0.5238350294590252,0.47616497054097484]	[500,411]	0.255895
	11:96001908	11:96001909-96003411	["T","<DEL>"]	[3341,393]	[0.8947509373326191,0.10524906266738082]	[1490,16]	0.297043
	11:99185422	11:99185423-99186680	["A","<DEL>"]	[3288,446]	[0.8805570433851098,0.1194429566148902]	[1446,25]	0.783588
	11:101565763	11:101565764-101575231	["A","<DEL>"]	[2277,1457]	[0.6098018211033744,0.3901981788966256]	[674,264]	0.0489531
	11:103916430	11:103916431-103918376	["A","<DEL>"]	[3131,603]	[0.8385109801821103,0.16148901981788966]	[1321,57]	0.158833
	11:104267753	11:104267754-104273228	["T","<DEL>"]	[1154,2580]	[0.3090519550080343,0.6909480449919657]	[174,887]	0.645278
	11:106786232	11:106786233-106789578	["T","<DEL>"]	[2934,800]	[0.7857525441885378,0.21424745581146223]	[1156,89]	0.606594
	11:107783905	11:107783906-107788382	["A","<DEL>"]	[3031,703]	[0.8117300482056775,0.18826995179432243]	[1234,70]	0.520302
	11:120387609	11:120387610-120388404	["G","<DEL>"]	[3535,199]	[0.9467059453668988,0.05329405463310123]	[1671,3]	0.424724
	11:124775012	11:124775013-124778317	["T","<DEL>"]	[3429,305]	[0.9183181574718801,0.08168184252811998]	[1571,9]	0.316304
	11:127685487	11:127685488-127686106	["A","<DEL>"]	[3492,242]	[0.9351901446170326,0.06480985538296732]	[1625,0]	0.000276387
	11:127749532	11:127749533-127751597	["C","<DEL>"]	[3022,712]	[0.8093197643277986,0.19068023567220138]	[1215,60]	0.2454
	11:134362415	11:134362416-134365447	["A","<DEL>"]	[3452,282]	[0.9244777718264595,0.07552222817354044]	[1593,8]	0.456379
	11:134601975	11:134601976-134607665	["C","<DEL>"]	[3078,656]	[0.824317086234601,0.17568291376539905]	[1265,54]	0.603897
	11:134732895	11:134732896-134734112	["C","<DEL>"]	[3051,683]	[0.8170862346009641,0.1829137653990359]	[1239,55]	0.261855
	12:866803	12:866804-874786	["T","<DEL>"]	[3209,525]	[0.8594001071237279,0.1405998928762721]	[1377,35]	0.73784
	12:1864014	12:1864015-1864332	["T","<DEL>"]	[1725,2009]	[0.4619710765934655,0.5380289234065345]	[377,519]	0.0479212
	12:2241044	12:2241045-2257859	["C","<DEL>"]	[3511,223]	[0.9402785216925549,0.0597214783074451]	[1651,7]	0.757447
	12:5221805	12:5221806-5223472	["G","<DEL>"]	[3318,416]	[0.8885913229780397,0.11140867702196036]	[1476,25]	0.599334
	12:6254571	12:6254572-6260699	["T","<DEL>"]	[3516,218]	[0.9416175682913765,0.05838243170862346]	[1654,5]	0.754104
	12:7822687	12:7822688-7824434	["C","<DEL>"]	[3046,688]	[0.8157471880021425,0.18425281199785754]	[1230,51]	0.0592397
	12:9559104	12:9559105-9561235	["C","<DEL>"]	[3394,340]	[0.9089448312801286,0.09105516871987145]	[1548,21]	0.107402
	12:9559255	12:9559256-9560490	["A","<DEL>"]	[3454,280]	[0.9250133904659882,0.07498660953401179]	[1607,20]	0.00296584
	12:11068048	12:11068049-11068302	["G","<DEL>"]	[1550,2184]	[0.4151044456347081,0.584895554365292]	[330,647]	0.4319
	12:12026394	12:12026395-12027166	["A","<DEL>"]	[2175,1559]	[0.5824852704874129,0.41751472951258706]	[626,318]	0.490438
	12:12252765	12:12252766-12254734	["A","<DEL>"]	[3470,264]	[0.9292983395822174,0.07070166041778254]	[1608,5]	0.133722
	12:12253354	12:12253355-12254212	["A","<DEL>"]	[3508,226]	[0.9394750937332619,0.06052490626673808]	[1653,12]	0.0316266
	12:13725864	12:13725865-13726596	["A","<DEL>"]	[3408,326]	[0.9126941617568292,0.08730583824317087]	[1544,3]	0.000298526
	12:14052297	12:14052298-14052812	["G","<DEL>"]	[2599,1135]	[0.696036422067488,0.30396357793251205]	[868,136]	5.69852e-05
	12:16018665	12:16018666-16021661	["C","<DEL>"]	[3427,307]	[0.9177825388323514,0.08221746116764864]	[1570,10]	0.49068
	12:16420117	12:16420118-16421294	["T","<DEL>"]	[2163,1571]	[0.579271558650241,0.42072844134975895]	[619,323]	0.491374
	12:17444833	12:17444834-17445942	["T","<DEL>"]	[1583,2151]	[0.4239421531869309,0.576057846813069]	[311,595]	0.0215994
	12:23939524	12:23939525-23940088	["G","<DEL>"]	[2927,807]	[0.7838778789501875,0.21612212104981254]	[1120,60]	0.000144203
	12:24460429	12:24460430-24460717	["A","<DEL>"]	[962,2772]	[0.25763256561328335,0.7423674343867167]	[154,1059]	0.000311759
	12:24940896	12:24940897-24941650	["A","<DEL>"]	[3220,514]	[0.8623460096411355,0.1376539903588645]	[1385,32]	0.526916
	12:29844298	12:29844299-29846373	["C","<DEL>"]	[3220,514]	[0.8623460096411355,0.1376539903588645]	[1373,20]	0.00204928
	12:30237228	12:30237229-30243584	["C","<DEL>"]	[3375,359]	[0.9038564542046064,0.09614354579539368]	[1524,16]	0.842151
	12:30371314	12:30371315-30371743	["A","<DEL>"]	[1450,2284]	[0.38832351365827533,0.6116764863417247]	[272,689]	0.367708
	12:30478283	12:30478284-30480994	["T","<DEL>"]	[2357,1377]	[0.6312265666845206,0.3687734333154794]	[741,251]	0.784644
	12:30508193	12:30508194-30508639	["G","<DEL>"]	[3220,514]	[0.8623460096411355,0.1376539903588645]	[1382,29]	0.223272
	12:30918301	12:30918302-30918786	["G","<DEL>"]	[2576,1158]	[0.6898768077129084,0.31012319228709156]	[849,140]	1.66296e-05
	12:31952217	12:31952218-31954542	["C","<DEL>"]	[3325,409]	[0.8904659882163899,0.10953401178361007]	[1481,23]	0.859229
	12:33296556	12:33296557-33307369	["T","<DEL>"]	[2876,858]	[0.7702196036422068,0.22978039635779324]	[1108,99]	0.921928
	12:33715105	12:33715106-33716983	["C","<DEL>"]	[2887,847]	[0.7731655061596143,0.22683449384038565]	[1087,67]	8.32551e-05
	12:33824088	12:33824089-33824595	["G","<DEL>"]	[2914,820]	[0.7803963577932512,0.2196036422067488]	[1120,73]	0.0198208
	12:37991184	12:37991185-37994597	["T","<DEL>"]	[2318,1416]	[0.6207820032137118,0.37921799678628815]	[710,259]	0.363391
	12:43020178	12:43020179-43027466	["T","<DEL>"]	[3472,262]	[0.9298339582217461,0.07016604177825388]	[1614,9]	0.929369
	12:45903140	12:45903141-45909953	["G","<DEL>"]	[1425,2309]	[0.3816282806641671,0.6183717193358329]	[275,717]	0.750051
	12:48708582	12:48708583-48710861	["G","<DEL>"]	[2532,1202]	[0.678093197643278,0.32190680235672203]	[860,195]	0.852884
	12:48910508	12:48910509-48911285	["C","<DEL>"]	[3488,246]	[0.9341189073379753,0.06588109266202463]	[1621,0]	0.000337481
	12:52395073	12:52395074-52395864	["G","<DEL>"]	[2747,987]	[0.7356722013926085,0.26432779860739153]	[992,112]	0.0298743
	12:53086337	12:53086338-53087708	["T","<DEL>"]	[3436,298]	[0.9201928227102303,0.07980717728976969]	[1578,9]	0.387078
	12:53375603	12:53375604-53378677	["A","<DEL>"]	[3446,288]	[0.9228709159078736,0.0771290840921264]	[1594,15]	0.166893
	12:59935835	12:59935836-59946544	["A","<DEL>"]	[2980,754]	[0.7980717728976968,0.20192822710230315]	[1187,74]	0.801782
	12:60521819	12:60521820-60525030	["A","<DEL>"]	[1853,1881]	[0.49625066952329944,0.5037493304767006]	[440,454]	0.0675791
	12:62393963	12:62393964-62394498	["A","<DEL>"]	[3176,558]	[0.850562399571505,0.1494376004284949]	[1334,25]	0.00162007
	12:69255743	12:69255744-69256522	["G","<DEL>"]	[2928,806]	[0.7841456882699518,0.2158543117300482]	[1140,79]	0.289584
	12:70872255	12:70872256-70878230	["T","<DEL>"]	[3219,515]	[0.8620782003213712,0.1379217996786288]	[1389,37]	0.733693
	12:71602362	12:71602363-71604475	["G","<DEL>"]	[1729,2005]	[0.46304231387252276,0.5369576861274772]	[361,499]	0.000258188
	12:72189145	12:72189146-72190589	["T","<DEL>"]	[3093,641]	[0.8283342260310659,0.17166577396893412]	[1283,57]	0.714477
	12:82139711	12:82139712-82144329	["T","<DEL>"]	[2969,765]	[0.7951258703802893,0.20487412961971077]	[1177,75]	0.64459
	12:86426102	12:86426103-86432918	["T","<DEL>"]	[3382,352]	[0.9057311194429566,0.09426888055704338]	[1534,19]	0.456324
	12:93504278	12:93504279-93505396	["A","<DEL>"]	[3433,301]	[0.9193893947509373,0.08061060524906266]	[1576,10]	0.585278
	12:95244016	12:95244017-95244442	["T","<DEL>"]	[1047,2687]	[0.2803963577932512,0.7196036422067488]	[147,967]	0.977155
	12:96010426	12:96010427-96012405	["G","<DEL>"]	[2669,1065]	[0.7147830744509909,0.2852169255490091]	[947,145]	0.443779
	12:98231364	12:98231365-98232539	["A","<DEL>"]	[3517,217]	[0.9418853776111409,0.05811462238885913]	[1650,0]	0.00165657
	12:98669915	12:98669916-98672082	["A","<DEL>"]	[2776,958]	[0.7434386716657739,0.256561328334226]	[1024,115]	0.347312
	12:98955384	12:98955385-98959018	["A","<DEL>"]	[3516,218]	[0.9416175682913765,0.05838243170862346]	[1657,8]	0.463378
	12:99793940	12:99793941-99802782	["T","<DEL>"]	[3206,528]	[0.8585966791644349,0.1414033208355651]	[1373,34]	0.536259
	12:100288323	12:100288324-100291768	["T","<DEL>"]	[3486,248]	[0.9335832886984468,0.0664167113015533]	[1630,11]	0.226132
	12:102102392	12:102102393-102107101	["T","<DEL>"]	[3241,493]	[0.8679700053561864,0.1320299946438136]	[1406,32]	0.959771
	12:104846705	12:104846706-104847967	["A","<DEL>"]	[3533,201]	[0.9461703267273701,0.053829673272629885]	[1674,8]	0.208762
	12:111976296	12:111976297-111979993	["A","<DEL>"]	[3388,346]	[0.9073379753615426,0.09266202463845742]	[1536,15]	0.836644
	12:112296397	12:112296398-112297134	["G","<DEL>"]	[3360,374]	[0.8998393144081414,0.1001606855918586]	[1507,14]	0.223493
	12:113019439	12:113019440-113020547	["A","<DEL>"]	[3389,345]	[0.9076057846813069,0.09239421531869309]	[1536,14]	0.629806
	12:117086868	12:117086869-117088210	["C","<DEL>"]	[3180,554]	[0.8516336368505624,0.1483663631494376]	[1351,38]	0.614876
	12:117640923	12:117640924-117643595	["T","<DEL>"]	[3014,720]	[0.807177289769684,0.19282271023031602]	[1217,70]	0.911309
	12:129230016	12:129230017-129233134	["T","<DEL>"]	[3542,192]	[0.948580610605249,0.051419389394750936]	[1679,4]	0.722772
	12:131131935	12:131131936-131133872	["T","<DEL>"]	[2907,827]	[0.7785216925549009,0.22147830744509908]	[1113,73]	0.0118029
	13:19369548	13:19369549-19376245	["C","<DEL>"]	[3171,563]	[0.8492233529726835,0.15077664702731655]	[1350,46]	0.498322
	13:20825467	13:20825468-20828807	["C","<DEL>"]	[3236,498]	[0.8666309587573647,0.13336904124263524]	[1398,29]	0.453484
	13:23632431	13:23632432-23637232	["G","<DEL>"]	[2682,1052]	[0.7182645956079271,0.28173540439207284]	[943,128]	0.0205609
	13:27050040	13:27050041-27052189	["G","<DEL>"]	[2134,1600]	[0.5715050883770755,0.42849491162292447]	[600,333]	0.357038
	13:27050232	13:27050233-27051844	["G","<DEL>"]	[2148,1586]	[0.5752544188537762,0.4247455811462239]	[615,334]	0.794589
	13:28268128	13:28268129-28269064	["T","<DEL>"]	[2961,773]	[0.7929833958221746,0.2070166041778254]	[1165,71]	0.217623
	13:32532645	13:32532646-32538796	["G","<DEL>"]	[3486,248]	[0.9335832886984468,0.0664167113015533]	[1624,5]	0.306136
	13:34135679	13:34135680-34144937	["G","<DEL>"]	[3326,408]	[0.8907337975361542,0.10926620246384575]	[1475,16]	0.137216
	13:35558623	13:35558624-35564885	["C","<DEL>"]	[3495,239]	[0.9359935725763256,0.06400642742367435]	[1636,8]	0.772275
	13:37414460	13:37414461-37414792	["T","<DEL>"]	[936,2798]	[0.25066952329941083,0.7493304767005892]	[151,1082]	4.02399e-05
	13:38048418	13:38048419-38049309	["A","<DEL>"]	[3226,508]	[0.8639528655597215,0.13604713444027852]	[1388,29]	0.301641
	13:38071931	13:38071932-38085589	["A","<DEL>"]	[2412,1322]	[0.6459560792715586,0.3540439207284414]	[762,217]	0.0902007
	13:39057319	13:39057320-39060203	["A","<DEL>"]	[1357,2377]	[0.36341724692019284,0.6365827530798072]	[265,775]	0.0608254
	13:39934170	13:39934171-39935432	["T","<DEL>"]	[1449,2285]	[0.388055704338511,0.611944295661489]	[273,691]	0.421712
	13:43053208	13:43053209-43053949	["G","<DEL>"]	[2810,924]	[0.7525441885377611,0.24745581146223888]	[1041,98]	0.0434345
	13:45042395	13:45042396-45043143	["C","<DEL>"]	[3345,389]	[0.8958221746116765,0.10417782538832351]	[1486,8]	0.00093383
	13:47034696	13:47034697-47038281	["C","<DEL>"]	[3046,688]	[0.8157471880021425,0.18425281199785754]	[1258,79]	0.0152785
	13:49533355	13:49533356-49536572	["G","<DEL>"]	[2226,1508]	[0.5961435457953936,0.4038564542046063]	[661,302]	0.82886
	13:51069347	13:51069348-51075081	["G","<DEL>"]	[983,2751]	[0.26325656132833425,0.7367434386716658]	[130,1014]	0.928746
	13:54234767	13:54234768-54240249	["T","<DEL>"]	[3521,213]	[0.9429566148901982,0.05704338510980182]	[1657,3]	0.236388
	13:55941183	13:55941184-55941472	["C","<DEL>"]	[968,2766]	[0.2592394215318693,0.7407605784681307]	[133,1032]	0.350571
	13:57752534	13:57752535-57788863	["C","<DEL>"]	[3308,426]	[0.8859132297803963,0.11408677021960364]	[1466,25]	0.775122
	13:57755573	13:57755574-57756673	["A","<DEL>"]	[3315,419]	[0.8877878950187467,0.11221210498125335]	[1474,26]	0.523346
	13:57758686	13:57758687-57771312	["A","<DEL>"]	[3280,454]	[0.8784145688269952,0.12158543117300483]	[1438,25]	0.626297
	13:57775285	13:57775286-57781590	["T","<DEL>"]	[3277,457]	[0.8776111408677022,0.1223888591322978]	[1435,25]	0.55399
	13:58589150	13:58589151-58599796	["A","<DEL>"]	[3535,199]	[0.9467059453668988,0.05329405463310123]	[1677,9]	0.081553
	13:64224622	13:64224623-64237588	["A","<DEL>"]	[3504,230]	[0.9384038564542047,0.061596143545795394]	[1643,6]	0.764188
	13:65352172	13:65352173-65353701	["A","<DEL>"]	[3378,356]	[0.9046598821638993,0.09534011783610069]	[1518,7]	0.00565307
	13:65637810	13:65637811-65638213	["A","<DEL>"]	[1184,2550]	[0.31708623460096413,0.6829137653990359]	[171,854]	0.0735327
	13:68936895	13:68936896-68937264	["A","<DEL>"]	[1102,2632]	[0.29512587038028926,0.7048741296197107]	[161,926]	0.889499
	13:69244705	13:69244706-69268747	["A","<DEL>"]	[3467,267]	[0.9284949116229245,0.07150508837707552]	[1605,5]	0.138256
	13:71123850	13:71123851-71124535	["G","<DEL>"]	[3518,216]	[0.9421531869309052,0.0578468130690948]	[1651,0]	0.00160159
	13:72477265	13:72477266-72480580	["C","<DEL>"]	[1569,2165]	[0.42019282271023034,0.5798071772897697]	[306,604]	0.0241261
	13:72807626	13:72807627-72812366	["G","<DEL>"]	[3475,259]	[0.9306373861810391,0.0693626138189609]	[1618,10]	0.65501
	13:72843043	13:72843044-72846922	["C","<DEL>"]	[1106,2628]	[0.29619710765934654,0.7038028923406534]	[154,915]	0.279327
	13:78997587	13:78997588-78998742	["A","<DEL>"]	[2846,888]	[0.762185324049277,0.2378146759507231]	[1068,89]	0.0324942
	13:83165920	13:83165921-83172219	["C","<DEL>"]	[2896,838]	[0.7755757900374933,0.2244242099625067]	[1103,74]	0.00705227
	13:90862856	13:90862857-90864808	["T","<DEL>"]	[1862,1872]	[0.4986609534011784,0.5013390465988217]	[483,488]	0.0827176
	13:93056829	13:93056830-93057465	["T","<DEL>"]	[3525,209]	[0.9440278521692554,0.05597214783074451]	[1658,0]	0.0024753
	13:99254191	13:99254192-99258507	["A","<DEL>"]	[2656,1078]	[0.7113015532940546,0.28869844670594536]	[957,168]	0.151022
	13:101894101	13:101894102-101896426	["A","<DEL>"]	[1712,2022]	[0.4584895554365292,0.5415104445634709]	[384,539]	0.442084
	13:104883055	13:104883056-104883859	["C","<DEL>"]	[3543,191]	[0.9488484199250133,0.05115158007498661]	[1680,4]	0.906751
	13:108560530	13:108560531-108561488	["G","<DEL>"]	[3175,559]	[0.8502945902517408,0.14970540974825924]	[1346,38]	0.495985
	13:108947027	13:108947028-108951805	["T","<DEL>"]	[3045,689]	[0.8154793786823782,0.18452062131762184]	[1219,41]	0.00033454
	13:109361750	13:109361751-109362438	["A","<DEL>"]	[2535,1199]	[0.678896625602571,0.32110337439742903]	[842,174]	0.0527622
	13:111587239	13:111587240-111588956	["A","<DEL>"]	[3511,223]	[0.9402785216925549,0.0597214783074451]	[1652,8]	0.470447
	14:21952622	14:21952623-21954667	["C","<DEL>"]	[1778,1956]	[0.47616497054097484,0.5238350294590252]	[411,500]	0.255895
	14:22774830	14:22774831-22775365	["T","<DEL>"]	[2948,786]	[0.7895018746652384,0.21049812533476164]	[1161,80]	0.754373
	14:22881668	14:22881669-22882263	["A","<DEL>"]	[1021,2713]	[0.27343331547937866,0.7265666845206213]	[139,985]	0.976795
	14:23922251	14:23922252-23922649	["T","<DEL>"]	[839,2895]	[0.22469201928227103,0.775307980717729]	[120,1148]	0.000779543
	14:25262312	14:25262313-25263149	["T","<DEL>"]	[3352,382]	[0.8976968398500268,0.10230316014997322]	[1495,10]	0.0136
	14:26283861	14:26283862-26284814	["T","<DEL>"]	[2992,742]	[0.8012854847348688,0.19871451526513123]	[1180,55]	0.00637286
	14:26590944	14:26590945-26592412	["T","<DEL>"]	[3085,649]	[0.8261917514729512,0.17380824852704874]	[1257,39]	0.00415416
	14:32953068	14:32953069-32954317	["G","<DEL>"]	[1650,2084]	[0.4418853776111409,0.5581146223888591]	[327,544]	0.000473015
	14:32953307	14:32953308-32954345	["G","<DEL>"]	[1626,2108]	[0.435457953936797,0.564542046063203]	[350,591]	0.724213
	14:34514024	14:34514025-34514834	["T","<DEL>"]	[3040,694]	[0.8141403320835565,0.18585966791644348]	[1241,68]	0.566592
	14:35428651	14:35428652-35432298	["T","<DEL>"]	[3273,461]	[0.8765399035886449,0.12346009641135512]	[1444,38]	0.0478121
	14:35605654	14:35605655-35615108	["T","<DEL>"]	[3057,677]	[0.8186930905195501,0.18130690948044992]	[1252,62]	0.907054
	14:38133132	14:38133133-38137824	["T","<DEL>"]	[3412,322]	[0.9137653990358865,0.08623460096411355]	[1557,12]	0.60831
	14:39004517	14:39004518-39005028	["A","<DEL>"]	[2771,963]	[0.7420996250669524,0.2579003749330477]	[1005,101]	0.00490608
	14:40609826	14:40609827-40617662	["T","<DEL>"]	[1890,1844]	[0.5061596143545796,0.4938403856454205]	[474,451]	0.694081
	14:41609280	14:41609281-41669660	["T","<DEL>"]	[2951,783]	[0.7903053026245314,0.20969469737546867]	[1158,74]	0.279513
	14:42987509	14:42987510-42992953	["C","<DEL>"]	[3121,613]	[0.835832886984467,0.16416711301553294]	[1287,33]	0.00268737
	14:51408873	14:51408874-51409567	["C","<DEL>"]	[2756,978]	[0.7380824852704874,0.2619175147295126]	[984,95]	6.69585e-05
	14:54710348	14:54710349-54713686	["G","<DEL>"]	[2576,1158]	[0.6898768077129084,0.31012319228709156]	[889,180]	0.935375
	14:55751164	14:55751165-55752030	["A","<DEL>"]	[3438,296]	[0.920728441349759,0.07927155865024103]	[1583,12]	0.812226
	14:60341397	14:60341398-60343243	["T","<DEL>"]	[2898,836]	[0.776111408677022,0.22388859132297803]	[1117,86]	0.334614
	14:61058044	14:61058045-61059498	["C","<DEL>"]	[2914,820]	[0.7803963577932512,0.2196036422067488]	[1127,80]	0.188209
	14:65606345	14:65606346-65608106	["C","<DEL>"]	[2423,1311]	[0.6489019817889663,0.35109801821103376]	[789,233]	0.741483
	14:70016976	14:70016977-70022505	["A","<DEL>"]	[3155,579]	[0.8449384038564542,0.15506159614354578]	[1335,47]	0.69147
	14:70687819	14:70687820-70689467	["C","<DEL>"]	[3353,381]	[0.8979646491697911,0.10203535083020888]	[1506,20]	0.85022
	14:73526830	14:73526831-73531929	["T","<DEL>"]	[3509,225]	[0.9397429030530262,0.06025709694697375]	[1649,7]	0.759343
	14:73545763	14:73545764-73546946	["C","<DEL>"]	[3395,339]	[0.9092126405998929,0.09078735940010713]	[1543,15]	0.944068
	14:76813775	14:76813776-76814214	["T","<DEL>"]	[1648,2086]	[0.4413497589716122,0.5586502410283878]	[354,573]	0.360383
	14:78295142	14:78295143-78297100	["T","<DEL>"]	[3496,238]	[0.93626138189609,0.06373861810391002]	[1638,9]	0.497281
	14:80106295	14:80106296-80115057	["C","<DEL>"]	[2391,1343]	[0.6403320835565077,0.3596679164434922]	[754,230]	0.258504
	14:81878207	14:81878208-81880619	["A","<DEL>"]	[3358,376]	[0.8993036957686128,0.10069630423138726]	[1509,18]	0.848231
	14:82499101	14:82499102-82503337	["T","<DEL>"]	[1464,2270]	[0.3920728441349759,0.6079271558650241]	[279,682]	0.451978
	14:83337504	14:83337505-83339208	["A","<DEL>"]	[3493,241]	[0.935457953936797,0.064542046063203]	[1633,7]	0.924164
	14:83435151	14:83435152-83437035	["T","<DEL>"]	[3286,448]	[0.8800214247455811,0.11997857525441885]	[1432,13]	0.00115506
	14:85297008	14:85297009-85302076	["T","<DEL>"]	[2673,1061]	[0.7158543117300482,0.2841456882699518]	[961,155]	0.629003
	14:98783995	14:98783996-98785096	["G","<DEL>"]	[1935,1799]	[0.5182110337439743,0.4817889662560257]	[460,392]	0.000131011
	14:99503884	14:99503885-99505331	["G","<DEL>"]	[3344,390]	[0.8955543652919121,0.10444563470808785]	[1507,30]	0.0216424
	14:106907604	14:106907605-106912445	["C","<DEL>"]	[3064,670]	[0.8205677557579004,0.17943224424209964]	[1250,53]	0.289134
	14:107174453	14:107174454-107174868	["A","<DEL>"]	[1451,2283]	[0.3885913229780396,0.6114086770219603]	[242,658]	0.000107277
	15:24690413	15:24690414-24695827	["T","<DEL>"]	[3240,494]	[0.8677021960364221,0.13229780396357793]	[1404,31]	0.801357
	15:25116946	15:25116947-25118696	["G","<DEL>"]	[2079,1655]	[0.5567755757900374,0.4432244242099625]	[545,333]	0.00155012
	15:25931382	15:25931383-25932394	["G","<DEL>"]	[2457,1277]	[0.6580074986609534,0.3419925013390466]	[796,206]	0.207914
	15:34701991	15:34701992-34853436	["T","<DEL>"]	[3421,313]	[0.9161756829137654,0.0838243170862346]	[1568,14]	0.706743
	15:34802605	15:34802606-34810884	["A","<DEL>"]	[3410,324]	[0.9132297803963578,0.0867702196036422]	[1560,17]	0.342513
	15:35530969	15:35530970-35535739	["T","<DEL>"]	[3172,562]	[0.8494911622924478,0.15050883770755222]	[1346,41]	0.892299
	15:36160132	15:36160133-36162219	["T","<DEL>"]	[3238,496]	[0.8671665773968934,0.1328334226031066]	[1396,25]	0.119432
	15:39372344	15:39372345-39373536	["G","<DEL>"]	[1956,1778]	[0.5238350294590252,0.47616497054097484]	[475,386]	0.00054731
	15:39744394	15:39744395-39744858	["A","<DEL>"]	[1023,2711]	[0.2739689341189073,0.7260310658810927]	[139,983]	0.930538
	15:44137048	15:44137049-44138863	["C","<DEL>"]	[3396,338]	[0.9094804499196572,0.09051955008034279]	[1548,19]	0.292492
	15:54199920	15:54199921-54203166	["A","<DEL>"]	[3046,688]	[0.8157471880021425,0.18425281199785754]	[1231,52]	0.0832393
	15:55655445	15:55655446-55657085	["A","<DEL>"]	[3494,240]	[0.9357257632565613,0.06427423674343867]	[1632,5]	0.387648
	15:56789876	15:56789877-56801009	["T","<DEL>"]	[3529,205]	[0.9450990894483128,0.0549009105516872]	[1667,5]	0.911129
	15:62706092	15:62706093-62707796	["T","<DEL>"]	[3206,528]	[0.8585966791644349,0.1414033208355651]	[1365,26]	0.0318376
	15:65816036	15:65816037-65819270	["A","<DEL>"]	[3092,642]	[0.8280664167113015,0.17193358328869845]	[1273,48]	0.27318
	15:66877657	15:66877658-66878427	["T","<DEL>"]	[2683,1051]	[0.7185324049276914,0.2814675950723085]	[929,113]	5.34439e-05
	15:71708611	15:71708612-71713688	["G","<DEL>"]	[1757,1977]	[0.47054097482592394,0.5294590251740761]	[407,517]	0.561679
	15:71881555	15:71881556-71882984	["G","<DEL>"]	[2523,1211]	[0.675682913765399,0.324317086234601]	[825,169]	0.00399669
	15:72385980	15:72385981-72388175	["C","<DEL>"]	[948,2786]	[0.25388323513658273,0.7461167648634173]	[116,1035]	0.603859
	15:76884598	15:76884599-76896942	["T","<DEL>"]	[1877,1857]	[0.5026780931976432,0.4973219068023567]	[482,472]	0.342889
	15:77330787	15:77330788-77332760	["G","<DEL>"]	[1224,2510]	[0.3277986073915372,0.6722013926084628]	[234,877]	0.000475116
	15:77851947	15:77851948-77853175	["G","<DEL>"]	[3373,361]	[0.9033208355650777,0.09667916443492233]	[1530,24]	0.0732911
	15:78008469	15:78008470-78012593	["A","<DEL>"]	[3470,264]	[0.9292983395822174,0.07070166041778254]	[1623,20]	0.000444298
	15:84541410	15:84541411-84543858	["A","<DEL>"]	[3252,482]	[0.870915907873594,0.129084092126406]	[1414,29]	0.719004
	15:86057003	15:86057004-86059206	["C","<DEL>"]	[2973,761]	[0.7961971076593466,0.20380289234065346]	[1184,78]	0.914883
	15:91981605	15:91981606-91983367	["T","<DEL>"]	[1933,1801]	[0.5176754151044456,0.48232458489555435]	[510,444]	0.366343
	15:92674573	15:92674574-92677071	["A","<DEL>"]	[3105,629]	[0.8315479378682378,0.1684520621317622]	[1285,47]	0.34245
	15:98817018	15:98817019-98817425	["T","<DEL>"]	[1922,1812]	[0.514729512587038,0.48527048741296197]	[462,407]	0.00241648
	15:98842303	15:98842304-98843828	["A","<DEL>"]	[3207,527]	[0.8588644884841993,0.14113551151580075]	[1377,37]	0.961944
	15:98900028	15:98900029-98900678	["C","<DEL>"]	[2013,1721]	[0.5391001606855919,0.46089983931440814]	[510,364]	0.00267198
	15:99574477	15:99574478-99575661	["T","<DEL>"]	[1196,2538]	[0.32029994643813603,0.6797000535618639]	[207,878]	0.0942282
	15:99656603	15:99656604-99657402	["T","<DEL>"]	[2979,755]	[0.7978039635779325,0.2021960364220675]	[1183,71]	0.451749
	15:100416650	15:100416651-100423251	["G","<DEL>"]	[2861,873]	[0.7662024638457419,0.23379753615425816]	[1104,110]	0.286806
	15:101341461	15:101341462-101342393	["G","<DEL>"]	[3503,231]	[0.9381360471344403,0.06186395286555972]	[1641,5]	0.485795
	16:8688151	16:8688152-8689583	["C","<DEL>"]	[3536,198]	[0.9469737546866631,0.053026245313336905]	[1672,3]	0.421503
	16:8755246	16:8755247-8756879	["G","<DEL>"]	[3196,538]	[0.8559185859667916,0.14408141403320834]	[1372,43]	0.426019
	16:11683735	16:11683736-11685292	["C","<DEL>"]	[2520,1214]	[0.674879485806106,0.32512051419389393]	[849,196]	0.895164
	16:13294458	16:13294459-13296505	["A","<DEL>"]	[2705,1029]	[0.7244242099625067,0.27557579003749333]	[969,131]	0.212923
	16:19945538	16:19945539-19967603	["T","<DEL>"]	[3215,519]	[0.8610069630423138,0.13899303695768614]	[1397,49]	0.0134414
	16:23047760	16:23047761-23049538	["A","<DEL>"]	[1176,2558]	[0.3149437600428495,0.6850562399571505]	[173,864]	0.189123
	16:23760329	16:23760330-23762242	["T","<DEL>"]	[2841,893]	[0.7608462774504553,0.23915372254954473]	[1081,107]	0.97468
	16:25340093	16:25340094-25343144	["C","<DEL>"]	[1111,2623]	[0.2975361542581682,0.7024638457418318]	[172,928]	0.45511
	16:25639365	16:25639366-25640161	["C","<DEL>"]	[2956,778]	[0.791644349223353,0.20835565077664703]	[1164,75]	0.420151
	16:48508956	16:48508957-48511508	["T","<DEL>"]	[2009,1725]	[0.5380289234065345,0.4619710765934655]	[520,378]	0.0594367
	16:52412384	16:52412385-52414955	["G","<DEL>"]	[3276,458]	[0.8773433315479379,0.12265666845206213]	[1440,31]	0.484975
	16:57326359	16:57326360-57328153	["A","<DEL>"]	[2603,1131]	[0.6971076593465453,0.3028923406534547]	[901,165]	0.493598
	16:57725389	16:57725390-57727852	["A","<DEL>"]	[2933,801]	[0.7854847348687735,0.21451526513122657]	[1158,92]	0.390961
	16:58647149	16:58647150-58650297	["G","<DEL>"]	[2007,1727]	[0.5374933047670059,0.4625066952329941]	[542,402]	0.798026
	16:58673813	16:58673814-58677354	["A","<DEL>"]	[3161,573]	[0.8465452597750401,0.15345474022495983]	[1339,45]	0.824005
	16:62544319	16:62544320-62550683	["A","<DEL>"]	[3506,228]	[0.9389394750937332,0.06106052490626674]	[1643,4]	0.26679
	16:76539135	16:76539136-76544024	["T","<DEL>"]	[1144,2590]	[0.306373861810391,0.693626138189609]	[191,914]	0.0863998
	16:77090638	16:77090639-77092861	["T","<DEL>"]	[2922,812]	[0.7825388323513658,0.21746116764863418]	[1131,76]	0.0957898
	16:78171620	16:78171621-78172390	["T","<DEL>"]	[3516,218]	[0.9416175682913765,0.05838243170862346]	[1654,5]	0.754104
	16:78371624	16:78371625-78384915	["T","<DEL>"]	[1889,1845]	[0.5058918050348152,0.49410819496518477]	[480,458]	0.835056
	16:78876643	16:78876644-78877584	["G","<DEL>"]	[3395,339]	[0.9092126405998929,0.09078735940010713]	[1541,13]	0.52915
	16:80976494	16:80976495-80983289	["G","<DEL>"]	[3422,312]	[0.9164434922335297,0.08355650776647028]	[1568,13]	0.94003
	16:81173812	16:81173813-81174327	["G","<DEL>"]	[1106,2628]	[0.29619710765934654,0.7038028923406534]	[185,946]	0.0183098
	16:84501301	16:84501302-84503963	["T","<DEL>"]	[2963,771]	[0.7935190144617033,0.20648098553829675]	[1180,84]	0.502626
	16:85149515	16:85149516-85150104	["C","<DEL>"]	[1361,2373]	[0.3644884841992501,0.6355115158007498]	[261,767]	0.185778
	16:85302469	16:85302470-85304414	["T","<DEL>"]	[3256,478]	[0.8719871451526513,0.1280128548473487]	[1412,23]	0.133132
	16:88112722	16:88112723-88115656	["C","<DEL>"]	[2874,860]	[0.7696839850026781,0.2303160149973219]	[1110,103]	0.579273
	16:88862635	16:88862636-88863605	["A","<DEL>"]	[2868,866]	[0.7680771290840921,0.23192287091590788]	[1097,96]	0.581112
	16:89896055	16:89896056-89898394	["G","<DEL>"]	[3388,346]	[0.9073379753615426,0.09266202463845742]	[1534,13]	0.449535
	17:193773	17:193774-197047	["A","<DEL>"]	[2422,1312]	[0.648634172469202,0.3513658275307981]	[788,233]	0.780166
	17:723659	17:723660-724899	["G","<DEL>"]	[1497,2237]	[0.4009105516871987,0.5990894483128013]	[311,681]	0.278639
	17:801599	17:801600-802276	["A","<DEL>"]	[804,2930]	[0.21531869309051954,0.7846813069094805]	[111,1174]	0.000877591
	17:801640	17:801641-802420	["C","<DEL>"]	[789,2945]	[0.21130155329405464,0.7886984467059454]	[92,1170]	0.224541
	17:1146294	17:1146295-1147640	["A","<DEL>"]	[2932,802]	[0.7852169255490091,0.2147830744509909]	[1167,102]	0.0306285
	17:2719932	17:2719933-2721216	["T","<DEL>"]	[1857,1877]	[0.4973219068023567,0.5026780931976432]	[485,495]	0.0314138
	17:3734680	17:3734681-3735741	["C","<DEL>"]	[1868,1866]	[0.5002678093197643,0.49973219068023567]	[452,451]	0.158202
	17:6988677	17:6988678-6989921	["G","<DEL>"]	[3487,247]	[0.933851098018211,0.06614890198178897]	[1630,10]	0.399135
	17:7264581	17:7264582-7265954	["C","<DEL>"]	[3067,667]	[0.8213711837171933,0.17862881628280664]	[1247,47]	0.0443258
	17:7336428	17:7336429-7337726	["T","<DEL>"]	[3451,283]	[0.9242099625066952,0.07579003749330476]	[1596,12]	0.563561
	17:8246598	17:8246599-8247993	["T","<DEL>"]	[2433,1301]	[0.6515800749866095,0.3484199250133905]	[777,211]	0.108573
	17:11411697	17:11411698-11412314	["C","<DEL>"]	[2756,978]	[0.7380824852704874,0.2619175147295126]	[991,102]	0.00165914
	17:13531699	17:13531700-13532736	["T","<DEL>"]	[3117,617]	[0.8347616497054098,0.16523835029459025]	[1302,52]	0.834068
	17:14189910	17:14189911-14191557	["T","<DEL>"]	[859,2875]	[0.23004820567755757,0.7699517943224424]	[98,1106]	0.921998
	17:15789442	17:15789443-15793784	["C","<DEL>"]	[2666,1068]	[0.7139796464916979,0.28602035350830207]	[946,147]	0.514971
	17:16505429	17:16505430-16506318	["C","<DEL>"]	[3231,503]	[0.8652919121585431,0.13470808784145688]	[1396,32]	0.72867
	17:17230338	17:17230339-17231239	["G","<DEL>"]	[1814,1920]	[0.48580610605249064,0.5141938939475094]	[427,480]	0.202985
	17:18270018	17:18270019-18271564	["A","<DEL>"]	[3482,252]	[0.9325120514193894,0.06748794858061061]	[1634,19]	0.000431353
	17:20611114	17:20611115-20614648	["T","<DEL>"]	[3528,206]	[0.9448312801285484,0.05516871987145153]	[1666,5]	0.911756
	17:20662593	17:20662594-20663074	["T","<DEL>"]	[2441,1293]	[0.6537225495447242,0.34627745045527586]	[775,201]	0.0200357
	17:26780359	17:26780360-26783484	["G","<DEL>"]	[1828,1906]	[0.4895554365291912,0.5104445634708088]	[435,474]	0.256772
	17:30106611	17:30106612-30107553	["G","<DEL>"]	[3336,398]	[0.8934118907337976,0.10658810926620246]	[1487,18]	0.504723
	17:32872967	17:32872968-32874635	["T","<DEL>"]	[2845,889]	[0.7619175147295126,0.23808248527048742]	[1081,103]	0.725925
	17:35755637	17:35755638-35758821	["C","<DEL>"]	[2356,1378]	[0.6309587573647563,0.3690412426352437]	[742,253]	0.901177
	17:35778783	17:35778784-35782260	["T","<DEL>"]	[3203,531]	[0.8577932512051419,0.14220674879485806]	[1367,31]	0.200745
	17:36963447	17:36963448-36964956	["G","<DEL>"]	[2860,874]	[0.7659346545259775,0.2340653454740225]	[1077,84]	0.0184397
	17:39421820	17:39421821-39432131	["C","<DEL>"]	[960,2774]	[0.2570969469737547,0.7429030530262453]	[125,1032]	0.832192
	17:39582279	17:39582280-39584320	["T","<DEL>"]	[3522,212]	[0.9432244242099626,0.056775575790037495]	[1662,7]	0.58975
	17:41516976	17:41516977-41518266	["C","<DEL>"]	[2491,1243]	[0.6671130155329406,0.33288698446705944]	[834,210]	0.734977
	17:47351779	17:47351780-47353089	["G","<DEL>"]	[2852,882]	[0.7637921799678629,0.2362078200321371]	[1073,88]	0.0371186
	17:47826781	17:47826782-47827927	["C","<DEL>"]	[3190,544]	[0.8543117300482057,0.14568826995179432]	[1365,42]	0.609488
	17:52783830	17:52783831-52784582	["T","<DEL>"]	[3363,371]	[0.9006427423674344,0.09935725763256562]	[1508,12]	0.105732
	17:55089736	17:55089737-55092838	["T","<DEL>"]	[2833,901]	[0.7587038028923406,0.24129619710765934]	[1067,101]	0.327699
	17:55687802	17:55687803-55689924	["G","<DEL>"]	[1360,2374]	[0.3642206748794858,0.6357793251205142]	[245,752]	0.783589
	17:56207484	17:56207485-56213633	["T","<DEL>"]	[3422,312]	[0.9164434922335297,0.08355650776647028]	[1567,12]	0.820903
	17:57870222	17:57870223-57871193	["A","<DEL>"]	[1717,2017]	[0.4598286020353508,0.5401713979646492]	[381,531]	0.200333
	17:62213193	17:62213194-62214234	["C","<DEL>"]	[1319,2415]	[0.3532404927691484,0.6467595072308516]	[261,809]	0.00421503
	17:70815211	17:70815212-70821377	["A","<DEL>"]	[3517,217]	[0.9418853776111409,0.05811462238885913]	[1655,5]	0.752454
	17:74362221	17:74362222-74365324	["T","<DEL>"]	[3358,376]	[0.8993036957686128,0.10069630423138726]	[1510,19]	0.949337
	17:74783284	17:74783285-74788272	["C","<DEL>"]	[3434,300]	[0.9196572040707016,0.08034279592929834]	[1579,12]	0.937841
	17:76282232	17:76282233-76283426	["T","<DEL>"]	[1719,2015]	[0.4603642206748795,0.5396357793251205]	[398,546]	0.834081
	17:78834662	17:78834663-78835373	["C","<DEL>"]	[2857,877]	[0.7651312265666845,0.23486877343331547]	[1097,107]	0.58441
	17:79470452	17:79470453-79471440	["G","<DEL>"]	[1967,1767]	[0.5267809319764328,0.4732190680235672]	[470,370]	9.23424e-06
	18:207030	18:207031-207707	["G","<DEL>"]	[2786,948]	[0.7461167648634173,0.25388323513658273]	[1028,109]	0.169473
	18:4535372	18:4535373-4536748	["C","<DEL>"]	[3144,590]	[0.8419925013390466,0.1580074986609534]	[1308,31]	0.0060471
	18:4955566	18:4955567-4955974	["T","<DEL>"]	[1504,2230]	[0.40278521692554903,0.597214783074451]	[287,650]	0.129825
	18:5209648	18:5209649-5210649	["A","<DEL>"]	[3511,223]	[0.9402785216925549,0.0597214783074451]	[1654,10]	0.180869
	18:5324607	18:5324608-5326248	["G","<DEL>"]	[1442,2292]	[0.38618103910016066,0.6138189608998393]	[266,691]	0.231889
	18:9225122	18:9225123-9225457	["C","<DEL>"]	[1384,2350]	[0.3706480985538297,0.6293519014461704]	[270,753]	0.172696
	18:10222266	18:10222267-10223618	["C","<DEL>"]	[2845,889]	[0.7619175147295126,0.23808248527048742]	[1071,93]	0.103897
	18:11509706	18:11509707-11511475	["A","<DEL>"]	[2620,1114]	[0.7016604177825388,0.29833958221746115]	[917,164]	0.846747
	18:12503635	18:12503636-12504418	["T","<DEL>"]	[3244,490]	[0.8687734333154794,0.13122656668452062]	[1412,35]	0.509884
	18:13143155	18:13143156-13144172	["T","<DEL>"]	[3221,513]	[0.8626138189608998,0.13738618103910016]	[1385,31]	0.464821
	18:21990725	18:21990726-21992070	["C","<DEL>"]	[3167,567]	[0.8481521156936261,0.15184788430637386]	[1347,47]	0.445406
	18:22664132	18:22664133-22664557	["A","<DEL>"]	[3462,272]	[0.9271558650241029,0.07284413497589716]	[1602,7]	0.346746
	18:23747793	18:23747794-23751342	["C","<DEL>"]	[3454,280]	[0.9250133904659882,0.07498660953401179]	[1587,0]	2.31687e-05
	18:24571619	18:24571620-24572341	["A","<DEL>"]	[2185,1549]	[0.5851633636850563,0.4148366363149438]	[609,291]	0.00392752
	18:26273106	18:26273107-26278545	["T","<DEL>"]	[2776,958]	[0.7434386716657739,0.256561328334226]	[1005,96]	0.000934787
	18:27488961	18:27488962-27490787	["A","<DEL>"]	[3441,293]	[0.921531869309052,0.07846813069094805]	[1574,0]	4.98823e-06
	18:29888136	18:29888137-29889506	["A","<DEL>"]	[3504,230]	[0.9384038564542047,0.061596143545795394]	[1643,6]	0.764188
	18:32530964	18:32530965-32531230	["G","<DEL>"]	[731,3003]	[0.1957686127477236,0.8042313872522764]	[93,1229]	0.00175285
	18:35306065	18:35306066-35306633	["C","<DEL>"]	[1175,2559]	[0.3146759507230852,0.6853240492769148]	[179,871]	0.537413
	18:38259881	18:38259882-38266764	["G","<DEL>"]	[2892,842]	[0.774504552758436,0.225495447241564]	[1108,83]	0.119574
	18:40054060	18:40054061-40057672	["A","<DEL>"]	[3374,360]	[0.903588644884842,0.09641135511515801]	[1521,14]	0.388876
	18:41976671	18:41976672-41982106	["G","<DEL>"]	[3519,215]	[0.9424209962506696,0.057579003749330476]	[1655,3]	0.241831
	18:42838068	18:42838069-42838842	["C","<DEL>"]	[3144,590]	[0.8419925013390466,0.1580074986609534]	[1322,45]	0.828071
	18:47694968	18:47694969-47698397	["A","<DEL>"]	[2534,1200]	[0.6786288162828067,0.32137118371719336]	[860,193]	0.978854
	18:49196753	18:49196754-49198894	["T","<DEL>"]	[3366,368]	[0.9014461703267274,0.09855382967327263]	[1517,18]	0.948137
	18:51205961	18:51205962-51210578	["A","<DEL>"]	[3489,245]	[0.9343867166577396,0.06561328334226031]	[1632,10]	0.395331
	18:54946735	18:54946736-54948718	["T","<DEL>"]	[886,2848]	[0.23727905731119442,0.7627209426888055]	[102,1083]	0.725336
	18:58672131	18:58672132-58672879	["T","<DEL>"]	[3445,289]	[0.9226031065881093,0.07739689341189074]	[1589,11]	0.935462
	18:59672726	18:59672727-59674188	["C","<DEL>"]	[2746,988]	[0.7354043920728441,0.26459560792715586]	[1002,123]	0.357078
	18:63723830	18:63723831-63732360	["T","<DEL>"]	[2739,995]	[0.7335297268344938,0.26647027316550614]	[1009,137]	0.574111
	18:63766861	18:63766862-63769217	["T","<DEL>"]	[2429,1305]	[0.6505088377075522,0.34949116229244775]	[762,200]	0.0040378
	18:63907121	18:63907122-63911768	["C","<DEL>"]	[3357,377]	[0.8990358864488485,0.10096411355115158]	[1504,14]	0.226021
	18:64777199	18:64777200-64779649	["T","<DEL>"]	[3537,197]	[0.9472415640064275,0.05275843599357258]	[1673,3]	0.418526
	18:66228960	18:66228961-66229341	["C","<DEL>"]	[1496,2238]	[0.4006427423674344,0.5993572576325656]	[268,639]	0.00221415
	18:67953632	18:67953633-67955324	["A","<DEL>"]	[3447,287]	[0.923138725227638,0.07686127477236208]	[1595,15]	0.164962
	18:69920267	18:69920268-69920928	["C","<DEL>"]	[3440,294]	[0.9212640599892876,0.07873594001071238]	[1573,0]	5.28715e-06
	18:74347186	18:74347187-74348010	["A","<DEL>"]	[2638,1096]	[0.7064809855382967,0.29351901446170325]	[905,134]	0.00282206
	18:75266999	18:75267000-75268164	["T","<DEL>"]	[1506,2228]	[0.40332083556507764,0.5966791644349223]	[262,623]	5.90144e-05
	18:76662490	18:76662491-76666328	["G","<DEL>"]	[3503,231]	[0.9381360471344403,0.06186395286555972]	[1639,3]	0.089598
	18:77057732	18:77057733-77058998	["A","<DEL>"]	[3219,515]	[0.8620782003213712,0.1379217996786288]	[1383,31]	0.408509
	19:566222	19:566223-569493	["C","<DEL>"]	[3272,462]	[0.8762720942688805,0.12372790573111944]	[1445,40]	0.0160018
	19:1950251	19:1950252-1951887	["G","<DEL>"]	[3458,276]	[0.9260846277450455,0.07391537225495447]	[1614,23]	8.14072e-05
	19:5509883	19:5509884-5510854	["A","<DEL>"]	[2448,1286]	[0.6555972147830744,0.3444027852169255]	[808,227]	0.555814
	19:6778960	19:6778961-6781054	["T","<DEL>"]	[3528,206]	[0.9448312801285484,0.05516871987145153]	[1670,9]	0.147544
	19:7258345	19:7258346-7259313	["G","<DEL>"]	[3239,495]	[0.8674343867166577,0.13256561328334227]	[1397,25]	0.118789
	19:8242948	19:8242949-8244902	["G","<DEL>"]	[3448,286]	[0.9234065345474023,0.07659346545259775]	[1593,12]	0.68355
	19:8411738	19:8411739-8414487	["T","<DEL>"]	[3050,684]	[0.8168184252811997,0.18318157471880023]	[1241,58]	0.511426
	19:9222937	19:9222938-9225154	["T","<DEL>"]	[3500,234]	[0.9373326191751473,0.06266738082485271]	[1647,14]	0.0121164
	19:9223505	19:9223506-9224782	["G","<DEL>"]	[3533,201]	[0.9461703267273701,0.053829673272629885]	[1680,14]	0.000412371
	19:11294832	19:11294833-11296521	["C","<DEL>"]	[3424,310]	[0.9169791108730584,0.08302088912694162]	[1567,10]	0.404264
	19:12556669	19:12556670-12558256	["A","<DEL>"]	[1825,1909]	[0.48875200856989826,0.5112479914301018]	[457,499]	0.297638
	19:12694870	19:12694871-12698927	["C","<DEL>"]	[1160,2574]	[0.31065881092662023,0.6893411890733797]	[187,894]	0.466092
	19:12753325	19:12753326-12754514	["C","<DEL>"]	[3240,494]	[0.8677021960364221,0.13229780396357793]	[1401,28]	0.392226
	19:13775624	19:13775625-13776861	["G","<DEL>"]	[2460,1274]	[0.6588109266202464,0.3411890733797536]	[804,211]	0.520118
	19:15046381	19:15046382-15049488	["T","<DEL>"]	[1814,1920]	[0.48580610605249064,0.5141938939475094]	[428,481]	0.237804
	19:17261380	19:17261381-17261820	["G","<DEL>"]	[2641,1093]	[0.7072844134975897,0.2927155865024103]	[909,135]	0.00476644
	19:19834432	19:19834433-19839671	["T","<DEL>"]	[2523,1211]	[0.675682913765399,0.324317086234601]	[838,182]	0.132467
	19:20595825	19:20595826-20717939	["T","<DEL>"]	[3526,208]	[0.9442956614890198,0.05570433851098018]	[1671,12]	0.00935579
	19:23140810	19:23140811-23142908	["A","<DEL>"]	[749,2985]	[0.2005891805034815,0.7994108194965185]	[72,1190]	0.691748
	19:23465126	19:23465127-23466777	["C","<DEL>"]	[2773,961]	[0.742635243706481,0.257364756293519]	[1026,120]	0.694225
	19:23805826	19:23805827-23808377	["G","<DEL>"]	[2915,819]	[0.7806641671130156,0.21933583288698447]	[1136,88]	0.813198
	19:23893379	19:23893380-23895578	["T","<DEL>"]	[3536,198]	[0.9469737546866631,0.053026245313336905]	[1672,3]	0.421503
	19:24459057	19:24459058-24464776	["C","<DEL>"]	[3527,207]	[0.9445634708087841,0.055436529191215854]	[1665,5]	0.912428
	19:27961358	19:27961359-27963241	["A","<DEL>"]	[771,2963]	[0.20648098553829675,0.7935190144617033]	[90,1186]	0.129197
	19:27975965	19:27975966-27979472	["T","<DEL>"]	[3535,199]	[0.9467059453668988,0.05329405463310123]	[1673,5]	0.908373
	19:31287443	19:31287444-31289718	["A","<DEL>"]	[1712,2022]	[0.4584895554365292,0.5415104445634709]	[388,543]	0.692123
	19:35661053	19:35661054-35665824	["G","<DEL>"]	[3456,278]	[0.9255490091055169,0.07445099089448312]	[1601,12]	0.558682
	19:36840748	19:36840749-36847074	["A","<DEL>"]	[2956,778]	[0.791644349223353,0.20835565077664703]	[1161,72]	0.219853
	19:38341363	19:38341364-38345508	["C","<DEL>"]	[3357,377]	[0.8990358864488485,0.10096411355115158]	[1506,16]	0.483694
	19:43709298	19:43709299-43715736	["C","<DEL>"]	[3441,293]	[0.921531869309052,0.07846813069094805]	[1591,17]	0.0654489
	19:46278642	19:46278643-46279622	["G","<DEL>"]	[1907,1827]	[0.5107123727905731,0.48928762720942687]	[456,416]	0.00440439
	19:48372686	19:48372687-48374229	["A","<DEL>"]	[3096,638]	[0.8291376539903589,0.17086234600964115]	[1285,56]	0.775188
	19:50445565	19:50445566-50447282	["G","<DEL>"]	[3518,216]	[0.9421531869309052,0.0578468130690948]	[1661,10]	0.108413
	19:51077888	19:51077889-51082514	["T","<DEL>"]	[3007,727]	[0.8053026245313337,0.1946973754686663]	[1212,72]	0.853871
	19:51406743	19:51406744-51408325	["G","<DEL>"]	[1942,1792]	[0.5200856989823246,0.4799143010176754]	[507,432]	0.834818
	19:52888806	19:52888807-52891396	["T","<DEL>"]	[3268,466]	[0.8752008569898232,0.12479914301017675]	[1429,28]	0.873894
	19:53422205	19:53422206-53424218	["A","<DEL>"]	[954,2780]	[0.25549009105516873,0.7445099089448313]	[105,1018]	0.041563
	19:54555529	19:54555530-54560645	["G","<DEL>"]	[2949,785]	[0.7897696839850027,0.2102303160149973]	[1166,84]	0.807439
	19:54800841	19:54800842-54807636	["G","<DEL>"]	[2899,835]	[0.7763792179967863,0.22362078200321373]	[1118,86]	0.334141
	19:56866463	19:56866464-56869917	["G","<DEL>"]	[3436,298]	[0.9201928227102303,0.07980717728976969]	[1576,7]	0.133882
	19:57474904	19:57474905-57475610	["C","<DEL>"]	[1660,2074]	[0.44456347080878417,0.5554365291912159]	[349,556]	0.0642477
	20:1389142	20:1389143-1390818	["C","<DEL>"]	[1856,1878]	[0.4970540974825924,0.5029459025174076]	[455,466]	0.563041
	20:1995483	20:1995484-1997555	["T","<DEL>"]	[3485,249]	[0.9333154793786824,0.06668452062131762]	[1626,8]	0.925787
	20:6025638	20:6025639-6027613	["T","<DEL>"]	[3295,439]	[0.8824317086234601,0.1175682913765399]	[1443,15]	0.0118854
	20:7398690	20:7398691-7403615	["A","<DEL>"]	[3068,666]	[0.8216389930369576,0.1783610069630423]	[1246,45]	0.024384
	20:15301723	20:15301724-15303779	["G","<DEL>"]	[2867,867]	[0.7678093197643278,0.23219068023567221]	[1108,108]	0.314844
	20:16221767	20:16221768-16222390	["C","<DEL>"]	[3494,240]	[0.9357257632565613,0.06427423674343867]	[1634,7]	0.92363
	20:21286091	20:21286092-21288777	["C","<DEL>"]	[1118,2616]	[0.2994108194965185,0.7005891805034815]	[172,921]	0.600449
	20:24903666	20:24903667-24904440	["G","<DEL>"]	[814,2920]	[0.21799678628816282,0.7820032137118371]	[116,1169]	0.000272328
	20:26297675	20:26297676-26302792	["A","<DEL>"]	[598,3136]	[0.16014997321906801,0.839850026780932]	[37,1306]	0.0642916
	20:31525474	20:31525475-31529400	["G","<DEL>"]	[3489,245]	[0.9343867166577396,0.06561328334226031]	[1631,9]	0.637633
	20:33241855	20:33241856-33244284	["G","<DEL>"]	[2262,1472]	[0.6057846813069094,0.3942153186930905]	[681,286]	0.680654
	20:39906318	20:39906319-39907591	["G","<DEL>"]	[2937,797]	[0.7865559721478308,0.21344402785216926]	[1146,76]	0.228051
	20:42271876	20:42271877-42274656	["A","<DEL>"]	[749,2985]	[0.2005891805034815,0.7994108194965185]	[89,1207]	0.0471855
	20:42481269	20:42481270-42483786	["G","<DEL>"]	[2875,859]	[0.7699517943224424,0.23004820567755757]	[1105,97]	0.819302
	20:43305928	20:43305929-43308678	["T","<DEL>"]	[2743,991]	[0.7346009641135511,0.26539903588644886]	[1016,140]	0.299222
	20:44204045	20:44204046-44207310	["C","<DEL>"]	[3541,193]	[0.9483128012854848,0.05168719871451526]	[1676,2]	0.19299
	20:50759199	20:50759200-50760922	["T","<DEL>"]	[2960,774]	[0.7927155865024103,0.20728441349758972]	[1184,91]	0.130172
	20:61724701	20:61724702-61725601	["T","<DEL>"]	[759,2975]	[0.2032672737011248,0.7967327262988751]	[104,1212]	0.00016786
	20:62267486	20:62267487-62268120	["G","<DEL>"]	[1363,2371]	[0.3650241028387788,0.6349758971612212]	[254,758]	0.600347
	20:62949690	20:62949691-62959149	["C","<DEL>"]	[3090,644]	[0.8275307980717729,0.1724692019282271]	[1283,60]	0.441514
	21:14816783	21:14816784-14818136	["A","<DEL>"]	[2382,1352]	[0.6379217996786288,0.36207820032137117]	[724,209]	0.000338827
	21:15460456	21:15460457-15461753	["A","<DEL>"]	[2589,1145]	[0.6933583288698447,0.30664167113015534]	[908,186]	0.242211
	21:16588377	21:16588378-16591453	["A","<DEL>"]	[2018,1716]	[0.5404392072844135,0.4595607927155865]	[528,377]	0.10809
	21:18612336	21:18612337-18613644	["A","<DEL>"]	[1755,1979]	[0.4700053561863953,0.5299946438136047]	[402,514]	0.341144
	21:19326679	21:19326680-19329270	["T","<DEL>"]	[2459,1275]	[0.6585431173004821,0.34145688269951796]	[782,190]	0.00428573
	21:23654856	21:23654857-23665971	["G","<DEL>"]	[3528,206]	[0.9448312801285484,0.05516871987145153]	[1668,7]	0.436566
	21:36072582	21:36072583-36073539	["T","<DEL>"]	[2880,854]	[0.7712908409212641,0.22870915907873593]	[1094,81]	0.0279605
	21:43037447	21:43037448-43039092	["A","<DEL>"]	[3365,369]	[0.901178361006963,0.09882163899303696]	[1517,19]	0.745656
	21:43350109	21:43350110-43353495	["A","<DEL>"]	[3371,363]	[0.902785216925549,0.09721478307445099]	[1519,15]	0.553544
	21:43387224	21:43387225-43388223	["A","<DEL>"]	[3268,466]	[0.8752008569898232,0.12479914301017675]	[1431,30]	0.791367
	21:44970354	21:44970355-44973300	["C","<DEL>"]	[1757,1977]	[0.47054097482592394,0.5294590251740761]	[395,505]	0.0901102
	21:45619141	21:45619142-45620717	["G","<DEL>"]	[2695,1039]	[0.7217461167648634,0.27825388323513656]	[979,151]	0.43695
	21:47388018	21:47388019-47389724	["A","<DEL>"]	[1711,2023]	[0.45822174611676486,0.5417782538832351]	[415,571]	0.0302523
	21:47657340	21:47657341-47658683	["A","<DEL>"]	[2207,1527]	[0.5910551687198714,0.40894483128012854]	[645,305]	0.487809
	22:17770337	22:17770338-17779128	["A","<DEL>"]	[2552,1182]	[0.6834493840385646,0.31655061596143547]	[881,196]	0.322732
	22:18057739	22:18057740-18060489	["C","<DEL>"]	[437,3297]	[0.11703267273701125,0.8829673272629888]	[40,1470]	0.00192958
	22:18141692	22:18141693-18144669	["G","<DEL>"]	[2979,755]	[0.7978039635779325,0.2021960364220675]	[1196,84]	0.266488
	22:19099928	22:19099929-19100626	["A","<DEL>"]	[2985,749]	[0.7994108194965185,0.2005891805034815]	[1185,67]	0.263772
	22:19571604	22:19571605-19573107	["G","<DEL>"]	[2153,1581]	[0.5765934654525977,0.42340653454740224]	[597,311]	0.0244036
	22:20950609	22:20950610-20953857	["C","<DEL>"]	[2996,738]	[0.802356722013926,0.19764327798607392]	[1204,75]	0.742872
	22:23478415	22:23478416-23479647	["T","<DEL>"]	[2739,995]	[0.7335297268344938,0.26647027316550614]	[993,121]	0.183125
	22:23576854	22:23576855-23577816	["G","<DEL>"]	[2802,932]	[0.7504017139796465,0.2495982860203535]	[1036,101]	0.0595465
	22:23900738	22:23900739-23903260	["A","<DEL>"]	[3195,539]	[0.8556507766470273,0.14434922335297268]	[1360,32]	0.206137
	22:24025603	22:24025604-24027557	["C","<DEL>"]	[3010,724]	[0.8061060524906267,0.19389394750937333]	[1198,55]	0.0238605
	22:24276428	22:24276429-24279221	["G","<DEL>"]	[984,2750]	[0.2635243706480985,0.7364756293519015]	[149,1032]	0.021691
	22:29633056	22:29633057-29635383	["T","<DEL>"]	[3300,434]	[0.8837707552222818,0.11622924477771826]	[1451,18]	0.10232
	22:31776419	22:31776420-31780629	["T","<DEL>"]	[3491,243]	[0.9349223352972683,0.06507766470273166]	[1629,5]	0.295981
	22:33755605	22:33755606-33760171	["A","<DEL>"]	[3388,346]	[0.9073379753615426,0.09266202463845742]	[1538,17]	0.731248
	22:33780444	22:33780445-33783347	["A","<DEL>"]	[3246,488]	[0.8693090519550081,0.13069094804499196]	[1413,34]	0.647316
	22:35645163	22:35645164-35646143	["T","<DEL>"]	[1160,2574]	[0.31065881092662023,0.6893411890733797]	[175,882]	0.570795
	22:36612984	22:36612985-36614328	["T","<DEL>"]	[3510,224]	[0.9400107123727905,0.059989287627209426]	[1649,6]	0.91858
	22:37143174	22:37143175-37147898	["G","<DEL>"]	[996,2738]	[0.2667380824852705,0.7332619175147295]	[139,1010]	0.459878
	22:37744373	22:37744374-37750048	["A","<DEL>"]	[3467,267]	[0.9284949116229245,0.07150508837707552]	[1611,11]	0.542189
	22:39294100	22:39294101-39298690	["A","<DEL>"]	[2341,1393]	[0.6269416175682914,0.37305838243170863]	[731,257]	0.785638
	22:39360535	22:39360536-39362147	["C","<DEL>"]	[3501,233]	[0.9376004284949117,0.062399571505088375]	[1651,17]	0.000372887
	22:39373963	22:39373964-39375624	["T","<DEL>"]	[3511,223]	[0.9402785216925549,0.0597214783074451]	[1656,12]	0.0283104
	22:40794186	22:40794187-40795210	["G","<DEL>"]	[3089,645]	[0.8272629887520085,0.17273701124799143]	[1287,65]	0.13428
	22:49077622	22:49077623-49077902	["G","<DEL>"]	[1618,2116]	[0.43331547937868237,0.5666845206213176]	[317,566]	0.00172748
	22:49715778	22:49715779-49717447	["T","<DEL>"]	[3271,463]	[0.8760042849491162,0.12399571505088378]	[1433,29]	0.873184
