# Supplementary material for: Exploring quantitative traits-associated copy number deletions through reanalysis of UK10K consortium whole genome sequencing cohorts
Source: BMC Genomics. 2023 Dec 18;24:787. doi: 10.1186/s12864-023-09903-3 (PMC10729411; doi:10.1186/s12864-023-09903-3)
Supplement: Supplementary file 8 — Supplementary Material 8 [file 12864_2023_9903_MOESM8_ESM.xlsx]

## Sheet: Additive_TWINSUK
	Supplementary Table S4. The GWAS summary statistics for phenotypes in TwinsUK cohort at additive genetic model.
	locus	alleles	n	beta	standard_error	t_stat	p_value	phenotype
	1:7570065	["A","<DEL>"]	867	0.097266	0.057255	1.6988	0.089711	Adiponectin
	1:9595579	["C","<DEL>"]	867	0.069636	0.067111	1.0376	0.29973	Adiponectin
	1:10482464	["C","<DEL>"]	867	-0.01328	0.053202	-0.24962	0.80294	Adiponectin
	1:11682892	["A","<DEL>"]	867	-0.025043	0.052887	-0.47353	0.63596	Adiponectin
	1:14437041	["T","<DEL>"]	867	0.0066762	0.053381	0.12507	0.9005	Adiponectin
	1:16151943	["G","<DEL>"]	867	0.026022	0.051192	0.50833	0.61135	Adiponectin
	1:17676161	["C","<DEL>"]	867	-0.066052	0.050396	-1.3107	0.19032	Adiponectin
	1:24520335	["T","<DEL>"]	867	0.005049	0.067503	0.074796	0.94039	Adiponectin
	1:24804549	["G","<DEL>"]	867	0.13584	0.079325	1.7124	0.087182	Adiponectin
	1:26460112	["C","<DEL>"]	867	0.062016	0.060184	1.0304	0.30309	Adiponectin
	1:30738620	["T","<DEL>"]	867	0.054228	0.07425	0.73035	0.46537	Adiponectin
	1:35101428	["T","<DEL>"]	867	0.040599	0.060392	0.67226	0.5016	Adiponectin
	1:37816482	["T","<DEL>"]	867	0.0092746	0.048052	0.19301	0.847	Adiponectin
	1:39084107	["C","<DEL>"]	867	0.14745	0.10117	1.4575	0.14535	Adiponectin
	1:53594115	["C","<DEL>"]	867	0.011894	0.05936	0.20036	0.84124	Adiponectin
	1:58743910	["A","<DEL>"]	867	0.071816	0.09509	0.75524	0.45031	Adiponectin
	1:60048622	["G","<DEL>"]	867	0.012338	0.074326	0.166	0.8682	Adiponectin
	1:62082844	["G","<DEL>"]	867	0.0071493	0.049427	0.14464	0.88503	Adiponectin
	1:62113408	["G","<DEL>"]	867	0.0089747	0.064584	0.13896	0.88951	Adiponectin
	1:62622893	["G","<DEL>"]	867	-0.0072398	0.086395	-0.083799	0.93324	Adiponectin
	1:68007984	["C","<DEL>"]	867	0.13094	0.053081	2.4668	0.013827	Adiponectin
	1:72755679	["A","<DEL>"]	867	-0.073159	0.056301	-1.2994	0.19415	Adiponectin
	1:72766327	["A","<DEL>"]	867	0.061461	0.047061	1.306	0.19191	Adiponectin
	1:78649145	["T","<DEL>"]	867	-0.061947	0.096777	-0.64009	0.52228	Adiponectin
	1:80221768	["C","<DEL>"]	867	-0.015316	0.050519	-0.30317	0.76184	Adiponectin
	1:86400841	["T","<DEL>"]	867	-0.028387	0.07246	-0.39176	0.69533	Adiponectin
	1:89475926	["T","<DEL>"]	867	-0.11023	0.050507	-2.1825	0.029342	Adiponectin
	1:89811409	["A","<DEL>"]	867	-0.070291	0.069566	-1.0104	0.31257	Adiponectin
	1:92231769	["T","<DEL>"]	867	0.021101	0.054515	0.38707	0.6988	Adiponectin
	1:92232065	["A","<DEL>"]	867	0.042702	0.052212	0.81786	0.41366	Adiponectin
	1:94288330	["A","<DEL>"]	867	0.0026063	0.047801	0.054524	0.95653	Adiponectin
	1:104443202	["C","<DEL>"]	867	0.079996	0.047837	1.6723	0.094833	Adiponectin
	1:105667545	["A","<DEL>"]	867	-0.20148	0.071762	-2.8076	0.0051044	Adiponectin
	1:106015796	["T","<DEL>"]	867	0.041375	0.049677	0.83288	0.40514	Adiponectin
	1:108733317	["T","<DEL>"]	867	0.0098266	0.052641	0.18667	0.85196	Adiponectin
	1:109573226	["T","<DEL>"]	867	-0.021428	0.052943	-0.40474	0.68577	Adiponectin
	1:110187029	["T","<DEL>"]	867	0.037003	0.048526	0.76254	0.44594	Adiponectin
	1:112691785	["A","<DEL>"]	867	-0.013504	0.051396	-0.26275	0.79281	Adiponectin
	1:113799627	["G","<DEL>"]	867	0.033655	0.055892	0.60215	0.54723	Adiponectin
	1:116229482	["T","<DEL>"]	867	-0.0081221	0.056888	-0.14277	0.8865	Adiponectin
	1:117880387	["A","<DEL>"]	867	-0.052409	0.070649	-0.74182	0.4584	Adiponectin
	1:149168324	["C","<DEL>"]	867	-0.047977	0.066977	-0.71632	0.47398	Adiponectin
	1:152555543	["T","<DEL>"]	867	-0.014466	0.04862	-0.29753	0.76613	Adiponectin
	1:157173852	["A","<DEL>"]	867	0.022537	0.076075	0.29625	0.76711	Adiponectin
	1:157540660	["C","<DEL>"]	867	-0.033194	0.049121	-0.67577	0.49937	Adiponectin
	1:158488407	["A","<DEL>"]	867	0.054264	0.050496	1.0746	0.28284	Adiponectin
	1:158726910	["T","<DEL>"]	867	0.024709	0.070331	0.35132	0.72543	Adiponectin
	1:158867540	["A","<DEL>"]	867	0.090872	0.055138	1.6481	0.099698	Adiponectin
	1:158961336	["G","<DEL>"]	867	-0.038955	0.069493	-0.56056	0.57524	Adiponectin
	1:159648709	["G","<DEL>"]	867	0.092005	0.05314	1.7314	0.083743	Adiponectin
	1:169004335	["T","<DEL>"]	867	-0.026676	0.066279	-0.40248	0.68743	Adiponectin
	1:174796542	["C","<DEL>"]	867	0.016458	0.075206	0.21884	0.82682	Adiponectin
	1:178495323	["T","<DEL>"]	867	0.048825	0.05103	0.95679	0.33894	Adiponectin
	1:179329663	["T","<DEL>"]	867	-0.10326	0.094563	-1.092	0.27514	Adiponectin
	1:179455587	["A","<DEL>"]	867	-0.13599	0.090645	-1.5002	0.13392	Adiponectin
	1:179607274	["T","<DEL>"]	867	-0.057362	0.050352	-1.1392	0.25492	Adiponectin
	1:185009784	["C","<DEL>"]	867	0.015743	0.10258	0.15347	0.87807	Adiponectin
	1:187464834	["A","<DEL>"]	867	0.028139	0.055124	0.51047	0.60985	Adiponectin
	1:187716105	["G","<DEL>"]	867	0.02353	0.047482	0.49556	0.62033	Adiponectin
	1:191916413	["T","<DEL>"]	867	-0.072602	0.10772	-0.67396	0.50052	Adiponectin
	1:194451130	["T","<DEL>"]	867	0.040677	0.047201	0.86179	0.38904	Adiponectin
	1:198773750	["C","<DEL>"]	867	-0.053635	0.056903	-0.94257	0.34616	Adiponectin
	1:199110033	["G","<DEL>"]	867	-0.074736	0.066981	-1.1158	0.26483	Adiponectin
	1:203684359	["C","<DEL>"]	867	0.0078342	0.060321	0.12988	0.8967	Adiponectin
	1:207292370	["C","<DEL>"]	867	-0.020461	0.051819	-0.39485	0.69305	Adiponectin
	1:207541993	["G","<DEL>"]	867	0.084477	0.046911	1.8008	0.072086	Adiponectin
	1:210078046	["A","<DEL>"]	867	0.024835	0.049394	0.50279	0.61524	Adiponectin
	1:217457966	["A","<DEL>"]	867	-0.0077465	0.072559	-0.10676	0.915	Adiponectin
	1:220502945	["G","<DEL>"]	867	0.076153	0.060111	1.2669	0.20554	Adiponectin
	1:222374152	["G","<DEL>"]	867	0.035893	0.0528	0.67979	0.49682	Adiponectin
	1:228252103	["T","<DEL>"]	867	0.019913	0.094661	0.21036	0.83343	Adiponectin
	1:229812531	["C","<DEL>"]	867	-0.058387	0.051729	-1.1287	0.25934	Adiponectin
	1:230132595	["G","<DEL>"]	867	0.0054774	0.061871	0.088529	0.92948	Adiponectin
	1:232458590	["A","<DEL>"]	867	0.045979	0.052735	0.87189	0.38351	Adiponectin
	1:233962218	["T","<DEL>"]	867	-0.028349	0.053864	-0.52631	0.59881	Adiponectin
	1:234318629	["A","<DEL>"]	867	0.002269	0.081567	0.027818	0.97781	Adiponectin
	1:235537047	["T","<DEL>"]	867	0.0095612	0.06932	0.13793	0.89033	Adiponectin
	1:236584091	["G","<DEL>"]	867	0.10141	0.078541	1.2912	0.19698	Adiponectin
	1:240392996	["A","<DEL>"]	867	0.015289	0.055355	0.2762	0.78246	Adiponectin
	1:241586227	["C","<DEL>"]	867	0.02627	0.049532	0.53036	0.596	Adiponectin
	1:243127754	["A","<DEL>"]	867	-0.0057211	0.050811	-0.11259	0.91038	Adiponectin
	1:243782751	["G","<DEL>"]	867	-0.049793	0.051545	-0.96601	0.33431	Adiponectin
	1:248154520	["G","<DEL>"]	867	0.050039	0.094719	0.52829	0.59743	Adiponectin
	2:2798764	["G","<DEL>"]	867	-0.063216	0.054087	-1.1688	0.24281	Adiponectin
	2:3732784	["G","<DEL>"]	867	-0.064021	0.10259	-0.62404	0.53276	Adiponectin
	2:4212695	["A","<DEL>"]	867	0.035739	0.065569	0.54507	0.58585	Adiponectin
	2:6400482	["A","<DEL>"]	867	-0.11336	0.067928	-1.6689	0.095504	Adiponectin
	2:9925452	["T","<DEL>"]	867	-0.027351	0.1041	-0.26274	0.79281	Adiponectin
	2:11757202	["C","<DEL>"]	867	0.12117	0.08557	1.416	0.15712	Adiponectin
	2:14704166	["G","<DEL>"]	867	0.077209	0.10142	0.76124	0.44672	Adiponectin
	2:16271603	["T","<DEL>"]	867	0.0022144	0.053284	0.041558	0.96686	Adiponectin
	2:17585136	["C","<DEL>"]	867	-0.087883	0.10581	-0.83057	0.40645	Adiponectin
	2:18118850	["C","<DEL>"]	867	-0.018215	0.081003	-0.22487	0.82214	Adiponectin
	2:19002884	["C","<DEL>"]	867	-0.0026085	0.061451	-0.042449	0.96615	Adiponectin
	2:19767571	["A","<DEL>"]	867	0.050444	0.077309	0.6525	0.51425	Adiponectin
	2:33224462	["A","<DEL>"]	867	0.10887	0.051682	2.1065	0.035448	Adiponectin
	2:34523646	["G","<DEL>"]	867	0.033646	0.04763	0.70641	0.48012	Adiponectin
	2:34695819	["G","<DEL>"]	867	-0.041133	0.048952	-0.84027	0.40099	Adiponectin
	2:34711086	["A","<DEL>"]	867	-0.061611	0.047946	-1.285	0.19913	Adiponectin
	2:34965712	["G","<DEL>"]	867	-0.13615	0.07323	-1.8592	0.063343	Adiponectin
	2:41238373	["C","<DEL>"]	867	0.067635	0.078446	0.86219	0.38882	Adiponectin
	2:41775947	["C","<DEL>"]	867	-0.035662	0.049686	-0.71775	0.47311	Adiponectin
	2:42346244	["C","<DEL>"]	867	0.012403	0.047953	0.25866	0.79596	Adiponectin
	2:44467091	["C","<DEL>"]	867	0.013403	0.058569	0.22883	0.81905	Adiponectin
	2:48851197	["C","<DEL>"]	867	-0.061857	0.055954	-1.1055	0.26925	Adiponectin
	2:48990528	["T","<DEL>"]	867	-0.0084916	0.052378	-0.16212	0.87125	Adiponectin
	2:51224521	["A","<DEL>"]	867	0.12618	0.083731	1.507	0.13217	Adiponectin
	2:52749674	["C","<DEL>"]	867	0.08913	0.050867	1.7522	0.080095	Adiponectin
	2:54565496	["C","<DEL>"]	867	0.12433	0.055198	2.2524	0.024546	Adiponectin
	2:56652264	["A","<DEL>"]	867	-0.11308	0.047641	-2.3736	0.017835	Adiponectin
	2:64479640	["A","<DEL>"]	867	-0.051791	0.066178	-0.7826	0.43408	Adiponectin
	2:66505575	["T","<DEL>"]	867	0.037826	0.065411	0.57828	0.56323	Adiponectin
	2:70125050	["G","<DEL>"]	867	0.087799	0.048846	1.7975	0.072612	Adiponectin
	2:76773555	["A","<DEL>"]	867	-0.096747	0.053936	-1.7937	0.073205	Adiponectin
	2:76844733	["A","<DEL>"]	867	0.0584	0.092088	0.63418	0.52613	Adiponectin
	2:78117886	["A","<DEL>"]	867	-0.012952	0.048859	-0.26509	0.791	Adiponectin
	2:79076574	["T","<DEL>"]	867	-0.037891	0.053471	-0.70864	0.47874	Adiponectin
	2:83035632	["T","<DEL>"]	867	-0.094669	0.064773	-1.4616	0.14423	Adiponectin
	2:88821929	["A","<DEL>"]	867	-0.02842	0.061057	-0.46547	0.64171	Adiponectin
	2:100103711	["A","<DEL>"]	867	-0.011833	0.048332	-0.24482	0.80665	Adiponectin
	2:102232569	["G","<DEL>"]	867	-0.050435	0.066269	-0.76107	0.44683	Adiponectin
	2:106695066	["G","<DEL>"]	867	0.004525	0.047427	0.095411	0.92401	Adiponectin
	2:106879559	["C","<DEL>"]	867	-0.068037	0.049481	-1.375	0.16948	Adiponectin
	2:108275315	["A","<DEL>"]	867	0.098476	0.10177	0.96765	0.33349	Adiponectin
	2:108855395	["C","<DEL>"]	867	0.0012585	0.048402	0.026	0.97926	Adiponectin
	2:109310547	["G","<DEL>"]	867	0.042003	0.049263	0.85261	0.39411	Adiponectin
	2:109689929	["C","<DEL>"]	867	-0.0070014	0.097748	-0.071627	0.94292	Adiponectin
	2:111576406	["G","<DEL>"]	867	-0.04648	0.048799	-0.95249	0.34112	Adiponectin
	2:115628094	["A","<DEL>"]	867	-0.0425	0.054861	-0.77469	0.43873	Adiponectin
	2:116662008	["T","<DEL>"]	867	-0.093219	0.075244	-1.2389	0.21572	Adiponectin
	2:121797797	["C","<DEL>"]	867	-0.039788	0.052656	-0.75563	0.45008	Adiponectin
	2:123364887	["T","<DEL>"]	867	0.03997	0.048596	0.8225	0.41102	Adiponectin
	2:124170263	["G","<DEL>"]	867	-0.066849	0.050531	-1.3229	0.18621	Adiponectin
	2:126368466	["A","<DEL>"]	867	-0.053871	0.064396	-0.83656	0.40307	Adiponectin
	2:126443247	["G","<DEL>"]	867	0.088231	0.049584	1.7794	0.075518	Adiponectin
	2:127674744	["C","<DEL>"]	867	-0.027444	0.068309	-0.40177	0.68795	Adiponectin
	2:127718879	["T","<DEL>"]	867	0.032662	0.094572	0.34537	0.7299	Adiponectin
	2:129638405	["G","<DEL>"]	867	0.0081719	0.061941	0.13193	0.89507	Adiponectin
	2:131414725	["G","<DEL>"]	867	0.068178	0.065883	1.0348	0.30103	Adiponectin
	2:132534209	["C","<DEL>"]	867	-0.0058756	0.048151	-0.12202	0.90291	Adiponectin
	2:138490123	["T","<DEL>"]	867	-0.086441	0.061319	-1.4097	0.15899	Adiponectin
	2:142325286	["T","<DEL>"]	867	0.04295	0.094369	0.45512	0.64914	Adiponectin
	2:146862622	["A","<DEL>"]	867	-0.074135	0.048714	-1.5218	0.12841	Adiponectin
	2:152041204	["T","<DEL>"]	867	-0.010168	0.045574	-0.22311	0.8235	Adiponectin
	2:153795982	["G","<DEL>"]	867	-0.065935	0.05299	-1.2443	0.21373	Adiponectin
	2:154494936	["C","<DEL>"]	867	0.05444	0.048236	1.1286	0.25937	Adiponectin
	2:154895761	["C","<DEL>"]	867	-0.0075355	0.05221	-0.14433	0.88527	Adiponectin
	2:156833700	["A","<DEL>"]	867	-0.12665	0.10054	-1.2597	0.20813	Adiponectin
	2:159622239	["A","<DEL>"]	867	-0.027388	0.098359	-0.27845	0.78073	Adiponectin
	2:159661975	["T","<DEL>"]	867	-0.038682	0.067069	-0.57675	0.56426	Adiponectin
	2:162332253	["T","<DEL>"]	867	0.11966	0.061746	1.9379	0.052963	Adiponectin
	2:164641179	["T","<DEL>"]	867	-0.028127	0.090369	-0.31124	0.75569	Adiponectin
	2:166014695	["G","<DEL>"]	867	0.012666	0.074811	0.16931	0.86559	Adiponectin
	2:172906157	["G","<DEL>"]	867	-0.015539	0.050379	-0.30845	0.75781	Adiponectin
	2:173004236	["A","<DEL>"]	867	0.0019117	0.049439	0.038668	0.96916	Adiponectin
	2:177265628	["C","<DEL>"]	867	0.013316	0.05704	0.23346	0.81546	Adiponectin
	2:178287643	["A","<DEL>"]	867	-0.06388	0.05213	-1.2254	0.22076	Adiponectin
	2:178740984	["A","<DEL>"]	867	-0.12251	0.087484	-1.4003	0.16178	Adiponectin
	2:182856916	["T","<DEL>"]	867	-0.073827	0.05172	-1.4274	0.15381	Adiponectin
	2:184085500	["C","<DEL>"]	867	-0.20027	0.1027	-1.9501	0.051489	Adiponectin
	2:184794408	["G","<DEL>"]	867	0.13505	0.10566	1.2781	0.20154	Adiponectin
	2:189119625	["A","<DEL>"]	867	0.027589	0.057907	0.47644	0.63388	Adiponectin
	2:194689492	["G","<DEL>"]	867	-0.1323	0.078328	-1.6891	0.091568	Adiponectin
	2:195297121	["C","<DEL>"]	867	-0.055649	0.086307	-0.64478	0.51924	Adiponectin
	2:195979402	["G","<DEL>"]	867	0.2588	0.11303	2.2896	0.022287	Adiponectin
	2:200312456	["A","<DEL>"]	867	-0.050372	0.050342	-1.0006	0.31731	Adiponectin
	2:203899048	["T","<DEL>"]	867	-0.081808	0.071826	-1.139	0.25503	Adiponectin
	2:206128022	["C","<DEL>"]	867	-0.27276	0.11021	-2.4749	0.013517	Adiponectin
	2:208351140	["G","<DEL>"]	867	0.07831	0.064379	1.2164	0.22417	Adiponectin
	2:209942875	["T","<DEL>"]	867	0.0226	0.051092	0.44233	0.65836	Adiponectin
	2:213183962	["A","<DEL>"]	867	-0.2129	0.085717	-2.4838	0.013188	Adiponectin
	2:213370124	["T","<DEL>"]	867	0.085975	0.06551	1.3124	0.18974	Adiponectin
	2:215728752	["A","<DEL>"]	867	-0.045797	0.047111	-0.97211	0.33127	Adiponectin
	2:220052321	["C","<DEL>"]	867	-0.037467	0.049227	-0.7611	0.4468	Adiponectin
	2:220052356	["G","<DEL>"]	867	-0.040641	0.049641	-0.81871	0.41318	Adiponectin
	2:220053194	["G","<DEL>"]	867	-0.029107	0.049083	-0.59303	0.55332	Adiponectin
	2:223865074	["A","<DEL>"]	867	0.068052	0.095701	0.71109	0.47722	Adiponectin
	2:225292967	["T","<DEL>"]	867	0.052003	0.051732	1.0052	0.31506	Adiponectin
	2:227165416	["A","<DEL>"]	867	-0.071383	0.050411	-1.416	0.15713	Adiponectin
	2:229264346	["A","<DEL>"]	867	0.034154	0.052042	0.65628	0.51182	Adiponectin
	2:232535469	["C","<DEL>"]	867	0.17065	0.097915	1.7428	0.081718	Adiponectin
	2:233332712	["T","<DEL>"]	867	-0.022623	0.055052	-0.41094	0.68122	Adiponectin
	2:239500382	["T","<DEL>"]	867	-0.11599	0.063825	-1.8174	0.069505	Adiponectin
	3:228730	["C","<DEL>"]	867	-0.017254	0.056634	-0.30466	0.7607	Adiponectin
	3:5535386	["T","<DEL>"]	867	0.016458	0.070978	0.23188	0.81669	Adiponectin
	3:6650158	["G","<DEL>"]	867	-0.056662	0.063111	-0.89781	0.36954	Adiponectin
	3:7400629	["A","<DEL>"]	867	-0.13258	0.090437	-1.466	0.14301	Adiponectin
	3:8325641	["C","<DEL>"]	867	0.029943	0.054471	0.5497	0.58267	Adiponectin
	3:13141380	["A","<DEL>"]	867	0.081094	0.069471	1.1673	0.24341	Adiponectin
	3:15845163	["T","<DEL>"]	867	-0.030602	0.077674	-0.39398	0.69369	Adiponectin
	3:16239402	["A","<DEL>"]	867	-0.078923	0.056498	-1.3969	0.16279	Adiponectin
	3:20311496	["T","<DEL>"]	867	-0.0020047	0.060942	-0.032894	0.97377	Adiponectin
	3:21723692	["G","<DEL>"]	867	-0.030351	0.089098	-0.34065	0.73345	Adiponectin
	3:26450961	["T","<DEL>"]	867	-0.0053869	0.046361	-0.11619	0.90753	Adiponectin
	3:32102044	["A","<DEL>"]	867	-0.059376	0.050533	-1.175	0.24032	Adiponectin
	3:37978394	["G","<DEL>"]	867	-0.018092	0.081718	-0.2214	0.82483	Adiponectin
	3:37984118	["A","<DEL>"]	867	0.043036	0.082485	0.52174	0.60198	Adiponectin
	3:41336681	["A","<DEL>"]	867	-0.0031408	0.050844	-0.061774	0.95076	Adiponectin
	3:47490673	["T","<DEL>"]	867	-0.10719	0.048916	-2.1913	0.028697	Adiponectin
	3:50123655	["T","<DEL>"]	867	-0.037356	0.088699	-0.42116	0.67375	Adiponectin
	3:53027145	["C","<DEL>"]	867	0.020778	0.075408	0.27554	0.78297	Adiponectin
	3:53030854	["G","<DEL>"]	867	0.012765	0.073299	0.17416	0.86178	Adiponectin
	3:61666416	["T","<DEL>"]	867	-0.035908	0.047807	-0.75112	0.45279	Adiponectin
	3:65117737	["G","<DEL>"]	867	-0.091949	0.085832	-1.0713	0.28434	Adiponectin
	3:65188857	["A","<DEL>"]	867	0.068404	0.0882	0.77556	0.43822	Adiponectin
	3:68634775	["T","<DEL>"]	867	0.06139	0.050155	1.224	0.22128	Adiponectin
	3:68739685	["T","<DEL>"]	867	0.025066	0.049783	0.50351	0.61474	Adiponectin
	3:70013476	["G","<DEL>"]	867	0.016894	0.052992	0.3188	0.74995	Adiponectin
	3:78779423	["A","<DEL>"]	867	0.0036267	0.04971	0.072956	0.94186	Adiponectin
	3:80062914	["T","<DEL>"]	867	-0.016294	0.046892	-0.34748	0.72831	Adiponectin
	3:82868817	["C","<DEL>"]	867	0.022938	0.088288	0.25981	0.79507	Adiponectin
	3:84104924	["C","<DEL>"]	867	-0.040553	0.056167	-0.72201	0.47048	Adiponectin
	3:84699486	["G","<DEL>"]	867	-0.038082	0.075413	-0.50498	0.6137	Adiponectin
	3:89394031	["C","<DEL>"]	867	0.058423	0.097101	0.60167	0.54755	Adiponectin
	3:95465799	["A","<DEL>"]	867	0.031099	0.051076	0.60887	0.54277	Adiponectin
	3:98410674	["T","<DEL>"]	867	-0.061805	0.046051	-1.3421	0.17991	Adiponectin
	3:98899055	["T","<DEL>"]	867	0.0057131	0.057176	0.09992	0.92043	Adiponectin
	3:98943796	["A","<DEL>"]	867	-0.048808	0.056497	-0.8639	0.38788	Adiponectin
	3:99628782	["T","<DEL>"]	867	-0.044494	0.051912	-0.85711	0.39162	Adiponectin
	3:100521619	["C","<DEL>"]	867	-0.00051331	0.05975	-0.0085911	0.99315	Adiponectin
	3:101357553	["A","<DEL>"]	867	0.0047422	0.067335	0.070426	0.94387	Adiponectin
	3:104278204	["A","<DEL>"]	867	0.025179	0.052045	0.48379	0.62865	Adiponectin
	3:107037955	["G","<DEL>"]	867	0.0011748	0.049916	0.023535	0.98123	Adiponectin
	3:125672286	["A","<DEL>"]	867	-0.0058123	0.059774	-0.097239	0.92256	Adiponectin
	3:129657312	["A","<DEL>"]	867	0.098887	0.060082	1.6459	0.10015	Adiponectin
	3:129763370	["C","<DEL>"]	867	0.057507	0.047418	1.2128	0.22556	Adiponectin
	3:131708256	["A","<DEL>"]	867	0.018335	0.051868	0.35349	0.72381	Adiponectin
	3:131989120	["A","<DEL>"]	867	-0.041777	0.05275	-0.79197	0.42859	Adiponectin
	3:136021011	["G","<DEL>"]	867	-0.01503	0.048591	-0.30932	0.75715	Adiponectin
	3:140544403	["A","<DEL>"]	867	0.027439	0.049623	0.55295	0.58044	Adiponectin
	3:141572124	["A","<DEL>"]	867	-0.007774	0.081228	-0.095707	0.92378	Adiponectin
	3:145644939	["T","<DEL>"]	867	0.048064	0.04787	1.004	0.31564	Adiponectin
	3:146385205	["T","<DEL>"]	867	-0.031618	0.05117	-0.6179	0.53681	Adiponectin
	3:148281442	["G","<DEL>"]	867	0.0013578	0.054621	0.02486	0.98017	Adiponectin
	3:148963358	["G","<DEL>"]	867	-0.12977	0.1167	-1.112	0.26646	Adiponectin
	3:149268462	["G","<DEL>"]	867	0.040918	0.06805	0.60128	0.54781	Adiponectin
	3:156092161	["T","<DEL>"]	867	-0.0188	0.06023	-0.31214	0.75501	Adiponectin
	3:158350734	["A","<DEL>"]	867	0.034471	0.051713	0.66658	0.50522	Adiponectin
	3:159257025	["T","<DEL>"]	867	-0.067991	0.050922	-1.3352	0.18217	Adiponectin
	3:162448937	["A","<DEL>"]	867	0.068397	0.10117	0.67605	0.49919	Adiponectin
	3:162512108	["G","<DEL>"]	867	-0.011514	0.051029	-0.22564	0.82153	Adiponectin
	3:162717307	["A","<DEL>"]	867	0.0053827	0.047736	0.11276	0.91025	Adiponectin
	3:162764905	["T","<DEL>"]	867	0.0044939	0.055047	0.081637	0.93495	Adiponectin
	3:168738418	["T","<DEL>"]	867	0.043362	0.050257	0.8628	0.38849	Adiponectin
	3:177294486	["G","<DEL>"]	867	0.15368	0.10557	1.4557	0.14584	Adiponectin
	3:177381306	["T","<DEL>"]	867	0.054595	0.076307	0.71546	0.47452	Adiponectin
	3:178550109	["T","<DEL>"]	867	0.056807	0.051861	1.0954	0.27366	Adiponectin
	3:178567650	["T","<DEL>"]	867	0.041509	0.056639	0.73286	0.46384	Adiponectin
	3:179654298	["A","<DEL>"]	867	0.055612	0.048461	1.1476	0.25147	Adiponectin
	3:184125372	["A","<DEL>"]	867	-0.012313	0.048995	-0.25131	0.80164	Adiponectin
	3:187732885	["A","<DEL>"]	867	-0.10588	0.064283	-1.6471	0.099908	Adiponectin
	3:189363419	["A","<DEL>"]	867	-0.093792	0.093095	-1.0075	0.31398	Adiponectin
	3:189737339	["T","<DEL>"]	867	-0.095381	0.051859	-1.8392	0.066223	Adiponectin
	3:191064675	["G","<DEL>"]	867	-0.018265	0.054507	-0.3351	0.73763	Adiponectin
	3:191264200	["G","<DEL>"]	867	-0.054384	0.07592	-0.71633	0.47398	Adiponectin
	3:191889925	["G","<DEL>"]	867	-0.022202	0.10803	-0.20552	0.83721	Adiponectin
	3:192389863	["G","<DEL>"]	867	-0.041167	0.090147	-0.45667	0.64802	Adiponectin
	3:192744324	["G","<DEL>"]	867	-0.048699	0.048102	-1.0124	0.31163	Adiponectin
	3:192776848	["A","<DEL>"]	867	0.1756	0.077203	2.2745	0.023181	Adiponectin
	3:192875333	["T","<DEL>"]	867	-0.0022278	0.052295	-0.042601	0.96603	Adiponectin
	3:194398768	["T","<DEL>"]	867	0.02841	0.054637	0.51997	0.60322	Adiponectin
	3:194555657	["A","<DEL>"]	867	0.10222	0.059267	1.7248	0.084918	Adiponectin
	3:196934579	["A","<DEL>"]	867	0.11291	0.062235	1.8143	0.069974	Adiponectin
	4:901184	["A","<DEL>"]	867	0.12529	0.098053	1.2777	0.20169	Adiponectin
	4:1602939	["A","<DEL>"]	867	-0.02208	0.055114	-0.40063	0.68879	Adiponectin
	4:6651591	["A","<DEL>"]	867	0.021686	0.049564	0.43754	0.66183	Adiponectin
	4:6682374	["T","<DEL>"]	867	-0.04352	0.084471	-0.51521	0.60654	Adiponectin
	4:6897332	["G","<DEL>"]	867	0.0078758	0.047058	0.16736	0.86712	Adiponectin
	4:8784699	["C","<DEL>"]	867	0.083875	0.078223	1.0723	0.28391	Adiponectin
	4:9104596	["C","<DEL>"]	867	0.01819	0.091001	0.19988	0.84162	Adiponectin
	4:9158157	["G","<DEL>"]	867	-0.067664	0.086752	-0.77996	0.43563	Adiponectin
	4:9158174	["A","<DEL>"]	867	-0.067664	0.086752	-0.77996	0.43563	Adiponectin
	4:9576978	["T","<DEL>"]	867	-0.04562	0.054828	-0.83206	0.40561	Adiponectin
	4:10211261	["C","<DEL>"]	867	0.048049	0.051212	0.93824	0.34838	Adiponectin
	4:10392421	["T","<DEL>"]	867	0.010887	0.054701	0.19904	0.84228	Adiponectin
	4:19057490	["A","<DEL>"]	867	0.0135	0.053965	0.25016	0.80252	Adiponectin
	4:20407531	["T","<DEL>"]	867	-0.015612	0.059165	-0.26387	0.79194	Adiponectin
	4:26290468	["T","<DEL>"]	867	-0.17253	0.10512	-1.6414	0.10109	Adiponectin
	4:26955946	["T","<DEL>"]	867	-0.00064713	0.091142	-0.0071002	0.99434	Adiponectin
	4:28421592	["G","<DEL>"]	867	-0.042077	0.04918	-0.85557	0.39247	Adiponectin
	4:34779903	["A","<DEL>"]	867	0.082826	0.052621	1.574	0.11585	Adiponectin
	4:35240245	["T","<DEL>"]	867	0.021297	0.058315	0.3652	0.71505	Adiponectin
	4:38264249	["C","<DEL>"]	867	-0.088708	0.06672	-1.3296	0.18401	Adiponectin
	4:42762664	["C","<DEL>"]	867	0.046232	0.058604	0.78888	0.4304	Adiponectin
	4:42905127	["A","<DEL>"]	867	0.09197	0.10416	0.88297	0.3775	Adiponectin
	4:43751814	["A","<DEL>"]	867	0.0067679	0.04788	0.14135	0.88763	Adiponectin
	4:46202796	["T","<DEL>"]	867	-0.066957	0.047393	-1.4128	0.15807	Adiponectin
	4:61330105	["A","<DEL>"]	867	-0.0025431	0.051287	-0.049585	0.96046	Adiponectin
	4:61500254	["A","<DEL>"]	867	-0.024855	0.0836	-0.29731	0.7663	Adiponectin
	4:61939190	["A","<DEL>"]	867	-0.044819	0.050835	-0.88165	0.37821	Adiponectin
	4:62028311	["A","<DEL>"]	867	0.013628	0.051675	0.26373	0.79205	Adiponectin
	4:63669417	["T","<DEL>"]	867	0.156	0.057741	2.7017	0.0070327	Adiponectin
	4:64134295	["T","<DEL>"]	867	-0.092005	0.086498	-1.0637	0.28778	Adiponectin
	4:64694311	["C","<DEL>"]	867	-0.0011386	0.049445	-0.023028	0.98163	Adiponectin
	4:65097062	["T","<DEL>"]	867	-0.086837	0.078067	-1.1123	0.2663	Adiponectin
	4:70467367	["T","<DEL>"]	867	0.0003477	0.059055	0.0058878	0.9953	Adiponectin
	4:73831250	["A","<DEL>"]	867	0.016404	0.048302	0.33961	0.73423	Adiponectin
	4:80360635	["T","<DEL>"]	867	-0.056534	0.065183	-0.86732	0.38601	Adiponectin
	4:86976380	["A","<DEL>"]	867	-0.16669	0.092921	-1.7939	0.073183	Adiponectin
	4:87646374	["T","<DEL>"]	867	-0.050441	0.073963	-0.68197	0.49544	Adiponectin
	4:91931551	["T","<DEL>"]	867	0.021028	0.050525	0.4162	0.67737	Adiponectin
	4:91931585	["G","<DEL>"]	867	0.022084	0.050216	0.43978	0.6602	Adiponectin
	4:93855350	["T","<DEL>"]	867	0.046537	0.070823	0.65709	0.5113	Adiponectin
	4:98354273	["T","<DEL>"]	867	0.0992	0.066392	1.4942	0.1355	Adiponectin
	4:101960150	["G","<DEL>"]	867	0.031141	0.05878	0.52978	0.5964	Adiponectin
	4:104894049	["T","<DEL>"]	867	-0.076244	0.049915	-1.5275	0.12701	Adiponectin
	4:105152744	["C","<DEL>"]	867	-0.14991	0.10161	-1.4753	0.1405	Adiponectin
	4:107056566	["T","<DEL>"]	867	-0.036306	0.052416	-0.69266	0.48871	Adiponectin
	4:107604283	["T","<DEL>"]	867	-0.056638	0.083766	-0.67615	0.49913	Adiponectin
	4:112237250	["T","<DEL>"]	867	-0.030404	0.065913	-0.46128	0.64472	Adiponectin
	4:115175109	["C","<DEL>"]	867	0.012777	0.046891	0.27248	0.78532	Adiponectin
	4:115507820	["A","<DEL>"]	867	0.092263	0.068131	1.3542	0.17602	Adiponectin
	4:115511139	["C","<DEL>"]	867	0.052192	0.069321	0.75291	0.45171	Adiponectin
	4:115928714	["A","<DEL>"]	867	-0.065992	0.051982	-1.2695	0.2046	Adiponectin
	4:116166876	["C","<DEL>"]	867	-0.11365	0.10114	-1.1237	0.26146	Adiponectin
	4:119125413	["A","<DEL>"]	867	-0.0041666	0.06031	-0.069086	0.94494	Adiponectin
	4:120027250	["T","<DEL>"]	867	-0.08116	0.051363	-1.5801	0.11444	Adiponectin
	4:120865502	["T","<DEL>"]	867	-0.034128	0.095297	-0.35812	0.72034	Adiponectin
	4:123411428	["T","<DEL>"]	867	0.15067	0.096143	1.5672	0.11744	Adiponectin
	4:130066198	["C","<DEL>"]	867	0.038898	0.051173	0.76014	0.44738	Adiponectin
	4:130626376	["G","<DEL>"]	867	-0.062317	0.049355	-1.2626	0.20707	Adiponectin
	4:133180801	["T","<DEL>"]	867	0.0093184	0.049709	0.18746	0.85134	Adiponectin
	4:133896214	["C","<DEL>"]	867	-0.048914	0.11119	-0.43992	0.6601	Adiponectin
	4:135433007	["A","<DEL>"]	867	0.056434	0.047687	1.1834	0.23696	Adiponectin
	4:138091972	["C","<DEL>"]	867	0.0031659	0.066085	0.047906	0.9618	Adiponectin
	4:138966202	["C","<DEL>"]	867	-0.026079	0.050423	-0.51721	0.60514	Adiponectin
	4:142230783	["C","<DEL>"]	867	-0.013315	0.048966	-0.27193	0.78574	Adiponectin
	4:146438804	["C","<DEL>"]	867	0.087287	0.04825	1.8091	0.070788	Adiponectin
	4:146919575	["C","<DEL>"]	867	0.029333	0.047297	0.6202	0.53529	Adiponectin
	4:149990561	["C","<DEL>"]	867	-0.086038	0.058028	-1.4827	0.13852	Adiponectin
	4:152252523	["T","<DEL>"]	867	-0.10596	0.067638	-1.5666	0.11757	Adiponectin
	4:152778525	["A","<DEL>"]	867	-0.098248	0.069971	-1.4041	0.16064	Adiponectin
	4:152790159	["A","<DEL>"]	867	0.11382	0.091226	1.2477	0.21249	Adiponectin
	4:162053293	["G","<DEL>"]	867	-0.028776	0.047592	-0.60464	0.54557	Adiponectin
	4:162053324	["G","<DEL>"]	867	-0.018822	0.048518	-0.38795	0.69815	Adiponectin
	4:163393987	["C","<DEL>"]	867	-0.001882	0.057221	-0.03289	0.97377	Adiponectin
	4:166002624	["C","<DEL>"]	867	0.083532	0.086574	0.96486	0.33488	Adiponectin
	4:167669306	["C","<DEL>"]	867	0.0062337	0.061479	0.1014	0.91926	Adiponectin
	4:168109157	["C","<DEL>"]	867	0.005158	0.076824	0.06714	0.94649	Adiponectin
	4:170278467	["T","<DEL>"]	867	0.011342	0.048421	0.23424	0.81485	Adiponectin
	4:172374415	["C","<DEL>"]	867	0.12896	0.054864	2.3505	0.018971	Adiponectin
	4:172988627	["G","<DEL>"]	867	-0.083154	0.047014	-1.7687	0.077292	Adiponectin
	4:173425028	["A","<DEL>"]	867	0.10167	0.05829	1.7441	0.081494	Adiponectin
	4:174533092	["G","<DEL>"]	867	-0.085406	0.053906	-1.5844	0.11348	Adiponectin
	4:175625156	["A","<DEL>"]	867	0.0091099	0.057613	0.15812	0.8744	Adiponectin
	4:182056568	["G","<DEL>"]	867	0.0019255	0.048196	0.039952	0.96814	Adiponectin
	4:182482745	["T","<DEL>"]	867	-0.12359	0.11533	-1.0716	0.28421	Adiponectin
	4:183570269	["T","<DEL>"]	867	-0.048563	0.090581	-0.53613	0.59201	Adiponectin
	4:184674263	["T","<DEL>"]	867	0.070588	0.057549	1.2266	0.22032	Adiponectin
	4:186441632	["T","<DEL>"]	867	-0.0088542	0.071601	-0.12366	0.90161	Adiponectin
	4:187093506	["A","<DEL>"]	867	-0.039222	0.047545	-0.82494	0.40963	Adiponectin
	4:190058007	["C","<DEL>"]	867	0.032936	0.053521	0.61539	0.53846	Adiponectin
	5:11836	["C","<DEL>"]	867	0.037192	0.10231	0.36351	0.71632	Adiponectin
	5:175821	["A","<DEL>"]	867	-0.0019201	0.048912	-0.039256	0.9687	Adiponectin
	5:1924587	["G","<DEL>"]	867	0.10952	0.062456	1.7536	0.079859	Adiponectin
	5:7371863	["T","<DEL>"]	867	-0.016355	0.049656	-0.32937	0.74196	Adiponectin
	5:8255837	["T","<DEL>"]	867	-0.014778	0.097502	-0.15157	0.87956	Adiponectin
	5:10273263	["T","<DEL>"]	867	0.065103	0.049252	1.3218	0.18657	Adiponectin
	5:12811010	["G","<DEL>"]	867	-0.029677	0.04745	-0.62543	0.53186	Adiponectin
	5:15719455	["T","<DEL>"]	867	0.10449	0.069422	1.5051	0.13267	Adiponectin
	5:16124768	["T","<DEL>"]	867	0.053358	0.10729	0.49733	0.61908	Adiponectin
	5:17619241	["C","<DEL>"]	867	0.090506	0.11296	0.80124	0.42321	Adiponectin
	5:19375271	["G","<DEL>"]	867	0.029461	0.0502	0.58687	0.55744	Adiponectin
	5:21450187	["T","<DEL>"]	867	-0.073446	0.049536	-1.4827	0.13852	Adiponectin
	5:21611833	["G","<DEL>"]	867	-0.0388	0.080736	-0.48058	0.63093	Adiponectin
	5:23903008	["T","<DEL>"]	867	-0.018288	0.046273	-0.39521	0.69278	Adiponectin
	5:26796698	["A","<DEL>"]	867	0.014036	0.050087	0.28024	0.77936	Adiponectin
	5:27524842	["T","<DEL>"]	867	-0.00083691	0.077169	-0.010845	0.99135	Adiponectin
	5:28813578	["T","<DEL>"]	867	0.01632	0.047559	0.34317	0.73156	Adiponectin
	5:37254628	["G","<DEL>"]	867	-0.0075561	0.1026	-0.073645	0.94131	Adiponectin
	5:42628380	["C","<DEL>"]	867	-0.12589	0.054766	-2.2987	0.02176	Adiponectin
	5:44795000	["A","<DEL>"]	867	0.024561	0.049117	0.50005	0.61717	Adiponectin
	5:45004808	["T","<DEL>"]	867	0.102	0.058495	1.7438	0.081553	Adiponectin
	5:46144218	["T","<DEL>"]	867	0.014922	0.050003	0.29842	0.76545	Adiponectin
	5:46270616	["A","<DEL>"]	867	-0.0044754	0.047692	-0.09384	0.92526	Adiponectin
	5:49480839	["G","<DEL>"]	867	0.081443	0.1043	0.78083	0.43512	Adiponectin
	5:50234366	["T","<DEL>"]	867	-0.032299	0.056778	-0.56886	0.5696	Adiponectin
	5:55429201	["G","<DEL>"]	867	0.0044824	0.049295	0.090932	0.92757	Adiponectin
	5:57323479	["T","<DEL>"]	867	-0.025864	0.059806	-0.43247	0.66551	Adiponectin
	5:60001705	["A","<DEL>"]	867	-0.063457	0.048043	-1.3208	0.18691	Adiponectin
	5:61574748	["A","<DEL>"]	867	-0.020638	0.088062	-0.23436	0.81476	Adiponectin
	5:62687443	["C","<DEL>"]	867	-0.014655	0.047572	-0.30805	0.75812	Adiponectin
	5:63698322	["G","<DEL>"]	867	-0.034193	0.071623	-0.47741	0.63319	Adiponectin
	5:82063440	["T","<DEL>"]	867	0.013826	0.061585	0.2245	0.82242	Adiponectin
	5:85559872	["T","<DEL>"]	867	-0.12434	0.10566	-1.1767	0.23963	Adiponectin
	5:86115320	["A","<DEL>"]	867	-0.044898	0.060238	-0.74533	0.45627	Adiponectin
	5:86245995	["C","<DEL>"]	867	-0.042532	0.076849	-0.55345	0.5801	Adiponectin
	5:87378889	["T","<DEL>"]	867	0.018932	0.061728	0.3067	0.75915	Adiponectin
	5:90499772	["T","<DEL>"]	867	-0.057721	0.07355	-0.78478	0.4328	Adiponectin
	5:91435080	["T","<DEL>"]	867	-0.18053	0.1093	-1.6518	0.098948	Adiponectin
	5:95966543	["A","<DEL>"]	867	-0.14845	0.055181	-2.6903	0.0072768	Adiponectin
	5:97401560	["T","<DEL>"]	867	0.022435	0.049726	0.45118	0.65197	Adiponectin
	5:98345110	["G","<DEL>"]	867	0.0053049	0.052296	0.10144	0.91922	Adiponectin
	5:98839889	["C","<DEL>"]	867	-0.015342	0.04911	-0.3124	0.75481	Adiponectin
	5:106236817	["T","<DEL>"]	867	0.095033	0.04738	2.0058	0.045192	Adiponectin
	5:106324755	["C","<DEL>"]	867	0.0073761	0.048509	0.15206	0.87918	Adiponectin
	5:106970161	["T","<DEL>"]	867	-0.10627	0.061676	-1.7231	0.085234	Adiponectin
	5:107198455	["G","<DEL>"]	867	0.0026969	0.10561	0.025537	0.97963	Adiponectin
	5:114325323	["C","<DEL>"]	867	0.02935	0.059165	0.49607	0.61997	Adiponectin
	5:117387104	["A","<DEL>"]	867	-0.168	0.079622	-2.1099	0.035154	Adiponectin
	5:117868223	["G","<DEL>"]	867	0.017877	0.060087	0.29752	0.76614	Adiponectin
	5:119380135	["A","<DEL>"]	867	-0.050723	0.048748	-1.0405	0.29839	Adiponectin
	5:120595567	["G","<DEL>"]	867	0.093393	0.096988	0.96293	0.33585	Adiponectin
	5:127172332	["A","<DEL>"]	867	0.039661	0.052801	0.75113	0.45278	Adiponectin
	5:127407420	["G","<DEL>"]	867	0.047359	0.055285	0.85664	0.39188	Adiponectin
	5:133134654	["A","<DEL>"]	867	-0.034759	0.051685	-0.67251	0.50144	Adiponectin
	5:135115152	["T","<DEL>"]	867	-0.039137	0.046075	-0.84943	0.39588	Adiponectin
	5:140222140	["G","<DEL>"]	867	0.047817	0.076137	0.62803	0.53015	Adiponectin
	5:141459201	["T","<DEL>"]	867	0.021611	0.04962	0.43553	0.66329	Adiponectin
	5:144871796	["G","<DEL>"]	867	0.017321	0.053919	0.32125	0.7481	Adiponectin
	5:144871907	["C","<DEL>"]	867	0.024858	0.053432	0.46523	0.64189	Adiponectin
	5:146622645	["A","<DEL>"]	867	-0.026622	0.049956	-0.53291	0.59423	Adiponectin
	5:149441740	["T","<DEL>"]	867	-0.086307	0.072936	-1.1833	0.23701	Adiponectin
	5:150177647	["T","<DEL>"]	867	-0.038322	0.10239	-0.37428	0.70829	Adiponectin
	5:150203186	["A","<DEL>"]	867	-0.074282	0.099218	-0.74867	0.45426	Adiponectin
	5:151514828	["G","<DEL>"]	867	-0.0071245	0.062675	-0.11368	0.90952	Adiponectin
	5:155311788	["C","<DEL>"]	867	-0.07396	0.052372	-1.4122	0.15825	Adiponectin
	5:158895378	["T","<DEL>"]	867	-0.049304	0.093658	-0.52643	0.59873	Adiponectin
	5:159022246	["C","<DEL>"]	867	-0.020436	0.10581	-0.19314	0.8469	Adiponectin
	5:160588813	["C","<DEL>"]	867	-0.060417	0.055966	-1.0795	0.28065	Adiponectin
	5:162861764	["C","<DEL>"]	867	-0.05781	0.065633	-0.8808	0.37867	Adiponectin
	5:163665005	["G","<DEL>"]	867	-0.0068053	0.061867	-0.11	0.91244	Adiponectin
	5:166402754	["C","<DEL>"]	867	-0.064987	0.052585	-1.2359	0.21685	Adiponectin
	5:170129804	["C","<DEL>"]	867	-0.12264	0.064568	-1.8995	0.057838	Adiponectin
	5:172973001	["G","<DEL>"]	867	0.012519	0.054726	0.22877	0.8191	Adiponectin
	5:178109048	["T","<DEL>"]	867	0.085471	0.059261	1.4423	0.14959	Adiponectin
	5:178118294	["G","<DEL>"]	867	-0.043201	0.050747	-0.85131	0.39484	Adiponectin
	5:178348345	["G","<DEL>"]	867	0.04118	0.068551	0.60072	0.54818	Adiponectin
	5:179847330	["G","<DEL>"]	867	-0.045525	0.083773	-0.54343	0.58698	Adiponectin
	5:180569214	["G","<DEL>"]	867	0.008597	0.060096	0.14305	0.88628	Adiponectin
	6:666378	["A","<DEL>"]	867	0.0093266	0.050851	0.18341	0.85452	Adiponectin
	6:773632	["G","<DEL>"]	867	0.17265	0.078344	2.2038	0.027804	Adiponectin
	6:2568159	["T","<DEL>"]	867	-0.088428	0.098415	-0.89852	0.36916	Adiponectin
	6:3145368	["G","<DEL>"]	867	-0.061122	0.051148	-1.195	0.23241	Adiponectin
	6:7781544	["T","<DEL>"]	867	-0.030663	0.10995	-0.27887	0.78041	Adiponectin
	6:8337672	["T","<DEL>"]	867	-0.075909	0.053574	-1.4169	0.15687	Adiponectin
	6:9273802	["A","<DEL>"]	867	-0.017327	0.083072	-0.20857	0.83483	Adiponectin
	6:13882549	["A","<DEL>"]	867	-0.05979	0.049825	-1.2	0.23047	Adiponectin
	6:15666718	["G","<DEL>"]	867	-0.16811	0.080897	-2.0781	0.037991	Adiponectin
	6:16884948	["T","<DEL>"]	867	0.067453	0.067378	1.0011	0.31705	Adiponectin
	6:17376767	["A","<DEL>"]	867	-0.061315	0.071215	-0.86098	0.38949	Adiponectin
	6:18402088	["C","<DEL>"]	867	-0.028905	0.051298	-0.56348	0.57326	Adiponectin
	6:19041188	["G","<DEL>"]	867	0.057498	0.05976	0.96214	0.33625	Adiponectin
	6:19676402	["G","<DEL>"]	867	0.071888	0.074889	0.95993	0.33736	Adiponectin
	6:19685575	["T","<DEL>"]	867	-0.065896	0.06846	-0.96256	0.33604	Adiponectin
	6:22052754	["G","<DEL>"]	867	0.012863	0.060153	0.21383	0.83073	Adiponectin
	6:23743262	["C","<DEL>"]	867	-0.034345	0.057634	-0.59591	0.55139	Adiponectin
	6:24325343	["G","<DEL>"]	867	-0.036471	0.089389	-0.40801	0.68337	Adiponectin
	6:29899773	["A","<DEL>"]	867	0.067751	0.067874	0.99819	0.31847	Adiponectin
	6:30993987	["C","<DEL>"]	867	0.040334	0.07188	0.56113	0.57486	Adiponectin
	6:30994526	["T","<DEL>"]	867	0.093386	0.073483	1.2709	0.20412	Adiponectin
	6:31193333	["C","<DEL>"]	867	-0.11381	0.059046	-1.9274	0.054255	Adiponectin
	6:31278979	["G","<DEL>"]	867	-0.098656	0.074284	-1.3281	0.1845	Adiponectin
	6:31292055	["T","<DEL>"]	867	-0.023055	0.049271	-0.46792	0.63996	Adiponectin
	6:31421494	["C","<DEL>"]	867	0.084031	0.062078	1.3536	0.17621	Adiponectin
	6:32454947	["A","<DEL>"]	867	0.0586	0.065031	0.90112	0.36778	Adiponectin
	6:32460883	["T","<DEL>"]	867	0.057716	0.064696	0.89212	0.37258	Adiponectin
	6:32512656	["G","<DEL>"]	867	0.033812	0.049629	0.6813	0.49587	Adiponectin
	6:32623364	["A","<DEL>"]	867	0.042803	0.046867	0.91327	0.36135	Adiponectin
	6:32624900	["A","<DEL>"]	867	0.057676	0.048542	1.1882	0.2351	Adiponectin
	6:32643089	["C","<DEL>"]	867	0.012731	0.054034	0.2356	0.8138	Adiponectin
	6:32778703	["A","<DEL>"]	867	0.011786	0.048333	0.24386	0.8074	Adiponectin
	6:33125908	["A","<DEL>"]	867	-6.3143e-05	0.061449	-0.0010276	0.99918	Adiponectin
	6:33583199	["T","<DEL>"]	867	0.067382	0.055048	1.2241	0.22126	Adiponectin
	6:33937825	["T","<DEL>"]	867	-0.081812	0.079376	-1.0307	0.30297	Adiponectin
	6:34699948	["A","<DEL>"]	867	0.055382	0.051187	1.082	0.27957	Adiponectin
	6:35626421	["T","<DEL>"]	867	-0.12304	0.051335	-2.3969	0.016746	Adiponectin
	6:37851204	["T","<DEL>"]	867	-0.13969	0.092076	-1.5171	0.1296	Adiponectin
	6:47564713	["C","<DEL>"]	867	0.031898	0.083457	0.38221	0.7024	Adiponectin
	6:48930931	["C","<DEL>"]	867	-0.14961	0.06807	-2.1979	0.028218	Adiponectin
	6:51199452	["A","<DEL>"]	867	-0.022863	0.059225	-0.38604	0.69956	Adiponectin
	6:53928734	["A","<DEL>"]	867	-0.10282	0.050442	-2.0383	0.041821	Adiponectin
	6:54846366	["A","<DEL>"]	867	-0.068392	0.091864	-0.74449	0.45678	Adiponectin
	6:58423825	["T","<DEL>"]	867	-0.054184	0.096159	-0.56348	0.57325	Adiponectin
	6:62200406	["A","<DEL>"]	867	-0.086839	0.059986	-1.4476	0.14808	Adiponectin
	6:63597611	["G","<DEL>"]	867	-0.081273	0.055781	-1.457	0.14548	Adiponectin
	6:64666998	["C","<DEL>"]	867	-0.041681	0.053287	-0.7822	0.43431	Adiponectin
	6:65710989	["C","<DEL>"]	867	0.062536	0.06401	0.97698	0.32885	Adiponectin
	6:67008770	["C","<DEL>"]	867	-0.077923	0.081588	-0.95509	0.3398	Adiponectin
	6:67014165	["G","<DEL>"]	867	-0.078851	0.083683	-0.94226	0.34632	Adiponectin
	6:67040795	["A","<DEL>"]	867	-0.03426	0.051717	-0.66246	0.50785	Adiponectin
	6:70190695	["G","<DEL>"]	867	0.020808	0.05195	0.40054	0.68885	Adiponectin
	6:70357008	["C","<DEL>"]	867	-0.10735	0.10031	-1.0702	0.28483	Adiponectin
	6:72863835	["G","<DEL>"]	867	-0.030314	0.055094	-0.55021	0.58232	Adiponectin
	6:73221956	["C","<DEL>"]	867	0.070336	0.05734	1.2267	0.22029	Adiponectin
	6:74592044	["T","<DEL>"]	867	-0.054589	0.049761	-1.097	0.27293	Adiponectin
	6:74613577	["A","<DEL>"]	867	0.036797	0.049664	0.74091	0.45895	Adiponectin
	6:74832487	["T","<DEL>"]	867	0.038177	0.093372	0.40887	0.68274	Adiponectin
	6:74932724	["C","<DEL>"]	867	-0.0060963	0.048014	-0.12697	0.899	Adiponectin
	6:77097484	["C","<DEL>"]	867	-0.00094809	0.049787	-0.019043	0.98481	Adiponectin
	6:78967168	["T","<DEL>"]	867	-0.014686	0.052632	-0.27903	0.78029	Adiponectin
	6:79521087	["A","<DEL>"]	867	-0.0047828	0.067212	-0.071159	0.94329	Adiponectin
	6:81283703	["A","<DEL>"]	867	0.0051875	0.09991	0.051922	0.9586	Adiponectin
	6:86623825	["G","<DEL>"]	867	-0.026979	0.049086	-0.54964	0.58271	Adiponectin
	6:89921745	["T","<DEL>"]	867	-0.010008	0.048705	-0.20549	0.83724	Adiponectin
	6:95193323	["T","<DEL>"]	867	-0.043698	0.050416	-0.86674	0.38632	Adiponectin
	6:95289233	["C","<DEL>"]	867	-0.012065	0.096985	-0.1244	0.90103	Adiponectin
	6:100034504	["T","<DEL>"]	867	-0.070476	0.056328	-1.2512	0.2112	Adiponectin
	6:100537883	["G","<DEL>"]	867	0.22098	0.094267	2.3442	0.019293	Adiponectin
	6:101934545	["T","<DEL>"]	867	0.043561	0.07383	0.59001	0.55533	Adiponectin
	6:103737449	["G","<DEL>"]	867	-0.059842	0.047437	-1.2615	0.20746	Adiponectin
	6:105260815	["A","<DEL>"]	867	0.055244	0.058893	0.93805	0.34848	Adiponectin
	6:108031336	["T","<DEL>"]	867	-0.057189	0.053864	-1.0617	0.28866	Adiponectin
	6:111071016	["C","<DEL>"]	867	-0.07293	0.061697	-1.1821	0.23751	Adiponectin
	6:114223934	["T","<DEL>"]	867	-0.018026	0.050903	-0.35412	0.72333	Adiponectin
	6:120452272	["C","<DEL>"]	867	-0.16777	0.11691	-1.435	0.15164	Adiponectin
	6:122316848	["A","<DEL>"]	867	-0.10319	0.081745	-1.2623	0.20717	Adiponectin
	6:126182994	["C","<DEL>"]	867	0.030955	0.059893	0.51684	0.6054	Adiponectin
	6:126468010	["C","<DEL>"]	867	-0.050205	0.047985	-1.0463	0.29574	Adiponectin
	6:131417995	["A","<DEL>"]	867	-0.00072966	0.053583	-0.013618	0.98914	Adiponectin
	6:134268977	["A","<DEL>"]	867	-0.081723	0.048527	-1.6841	0.092526	Adiponectin
	6:134589733	["T","<DEL>"]	867	0.1777	0.075131	2.3652	0.018241	Adiponectin
	6:139602590	["T","<DEL>"]	867	-0.002263	0.062312	-0.036318	0.97104	Adiponectin
	6:144196436	["C","<DEL>"]	867	-0.032156	0.10601	-0.30332	0.76172	Adiponectin
	6:145705450	["T","<DEL>"]	867	0.13621	0.073512	1.8529	0.064241	Adiponectin
	6:151506644	["A","<DEL>"]	867	0.23683	0.1025	2.3104	0.0211	Adiponectin
	6:152389971	["G","<DEL>"]	867	-0.10941	0.077014	-1.4207	0.15576	Adiponectin
	6:153958368	["A","<DEL>"]	867	-0.067249	0.063367	-1.0613	0.28887	Adiponectin
	6:154619999	["G","<DEL>"]	867	-0.069711	0.05302	-1.3148	0.18893	Adiponectin
	6:154962593	["A","<DEL>"]	867	-0.0033953	0.10828	-0.031358	0.97499	Adiponectin
	6:157699907	["C","<DEL>"]	867	-0.1393	0.053958	-2.5816	0.0099984	Adiponectin
	6:160086306	["G","<DEL>"]	867	0.074013	0.054129	1.3673	0.17188	Adiponectin
	6:161726332	["G","<DEL>"]	867	-0.040036	0.07298	-0.54859	0.58343	Adiponectin
	6:162583840	["G","<DEL>"]	867	-0.11821	0.093593	-1.263	0.20691	Adiponectin
	6:164543448	["C","<DEL>"]	867	0.040826	0.06973	0.58549	0.55837	Adiponectin
	6:165724667	["G","<DEL>"]	867	-0.0098626	0.046067	-0.21409	0.83052	Adiponectin
	6:167488059	["T","<DEL>"]	867	0.077113	0.047703	1.6165	0.10635	Adiponectin
	6:170767459	["A","<DEL>"]	867	-0.047319	0.06508	-0.72709	0.46737	Adiponectin
	6:170767986	["A","<DEL>"]	867	0.0072549	0.066514	0.10907	0.91317	Adiponectin
	6:170768121	["T","<DEL>"]	867	-0.0023093	0.06717	-0.03438	0.97258	Adiponectin
	7:2682162	["A","<DEL>"]	867	0.15722	0.076452	2.0565	0.040034	Adiponectin
	7:4081246	["T","<DEL>"]	867	0.055633	0.066215	0.84018	0.40104	Adiponectin
	7:4158216	["C","<DEL>"]	867	-0.0022831	0.069038	-0.03307	0.97363	Adiponectin
	7:8463539	["T","<DEL>"]	867	-0.10176	0.086108	-1.1817	0.23764	Adiponectin
	7:16171770	["A","<DEL>"]	867	-0.082741	0.047393	-1.7458	0.081195	Adiponectin
	7:20748769	["G","<DEL>"]	867	0.0093472	0.095497	0.097879	0.92205	Adiponectin
	7:22434797	["C","<DEL>"]	867	0.052523	0.046854	1.121	0.2626	Adiponectin
	7:24038156	["G","<DEL>"]	867	0.10711	0.048542	2.2065	0.027614	Adiponectin
	7:26137003	["T","<DEL>"]	867	-0.067473	0.058297	-1.1574	0.24743	Adiponectin
	7:28214298	["T","<DEL>"]	867	-0.015999	0.049788	-0.32136	0.74802	Adiponectin
	7:28574280	["C","<DEL>"]	867	0.017969	0.05368	0.33474	0.7379	Adiponectin
	7:31315558	["G","<DEL>"]	867	0.0019999	0.049135	0.040702	0.96754	Adiponectin
	7:31590286	["C","<DEL>"]	867	-0.040812	0.054608	-0.74737	0.45504	Adiponectin
	7:32774957	["T","<DEL>"]	867	0.12607	0.060298	2.0908	0.036834	Adiponectin
	7:36441174	["C","<DEL>"]	867	-0.030245	0.048945	-0.61794	0.53678	Adiponectin
	7:39387266	["T","<DEL>"]	867	0.026211	0.056098	0.46724	0.64045	Adiponectin
	7:39546361	["C","<DEL>"]	867	0.05757	0.06805	0.84599	0.39779	Adiponectin
	7:43624879	["A","<DEL>"]	867	-0.019461	0.092612	-0.21013	0.83362	Adiponectin
	7:51594303	["G","<DEL>"]	867	-0.022563	0.046514	-0.48508	0.62774	Adiponectin
	7:52520172	["A","<DEL>"]	867	0.006375	0.046437	0.13728	0.89084	Adiponectin
	7:54596496	["A","<DEL>"]	867	-0.04257	0.070383	-0.60483	0.54545	Adiponectin
	7:55676853	["A","<DEL>"]	867	0.0099223	0.083351	0.11904	0.90527	Adiponectin
	7:56761966	["A","<DEL>"]	867	0.011031	0.05843	0.18879	0.8503	Adiponectin
	7:62112065	["C","<DEL>"]	867	-0.044375	0.054483	-0.81448	0.41559	Adiponectin
	7:62146485	["G","<DEL>"]	867	0.008453	0.091093	0.092795	0.92609	Adiponectin
	7:62366045	["T","<DEL>"]	867	0.0054996	0.047568	0.11562	0.90798	Adiponectin
	7:65589707	["A","<DEL>"]	867	-0.084734	0.075774	-1.1183	0.26377	Adiponectin
	7:66697490	["T","<DEL>"]	867	-0.02712	0.052113	-0.5204	0.60291	Adiponectin
	7:72270245	["C","<DEL>"]	867	0.012012	0.05557	0.21616	0.82892	Adiponectin
	7:73549803	["G","<DEL>"]	867	0.016878	0.053255	0.31693	0.75138	Adiponectin
	7:73828460	["C","<DEL>"]	867	-0.08236	0.052493	-1.569	0.11702	Adiponectin
	7:75664310	["T","<DEL>"]	867	-0.13084	0.078401	-1.6689	0.095508	Adiponectin
	7:76702247	["G","<DEL>"]	867	-0.067126	0.068092	-0.98581	0.3245	Adiponectin
	7:81441521	["A","<DEL>"]	867	-0.0063303	0.047189	-0.13415	0.89332	Adiponectin
	7:89519913	["A","<DEL>"]	867	-0.030095	0.083411	-0.3608	0.71833	Adiponectin
	7:89810393	["T","<DEL>"]	867	-0.066225	0.047768	-1.3864	0.16599	Adiponectin
	7:93096077	["T","<DEL>"]	867	-0.12839	0.11829	-1.0854	0.27807	Adiponectin
	7:93327140	["C","<DEL>"]	867	-0.12674	0.056342	-2.2495	0.02473	Adiponectin
	7:93541823	["A","<DEL>"]	867	0.10613	0.050278	2.1109	0.035064	Adiponectin
	7:96543291	["C","<DEL>"]	867	0.0090618	0.050424	0.17971	0.85742	Adiponectin
	7:97395021	["C","<DEL>"]	867	-0.092595	0.067918	-1.3633	0.17313	Adiponectin
	7:97655780	["C","<DEL>"]	867	-0.083317	0.068671	-1.2133	0.22536	Adiponectin
	7:100237746	["A","<DEL>"]	867	0.046143	0.082073	0.56222	0.57411	Adiponectin
	7:100327593	["C","<DEL>"]	867	0.038324	0.054172	0.70745	0.47948	Adiponectin
	7:101001239	["A","<DEL>"]	867	-0.1594	0.11066	-1.4405	0.15009	Adiponectin
	7:101059172	["C","<DEL>"]	867	0.053795	0.056822	0.94672	0.34405	Adiponectin
	7:101724526	["A","<DEL>"]	867	-0.095024	0.059319	-1.6019	0.10954	Adiponectin
	7:102875353	["A","<DEL>"]	867	-0.089794	0.090991	-0.98683	0.324	Adiponectin
	7:107464052	["T","<DEL>"]	867	0.049532	0.056878	0.87085	0.38408	Adiponectin
	7:109436695	["A","<DEL>"]	867	0.076132	0.048334	1.5751	0.11559	Adiponectin
	7:110181969	["T","<DEL>"]	867	-0.05426	0.051651	-1.0505	0.29378	Adiponectin
	7:111065309	["G","<DEL>"]	867	-0.11583	0.10336	-1.1207	0.26274	Adiponectin
	7:115931615	["G","<DEL>"]	867	0.12547	0.076956	1.6305	0.10337	Adiponectin
	7:118831239	["A","<DEL>"]	867	0.017123	0.047747	0.35861	0.71997	Adiponectin
	7:126045886	["A","<DEL>"]	867	-0.051775	0.049044	-1.0557	0.29141	Adiponectin
	7:127214964	["C","<DEL>"]	867	-0.092513	0.05043	-1.8345	0.066927	Adiponectin
	7:133784991	["T","<DEL>"]	867	-0.011411	0.051323	-0.22233	0.82411	Adiponectin
	7:137995495	["G","<DEL>"]	867	-0.028899	0.059634	-0.48461	0.62808	Adiponectin
	7:141765455	["G","<DEL>"]	867	0.034156	0.057986	0.58903	0.556	Adiponectin
	7:142360542	["T","<DEL>"]	867	0.040061	0.050321	0.79611	0.42619	Adiponectin
	7:144770376	["A","<DEL>"]	867	-0.062251	0.07347	-0.84729	0.39707	Adiponectin
	7:144916880	["T","<DEL>"]	867	-0.070892	0.068015	-1.0423	0.29756	Adiponectin
	7:147011477	["T","<DEL>"]	867	0.038112	0.095411	0.39945	0.68966	Adiponectin
	7:148072860	["G","<DEL>"]	867	0.07214	0.058795	1.227	0.22017	Adiponectin
	7:151230178	["A","<DEL>"]	867	0.085064	0.10904	0.78015	0.43552	Adiponectin
	7:152574770	["A","<DEL>"]	867	-0.090826	0.10432	-0.87063	0.3842	Adiponectin
	7:154391922	["C","<DEL>"]	867	-0.038817	0.048117	-0.80671	0.42005	Adiponectin
	7:156387117	["T","<DEL>"]	867	-0.079836	0.073777	-1.0821	0.2795	Adiponectin
	7:157218086	["G","<DEL>"]	867	0.083208	0.078087	1.0656	0.28691	Adiponectin
	7:158046588	["C","<DEL>"]	867	0.051577	0.053582	0.96258	0.33603	Adiponectin
	7:158500634	["G","<DEL>"]	867	0.098336	0.073096	1.3453	0.17888	Adiponectin
	7:158998901	["G","<DEL>"]	867	-0.02084	0.048801	-0.42703	0.66946	Adiponectin
	8:594371	["T","<DEL>"]	867	-0.034398	0.060995	-0.56394	0.57294	Adiponectin
	8:2122084	["G","<DEL>"]	867	-0.0091824	0.051603	-0.17794	0.85881	Adiponectin
	8:3785907	["G","<DEL>"]	867	0.056368	0.10317	0.54638	0.58494	Adiponectin
	8:4122886	["T","<DEL>"]	867	-0.071458	0.049094	-1.4555	0.14588	Adiponectin
	8:5595499	["G","<DEL>"]	867	0.0071555	0.093837	0.076254	0.93923	Adiponectin
	8:6991648	["A","<DEL>"]	867	0.024965	0.056042	0.44547	0.65609	Adiponectin
	8:9497790	["G","<DEL>"]	867	-0.12598	0.071791	-1.7548	0.07964	Adiponectin
	8:16821877	["A","<DEL>"]	867	-0.079091	0.051676	-1.5305	0.12625	Adiponectin
	8:18475691	["A","<DEL>"]	867	0.18171	0.10812	1.6807	0.093191	Adiponectin
	8:24972434	["C","<DEL>"]	867	-0.0025911	0.049544	-0.052299	0.9583	Adiponectin
	8:25066682	["T","<DEL>"]	867	-0.029366	0.062145	-0.47253	0.63667	Adiponectin
	8:29837541	["G","<DEL>"]	867	0.022647	0.064633	0.35039	0.72613	Adiponectin
	8:33158769	["T","<DEL>"]	867	0.069329	0.091338	0.75904	0.44804	Adiponectin
	8:39232077	["A","<DEL>"]	867	-0.025579	0.048142	-0.53132	0.59533	Adiponectin
	8:40182859	["G","<DEL>"]	867	0.087821	0.099085	0.88632	0.37569	Adiponectin
	8:40469694	["G","<DEL>"]	867	-0.010719	0.05065	-0.21162	0.83245	Adiponectin
	8:40774606	["G","<DEL>"]	867	0.12288	0.04637	2.65	0.0081967	Adiponectin
	8:42190393	["G","<DEL>"]	867	0.1186	0.075367	1.5736	0.11595	Adiponectin
	8:46991585	["T","<DEL>"]	867	-0.051786	0.048235	-1.0736	0.2833	Adiponectin
	8:47405831	["A","<DEL>"]	867	-0.055586	0.048917	-1.1363	0.25613	Adiponectin
	8:49093340	["T","<DEL>"]	867	-0.11673	0.088557	-1.3181	0.18781	Adiponectin
	8:51031069	["A","<DEL>"]	867	0.016241	0.056314	0.2884	0.77311	Adiponectin
	8:52023765	["A","<DEL>"]	867	0.051689	0.049665	1.0408	0.29828	Adiponectin
	8:53700966	["G","<DEL>"]	867	0.079093	0.057193	1.3829	0.16705	Adiponectin
	8:54122532	["T","<DEL>"]	867	0.014764	0.10066	0.14668	0.88342	Adiponectin
	8:72214749	["C","<DEL>"]	867	0.026184	0.054667	0.47897	0.63208	Adiponectin
	8:75362887	["T","<DEL>"]	867	-0.057757	0.047821	-1.2078	0.22747	Adiponectin
	8:82045003	["G","<DEL>"]	867	-0.068433	0.054869	-1.2472	0.21266	Adiponectin
	8:87188253	["C","<DEL>"]	867	-0.12416	0.062261	-1.9942	0.046443	Adiponectin
	8:94072322	["C","<DEL>"]	867	-0.053397	0.075188	-0.71018	0.47778	Adiponectin
	8:96875204	["T","<DEL>"]	867	0.12879	0.080858	1.5928	0.11157	Adiponectin
	8:97520435	["A","<DEL>"]	867	-0.0778	0.054638	-1.4239	0.15483	Adiponectin
	8:97520700	["G","<DEL>"]	867	-0.072721	0.054254	-1.3404	0.18048	Adiponectin
	8:103994757	["A","<DEL>"]	867	-0.11449	0.073439	-1.559	0.11937	Adiponectin
	8:108504796	["C","<DEL>"]	867	-0.018614	0.094521	-0.19693	0.84393	Adiponectin
	8:110234722	["G","<DEL>"]	867	-0.01491	0.049382	-0.30192	0.76278	Adiponectin
	8:112294054	["G","<DEL>"]	867	-0.037021	0.050882	-0.72759	0.46706	Adiponectin
	8:114056476	["T","<DEL>"]	867	-0.018867	0.072316	-0.2609	0.79423	Adiponectin
	8:115079317	["T","<DEL>"]	867	-0.1045	0.059789	-1.7477	0.080866	Adiponectin
	8:115633980	["A","<DEL>"]	867	0.14558	0.074711	1.9485	0.051673	Adiponectin
	8:118873755	["A","<DEL>"]	867	0.0018453	0.061993	0.029767	0.97626	Adiponectin
	8:120154523	["A","<DEL>"]	867	-0.083003	0.068892	-1.2048	0.2286	Adiponectin
	8:127192197	["T","<DEL>"]	867	0.019473	0.050892	0.38263	0.70209	Adiponectin
	8:131850751	["A","<DEL>"]	867	-0.071117	0.051282	-1.3868	0.16586	Adiponectin
	8:137160194	["G","<DEL>"]	867	0.043788	0.047188	0.92794	0.3537	Adiponectin
	8:143494768	["C","<DEL>"]	867	0.043267	0.060887	0.71061	0.47752	Adiponectin
	8:143658787	["T","<DEL>"]	867	0.12157	0.090785	1.339	0.18091	Adiponectin
	8:144700475	["A","<DEL>"]	867	0.013839	0.059119	0.23409	0.81497	Adiponectin
	8:146057008	["A","<DEL>"]	867	0.040866	0.048946	0.83492	0.40399	Adiponectin
	9:4376418	["T","<DEL>"]	867	0.030641	0.050274	0.60948	0.54237	Adiponectin
	9:5641603	["T","<DEL>"]	867	0.078083	0.087899	0.88833	0.37461	Adiponectin
	9:6700471	["A","<DEL>"]	867	0.053808	0.072558	0.7416	0.45853	Adiponectin
	9:6729116	["A","<DEL>"]	867	0.054674	0.058227	0.93897	0.34801	Adiponectin
	9:15815292	["G","<DEL>"]	867	-0.052931	0.048796	-1.0847	0.27834	Adiponectin
	9:19671748	["G","<DEL>"]	867	-0.18206	0.094899	-1.9184	0.055387	Adiponectin
	9:22496447	["G","<DEL>"]	867	-0.08303	0.04841	-1.7152	0.086673	Adiponectin
	9:23362788	["A","<DEL>"]	867	-0.049852	0.047556	-1.0483	0.2948	Adiponectin
	9:24502042	["C","<DEL>"]	867	-0.13233	0.089483	-1.4788	0.13955	Adiponectin
	9:28846201	["T","<DEL>"]	867	0.067713	0.099775	0.67866	0.49754	Adiponectin
	9:31291357	["T","<DEL>"]	867	-0.11585	0.04694	-2.468	0.01378	Adiponectin
	9:33213063	["C","<DEL>"]	867	-0.0095071	0.050257	-0.18917	0.85001	Adiponectin
	9:35980781	["C","<DEL>"]	867	-0.020795	0.058865	-0.35326	0.72398	Adiponectin
	9:36362873	["T","<DEL>"]	867	-0.088843	0.047547	-1.8685	0.062025	Adiponectin
	9:36474204	["G","<DEL>"]	867	0.018616	0.088969	0.20924	0.83431	Adiponectin
	9:71738120	["G","<DEL>"]	867	0.071271	0.053625	1.3291	0.18418	Adiponectin
	9:71804518	["G","<DEL>"]	867	-0.028733	0.051087	-0.56243	0.57397	Adiponectin
	9:71895401	["T","<DEL>"]	867	0.047098	0.055323	0.85134	0.39482	Adiponectin
	9:72761679	["T","<DEL>"]	867	-0.077251	0.089166	-0.86637	0.38653	Adiponectin
	9:78004277	["T","<DEL>"]	867	-0.0057228	0.076889	-0.074429	0.94069	Adiponectin
	9:79555755	["T","<DEL>"]	867	0.10251	0.059199	1.7316	0.083701	Adiponectin
	9:83967922	["T","<DEL>"]	867	0.066555	0.046236	1.4395	0.15038	Adiponectin
	9:89154570	["T","<DEL>"]	867	-0.12925	0.053423	-2.4195	0.015749	Adiponectin
	9:91408456	["G","<DEL>"]	867	-0.012186	0.10478	-0.1163	0.90744	Adiponectin
	9:92176016	["G","<DEL>"]	867	0.12691	0.10204	1.2437	0.21395	Adiponectin
	9:101309037	["T","<DEL>"]	867	-0.02051	0.047495	-0.43184	0.66597	Adiponectin
	9:101347986	["T","<DEL>"]	867	0.011676	0.048304	0.24173	0.80905	Adiponectin
	9:104219701	["C","<DEL>"]	867	-0.053164	0.049872	-1.066	0.28672	Adiponectin
	9:104714846	["G","<DEL>"]	867	-0.030256	0.05996	-0.5046	0.61397	Adiponectin
	9:106568233	["C","<DEL>"]	867	0.054812	0.055048	0.99573	0.31966	Adiponectin
	9:107596165	["C","<DEL>"]	867	-0.13794	0.10285	-1.3411	0.18023	Adiponectin
	9:109675850	["G","<DEL>"]	867	-0.1181	0.099424	-1.1878	0.23523	Adiponectin
	9:113024631	["G","<DEL>"]	867	0.049822	0.056925	0.87522	0.3817	Adiponectin
	9:117081998	["A","<DEL>"]	867	-0.025559	0.071018	-0.35989	0.71901	Adiponectin
	9:129520439	["G","<DEL>"]	867	-0.0024402	0.070919	-0.034409	0.97256	Adiponectin
	9:130181614	["G","<DEL>"]	867	0.05102	0.074695	0.68305	0.49476	Adiponectin
	9:131412055	["T","<DEL>"]	867	-0.0082788	0.07165	-0.11555	0.90804	Adiponectin
	9:131479414	["T","<DEL>"]	867	0.068593	0.086665	0.79148	0.42888	Adiponectin
	9:131700846	["G","<DEL>"]	867	0.014926	0.050403	0.29613	0.7672	Adiponectin
	9:132026695	["A","<DEL>"]	867	-0.030679	0.055899	-0.54882	0.58327	Adiponectin
	9:133030642	["C","<DEL>"]	867	-0.12146	0.065399	-1.8572	0.063621	Adiponectin
	9:133383111	["G","<DEL>"]	867	-0.027938	0.063056	-0.44306	0.65783	Adiponectin
	9:133752195	["C","<DEL>"]	867	0.0085771	0.08033	0.10677	0.91499	Adiponectin
	9:134260474	["A","<DEL>"]	867	-0.015125	0.099732	-0.15165	0.8795	Adiponectin
	9:137252159	["C","<DEL>"]	867	0.12895	0.085222	1.5131	0.13061	Adiponectin
	9:138214064	["T","<DEL>"]	867	0.067566	0.049218	1.3728	0.17017	Adiponectin
	9:138479094	["A","<DEL>"]	867	0.021298	0.060619	0.35134	0.72542	Adiponectin
	9:139054403	["G","<DEL>"]	867	-0.067208	0.1156	-0.58141	0.56112	Adiponectin
	9:139444176	["A","<DEL>"]	867	0.14676	0.080087	1.8325	0.067224	Adiponectin
	9:140253508	["C","<DEL>"]	867	-0.0027681	0.050404	-0.054919	0.95622	Adiponectin
	9:140416604	["G","<DEL>"]	867	0.024961	0.0819	0.30478	0.76061	Adiponectin
	9:141019487	["T","<DEL>"]	867	0.03656	0.090984	0.40183	0.68791	Adiponectin
	10:4708524	["C","<DEL>"]	867	0.042785	0.059594	0.71794	0.47299	Adiponectin
	10:5889538	["T","<DEL>"]	867	0.02644	0.049899	0.52986	0.59634	Adiponectin
	10:7077035	["C","<DEL>"]	867	0.053695	0.048859	1.099	0.27209	Adiponectin
	10:14241748	["T","<DEL>"]	867	0.033778	0.10405	0.32462	0.74555	Adiponectin
	10:19996675	["C","<DEL>"]	867	-0.024704	0.049367	-0.50042	0.61691	Adiponectin
	10:26998915	["A","<DEL>"]	867	0.013546	0.047739	0.28374	0.77668	Adiponectin
	10:28663801	["G","<DEL>"]	867	-0.016203	0.080007	-0.20252	0.83956	Adiponectin
	10:29742210	["A","<DEL>"]	867	-0.070196	0.067084	-1.0464	0.29567	Adiponectin
	10:31246743	["G","<DEL>"]	867	-0.032778	0.056907	-0.576	0.56476	Adiponectin
	10:31443343	["C","<DEL>"]	867	-0.019413	0.050396	-0.3852	0.70018	Adiponectin
	10:51003353	["T","<DEL>"]	867	-0.026246	0.077111	-0.34037	0.73366	Adiponectin
	10:54015665	["T","<DEL>"]	867	0.067406	0.052255	1.29	0.19741	Adiponectin
	10:54783534	["C","<DEL>"]	867	-0.0072013	0.053768	-0.13393	0.89349	Adiponectin
	10:56682780	["C","<DEL>"]	867	0.016436	0.050843	0.32327	0.74657	Adiponectin
	10:59209776	["A","<DEL>"]	867	-0.053439	0.060744	-0.87974	0.37925	Adiponectin
	10:61361945	["A","<DEL>"]	867	-0.15485	0.086438	-1.7915	0.073567	Adiponectin
	10:65509237	["C","<DEL>"]	867	-0.070988	0.053566	-1.3252	0.18544	Adiponectin
	10:66398746	["T","<DEL>"]	867	-0.0057246	0.06073	-0.094264	0.92492	Adiponectin
	10:67008519	["A","<DEL>"]	867	-0.20749	0.095161	-2.1804	0.029496	Adiponectin
	10:67306923	["T","<DEL>"]	867	0.079643	0.051349	1.551	0.12126	Adiponectin
	10:71281055	["C","<DEL>"]	867	-0.032327	0.082403	-0.3923	0.69493	Adiponectin
	10:78255577	["G","<DEL>"]	867	-0.015957	0.061583	-0.25911	0.79561	Adiponectin
	10:82750304	["A","<DEL>"]	867	-0.0085268	0.057764	-0.14761	0.88268	Adiponectin
	10:83611664	["C","<DEL>"]	867	-0.13434	0.11229	-1.1964	0.23187	Adiponectin
	10:84127794	["A","<DEL>"]	867	0.073411	0.096263	0.76261	0.44591	Adiponectin
	10:84817553	["A","<DEL>"]	867	-0.060822	0.083473	-0.72864	0.46642	Adiponectin
	10:92461831	["T","<DEL>"]	867	-0.011703	0.1026	-0.11407	0.90921	Adiponectin
	10:93633324	["C","<DEL>"]	867	0.015217	0.049673	0.30634	0.75942	Adiponectin
	10:95545479	["G","<DEL>"]	867	0.14109	0.10875	1.2973	0.19486	Adiponectin
	10:103393995	["A","<DEL>"]	867	0.067513	0.078291	0.86234	0.38874	Adiponectin
	10:107056552	["A","<DEL>"]	867	-0.013865	0.064667	-0.2144	0.83028	Adiponectin
	10:107253002	["G","<DEL>"]	867	0.024248	0.048432	0.50066	0.61674	Adiponectin
	10:107950683	["T","<DEL>"]	867	-0.011347	0.062821	-0.18062	0.85671	Adiponectin
	10:108030317	["A","<DEL>"]	867	0.075927	0.048815	1.5554	0.12022	Adiponectin
	10:114112172	["G","<DEL>"]	867	-0.048548	0.047944	-1.0126	0.31154	Adiponectin
	10:117711605	["A","<DEL>"]	867	-0.058101	0.049471	-1.1744	0.24054	Adiponectin
	10:122226695	["A","<DEL>"]	867	0.021055	0.059324	0.35491	0.72274	Adiponectin
	10:122701138	["A","<DEL>"]	867	0.090697	0.048644	1.8645	0.062591	Adiponectin
	10:124216850	["A","<DEL>"]	867	0.041503	0.05496	0.75515	0.45037	Adiponectin
	10:130836871	["T","<DEL>"]	867	-0.043795	0.049522	-0.88434	0.37676	Adiponectin
	10:132099021	["C","<DEL>"]	867	0.0062067	0.047625	0.13033	0.89634	Adiponectin
	10:132909010	["A","<DEL>"]	867	-0.021325	0.053939	-0.39536	0.69268	Adiponectin
	10:132988688	["A","<DEL>"]	867	-0.068282	0.063806	-1.0702	0.28485	Adiponectin
	11:677318	["G","<DEL>"]	867	0.018409	0.049489	0.37198	0.71	Adiponectin
	11:1654282	["T","<DEL>"]	867	0.12965	0.058458	2.2179	0.026822	Adiponectin
	11:3488237	["G","<DEL>"]	867	0.080735	0.073822	1.0936	0.27442	Adiponectin
	11:5521615	["T","<DEL>"]	867	-0.074526	0.067543	-1.1034	0.27016	Adiponectin
	11:5637323	["G","<DEL>"]	867	0.019981	0.065008	0.30736	0.75864	Adiponectin
	11:5760085	["T","<DEL>"]	867	0.063896	0.048233	1.3247	0.18561	Adiponectin
	11:5784501	["A","<DEL>"]	867	0.051938	0.055902	0.92909	0.3531	Adiponectin
	11:6881333	["A","<DEL>"]	867	-0.030757	0.051704	-0.59486	0.55209	Adiponectin
	11:7134732	["C","<DEL>"]	867	-0.15039	0.096416	-1.5598	0.11918	Adiponectin
	11:9323627	["C","<DEL>"]	867	-0.062143	0.05069	-1.2259	0.22055	Adiponectin
	11:10260022	["A","<DEL>"]	867	0.015472	0.095811	0.16149	0.87175	Adiponectin
	11:10292694	["G","<DEL>"]	867	-0.050424	0.051466	-0.97976	0.32748	Adiponectin
	11:11379612	["T","<DEL>"]	867	-0.029861	0.052271	-0.57126	0.56797	Adiponectin
	11:11822978	["A","<DEL>"]	867	-0.03744	0.060064	-0.62334	0.53323	Adiponectin
	11:11875555	["G","<DEL>"]	867	-0.044408	0.066305	-0.66976	0.50319	Adiponectin
	11:18097907	["T","<DEL>"]	867	-0.12105	0.083207	-1.4548	0.14609	Adiponectin
	11:20844541	["A","<DEL>"]	867	0.023379	0.097946	0.2387	0.8114	Adiponectin
	11:21847254	["A","<DEL>"]	867	0.12083	0.11306	1.0687	0.2855	Adiponectin
	11:25213825	["G","<DEL>"]	867	-0.20289	0.09657	-2.101	0.03593	Adiponectin
	11:26029428	["A","<DEL>"]	867	0.024739	0.046881	0.52769	0.59785	Adiponectin
	11:27657255	["A","<DEL>"]	867	0.010951	0.052265	0.20953	0.83409	Adiponectin
	11:29007171	["A","<DEL>"]	867	0.067834	0.049497	1.3705	0.1709	Adiponectin
	11:31393766	["A","<DEL>"]	867	0.016289	0.048645	0.33486	0.73782	Adiponectin
	11:32389253	["T","<DEL>"]	867	0.024165	0.055199	0.43777	0.66166	Adiponectin
	11:34728121	["A","<DEL>"]	867	-0.002521	0.05565	-0.045302	0.96388	Adiponectin
	11:41818178	["A","<DEL>"]	867	0.052242	0.049674	1.0517	0.29323	Adiponectin
	11:45429849	["C","<DEL>"]	867	-0.010806	0.048283	-0.2238	0.82296	Adiponectin
	11:46161002	["T","<DEL>"]	867	0.10259	0.062608	1.6386	0.10166	Adiponectin
	11:47057584	["A","<DEL>"]	867	-0.071698	0.048477	-1.479	0.1395	Adiponectin
	11:47526097	["C","<DEL>"]	867	0.22627	0.094892	2.3845	0.017316	Adiponectin
	11:48600859	["T","<DEL>"]	867	0.015663	0.047651	0.32871	0.74246	Adiponectin
	11:48695816	["A","<DEL>"]	867	0.02487	0.059578	0.41744	0.67646	Adiponectin
	11:48714026	["T","<DEL>"]	867	-0.006779	0.047394	-0.14303	0.8863	Adiponectin
	11:48734781	["T","<DEL>"]	867	0.019439	0.046231	0.42048	0.67424	Adiponectin
	11:48809954	["T","<DEL>"]	867	0.026123	0.060923	0.42879	0.66818	Adiponectin
	11:49116283	["T","<DEL>"]	867	0.086732	0.096702	0.8969	0.37002	Adiponectin
	11:49709787	["C","<DEL>"]	867	0.030965	0.095146	0.32545	0.74492	Adiponectin
	11:49759282	["C","<DEL>"]	867	0.17304	0.082016	2.1099	0.035158	Adiponectin
	11:50640221	["G","<DEL>"]	867	0.04238	0.046237	0.91659	0.35962	Adiponectin
	11:51341182	["A","<DEL>"]	867	0.013999	0.047038	0.29762	0.76607	Adiponectin
	11:54885323	["T","<DEL>"]	867	-0.0058487	0.059297	-0.098634	0.92145	Adiponectin
	11:54888273	["A","<DEL>"]	867	0.011232	0.05982	0.18776	0.85111	Adiponectin
	11:54894950	["G","<DEL>"]	867	0.05521	0.080239	0.68807	0.49159	Adiponectin
	11:54951607	["C","<DEL>"]	867	0.11583	0.074978	1.5448	0.12276	Adiponectin
	11:55031590	["T","<DEL>"]	867	0.11467	0.07572	1.5144	0.1303	Adiponectin
	11:55364272	["C","<DEL>"]	867	0.010694	0.053274	0.20074	0.84095	Adiponectin
	11:56439762	["T","<DEL>"]	867	0.048903	0.10266	0.47638	0.63392	Adiponectin
	11:58594178	["A","<DEL>"]	867	0.038231	0.052945	0.7221	0.47043	Adiponectin
	11:58631754	["G","<DEL>"]	867	-0.045465	0.083992	-0.5413	0.58844	Adiponectin
	11:61944789	["T","<DEL>"]	867	0.044385	0.049577	0.89528	0.37089	Adiponectin
	11:65642101	["T","<DEL>"]	867	0.040022	0.051028	0.78431	0.43307	Adiponectin
	11:67642206	["C","<DEL>"]	867	0.022386	0.085476	0.2619	0.79346	Adiponectin
	11:68401371	["A","<DEL>"]	867	-0.025713	0.10277	-0.25019	0.8025	Adiponectin
	11:69400830	["T","<DEL>"]	867	0.025093	0.049988	0.50199	0.61581	Adiponectin
	11:74024892	["C","<DEL>"]	867	0.0069482	0.062424	0.11131	0.9114	Adiponectin
	11:81500505	["A","<DEL>"]	867	-0.091054	0.087687	-1.0384	0.29937	Adiponectin
	11:81856404	["T","<DEL>"]	867	-0.075068	0.070736	-1.0613	0.28887	Adiponectin
	11:86285911	["G","<DEL>"]	867	-0.050306	0.090137	-0.55811	0.57692	Adiponectin
	11:86304216	["G","<DEL>"]	867	-0.051457	0.082474	-0.62392	0.53285	Adiponectin
	11:88964390	["G","<DEL>"]	867	0.00569	0.074646	0.076226	0.93926	Adiponectin
	11:88964477	["T","<DEL>"]	867	0.062892	0.072381	0.86891	0.38514	Adiponectin
	11:89495720	["T","<DEL>"]	867	0.18323	0.085908	2.1329	0.033212	Adiponectin
	11:90193693	["G","<DEL>"]	867	-0.017632	0.06641	-0.26551	0.79068	Adiponectin
	11:91370561	["A","<DEL>"]	867	0.075857	0.07103	1.068	0.28584	Adiponectin
	11:92771872	["T","<DEL>"]	867	-0.083195	0.1011	-0.82287	0.41081	Adiponectin
	11:93021135	["A","<DEL>"]	867	-0.08274	0.046956	-1.7621	0.078409	Adiponectin
	11:96001908	["T","<DEL>"]	867	0.25264	0.07608	3.3207	0.00093555	Adiponectin
	11:98248210	["T","<DEL>"]	867	-0.097646	0.047471	-2.057	0.039989	Adiponectin
	11:99185422	["A","<DEL>"]	867	-0.14801	0.080413	-1.8406	0.066025	Adiponectin
	11:101565763	["A","<DEL>"]	867	0.008821	0.050513	0.17463	0.86141	Adiponectin
	11:102751110	["C","<DEL>"]	867	0.05721	0.10554	0.54206	0.58792	Adiponectin
	11:103916430	["A","<DEL>"]	867	0.040127	0.063486	0.63207	0.52751	Adiponectin
	11:104267753	["T","<DEL>"]	867	0.033331	0.051576	0.64624	0.51829	Adiponectin
	11:106786232	["T","<DEL>"]	867	0.02407	0.06092	0.39511	0.69286	Adiponectin
	11:107783905	["A","<DEL>"]	867	-0.098452	0.060747	-1.6207	0.10545	Adiponectin
	11:120387609	["G","<DEL>"]	867	0.13453	0.082555	1.6296	0.10354	Adiponectin
	11:124775012	["T","<DEL>"]	867	-0.041078	0.085027	-0.48311	0.62914	Adiponectin
	11:127685487	["A","<DEL>"]	867	-0.0274	0.10534	-0.26012	0.79483	Adiponectin
	11:127749532	["C","<DEL>"]	867	-0.025212	0.057709	-0.43688	0.66231	Adiponectin
	11:128682715	["C","<DEL>"]	867	0.0042069	0.049542	0.084916	0.93235	Adiponectin
	11:134362415	["A","<DEL>"]	867	0.025492	0.090705	0.28104	0.77875	Adiponectin
	11:134601975	["C","<DEL>"]	867	0.038736	0.062781	0.617	0.5374	Adiponectin
	11:134732895	["C","<DEL>"]	867	-0.010253	0.059328	-0.17283	0.86283	Adiponectin
	12:866803	["T","<DEL>"]	867	-0.1159	0.066546	-1.7416	0.081937	Adiponectin
	12:1864014	["T","<DEL>"]	867	0.031568	0.050049	0.63074	0.52838	Adiponectin
	12:2241044	["C","<DEL>"]	867	0.083251	0.099796	0.83421	0.40439	Adiponectin
	12:5221805	["G","<DEL>"]	867	-0.023874	0.078707	-0.30332	0.76172	Adiponectin
	12:6254571	["T","<DEL>"]	867	0.31836	0.105	3.0321	0.0025012	Adiponectin
	12:7822687	["C","<DEL>"]	867	0.10246	0.061393	1.6689	0.095496	Adiponectin
	12:9559104	["C","<DEL>"]	867	0.1138	0.068062	1.6719	0.0949	Adiponectin
	12:11068048	["G","<DEL>"]	867	0.0083953	0.050845	0.16511	0.86889	Adiponectin
	12:12026394	["A","<DEL>"]	867	0.075911	0.04917	1.5438	0.12299	Adiponectin
	12:12252765	["A","<DEL>"]	867	0.11559	0.099148	1.1658	0.24402	Adiponectin
	12:12253354	["A","<DEL>"]	867	0.071137	0.099339	0.7161	0.47412	Adiponectin
	12:13725864	["A","<DEL>"]	867	0.057868	0.081253	0.7122	0.47653	Adiponectin
	12:14052297	["G","<DEL>"]	867	-0.017246	0.053934	-0.31976	0.74922	Adiponectin
	12:16018665	["C","<DEL>"]	867	-0.033903	0.088946	-0.38117	0.70317	Adiponectin
	12:16420117	["T","<DEL>"]	867	0.023373	0.047611	0.49091	0.62361	Adiponectin
	12:17444833	["T","<DEL>"]	867	0.00011577	0.048855	0.0023697	0.99811	Adiponectin
	12:23939524	["G","<DEL>"]	867	0.091862	0.0605	1.5184	0.12929	Adiponectin
	12:24460429	["A","<DEL>"]	867	0.037008	0.052276	0.70794	0.47917	Adiponectin
	12:24940896	["A","<DEL>"]	867	0.08465	0.067144	1.2607	0.20775	Adiponectin
	12:29844298	["C","<DEL>"]	867	-0.0015719	0.067737	-0.023206	0.98149	Adiponectin
	12:30237228	["C","<DEL>"]	867	0.079016	0.078501	1.0066	0.31443	Adiponectin
	12:30371314	["A","<DEL>"]	867	-0.032849	0.050007	-0.65688	0.51143	Adiponectin
	12:30478283	["T","<DEL>"]	867	0.0061628	0.048624	0.12674	0.89917	Adiponectin
	12:30508193	["G","<DEL>"]	867	0.080217	0.065156	1.2312	0.2186	Adiponectin
	12:30918301	["G","<DEL>"]	867	0.0036146	0.053765	0.067229	0.94642	Adiponectin
	12:31952217	["C","<DEL>"]	867	-0.048123	0.071875	-0.66954	0.50333	Adiponectin
	12:33296556	["T","<DEL>"]	867	0.037775	0.056431	0.66941	0.50341	Adiponectin
	12:33715105	["C","<DEL>"]	867	0.0043618	0.05826	0.074867	0.94034	Adiponectin
	12:33824088	["G","<DEL>"]	867	-0.075909	0.059416	-1.2776	0.20174	Adiponectin
	12:33853144	["G","<DEL>"]	867	-0.017275	0.049065	-0.35208	0.72486	Adiponectin
	12:37991184	["T","<DEL>"]	867	-0.0030024	0.048717	-0.061629	0.95087	Adiponectin
	12:43020178	["T","<DEL>"]	867	-0.090982	0.093622	-0.97179	0.33142	Adiponectin
	12:45903140	["G","<DEL>"]	867	0.054143	0.046999	1.152	0.24963	Adiponectin
	12:48708582	["G","<DEL>"]	867	0.001418	0.051361	0.027609	0.97798	Adiponectin
	12:48910508	["C","<DEL>"]	867	0.19784	0.097745	2.024	0.043276	Adiponectin
	12:52395073	["G","<DEL>"]	867	0.024926	0.054025	0.46138	0.64465	Adiponectin
	12:53086337	["T","<DEL>"]	867	-0.010003	0.085675	-0.11676	0.90708	Adiponectin
	12:53375603	["A","<DEL>"]	867	0.031655	0.085243	0.37135	0.71047	Adiponectin
	12:59935794	["G","<DEL>"]	867	0.0078484	0.090918	0.086323	0.93123	Adiponectin
	12:59935835	["A","<DEL>"]	867	0.012801	0.058307	0.21955	0.82627	Adiponectin
	12:60521819	["A","<DEL>"]	867	0.0047727	0.047584	0.1003	0.92013	Adiponectin
	12:62393963	["A","<DEL>"]	867	0.046667	0.069786	0.66872	0.50386	Adiponectin
	12:69255743	["G","<DEL>"]	867	0.070537	0.057788	1.2206	0.22256	Adiponectin
	12:70872255	["T","<DEL>"]	867	0.047994	0.066076	0.72634	0.46782	Adiponectin
	12:71602362	["G","<DEL>"]	867	-0.063576	0.047901	-1.3273	0.18478	Adiponectin
	12:72189145	["T","<DEL>"]	867	-0.058765	0.066897	-0.87844	0.37995	Adiponectin
	12:74104735	["T","<DEL>"]	867	-0.049836	0.055234	-0.90227	0.36716	Adiponectin
	12:82139711	["T","<DEL>"]	867	0.07899	0.058101	1.3595	0.17433	Adiponectin
	12:86426102	["T","<DEL>"]	867	0.061986	0.07884	0.78622	0.43196	Adiponectin
	12:93504278	["A","<DEL>"]	867	0.05599	0.083675	0.66914	0.50359	Adiponectin
	12:95244016	["T","<DEL>"]	867	0.027982	0.055189	0.50702	0.61227	Adiponectin
	12:98231364	["A","<DEL>"]	867	-0.068485	0.10051	-0.68137	0.49582	Adiponectin
	12:98669915	["A","<DEL>"]	867	0.055187	0.056476	0.97717	0.32876	Adiponectin
	12:98955384	["A","<DEL>"]	867	0.03108	0.09487	0.32761	0.74329	Adiponectin
	12:99793940	["T","<DEL>"]	867	-0.02269	0.066939	-0.33896	0.73472	Adiponectin
	12:100288323	["T","<DEL>"]	867	-0.031937	0.09586	-0.33316	0.73909	Adiponectin
	12:102102392	["T","<DEL>"]	867	-0.080224	0.073892	-1.0857	0.27791	Adiponectin
	12:104846705	["A","<DEL>"]	867	0.0031376	0.09553	0.032844	0.97381	Adiponectin
	12:111976296	["A","<DEL>"]	867	-0.033418	0.079356	-0.42111	0.67378	Adiponectin
	12:112296397	["G","<DEL>"]	867	-0.015524	0.078064	-0.19886	0.84242	Adiponectin
	12:113019439	["A","<DEL>"]	867	0.010329	0.076297	0.13538	0.89234	Adiponectin
	12:117086868	["C","<DEL>"]	867	0.015751	0.070728	0.22269	0.82383	Adiponectin
	12:117640923	["T","<DEL>"]	867	-0.038304	0.056755	-0.6749	0.49992	Adiponectin
	12:131131935	["T","<DEL>"]	867	-0.068567	0.057982	-1.1826	0.23731	Adiponectin
	13:19369548	["C","<DEL>"]	867	0.064441	0.070718	0.91124	0.36243	Adiponectin
	13:20825467	["C","<DEL>"]	867	-0.019314	0.068596	-0.28156	0.77835	Adiponectin
	13:23632431	["G","<DEL>"]	867	-0.059549	0.052537	-1.1335	0.25733	Adiponectin
	13:27050040	["G","<DEL>"]	867	-0.088614	0.049853	-1.7775	0.075833	Adiponectin
	13:27050232	["G","<DEL>"]	867	-0.090633	0.048899	-1.8535	0.064154	Adiponectin
	13:28268128	["T","<DEL>"]	867	-0.0027404	0.058916	-0.046513	0.96291	Adiponectin
	13:32532645	["G","<DEL>"]	867	-0.16915	0.099192	-1.7053	0.0885	Adiponectin
	13:34135679	["G","<DEL>"]	867	0.051836	0.078585	0.65962	0.50967	Adiponectin
	13:35558623	["C","<DEL>"]	867	-0.029389	0.09583	-0.30668	0.75916	Adiponectin
	13:38048418	["A","<DEL>"]	867	0.019338	0.073176	0.26427	0.79163	Adiponectin
	13:38071931	["A","<DEL>"]	867	-0.051349	0.049044	-1.047	0.29539	Adiponectin
	13:39057319	["A","<DEL>"]	867	-0.059194	0.050392	-1.1747	0.24045	Adiponectin
	13:39934170	["T","<DEL>"]	867	-0.033089	0.048498	-0.68228	0.49524	Adiponectin
	13:43053208	["G","<DEL>"]	867	-0.022835	0.056458	-0.40447	0.68597	Adiponectin
	13:45042395	["C","<DEL>"]	867	-0.0649	0.078192	-0.83	0.40677	Adiponectin
	13:47034696	["C","<DEL>"]	867	0.082265	0.059209	1.3894	0.16507	Adiponectin
	13:49533355	["G","<DEL>"]	867	-0.01068	0.048955	-0.21816	0.82735	Adiponectin
	13:51069347	["G","<DEL>"]	867	0.13133	0.05519	2.3797	0.017544	Adiponectin
	13:54234767	["T","<DEL>"]	867	0.068986	0.099551	0.69296	0.48852	Adiponectin
	13:55941183	["C","<DEL>"]	867	0.040865	0.050301	0.81242	0.41677	Adiponectin
	13:57752534	["C","<DEL>"]	867	-0.058855	0.078075	-0.75383	0.45116	Adiponectin
	13:57755573	["A","<DEL>"]	867	0.025584	0.086352	0.29628	0.76709	Adiponectin
	13:57758686	["A","<DEL>"]	867	-0.05689	0.078172	-0.72775	0.46696	Adiponectin
	13:57775285	["T","<DEL>"]	867	-0.083643	0.07852	-1.0653	0.28706	Adiponectin
	13:58589150	["A","<DEL>"]	867	0.17905	0.10116	1.77	0.077077	Adiponectin
	13:64224622	["A","<DEL>"]	867	0.090892	0.10368	0.87664	0.38092	Adiponectin
	13:65342438	["T","<DEL>"]	867	-0.061085	0.057406	-1.0641	0.28758	Adiponectin
	13:65352172	["A","<DEL>"]	867	-0.026006	0.08635	-0.30117	0.76335	Adiponectin
	13:65637810	["A","<DEL>"]	867	-0.088683	0.049626	-1.787	0.074286	Adiponectin
	13:66583046	["G","<DEL>"]	867	0.071359	0.091505	0.77984	0.4357	Adiponectin
	13:67174757	["T","<DEL>"]	867	-0.05646	0.058728	-0.96138	0.33663	Adiponectin
	13:68936895	["A","<DEL>"]	867	-0.07763	0.048669	-1.5951	0.11106	Adiponectin
	13:68977868	["G","<DEL>"]	867	0.052882	0.050382	1.0496	0.29419	Adiponectin
	13:69244705	["A","<DEL>"]	867	-0.14615	0.096589	-1.5132	0.1306	Adiponectin
	13:72477265	["C","<DEL>"]	867	-0.0032901	0.047279	-0.069589	0.94454	Adiponectin
	13:72807626	["G","<DEL>"]	867	-0.058383	0.089757	-0.65046	0.51557	Adiponectin
	13:72843043	["C","<DEL>"]	867	-0.071785	0.052009	-1.3802	0.16787	Adiponectin
	13:78997587	["A","<DEL>"]	867	0.003152	0.055353	0.056944	0.9546	Adiponectin
	13:83165920	["C","<DEL>"]	867	0.050923	0.059508	0.85574	0.39238	Adiponectin
	13:90862856	["T","<DEL>"]	867	0.010663	0.048114	0.22161	0.82467	Adiponectin
	13:93056829	["T","<DEL>"]	867	-0.02661	0.10233	-0.26005	0.79489	Adiponectin
	13:99254191	["A","<DEL>"]	867	-0.035737	0.053355	-0.6698	0.50317	Adiponectin
	13:101894101	["A","<DEL>"]	867	-0.0047295	0.045795	-0.10328	0.91777	Adiponectin
	13:104883055	["C","<DEL>"]	867	-0.13439	0.10412	-1.2908	0.19713	Adiponectin
	13:108560530	["G","<DEL>"]	867	-0.053928	0.073314	-0.73558	0.46219	Adiponectin
	13:108947027	["T","<DEL>"]	867	-0.0097729	0.06321	-0.15461	0.87716	Adiponectin
	13:109361750	["A","<DEL>"]	867	-0.027383	0.0527	-0.5196	0.60347	Adiponectin
	13:111587239	["A","<DEL>"]	867	-0.033356	0.10628	-0.31384	0.75372	Adiponectin
	13:113797220	["T","<DEL>"]	867	0.047432	0.094859	0.50002	0.61719	Adiponectin
	14:21952622	["C","<DEL>"]	867	-0.0014093	0.04898	-0.028773	0.97705	Adiponectin
	14:22881668	["A","<DEL>"]	867	0.017521	0.054919	0.31904	0.74977	Adiponectin
	14:23922251	["T","<DEL>"]	867	-0.0087426	0.055112	-0.15863	0.87399	Adiponectin
	14:25262312	["T","<DEL>"]	867	-0.031022	0.07649	-0.40557	0.68516	Adiponectin
	14:26283861	["T","<DEL>"]	867	-0.006093	0.061714	-0.098729	0.92138	Adiponectin
	14:26590944	["T","<DEL>"]	867	0.043011	0.062257	0.69087	0.48984	Adiponectin
	14:32953307	["G","<DEL>"]	867	0.04013	0.049512	0.8105	0.41788	Adiponectin
	14:34514024	["T","<DEL>"]	867	-0.040486	0.060929	-0.66447	0.50656	Adiponectin
	14:35428651	["T","<DEL>"]	867	-0.024887	0.070408	-0.35347	0.72382	Adiponectin
	14:35605654	["T","<DEL>"]	867	0.022075	0.064331	0.34314	0.73158	Adiponectin
	14:38133132	["T","<DEL>"]	867	0.025929	0.087635	0.29588	0.7674	Adiponectin
	14:39004517	["A","<DEL>"]	867	-0.026284	0.057099	-0.46032	0.6454	Adiponectin
	14:40609826	["T","<DEL>"]	867	0.022272	0.04644	0.47959	0.63164	Adiponectin
	14:41609280	["T","<DEL>"]	867	-0.11436	0.058498	-1.955	0.050909	Adiponectin
	14:42142348	["T","<DEL>"]	867	-0.033992	0.046832	-0.72583	0.46814	Adiponectin
	14:42987509	["C","<DEL>"]	867	0.028187	0.065615	0.42958	0.66761	Adiponectin
	14:51408873	["C","<DEL>"]	867	-0.081484	0.055075	-1.4795	0.13937	Adiponectin
	14:54710348	["G","<DEL>"]	867	0.077778	0.049854	1.5601	0.1191	Adiponectin
	14:55751164	["A","<DEL>"]	867	-0.15685	0.08672	-1.8087	0.070852	Adiponectin
	14:59883501	["T","<DEL>"]	867	-0.064946	0.04742	-1.3696	0.17116	Adiponectin
	14:60341397	["T","<DEL>"]	867	-0.047198	0.055007	-0.85805	0.39111	Adiponectin
	14:61058044	["C","<DEL>"]	867	-0.002635	0.055842	-0.047188	0.96237	Adiponectin
	14:65606345	["C","<DEL>"]	867	0.058402	0.050037	1.1672	0.24346	Adiponectin
	14:70016976	["A","<DEL>"]	867	-0.18406	0.067237	-2.7374	0.00632	Adiponectin
	14:70687819	["C","<DEL>"]	867	0.075666	0.08089	0.93542	0.34983	Adiponectin
	14:71450109	["C","<DEL>"]	867	-0.066159	0.089976	-0.73529	0.46236	Adiponectin
	14:73526830	["T","<DEL>"]	867	-0.11102	0.10033	-1.1066	0.26878	Adiponectin
	14:73545763	["C","<DEL>"]	867	-0.11093	0.082295	-1.3479	0.17804	Adiponectin
	14:74844762	["G","<DEL>"]	867	0.00037206	0.045493	0.0081784	0.99348	Adiponectin
	14:76813775	["T","<DEL>"]	867	-0.012936	0.04939	-0.2619	0.79346	Adiponectin
	14:78295142	["T","<DEL>"]	867	0.038839	0.096636	0.40191	0.68785	Adiponectin
	14:80106295	["C","<DEL>"]	867	-0.045592	0.050682	-0.89957	0.3686	Adiponectin
	14:81878207	["A","<DEL>"]	867	0.024648	0.077544	0.31785	0.75067	Adiponectin
	14:82499101	["T","<DEL>"]	867	0.042347	0.048002	0.88218	0.37792	Adiponectin
	14:83337504	["A","<DEL>"]	867	-0.073111	0.096194	-0.76004	0.44744	Adiponectin
	14:83435151	["T","<DEL>"]	867	0.03598	0.079576	0.45215	0.65128	Adiponectin
	14:83852037	["G","<DEL>"]	867	0.053694	0.048721	1.1021	0.27074	Adiponectin
	14:85297008	["T","<DEL>"]	867	-0.075033	0.054657	-1.3728	0.17017	Adiponectin
	14:99503884	["G","<DEL>"]	867	-0.034766	0.069166	-0.50264	0.61535	Adiponectin
	14:104769343	["C","<DEL>"]	867	0.13964	0.10595	1.318	0.18784	Adiponectin
	14:106907604	["C","<DEL>"]	867	0.027555	0.061543	0.44774	0.65445	Adiponectin
	14:107174453	["A","<DEL>"]	867	-0.0060478	0.052751	-0.11465	0.90875	Adiponectin
	15:24690413	["T","<DEL>"]	867	0.035932	0.068488	0.52464	0.59997	Adiponectin
	15:25116946	["G","<DEL>"]	867	0.0062611	0.048289	0.12966	0.89687	Adiponectin
	15:25931382	["G","<DEL>"]	867	-0.00089329	0.048888	-0.018272	0.98543	Adiponectin
	15:34701991	["T","<DEL>"]	867	0.037752	0.082186	0.45935	0.6461	Adiponectin
	15:34802605	["A","<DEL>"]	867	0.073406	0.080434	0.91263	0.36169	Adiponectin
	15:35530969	["T","<DEL>"]	867	0.0098124	0.064345	0.1525	0.87883	Adiponectin
	15:36160132	["T","<DEL>"]	867	0.0059722	0.072032	0.082911	0.93394	Adiponectin
	15:39744394	["A","<DEL>"]	867	-0.048925	0.053874	-0.90814	0.36406	Adiponectin
	15:44137048	["C","<DEL>"]	867	0.16594	0.080073	2.0723	0.038534	Adiponectin
	15:49544857	["T","<DEL>"]	867	0.0035566	0.058725	0.060563	0.95172	Adiponectin
	15:54199920	["A","<DEL>"]	867	0.032046	0.058634	0.54655	0.58483	Adiponectin
	15:55655445	["A","<DEL>"]	867	-0.080328	0.090466	-0.88793	0.37482	Adiponectin
	15:56789876	["T","<DEL>"]	867	0.045651	0.10673	0.42773	0.66895	Adiponectin
	15:65816036	["A","<DEL>"]	867	0.0078308	0.060601	0.12922	0.89722	Adiponectin
	15:71708611	["G","<DEL>"]	867	0.027062	0.047348	0.57156	0.56777	Adiponectin
	15:71881555	["G","<DEL>"]	867	0.0039938	0.050424	0.079205	0.93689	Adiponectin
	15:72385980	["C","<DEL>"]	867	0.033234	0.054594	0.60875	0.54285	Adiponectin
	15:76884598	["T","<DEL>"]	867	-0.06313	0.047042	-1.342	0.17995	Adiponectin
	15:77330787	["G","<DEL>"]	867	0.065939	0.049658	1.3279	0.18457	Adiponectin
	15:77851947	["G","<DEL>"]	867	0.0010951	0.074517	0.014697	0.98828	Adiponectin
	15:78008469	["A","<DEL>"]	867	0.057133	0.081995	0.69679	0.48612	Adiponectin
	15:84541410	["A","<DEL>"]	867	-0.057241	0.069328	-0.82565	0.40923	Adiponectin
	15:86057003	["C","<DEL>"]	867	-0.054829	0.056419	-0.97183	0.33141	Adiponectin
	15:91981605	["T","<DEL>"]	867	0.019368	0.047982	0.40364	0.68658	Adiponectin
	15:92674573	["A","<DEL>"]	867	0.15978	0.062602	2.5524	0.010869	Adiponectin
	15:98817018	["T","<DEL>"]	867	0.00018629	0.047362	0.0039334	0.99686	Adiponectin
	15:98842303	["A","<DEL>"]	867	-0.0072862	0.070421	-0.10347	0.91762	Adiponectin
	15:99574477	["T","<DEL>"]	867	-0.04074	0.049886	-0.81665	0.41435	Adiponectin
	15:99656603	["T","<DEL>"]	867	0.051969	0.057381	0.90568	0.36536	Adiponectin
	15:100416650	["G","<DEL>"]	867	0.061091	0.057507	1.0623	0.28839	Adiponectin
	15:101341461	["G","<DEL>"]	867	0.031702	0.089694	0.35345	0.72384	Adiponectin
	16:8688151	["C","<DEL>"]	867	0.040114	0.099989	0.40118	0.68838	Adiponectin
	16:8755246	["G","<DEL>"]	867	0.0022725	0.067543	0.033645	0.97317	Adiponectin
	16:11683735	["C","<DEL>"]	867	-0.004401	0.050122	-0.087804	0.93005	Adiponectin
	16:13294458	["A","<DEL>"]	867	-0.017183	0.054053	-0.3179	0.75064	Adiponectin
	16:19945538	["T","<DEL>"]	867	0.015043	0.069122	0.21763	0.82777	Adiponectin
	16:23047760	["A","<DEL>"]	867	-0.013902	0.049531	-0.28067	0.77903	Adiponectin
	16:23760329	["T","<DEL>"]	867	-0.061864	0.055996	-1.1048	0.26955	Adiponectin
	16:25340093	["C","<DEL>"]	867	-0.038742	0.051553	-0.75149	0.45256	Adiponectin
	16:25639365	["C","<DEL>"]	867	-0.028593	0.063643	-0.44928	0.65334	Adiponectin
	16:48508956	["T","<DEL>"]	867	0.0064699	0.049242	0.13139	0.8955	Adiponectin
	16:52412384	["G","<DEL>"]	867	0.11945	0.071393	1.6731	0.09466	Adiponectin
	16:57725389	["A","<DEL>"]	867	-0.017674	0.055146	-0.3205	0.74867	Adiponectin
	16:58647149	["G","<DEL>"]	867	-0.059011	0.047121	-1.2523	0.21078	Adiponectin
	16:58673813	["A","<DEL>"]	867	0.062725	0.0686	0.91436	0.36079	Adiponectin
	16:76539135	["T","<DEL>"]	867	0.0024624	0.051073	0.048214	0.96156	Adiponectin
	16:77090638	["T","<DEL>"]	867	0.0065303	0.057924	0.11274	0.91026	Adiponectin
	16:78171620	["T","<DEL>"]	867	0.0035939	0.098573	0.03646	0.97092	Adiponectin
	16:78371624	["T","<DEL>"]	867	0.044541	0.04732	0.94128	0.34682	Adiponectin
	16:78876643	["G","<DEL>"]	867	-0.029125	0.085071	-0.34237	0.73216	Adiponectin
	16:80976494	["G","<DEL>"]	867	-0.12069	0.087253	-1.3832	0.16695	Adiponectin
	16:81173812	["G","<DEL>"]	867	0.037874	0.052666	0.71913	0.47226	Adiponectin
	16:84501301	["T","<DEL>"]	867	-0.015543	0.059058	-0.26319	0.79247	Adiponectin
	16:85149515	["C","<DEL>"]	867	-0.03139	0.052138	-0.60206	0.54729	Adiponectin
	16:88112722	["C","<DEL>"]	867	-0.0031289	0.055356	-0.056523	0.95494	Adiponectin
	16:88862635	["A","<DEL>"]	867	0.00039676	0.055326	0.0071714	0.99428	Adiponectin
	16:89896055	["G","<DEL>"]	867	-0.078308	0.070242	-1.1148	0.26524	Adiponectin
	17:193773	["A","<DEL>"]	867	-0.010677	0.05052	-0.21135	0.83266	Adiponectin
	17:723659	["G","<DEL>"]	867	0.014173	0.052431	0.27031	0.78699	Adiponectin
	17:801599	["A","<DEL>"]	867	0.019567	0.055862	0.35028	0.72622	Adiponectin
	17:801640	["C","<DEL>"]	867	0.0057908	0.056874	0.10182	0.91892	Adiponectin
	17:1146294	["A","<DEL>"]	867	0.037635	0.054963	0.68473	0.4937	Adiponectin
	17:2719932	["T","<DEL>"]	867	0.081747	0.047677	1.7146	0.086774	Adiponectin
	17:5587655	["T","<DEL>"]	867	0.093202	0.11332	0.82244	0.41106	Adiponectin
	17:5595716	["T","<DEL>"]	867	0.18667	0.10686	1.7469	0.081009	Adiponectin
	17:6988677	["G","<DEL>"]	867	0.038929	0.081784	0.47599	0.6342	Adiponectin
	17:7264581	["C","<DEL>"]	867	-0.041315	0.057392	-0.71986	0.4718	Adiponectin
	17:7336428	["T","<DEL>"]	867	0.065236	0.082058	0.795	0.42683	Adiponectin
	17:8246598	["T","<DEL>"]	867	-0.025261	0.050995	-0.49536	0.62047	Adiponectin
	17:11411697	["C","<DEL>"]	867	0.018572	0.055548	0.33433	0.73821	Adiponectin
	17:13531699	["T","<DEL>"]	867	0.021618	0.065157	0.33177	0.74014	Adiponectin
	17:14189910	["T","<DEL>"]	867	0.038288	0.053528	0.7153	0.47462	Adiponectin
	17:15789442	["C","<DEL>"]	867	0.051269	0.051089	1.0035	0.31589	Adiponectin
	17:16505429	["C","<DEL>"]	867	0.11005	0.070658	1.5575	0.11972	Adiponectin
	17:17230338	["G","<DEL>"]	867	-0.067856	0.049695	-1.3654	0.17247	Adiponectin
	17:18270018	["A","<DEL>"]	867	-0.15247	0.08114	-1.8791	0.060573	Adiponectin
	17:20611114	["T","<DEL>"]	867	0.10427	0.092973	1.1215	0.26238	Adiponectin
	17:26780359	["G","<DEL>"]	867	0.053704	0.04865	1.1039	0.26996	Adiponectin
	17:30106611	["G","<DEL>"]	867	-0.10516	0.079932	-1.3156	0.18866	Adiponectin
	17:32872967	["T","<DEL>"]	867	0.033951	0.054198	0.62643	0.5312	Adiponectin
	17:35755637	["C","<DEL>"]	867	-0.021151	0.048737	-0.43398	0.66441	Adiponectin
	17:35778783	["T","<DEL>"]	867	0.018592	0.067535	0.2753	0.78315	Adiponectin
	17:36963447	["G","<DEL>"]	867	0.035604	0.057989	0.61399	0.53939	Adiponectin
	17:39421820	["C","<DEL>"]	867	0.022133	0.053148	0.41645	0.67718	Adiponectin
	17:39582279	["T","<DEL>"]	867	0.053011	0.10008	0.52969	0.59647	Adiponectin
	17:41437961	["T","<DEL>"]	867	-0.047103	0.082099	-0.57374	0.5663	Adiponectin
	17:41516976	["C","<DEL>"]	867	0.10066	0.052362	1.9224	0.054886	Adiponectin
	17:47351779	["G","<DEL>"]	867	-0.037504	0.055189	-0.67955	0.49697	Adiponectin
	17:47826781	["C","<DEL>"]	867	-0.004303	0.066247	-0.064954	0.94823	Adiponectin
	17:52783830	["T","<DEL>"]	867	-0.018069	0.08151	-0.22168	0.82461	Adiponectin
	17:55687802	["G","<DEL>"]	867	-0.0127	0.05158	-0.24622	0.80557	Adiponectin
	17:56207484	["T","<DEL>"]	867	-0.18554	0.078477	-2.3642	0.018289	Adiponectin
	17:62213193	["C","<DEL>"]	867	0.010862	0.049637	0.21883	0.82683	Adiponectin
	17:70815211	["A","<DEL>"]	867	0.031754	0.098737	0.3216	0.74783	Adiponectin
	17:74362221	["T","<DEL>"]	867	-0.016218	0.075793	-0.21397	0.83062	Adiponectin
	17:74783284	["C","<DEL>"]	867	0.071259	0.096415	0.73908	0.46006	Adiponectin
	17:78834662	["C","<DEL>"]	867	-0.015777	0.058249	-0.27086	0.78657	Adiponectin
	17:79285373	["G","<DEL>"]	867	0.066853	0.0839	0.79683	0.42577	Adiponectin
	17:80249149	["C","<DEL>"]	867	-0.024583	0.10275	-0.23924	0.81098	Adiponectin
	18:207030	["G","<DEL>"]	867	0.029282	0.056355	0.5196	0.60348	Adiponectin
	18:4535372	["C","<DEL>"]	867	-0.19159	0.067683	-2.8307	0.004753	Adiponectin
	18:4955566	["T","<DEL>"]	867	0.0078159	0.047725	0.16377	0.86995	Adiponectin
	18:5324607	["G","<DEL>"]	867	0.096032	0.04737	2.0273	0.042942	Adiponectin
	18:9225122	["C","<DEL>"]	867	-0.016187	0.049537	-0.32676	0.74393	Adiponectin
	18:10222266	["C","<DEL>"]	867	0.06688	0.054626	1.2243	0.22116	Adiponectin
	18:11509706	["A","<DEL>"]	867	-0.0076064	0.053548	-0.14205	0.88707	Adiponectin
	18:12503635	["T","<DEL>"]	867	-0.034499	0.066736	-0.51694	0.60533	Adiponectin
	18:13143155	["T","<DEL>"]	867	-0.012702	0.069104	-0.18381	0.8542	Adiponectin
	18:21990725	["C","<DEL>"]	867	-0.066879	0.062155	-1.076	0.28222	Adiponectin
	18:22664132	["A","<DEL>"]	867	-0.042406	0.096127	-0.44114	0.65922	Adiponectin
	18:23747793	["C","<DEL>"]	867	-0.066191	0.092012	-0.71937	0.47211	Adiponectin
	18:24571619	["A","<DEL>"]	867	-0.059827	0.048237	-1.2403	0.21521	Adiponectin
	18:26273106	["T","<DEL>"]	867	0.04432	0.0558	0.79427	0.42726	Adiponectin
	18:29888136	["A","<DEL>"]	867	0.095217	0.090983	1.0465	0.29561	Adiponectin
	18:35306065	["C","<DEL>"]	867	0.0046823	0.050224	0.093229	0.92574	Adiponectin
	18:38259881	["G","<DEL>"]	867	-0.075823	0.058132	-1.3043	0.19247	Adiponectin
	18:40054060	["A","<DEL>"]	867	-0.076792	0.083707	-0.91739	0.35919	Adiponectin
	18:41976671	["G","<DEL>"]	867	0.035983	0.10128	0.35526	0.72248	Adiponectin
	18:42838068	["C","<DEL>"]	867	-0.10399	0.065989	-1.5758	0.11543	Adiponectin
	18:47694968	["A","<DEL>"]	867	-0.080544	0.049614	-1.6234	0.10487	Adiponectin
	18:49196753	["T","<DEL>"]	867	0.072779	0.076433	0.9522	0.34126	Adiponectin
	18:50462563	["A","<DEL>"]	867	0.0077059	0.049048	0.15711	0.87519	Adiponectin
	18:51136382	["A","<DEL>"]	867	-0.05117	0.082739	-0.61846	0.53643	Adiponectin
	18:51205961	["A","<DEL>"]	867	-0.008216	0.095505	-0.086027	0.93146	Adiponectin
	18:54946735	["T","<DEL>"]	867	0.018052	0.053835	0.33532	0.73746	Adiponectin
	18:58672131	["T","<DEL>"]	867	0.046206	0.090513	0.51049	0.60984	Adiponectin
	18:59672726	["C","<DEL>"]	867	-0.077313	0.054613	-1.4157	0.15724	Adiponectin
	18:63723830	["T","<DEL>"]	867	-0.10562	0.050679	-2.0841	0.037441	Adiponectin
	18:63766861	["T","<DEL>"]	867	0.13735	0.051428	2.6707	0.0077109	Adiponectin
	18:63907121	["C","<DEL>"]	867	-0.080952	0.074404	-1.088	0.2769	Adiponectin
	18:64219669	["C","<DEL>"]	867	0.029778	0.065516	0.45452	0.64957	Adiponectin
	18:66228960	["C","<DEL>"]	867	-0.031602	0.051081	-0.61866	0.53631	Adiponectin
	18:66992796	["A","<DEL>"]	867	-0.29064	0.10733	-2.7078	0.006906	Adiponectin
	18:67953632	["A","<DEL>"]	867	-0.037953	0.091868	-0.41313	0.67962	Adiponectin
	18:69920267	["C","<DEL>"]	867	-0.17934	0.11864	-1.5117	0.13097	Adiponectin
	18:74347186	["A","<DEL>"]	867	-0.061429	0.05371	-1.1437	0.25305	Adiponectin
	18:75266999	["T","<DEL>"]	867	-0.043016	0.050282	-0.8555	0.39251	Adiponectin
	18:76202129	["T","<DEL>"]	867	-0.16053	0.04909	-3.2701	0.0011176	Adiponectin
	18:76662490	["G","<DEL>"]	867	0.16599	0.096601	1.7183	0.086093	Adiponectin
	18:77057732	["A","<DEL>"]	867	0.13184	0.068086	1.9364	0.053141	Adiponectin
	19:566222	["C","<DEL>"]	867	0.13355	0.063009	2.1195	0.034334	Adiponectin
	19:2909317	["C","<DEL>"]	867	0.067423	0.068788	0.98017	0.32728	Adiponectin
	19:6778960	["T","<DEL>"]	867	-0.046404	0.098361	-0.47177	0.63721	Adiponectin
	19:7258345	["G","<DEL>"]	867	0.095033	0.070859	1.3412	0.18022	Adiponectin
	19:8242948	["G","<DEL>"]	867	0.016514	0.081517	0.20259	0.83951	Adiponectin
	19:8411738	["T","<DEL>"]	867	0.049032	0.05993	0.81815	0.4135	Adiponectin
	19:9222937	["T","<DEL>"]	867	0.086455	0.094544	0.91444	0.36074	Adiponectin
	19:9223505	["G","<DEL>"]	867	0.0068218	0.09821	0.069462	0.94464	Adiponectin
	19:11294832	["C","<DEL>"]	867	0.16126	0.081529	1.9779	0.048256	Adiponectin
	19:12556669	["A","<DEL>"]	867	-0.073397	0.045691	-1.6064	0.10855	Adiponectin
	19:12694870	["C","<DEL>"]	867	-0.029362	0.050286	-0.58389	0.55945	Adiponectin
	19:13775624	["G","<DEL>"]	867	0.0073967	0.050948	0.14518	0.8846	Adiponectin
	19:15046381	["T","<DEL>"]	867	-0.081282	0.049923	-1.6282	0.10386	Adiponectin
	19:19834432	["T","<DEL>"]	867	-0.049992	0.051253	-0.97541	0.32963	Adiponectin
	19:23140810	["A","<DEL>"]	867	-0.053408	0.057891	-0.92255	0.3565	Adiponectin
	19:23465126	["C","<DEL>"]	867	-0.054209	0.056118	-0.96598	0.33432	Adiponectin
	19:23805826	["G","<DEL>"]	867	-0.024038	0.057596	-0.41735	0.67653	Adiponectin
	19:23893379	["T","<DEL>"]	867	-0.094324	0.091243	-1.0338	0.30154	Adiponectin
	19:24459057	["C","<DEL>"]	867	0.2006	0.10148	1.9767	0.048388	Adiponectin
	19:27961358	["A","<DEL>"]	867	0.023563	0.055685	0.42314	0.6723	Adiponectin
	19:27975965	["T","<DEL>"]	867	0.18245	0.10606	1.7202	0.085759	Adiponectin
	19:31287443	["A","<DEL>"]	867	0.054257	0.046933	1.156	0.24798	Adiponectin
	19:33354491	["T","<DEL>"]	867	0.078588	0.091688	0.85713	0.39161	Adiponectin
	19:35661053	["G","<DEL>"]	867	0.093599	0.086571	1.0812	0.27992	Adiponectin
	19:36840748	["A","<DEL>"]	867	-0.034673	0.057842	-0.59945	0.54903	Adiponectin
	19:38341363	["C","<DEL>"]	867	0.084001	0.070793	1.1866	0.23572	Adiponectin
	19:43709298	["C","<DEL>"]	867	0.012951	0.087522	0.14798	0.8824	Adiponectin
	19:48372686	["A","<DEL>"]	867	-0.05857	0.062658	-0.93475	0.35018	Adiponectin
	19:50445565	["G","<DEL>"]	867	-0.11533	0.093677	-1.2312	0.21859	Adiponectin
	19:51077888	["T","<DEL>"]	867	0.0018338	0.060799	0.030162	0.97594	Adiponectin
	19:51330486	["A","<DEL>"]	867	-0.068785	0.10788	-0.6376	0.5239	Adiponectin
	19:52888806	["T","<DEL>"]	867	0.023348	0.070152	0.33281	0.73936	Adiponectin
	19:53422205	["A","<DEL>"]	867	-0.036686	0.059754	-0.61395	0.53941	Adiponectin
	19:54555529	["G","<DEL>"]	867	-0.0038454	0.05665	-0.06788	0.9459	Adiponectin
	19:54800841	["G","<DEL>"]	867	0.026155	0.055461	0.4716	0.63733	Adiponectin
	19:56866463	["G","<DEL>"]	867	0.1007	0.091756	1.0975	0.27274	Adiponectin
	19:57175236	["C","<DEL>"]	867	0.040696	0.048095	0.84616	0.3977	Adiponectin
	19:57474904	["C","<DEL>"]	867	0.035149	0.049814	0.70559	0.48063	Adiponectin
	20:1389142	["C","<DEL>"]	867	0.014574	0.047314	0.30804	0.75813	Adiponectin
	20:1995483	["T","<DEL>"]	867	-0.023051	0.098466	-0.2341	0.81496	Adiponectin
	20:6025638	["T","<DEL>"]	867	-0.02858	0.074913	-0.38151	0.70292	Adiponectin
	20:7398690	["A","<DEL>"]	867	0.13844	0.061906	2.2363	0.025585	Adiponectin
	20:15301723	["G","<DEL>"]	867	0.045302	0.055618	0.81453	0.41557	Adiponectin
	20:16221767	["C","<DEL>"]	867	0.040965	0.09897	0.41392	0.67904	Adiponectin
	20:21286091	["C","<DEL>"]	867	-0.035988	0.053626	-0.67108	0.50235	Adiponectin
	20:24903666	["G","<DEL>"]	867	-0.070542	0.052752	-1.3372	0.18149	Adiponectin
	20:26297675	["A","<DEL>"]	867	-0.051879	0.066253	-0.78305	0.43381	Adiponectin
	20:31525474	["G","<DEL>"]	867	-0.10837	0.084541	-1.2818	0.20025	Adiponectin
	20:33241855	["G","<DEL>"]	867	0.047721	0.049754	0.95915	0.33775	Adiponectin
	20:39906318	["G","<DEL>"]	867	-0.12344	0.055003	-2.2443	0.025066	Adiponectin
	20:42271876	["A","<DEL>"]	867	0.08026	0.058147	1.3803	0.16785	Adiponectin
	20:42481269	["G","<DEL>"]	867	0.0031784	0.058547	0.054288	0.95672	Adiponectin
	20:43305928	["T","<DEL>"]	867	0.11147	0.053936	2.0666	0.039069	Adiponectin
	20:44204045	["C","<DEL>"]	867	0.088	0.10324	0.85239	0.39423	Adiponectin
	20:50759199	["T","<DEL>"]	867	-0.0015644	0.056803	-0.02754	0.97804	Adiponectin
	20:61724701	["T","<DEL>"]	867	0.1122	0.060348	1.8592	0.063338	Adiponectin
	20:62267486	["G","<DEL>"]	867	0.030846	0.055137	0.55944	0.576	Adiponectin
	20:62949690	["C","<DEL>"]	867	0.089496	0.0611	1.4647	0.14335	Adiponectin
	21:14816783	["A","<DEL>"]	867	-0.051927	0.051768	-1.0031	0.31611	Adiponectin
	21:15460456	["A","<DEL>"]	867	0.066614	0.052333	1.2729	0.2034	Adiponectin
	21:16588377	["A","<DEL>"]	867	0.032466	0.04936	0.65773	0.51089	Adiponectin
	21:18612336	["A","<DEL>"]	867	0.088405	0.047267	1.8703	0.061778	Adiponectin
	21:19326679	["T","<DEL>"]	867	0.060117	0.049255	1.2205	0.2226	Adiponectin
	21:23654856	["G","<DEL>"]	867	-0.062305	0.09364	-0.66537	0.50599	Adiponectin
	21:43037447	["A","<DEL>"]	867	-0.12073	0.082562	-1.4623	0.14403	Adiponectin
	21:43350109	["A","<DEL>"]	867	-0.18323	0.074095	-2.4729	0.013595	Adiponectin
	21:43387224	["A","<DEL>"]	867	-0.040493	0.064184	-0.63088	0.52828	Adiponectin
	21:44970354	["C","<DEL>"]	867	-0.029805	0.047199	-0.63148	0.5279	Adiponectin
	21:45619141	["G","<DEL>"]	867	0.070312	0.054463	1.291	0.19705	Adiponectin
	21:47388018	["A","<DEL>"]	867	0.077802	0.048416	1.6069	0.10843	Adiponectin
	21:47657340	["A","<DEL>"]	867	0.055351	0.049676	1.1142	0.26549	Adiponectin
	22:17770337	["A","<DEL>"]	867	-0.029672	0.050662	-0.58569	0.55824	Adiponectin
	22:18057739	["C","<DEL>"]	867	0.070049	0.072453	0.96682	0.3339	Adiponectin
	22:18141692	["G","<DEL>"]	867	0.056666	0.05705	0.99327	0.32086	Adiponectin
	22:19099928	["A","<DEL>"]	867	0.038842	0.055754	0.69666	0.4862	Adiponectin
	22:19571604	["G","<DEL>"]	867	0.0084444	0.049307	0.17126	0.86406	Adiponectin
	22:19784769	["T","<DEL>"]	867	0.078117	0.070252	1.112	0.26647	Adiponectin
	22:20950609	["C","<DEL>"]	867	0.062207	0.05722	1.0872	0.27727	Adiponectin
	22:23478415	["T","<DEL>"]	867	0.036223	0.053398	0.67836	0.49773	Adiponectin
	22:23576854	["G","<DEL>"]	867	-0.0069706	0.05603	-0.12441	0.90102	Adiponectin
	22:23900738	["A","<DEL>"]	867	-0.078018	0.071085	-1.0975	0.27271	Adiponectin
	22:24025603	["C","<DEL>"]	867	0.069618	0.055382	1.2571	0.20907	Adiponectin
	22:24276428	["G","<DEL>"]	867	0.023102	0.052698	0.43838	0.66122	Adiponectin
	22:30111571	["G","<DEL>"]	867	0.078999	0.075845	1.0416	0.2979	Adiponectin
	22:31776419	["T","<DEL>"]	867	-0.037903	0.086338	-0.43901	0.66077	Adiponectin
	22:33755605	["A","<DEL>"]	867	0.031859	0.081559	0.39063	0.69617	Adiponectin
	22:33780444	["A","<DEL>"]	867	0.036063	0.068849	0.5238	0.60055	Adiponectin
	22:35645163	["T","<DEL>"]	867	0.082087	0.05368	1.5292	0.12658	Adiponectin
	22:36612984	["T","<DEL>"]	867	-0.003653	0.099028	-0.036888	0.97058	Adiponectin
	22:37143174	["G","<DEL>"]	867	-0.043315	0.053816	-0.80487	0.42112	Adiponectin
	22:37744373	["A","<DEL>"]	867	-0.0025129	0.071303	-0.035243	0.97189	Adiponectin
	22:39294100	["A","<DEL>"]	867	0.060441	0.047255	1.279	0.20123	Adiponectin
	22:39360535	["C","<DEL>"]	867	0.047587	0.072969	0.65215	0.51448	Adiponectin
	22:39373963	["T","<DEL>"]	867	0.062989	0.079198	0.79533	0.42664	Adiponectin
	22:40794186	["G","<DEL>"]	867	0.027583	0.061464	0.44878	0.6537	Adiponectin
	22:47586027	["G","<DEL>"]	867	0.084141	0.095019	0.88552	0.37612	Adiponectin
	22:49692937	["C","<DEL>"]	867	0.048597	0.071557	0.67913	0.49724	Adiponectin
	22:49715778	["T","<DEL>"]	867	-0.014096	0.069596	-0.20254	0.83954	Adiponectin
	1:7570065	["A","<DEL>"]	1470	-0.019623	0.044575	-0.44022	0.65984	ApoA1
	1:9595579	["C","<DEL>"]	1470	-0.02661	0.052612	-0.50577	0.61309	ApoA1
	1:10482464	["C","<DEL>"]	1470	-0.01667	0.039954	-0.41723	0.67657	ApoA1
	1:11682892	["A","<DEL>"]	1470	0.039421	0.040605	0.97085	0.33178	ApoA1
	1:14437041	["T","<DEL>"]	1470	0.0013945	0.041463	0.033632	0.97318	ApoA1
	1:16151943	["G","<DEL>"]	1470	0.056872	0.0395	1.4398	0.15014	ApoA1
	1:17676161	["C","<DEL>"]	1470	0.021242	0.038604	0.55026	0.58222	ApoA1
	1:24520335	["T","<DEL>"]	1470	-0.0070945	0.05222	-0.13586	0.89195	ApoA1
	1:24804549	["G","<DEL>"]	1470	-0.16387	0.061169	-2.679	0.0074661	ApoA1
	1:26460112	["C","<DEL>"]	1470	0.035923	0.047046	0.76357	0.44524	ApoA1
	1:30738620	["T","<DEL>"]	1470	-0.0089279	0.057446	-0.15542	0.87651	ApoA1
	1:35101428	["T","<DEL>"]	1470	0.015057	0.047228	0.31882	0.74991	ApoA1
	1:37816482	["T","<DEL>"]	1470	0.078389	0.036624	2.1403	0.032492	ApoA1
	1:39084107	["C","<DEL>"]	1470	-0.031588	0.072975	-0.43287	0.66517	ApoA1
	1:53594115	["C","<DEL>"]	1470	0.046968	0.046969	0.99998	0.31748	ApoA1
	1:58743910	["A","<DEL>"]	1470	0.017209	0.069555	0.24741	0.80463	ApoA1
	1:60048622	["G","<DEL>"]	1470	-0.0067064	0.055607	-0.1206	0.90402	ApoA1
	1:62082844	["G","<DEL>"]	1470	-0.030857	0.038438	-0.80279	0.42223	ApoA1
	1:62113408	["G","<DEL>"]	1470	0.015736	0.048828	0.32227	0.7473	ApoA1
	1:62622893	["G","<DEL>"]	1470	0.090939	0.06558	1.3867	0.16574	ApoA1
	1:68007984	["C","<DEL>"]	1470	-0.013497	0.041816	-0.32277	0.74691	ApoA1
	1:72755679	["A","<DEL>"]	1470	-0.042366	0.044052	-0.96172	0.33635	ApoA1
	1:72766327	["A","<DEL>"]	1470	-0.043191	0.036811	-1.1733	0.24086	ApoA1
	1:78649145	["T","<DEL>"]	1470	0.090599	0.070872	1.2783	0.20133	ApoA1
	1:80221768	["C","<DEL>"]	1470	-0.048551	0.038088	-1.2747	0.20261	ApoA1
	1:86400841	["T","<DEL>"]	1470	-0.086615	0.056806	-1.5248	0.12754	ApoA1
	1:89475926	["T","<DEL>"]	1470	-0.0056547	0.039648	-0.14262	0.88661	ApoA1
	1:89811409	["A","<DEL>"]	1470	-0.011326	0.053913	-0.21009	0.83363	ApoA1
	1:92231769	["T","<DEL>"]	1470	0.006743	0.041975	0.16064	0.8724	ApoA1
	1:92232065	["A","<DEL>"]	1470	0.029676	0.039764	0.74629	0.45561	ApoA1
	1:94288330	["A","<DEL>"]	1470	0.027098	0.037707	0.71865	0.47247	ApoA1
	1:104443202	["C","<DEL>"]	1470	3.8705e-05	0.038332	0.0010097	0.99919	ApoA1
	1:105667545	["A","<DEL>"]	1470	-0.037862	0.055213	-0.68574	0.49298	ApoA1
	1:106015796	["T","<DEL>"]	1470	0.05739	0.039098	1.4679	0.14236	ApoA1
	1:108733317	["T","<DEL>"]	1470	0.080859	0.041252	1.9601	0.05017	ApoA1
	1:109573226	["T","<DEL>"]	1470	-0.02929	0.040913	-0.7159	0.47417	ApoA1
	1:110187029	["T","<DEL>"]	1470	-0.0096051	0.037066	-0.25914	0.79557	ApoA1
	1:112691785	["A","<DEL>"]	1470	0.022686	0.039641	0.57228	0.56722	ApoA1
	1:113799627	["G","<DEL>"]	1470	-0.035168	0.042392	-0.82959	0.40691	ApoA1
	1:116229482	["T","<DEL>"]	1470	-0.020956	0.04332	-0.48375	0.62864	ApoA1
	1:117880387	["A","<DEL>"]	1470	-0.032834	0.055157	-0.59528	0.55175	ApoA1
	1:149168324	["C","<DEL>"]	1470	0.050497	0.052917	0.95427	0.34011	ApoA1
	1:152555543	["T","<DEL>"]	1470	0.00020567	0.038524	0.0053387	0.99574	ApoA1
	1:157173852	["A","<DEL>"]	1470	-0.049236	0.057829	-0.85141	0.39468	ApoA1
	1:157540660	["C","<DEL>"]	1470	0.045247	0.038498	1.1753	0.24005	ApoA1
	1:158488407	["A","<DEL>"]	1470	0.057473	0.038243	1.5028	0.1331	ApoA1
	1:158726910	["T","<DEL>"]	1470	-0.01336	0.054298	-0.24606	0.80567	ApoA1
	1:158867540	["A","<DEL>"]	1470	-0.013511	0.043101	-0.31347	0.75397	ApoA1
	1:158961336	["G","<DEL>"]	1470	-0.063053	0.054323	-1.1607	0.24595	ApoA1
	1:159648709	["G","<DEL>"]	1470	-0.031232	0.041576	-0.7512	0.45265	ApoA1
	1:169004335	["T","<DEL>"]	1470	-0.038721	0.050697	-0.76377	0.44513	ApoA1
	1:174796542	["C","<DEL>"]	1470	-0.018866	0.056453	-0.33419	0.73828	ApoA1
	1:178495323	["T","<DEL>"]	1470	-0.017568	0.039359	-0.44634	0.65541	ApoA1
	1:179329663	["T","<DEL>"]	1470	-0.03241	0.075013	-0.43206	0.66576	ApoA1
	1:179455587	["A","<DEL>"]	1470	-0.0804	0.072284	-1.1123	0.2662	ApoA1
	1:179607274	["T","<DEL>"]	1470	-0.0050883	0.039131	-0.13003	0.89656	ApoA1
	1:185009784	["C","<DEL>"]	1470	-0.0084829	0.078162	-0.10853	0.91359	ApoA1
	1:187464834	["A","<DEL>"]	1470	-0.04142	0.043084	-0.96139	0.33652	ApoA1
	1:187716105	["G","<DEL>"]	1470	0.045071	0.036607	1.2312	0.21844	ApoA1
	1:191916413	["T","<DEL>"]	1470	-0.12552	0.082008	-1.5306	0.12609	ApoA1
	1:194451130	["T","<DEL>"]	1470	0.030086	0.036458	0.82522	0.40938	ApoA1
	1:198773750	["C","<DEL>"]	1470	-0.029081	0.043468	-0.66901	0.50359	ApoA1
	1:199110033	["G","<DEL>"]	1470	-0.02596	0.050812	-0.5109	0.6095	ApoA1
	1:203684359	["C","<DEL>"]	1470	-0.0066048	0.046233	-0.14286	0.88642	ApoA1
	1:207292370	["C","<DEL>"]	1470	-0.012842	0.040212	-0.31936	0.7495	ApoA1
	1:207541993	["G","<DEL>"]	1470	0.044456	0.03712	1.1976	0.23125	ApoA1
	1:210078046	["A","<DEL>"]	1470	-0.010007	0.037846	-0.26441	0.7915	ApoA1
	1:217457966	["A","<DEL>"]	1470	0.17037	0.056341	3.024	0.0025379	ApoA1
	1:220502945	["G","<DEL>"]	1470	0.02275	0.046929	0.48477	0.62791	ApoA1
	1:222374152	["G","<DEL>"]	1470	0.065077	0.039763	1.6366	0.10192	ApoA1
	1:228252103	["T","<DEL>"]	1470	-0.0039853	0.080914	-0.049253	0.96072	ApoA1
	1:229812531	["C","<DEL>"]	1470	-0.007991	0.040015	-0.1997	0.84174	ApoA1
	1:230132595	["G","<DEL>"]	1470	0.054121	0.049695	1.0891	0.27631	ApoA1
	1:232458590	["A","<DEL>"]	1470	0.042299	0.040016	1.057	0.29066	ApoA1
	1:233962218	["T","<DEL>"]	1470	0.011591	0.040228	0.28812	0.77329	ApoA1
	1:234318629	["A","<DEL>"]	1470	-0.096295	0.062923	-1.5304	0.12614	ApoA1
	1:235537047	["T","<DEL>"]	1470	0.057404	0.053396	1.0751	0.28253	ApoA1
	1:236584091	["G","<DEL>"]	1470	0.099202	0.06084	1.6305	0.1032	ApoA1
	1:240392996	["A","<DEL>"]	1470	0.0087638	0.043132	0.20319	0.83902	ApoA1
	1:241586227	["C","<DEL>"]	1470	0.023978	0.038082	0.62964	0.52903	ApoA1
	1:243127754	["A","<DEL>"]	1470	0.035186	0.039467	0.89152	0.3728	ApoA1
	1:243782751	["G","<DEL>"]	1470	0.06824	0.040063	1.7033	0.088719	ApoA1
	1:248154520	["G","<DEL>"]	1470	-0.046487	0.076324	-0.60907	0.54257	ApoA1
	2:2798764	["G","<DEL>"]	1470	-0.026256	0.041736	-0.62911	0.52937	ApoA1
	2:3732784	["G","<DEL>"]	1470	-0.03376	0.076325	-0.44232	0.65832	ApoA1
	2:4212695	["A","<DEL>"]	1470	-0.024176	0.050148	-0.4821	0.62981	ApoA1
	2:6400482	["A","<DEL>"]	1470	-0.076656	0.05094	-1.5048	0.13258	ApoA1
	2:9925452	["T","<DEL>"]	1470	0.089798	0.082788	1.0847	0.27824	ApoA1
	2:11757202	["C","<DEL>"]	1470	0.032883	0.071897	0.45737	0.64747	ApoA1
	2:14704166	["G","<DEL>"]	1470	-0.039685	0.079377	-0.49996	0.61718	ApoA1
	2:16271603	["T","<DEL>"]	1470	0.01594	0.041	0.38877	0.6975	ApoA1
	2:17585136	["C","<DEL>"]	1470	0.0053334	0.084854	0.062853	0.94989	ApoA1
	2:18118850	["C","<DEL>"]	1470	-0.055872	0.060835	-0.91841	0.35856	ApoA1
	2:19002884	["C","<DEL>"]	1470	-0.046837	0.046403	-1.0093	0.31298	ApoA1
	2:19767571	["A","<DEL>"]	1470	-0.039731	0.058869	-0.6749	0.49985	ApoA1
	2:33224462	["A","<DEL>"]	1470	-0.077081	0.039866	-1.9335	0.053366	ApoA1
	2:34523646	["G","<DEL>"]	1470	-0.0093213	0.037282	-0.25002	0.80261	ApoA1
	2:34695819	["G","<DEL>"]	1470	-0.024719	0.038096	-0.64886	0.51653	ApoA1
	2:34711086	["A","<DEL>"]	1470	-0.02833	0.037306	-0.75939	0.44774	ApoA1
	2:34965712	["G","<DEL>"]	1470	-0.16615	0.056047	-2.9644	0.0030815	ApoA1
	2:41238373	["C","<DEL>"]	1470	0.008565	0.062299	0.13748	0.89067	ApoA1
	2:41775947	["C","<DEL>"]	1470	-0.001122	0.039256	-0.028582	0.9772	ApoA1
	2:42346244	["C","<DEL>"]	1470	-0.062037	0.037094	-1.6724	0.09465	ApoA1
	2:44467091	["C","<DEL>"]	1470	0.018991	0.045811	0.41455	0.67853	ApoA1
	2:48851197	["C","<DEL>"]	1470	0.057361	0.043435	1.3206	0.18683	ApoA1
	2:48990528	["T","<DEL>"]	1470	0.013328	0.040984	0.32519	0.74508	ApoA1
	2:51224521	["A","<DEL>"]	1470	0.03309	0.062998	0.52526	0.59948	ApoA1
	2:52749674	["C","<DEL>"]	1470	-0.0089792	0.039443	-0.22765	0.81995	ApoA1
	2:54565496	["C","<DEL>"]	1470	-0.029021	0.043181	-0.67207	0.50164	ApoA1
	2:56652264	["A","<DEL>"]	1470	-0.012892	0.03706	-0.34785	0.728	ApoA1
	2:64479640	["A","<DEL>"]	1470	0.02702	0.052937	0.51043	0.60983	ApoA1
	2:66505575	["T","<DEL>"]	1470	0.10137	0.051186	1.9804	0.04784	ApoA1
	2:70125050	["G","<DEL>"]	1470	0.023074	0.03758	0.61398	0.53932	ApoA1
	2:76773555	["A","<DEL>"]	1470	0.064367	0.04155	1.5491	0.12156	ApoA1
	2:76844733	["A","<DEL>"]	1470	0.044334	0.06615	0.6702	0.50283	ApoA1
	2:78117886	["A","<DEL>"]	1470	0.06102	0.03735	1.6337	0.10253	ApoA1
	2:79076574	["T","<DEL>"]	1470	0.061271	0.041591	1.4732	0.14092	ApoA1
	2:83035632	["T","<DEL>"]	1470	-0.041532	0.050725	-0.81877	0.41305	ApoA1
	2:88821929	["A","<DEL>"]	1470	0.0023459	0.046765	0.050164	0.96	ApoA1
	2:100103711	["A","<DEL>"]	1470	0.043503	0.037433	1.1622	0.24536	ApoA1
	2:102232569	["G","<DEL>"]	1470	0.013032	0.051583	0.25265	0.80058	ApoA1
	2:106695066	["G","<DEL>"]	1470	0.0012268	0.036546	0.033568	0.97323	ApoA1
	2:106879559	["C","<DEL>"]	1470	-0.071609	0.037999	-1.8845	0.059694	ApoA1
	2:108275315	["A","<DEL>"]	1470	-0.026341	0.078305	-0.33639	0.73663	ApoA1
	2:108855395	["C","<DEL>"]	1470	0.0028792	0.037735	0.0763	0.93919	ApoA1
	2:109310547	["G","<DEL>"]	1470	0.021753	0.037423	0.58128	0.56114	ApoA1
	2:109689929	["C","<DEL>"]	1470	0.0041858	0.074889	0.055894	0.95543	ApoA1
	2:111576406	["G","<DEL>"]	1470	0.048371	0.037068	1.3049	0.19212	ApoA1
	2:115628094	["A","<DEL>"]	1470	-0.05531	0.042464	-1.3025	0.19294	ApoA1
	2:116662008	["T","<DEL>"]	1470	0.013539	0.058545	0.23126	0.81714	ApoA1
	2:121797797	["C","<DEL>"]	1470	0.030779	0.041301	0.74524	0.45625	ApoA1
	2:123364887	["T","<DEL>"]	1470	-0.023508	0.038405	-0.61211	0.54056	ApoA1
	2:124170263	["G","<DEL>"]	1470	-0.069783	0.039746	-1.7557	0.079342	ApoA1
	2:126368466	["A","<DEL>"]	1470	-0.070735	0.050885	-1.3901	0.16471	ApoA1
	2:126443247	["G","<DEL>"]	1470	-0.015075	0.038625	-0.39029	0.69638	ApoA1
	2:127674744	["C","<DEL>"]	1470	0.029588	0.052263	0.56613	0.57139	ApoA1
	2:127718879	["T","<DEL>"]	1470	-0.040609	0.073115	-0.55541	0.5787	ApoA1
	2:129638405	["G","<DEL>"]	1470	-0.020107	0.048515	-0.41444	0.67861	ApoA1
	2:131414725	["G","<DEL>"]	1470	-0.0015562	0.05118	-0.030406	0.97575	ApoA1
	2:132534209	["C","<DEL>"]	1470	-0.0065854	0.037502	-0.1756	0.86063	ApoA1
	2:138490123	["T","<DEL>"]	1470	0.014848	0.047496	0.31261	0.75462	ApoA1
	2:142325286	["T","<DEL>"]	1470	0.01623	0.074224	0.21867	0.82694	ApoA1
	2:146862622	["A","<DEL>"]	1470	-0.044863	0.037396	-1.1997	0.23046	ApoA1
	2:152041204	["T","<DEL>"]	1470	-0.044859	0.036306	-1.2356	0.21681	ApoA1
	2:153795982	["G","<DEL>"]	1470	-0.01655	0.040233	-0.41136	0.68087	ApoA1
	2:154494936	["C","<DEL>"]	1470	-0.033599	0.037014	-0.90774	0.36417	ApoA1
	2:154895761	["C","<DEL>"]	1470	0.0095289	0.040343	0.2362	0.81331	ApoA1
	2:156833700	["A","<DEL>"]	1470	0.014509	0.077699	0.18673	0.8519	ApoA1
	2:159622239	["A","<DEL>"]	1470	0.014247	0.074271	0.19182	0.84791	ApoA1
	2:159661975	["T","<DEL>"]	1470	0.04524	0.051866	0.87226	0.38321	ApoA1
	2:162332253	["T","<DEL>"]	1470	-0.11101	0.048002	-2.3127	0.020877	ApoA1
	2:164641179	["T","<DEL>"]	1470	-0.07259	0.068959	-1.0527	0.29267	ApoA1
	2:166014695	["G","<DEL>"]	1470	0.018929	0.059023	0.3207	0.74848	ApoA1
	2:172906157	["G","<DEL>"]	1470	-0.018487	0.038764	-0.47691	0.6335	ApoA1
	2:173004236	["A","<DEL>"]	1470	-0.059657	0.038636	-1.5441	0.12279	ApoA1
	2:177265628	["C","<DEL>"]	1470	0.0072242	0.044006	0.16416	0.86963	ApoA1
	2:178287643	["A","<DEL>"]	1470	0.059452	0.041337	1.4382	0.15058	ApoA1
	2:178740984	["A","<DEL>"]	1470	0.03266	0.068362	0.47775	0.6329	ApoA1
	2:182856916	["T","<DEL>"]	1470	-0.0042379	0.039926	-0.10614	0.91548	ApoA1
	2:184085500	["C","<DEL>"]	1470	0.15772	0.082093	1.9212	0.054903	ApoA1
	2:184794408	["G","<DEL>"]	1470	-0.05619	0.077373	-0.72622	0.46782	ApoA1
	2:189119625	["A","<DEL>"]	1470	-0.012003	0.043943	-0.27314	0.78478	ApoA1
	2:194689492	["G","<DEL>"]	1470	0.018293	0.062203	0.29408	0.76874	ApoA1
	2:195297121	["C","<DEL>"]	1470	-0.040527	0.065402	-0.61967	0.53557	ApoA1
	2:195979402	["G","<DEL>"]	1470	-0.012619	0.083398	-0.15131	0.87975	ApoA1
	2:200312456	["A","<DEL>"]	1470	-0.049581	0.038653	-1.2827	0.19979	ApoA1
	2:203899048	["T","<DEL>"]	1470	-0.018033	0.054377	-0.33163	0.74021	ApoA1
	2:206128022	["C","<DEL>"]	1470	-0.078428	0.082266	-0.95335	0.34057	ApoA1
	2:208351140	["G","<DEL>"]	1470	0.046054	0.048549	0.94862	0.34297	ApoA1
	2:209942875	["T","<DEL>"]	1470	0.02336	0.039332	0.59391	0.55267	ApoA1
	2:213183962	["A","<DEL>"]	1470	-0.086562	0.067231	-1.2875	0.19812	ApoA1
	2:213370124	["T","<DEL>"]	1470	0.034371	0.052717	0.65199	0.51451	ApoA1
	2:215728752	["A","<DEL>"]	1470	0.044036	0.037093	1.1872	0.23535	ApoA1
	2:220052321	["C","<DEL>"]	1470	0.005648	0.036752	0.15368	0.87788	ApoA1
	2:220052356	["G","<DEL>"]	1470	-0.018766	0.037496	-0.50048	0.61682	ApoA1
	2:220053194	["G","<DEL>"]	1470	-0.013774	0.037076	-0.3715	0.71032	ApoA1
	2:223865074	["A","<DEL>"]	1470	0.16141	0.076871	2.0997	0.035924	ApoA1
	2:225292967	["T","<DEL>"]	1470	-0.03175	0.038948	-0.81519	0.4151	ApoA1
	2:227165416	["A","<DEL>"]	1470	0.00057339	0.039423	0.014544	0.9884	ApoA1
	2:229264346	["A","<DEL>"]	1470	0.021707	0.040857	0.53129	0.5953	ApoA1
	2:232535469	["C","<DEL>"]	1470	0.076042	0.084024	0.905	0.36561	ApoA1
	2:233332712	["T","<DEL>"]	1470	0.012111	0.042825	0.2828	0.77737	ApoA1
	2:239500382	["T","<DEL>"]	1470	-0.024765	0.049948	-0.49582	0.62009	ApoA1
	3:228730	["C","<DEL>"]	1470	0.006003	0.043928	0.13666	0.89132	ApoA1
	3:5535386	["T","<DEL>"]	1470	-0.024547	0.057072	-0.43011	0.66718	ApoA1
	3:6650158	["G","<DEL>"]	1470	-0.0053161	0.049446	-0.10751	0.9144	ApoA1
	3:7400629	["A","<DEL>"]	1470	-0.00069794	0.073424	-0.0095055	0.99242	ApoA1
	3:8325641	["C","<DEL>"]	1470	0.092503	0.042173	2.1934	0.028433	ApoA1
	3:13141380	["A","<DEL>"]	1470	0.068085	0.055718	1.222	0.22191	ApoA1
	3:15845163	["T","<DEL>"]	1470	0.0047851	0.059625	0.080253	0.93605	ApoA1
	3:16239402	["A","<DEL>"]	1470	0.026741	0.044123	0.60605	0.54458	ApoA1
	3:20311496	["T","<DEL>"]	1470	0.03883	0.04533	0.85662	0.3918	ApoA1
	3:21723692	["G","<DEL>"]	1470	-0.037004	0.067691	-0.54666	0.58469	ApoA1
	3:26450961	["T","<DEL>"]	1470	-0.029726	0.035497	-0.83742	0.40249	ApoA1
	3:32102044	["A","<DEL>"]	1470	-0.081461	0.039604	-2.0569	0.039876	ApoA1
	3:37978394	["G","<DEL>"]	1470	0.023018	0.062446	0.3686	0.71248	ApoA1
	3:37984118	["A","<DEL>"]	1470	-0.0028298	0.063267	-0.044729	0.96433	ApoA1
	3:41336681	["A","<DEL>"]	1470	0.0053203	0.039273	0.13547	0.89226	ApoA1
	3:47490673	["T","<DEL>"]	1470	-0.11089	0.038053	-2.9142	0.0036204	ApoA1
	3:50123655	["T","<DEL>"]	1470	0.10102	0.070794	1.427	0.15379	ApoA1
	3:53027145	["C","<DEL>"]	1470	-0.0063665	0.059046	-0.10782	0.91415	ApoA1
	3:53030854	["G","<DEL>"]	1470	0.022301	0.056686	0.39342	0.69407	ApoA1
	3:61666416	["T","<DEL>"]	1470	0.048084	0.037268	1.2902	0.19718	ApoA1
	3:65117737	["G","<DEL>"]	1470	-0.025673	0.066164	-0.38803	0.69805	ApoA1
	3:65188857	["A","<DEL>"]	1470	0.034971	0.066458	0.52621	0.59882	ApoA1
	3:68634775	["T","<DEL>"]	1470	0.036564	0.038819	0.94193	0.34639	ApoA1
	3:68739685	["T","<DEL>"]	1470	0.025119	0.038061	0.65998	0.50937	ApoA1
	3:70013476	["G","<DEL>"]	1470	0.018848	0.041531	0.45383	0.65002	ApoA1
	3:78779423	["A","<DEL>"]	1470	0.014308	0.038153	0.375	0.70771	ApoA1
	3:80062914	["T","<DEL>"]	1470	-0.0088561	0.036894	-0.24004	0.81033	ApoA1
	3:82868817	["C","<DEL>"]	1470	-0.067961	0.067453	-1.0075	0.31385	ApoA1
	3:84104924	["C","<DEL>"]	1470	0.036612	0.043228	0.84695	0.39716	ApoA1
	3:84699486	["G","<DEL>"]	1470	0.051198	0.058785	0.87094	0.38393	ApoA1
	3:89394031	["C","<DEL>"]	1470	0.11318	0.078368	1.4442	0.1489	ApoA1
	3:95465799	["A","<DEL>"]	1470	-0.00511	0.040437	-0.12637	0.89946	ApoA1
	3:98410674	["T","<DEL>"]	1470	0.0091606	0.036355	0.25198	0.80109	ApoA1
	3:98899055	["T","<DEL>"]	1470	-0.025245	0.045268	-0.55767	0.57716	ApoA1
	3:98943796	["A","<DEL>"]	1470	-0.034637	0.043502	-0.7962	0.42604	ApoA1
	3:99628782	["T","<DEL>"]	1470	-0.04585	0.040467	-1.133	0.25739	ApoA1
	3:100521619	["C","<DEL>"]	1470	0.025329	0.045311	0.559	0.57625	ApoA1
	3:101357553	["A","<DEL>"]	1470	-0.053809	0.049897	-1.0784	0.28103	ApoA1
	3:104278204	["A","<DEL>"]	1470	0.07015	0.039743	1.7651	0.077758	ApoA1
	3:107037955	["G","<DEL>"]	1470	0.0010546	0.039336	0.026811	0.97861	ApoA1
	3:125672286	["A","<DEL>"]	1470	0.068049	0.045701	1.489	0.1367	ApoA1
	3:129657312	["A","<DEL>"]	1470	-0.032148	0.046795	-0.687	0.49219	ApoA1
	3:129763370	["C","<DEL>"]	1470	0.014413	0.037336	0.38604	0.69952	ApoA1
	3:131708256	["A","<DEL>"]	1470	-0.025565	0.039431	-0.64835	0.51686	ApoA1
	3:131989120	["A","<DEL>"]	1470	-0.058121	0.04045	-1.4369	0.15097	ApoA1
	3:136021011	["G","<DEL>"]	1470	-0.032867	0.037576	-0.87468	0.38189	ApoA1
	3:140544403	["A","<DEL>"]	1470	-0.04027	0.038901	-1.0352	0.30075	ApoA1
	3:141572124	["A","<DEL>"]	1470	-0.092149	0.062636	-1.4712	0.14146	ApoA1
	3:145644939	["T","<DEL>"]	1470	0.046659	0.037631	1.2399	0.21521	ApoA1
	3:146385205	["T","<DEL>"]	1470	0.0074281	0.039138	0.18979	0.8495	ApoA1
	3:148281442	["G","<DEL>"]	1470	-0.042578	0.041608	-1.0233	0.30633	ApoA1
	3:148963358	["G","<DEL>"]	1470	-0.020183	0.086607	-0.23304	0.81576	ApoA1
	3:149268462	["G","<DEL>"]	1470	0.048583	0.053814	0.9028	0.36678	ApoA1
	3:156092161	["T","<DEL>"]	1470	-0.0056404	0.046057	-0.12246	0.90255	ApoA1
	3:158350734	["A","<DEL>"]	1470	0.033288	0.039607	0.84046	0.40079	ApoA1
	3:159257025	["T","<DEL>"]	1470	-0.043862	0.039955	-1.0978	0.27248	ApoA1
	3:162448937	["A","<DEL>"]	1470	0.036532	0.081721	0.44704	0.65492	ApoA1
	3:162512108	["G","<DEL>"]	1470	0.0079118	0.039821	0.19868	0.84254	ApoA1
	3:162717307	["A","<DEL>"]	1470	-0.01596	0.037573	-0.42479	0.67105	ApoA1
	3:162764905	["T","<DEL>"]	1470	-0.023139	0.042325	-0.5467	0.58467	ApoA1
	3:168738418	["T","<DEL>"]	1470	-0.026602	0.038601	-0.68916	0.49083	ApoA1
	3:177294486	["G","<DEL>"]	1470	-0.05049	0.081576	-0.61893	0.53606	ApoA1
	3:177381306	["T","<DEL>"]	1470	0.074257	0.060688	1.2236	0.2213	ApoA1
	3:178550109	["T","<DEL>"]	1470	0.014054	0.040042	0.35097	0.72566	ApoA1
	3:178567650	["T","<DEL>"]	1470	0.0025693	0.043316	0.059315	0.95271	ApoA1
	3:179654298	["A","<DEL>"]	1470	0.020039	0.037988	0.52751	0.59792	ApoA1
	3:184125372	["A","<DEL>"]	1470	0.0076719	0.03786	0.20264	0.83945	ApoA1
	3:187732885	["A","<DEL>"]	1470	-0.088065	0.050803	-1.7335	0.083221	ApoA1
	3:189363419	["A","<DEL>"]	1470	0.028492	0.069996	0.40706	0.68402	ApoA1
	3:189737339	["T","<DEL>"]	1470	-0.024746	0.039813	-0.62156	0.53433	ApoA1
	3:191064675	["G","<DEL>"]	1470	0.019274	0.043727	0.44078	0.65943	ApoA1
	3:191264200	["G","<DEL>"]	1470	-0.037761	0.057681	-0.65466	0.51279	ApoA1
	3:191889925	["G","<DEL>"]	1470	0.0081994	0.083164	0.098594	0.92147	ApoA1
	3:192389863	["G","<DEL>"]	1470	0.015764	0.071923	0.21918	0.82654	ApoA1
	3:192744324	["G","<DEL>"]	1470	-0.019716	0.03736	-0.52774	0.59776	ApoA1
	3:192776848	["A","<DEL>"]	1470	-0.025593	0.063222	-0.40481	0.68567	ApoA1
	3:192875333	["T","<DEL>"]	1470	-0.052336	0.040126	-1.3043	0.19234	ApoA1
	3:194398768	["T","<DEL>"]	1470	0.01938	0.041069	0.4719	0.63707	ApoA1
	3:194555657	["A","<DEL>"]	1470	0.029754	0.047328	0.62867	0.52966	ApoA1
	3:196934579	["A","<DEL>"]	1470	-0.0156	0.048092	-0.32438	0.7457	ApoA1
	4:901184	["A","<DEL>"]	1470	0.068746	0.08357	0.82261	0.41086	ApoA1
	4:1602939	["A","<DEL>"]	1470	0.05252	0.042266	1.2426	0.21422	ApoA1
	4:6651591	["A","<DEL>"]	1470	0.006859	0.038468	0.1783	0.85851	ApoA1
	4:6682374	["T","<DEL>"]	1470	0.017861	0.070063	0.25493	0.79882	ApoA1
	4:6897332	["G","<DEL>"]	1470	-0.06798	0.036238	-1.8759	0.060864	ApoA1
	4:8784699	["C","<DEL>"]	1470	0.11092	0.065107	1.7036	0.088664	ApoA1
	4:9104596	["C","<DEL>"]	1470	0.027204	0.06657	0.40865	0.68285	ApoA1
	4:9158157	["G","<DEL>"]	1470	-0.048565	0.06428	-0.75552	0.45006	ApoA1
	4:9158174	["A","<DEL>"]	1470	-0.048565	0.06428	-0.75552	0.45006	ApoA1
	4:9576978	["T","<DEL>"]	1470	-0.011632	0.042209	-0.27558	0.78291	ApoA1
	4:10211261	["C","<DEL>"]	1470	-0.023241	0.039315	-0.59115	0.55451	ApoA1
	4:10392421	["T","<DEL>"]	1470	0.044004	0.042018	1.0473	0.29515	ApoA1
	4:19057490	["A","<DEL>"]	1470	0.033483	0.041883	0.79946	0.42415	ApoA1
	4:20407531	["T","<DEL>"]	1470	-0.037627	0.04545	-0.82789	0.40787	ApoA1
	4:26290468	["T","<DEL>"]	1470	0.078565	0.083178	0.94454	0.34505	ApoA1
	4:26955946	["T","<DEL>"]	1470	-0.040128	0.07013	-0.5722	0.56727	ApoA1
	4:28421592	["G","<DEL>"]	1470	-0.0060089	0.037849	-0.15876	0.87388	ApoA1
	4:34779903	["A","<DEL>"]	1470	0.041465	0.04194	0.98867	0.32299	ApoA1
	4:35240245	["T","<DEL>"]	1470	-0.057083	0.046078	-1.2388	0.21561	ApoA1
	4:38264249	["C","<DEL>"]	1470	0.046234	0.052113	0.8872	0.37512	ApoA1
	4:42762664	["C","<DEL>"]	1470	-0.04198	0.045724	-0.91812	0.35871	ApoA1
	4:42905127	["A","<DEL>"]	1470	0.064105	0.081704	0.78459	0.43282	ApoA1
	4:43751814	["A","<DEL>"]	1470	0.027313	0.037456	0.72922	0.46599	ApoA1
	4:46202796	["T","<DEL>"]	1470	-0.023953	0.036979	-0.64775	0.51725	ApoA1
	4:61330105	["A","<DEL>"]	1470	0.057975	0.039154	1.4807	0.1389	ApoA1
	4:61500254	["A","<DEL>"]	1470	-0.0088383	0.064308	-0.13744	0.8907	ApoA1
	4:61939190	["A","<DEL>"]	1470	-0.032041	0.038409	-0.8342	0.4043	ApoA1
	4:62028311	["A","<DEL>"]	1470	-0.031553	0.039819	-0.79241	0.42825	ApoA1
	4:63669417	["T","<DEL>"]	1470	-0.0067787	0.04392	-0.15434	0.87736	ApoA1
	4:64134295	["T","<DEL>"]	1470	-0.045853	0.06408	-0.71556	0.47438	ApoA1
	4:64694311	["C","<DEL>"]	1470	0.032926	0.0386	0.85299	0.39381	ApoA1
	4:65097062	["T","<DEL>"]	1470	-0.087911	0.06169	-1.4251	0.15436	ApoA1
	4:70467367	["T","<DEL>"]	1470	-0.0067996	0.046416	-0.14649	0.88355	ApoA1
	4:73831250	["A","<DEL>"]	1470	-0.013566	0.037611	-0.3607	0.71838	ApoA1
	4:80360635	["T","<DEL>"]	1470	0.021326	0.049592	0.43002	0.66725	ApoA1
	4:86976380	["A","<DEL>"]	1470	0.026685	0.074175	0.35975	0.71908	ApoA1
	4:87646374	["T","<DEL>"]	1470	-0.021015	0.056821	-0.36985	0.71155	ApoA1
	4:91931551	["T","<DEL>"]	1470	-0.083165	0.038371	-2.1674	0.030365	ApoA1
	4:91931585	["G","<DEL>"]	1470	-0.060065	0.038143	-1.5747	0.11554	ApoA1
	4:93855350	["T","<DEL>"]	1470	-0.032869	0.054997	-0.59764	0.55017	ApoA1
	4:98354273	["T","<DEL>"]	1470	0.050584	0.05291	0.95605	0.3392	ApoA1
	4:101960150	["G","<DEL>"]	1470	-0.01921	0.045594	-0.42133	0.67358	ApoA1
	4:104894049	["T","<DEL>"]	1470	-0.0090526	0.039084	-0.23162	0.81686	ApoA1
	4:105152744	["C","<DEL>"]	1470	-0.082787	0.074262	-1.1148	0.26512	ApoA1
	4:107056566	["T","<DEL>"]	1470	-0.041078	0.040725	-1.0087	0.3133	ApoA1
	4:107604283	["T","<DEL>"]	1470	0.04171	0.065474	0.63705	0.52419	ApoA1
	4:112237250	["T","<DEL>"]	1470	-0.041663	0.050115	-0.83135	0.40591	ApoA1
	4:115175109	["C","<DEL>"]	1470	0.042028	0.036439	1.1534	0.24894	ApoA1
	4:115507820	["A","<DEL>"]	1470	-0.066556	0.052701	-1.2629	0.20682	ApoA1
	4:115511139	["C","<DEL>"]	1470	-0.062935	0.053554	-1.1752	0.24012	ApoA1
	4:115928714	["A","<DEL>"]	1470	-0.043045	0.040096	-1.0735	0.2832	ApoA1
	4:116166876	["C","<DEL>"]	1470	-0.1663	0.076723	-2.1675	0.030357	ApoA1
	4:119125413	["A","<DEL>"]	1470	-0.022008	0.047314	-0.46514	0.6419	ApoA1
	4:120027250	["T","<DEL>"]	1470	-0.0074379	0.040698	-0.18276	0.85501	ApoA1
	4:120865502	["T","<DEL>"]	1470	0.027365	0.075176	0.36401	0.7159	ApoA1
	4:123411428	["T","<DEL>"]	1470	-0.0087793	0.073601	-0.11928	0.90507	ApoA1
	4:130066198	["C","<DEL>"]	1470	0.026783	0.0398	0.67295	0.50108	ApoA1
	4:130626376	["G","<DEL>"]	1470	-0.0052007	0.038167	-0.13626	0.89163	ApoA1
	4:133180801	["T","<DEL>"]	1470	0.013461	0.038748	0.34741	0.72833	ApoA1
	4:133896214	["C","<DEL>"]	1470	-0.13168	0.076356	-1.7246	0.084816	ApoA1
	4:135433007	["A","<DEL>"]	1470	0.012565	0.036805	0.3414	0.73285	ApoA1
	4:138091972	["C","<DEL>"]	1470	0.065968	0.050194	1.3143	0.18896	ApoA1
	4:138966202	["C","<DEL>"]	1470	-0.02791	0.038142	-0.73174	0.46444	ApoA1
	4:142230783	["C","<DEL>"]	1470	-0.037112	0.037426	-0.99159	0.32156	ApoA1
	4:146438804	["C","<DEL>"]	1470	0.01406	0.03788	0.37117	0.71057	ApoA1
	4:146919575	["C","<DEL>"]	1470	0.01257	0.036946	0.34022	0.73374	ApoA1
	4:149990561	["C","<DEL>"]	1470	0.044392	0.044479	0.99804	0.31842	ApoA1
	4:152252523	["T","<DEL>"]	1470	0.056587	0.052214	1.0837	0.27866	ApoA1
	4:152778525	["A","<DEL>"]	1470	0.068934	0.055976	1.2315	0.21834	ApoA1
	4:152790159	["A","<DEL>"]	1470	0.029485	0.069967	0.42141	0.67352	ApoA1
	4:162053293	["G","<DEL>"]	1470	-0.054029	0.036756	-1.47	0.14179	ApoA1
	4:162053324	["G","<DEL>"]	1470	-0.015261	0.03715	-0.4108	0.68128	ApoA1
	4:163393987	["C","<DEL>"]	1470	-0.025867	0.044072	-0.58692	0.55735	ApoA1
	4:166002624	["C","<DEL>"]	1470	0.031605	0.065867	0.47982	0.63143	ApoA1
	4:167669306	["C","<DEL>"]	1470	0.055503	0.046497	1.1937	0.2328	ApoA1
	4:168109157	["C","<DEL>"]	1470	-0.12194	0.059678	-2.0434	0.041193	ApoA1
	4:170278467	["T","<DEL>"]	1470	0.074161	0.038033	1.9499	0.051375	ApoA1
	4:172374415	["C","<DEL>"]	1470	0.0020134	0.042422	0.047463	0.96215	ApoA1
	4:172988627	["G","<DEL>"]	1470	0.04201	0.036938	1.1373	0.2556	ApoA1
	4:173425028	["A","<DEL>"]	1470	0.070551	0.045269	1.5585	0.11933	ApoA1
	4:174533092	["G","<DEL>"]	1470	-0.042533	0.040768	-1.0433	0.29698	ApoA1
	4:175625156	["A","<DEL>"]	1470	-0.021439	0.045322	-0.47303	0.63626	ApoA1
	4:182056568	["G","<DEL>"]	1470	-0.036504	0.037445	-0.97485	0.32979	ApoA1
	4:182482745	["T","<DEL>"]	1470	-0.0016408	0.07989	-0.020538	0.98362	ApoA1
	4:183570269	["T","<DEL>"]	1470	0.027478	0.070016	0.39246	0.69478	ApoA1
	4:184674263	["T","<DEL>"]	1470	0.07224	0.044337	1.6293	0.10346	ApoA1
	4:186441632	["T","<DEL>"]	1470	0.048544	0.056262	0.86282	0.38838	ApoA1
	4:187093506	["A","<DEL>"]	1470	0.021543	0.037574	0.57334	0.5665	ApoA1
	4:190058007	["C","<DEL>"]	1470	-0.030188	0.041419	-0.72885	0.46621	ApoA1
	5:11836	["C","<DEL>"]	1470	0.090241	0.081334	1.1095	0.26739	ApoA1
	5:175821	["A","<DEL>"]	1470	-0.0023615	0.038212	-0.0618	0.95073	ApoA1
	5:1924587	["G","<DEL>"]	1470	-0.024502	0.047626	-0.51447	0.607	ApoA1
	5:7371863	["T","<DEL>"]	1470	0.055692	0.038009	1.4652	0.14307	ApoA1
	5:8255837	["T","<DEL>"]	1470	-0.078429	0.075351	-1.0409	0.29812	ApoA1
	5:10273263	["T","<DEL>"]	1470	-0.0061406	0.03812	-0.16108	0.87205	ApoA1
	5:12811010	["G","<DEL>"]	1470	-0.025379	0.036791	-0.68981	0.49043	ApoA1
	5:15719455	["T","<DEL>"]	1470	-0.0053771	0.053417	-0.10066	0.91983	ApoA1
	5:16124768	["T","<DEL>"]	1470	-0.019372	0.08206	-0.23608	0.81341	ApoA1
	5:17619241	["C","<DEL>"]	1470	-0.021377	0.084103	-0.25418	0.79939	ApoA1
	5:19375271	["G","<DEL>"]	1470	0.058224	0.039037	1.4915	0.13605	ApoA1
	5:21450187	["T","<DEL>"]	1470	0.00061554	0.037983	0.016206	0.98707	ApoA1
	5:21611833	["G","<DEL>"]	1470	0.054666	0.065472	0.83495	0.40388	ApoA1
	5:23903008	["T","<DEL>"]	1470	-0.067475	0.036655	-1.8408	0.06585	ApoA1
	5:26796698	["A","<DEL>"]	1470	0.037191	0.038543	0.96492	0.33474	ApoA1
	5:27524842	["T","<DEL>"]	1470	0.0050351	0.058576	0.085959	0.93151	ApoA1
	5:28813578	["T","<DEL>"]	1470	-0.049375	0.036497	-1.3528	0.17631	ApoA1
	5:37254628	["G","<DEL>"]	1470	-0.081919	0.078323	-1.0459	0.29577	ApoA1
	5:42628380	["C","<DEL>"]	1470	0.03845	0.041895	0.91777	0.35889	ApoA1
	5:44795000	["A","<DEL>"]	1470	-0.019191	0.038039	-0.5045	0.61398	ApoA1
	5:45004808	["T","<DEL>"]	1470	-0.0069441	0.044777	-0.15508	0.87678	ApoA1
	5:46144218	["T","<DEL>"]	1470	-0.018843	0.038516	-0.48923	0.62475	ApoA1
	5:46270616	["A","<DEL>"]	1470	0.029376	0.036667	0.80116	0.42317	ApoA1
	5:49480839	["G","<DEL>"]	1470	-0.21804	0.075411	-2.8914	0.0038921	ApoA1
	5:50234366	["T","<DEL>"]	1470	0.019626	0.04387	0.44736	0.65468	ApoA1
	5:55429201	["G","<DEL>"]	1470	0.0095125	0.038277	0.24851	0.80377	ApoA1
	5:57323479	["T","<DEL>"]	1470	-0.038666	0.045729	-0.84554	0.39795	ApoA1
	5:60001705	["A","<DEL>"]	1470	0.011523	0.036968	0.31169	0.75532	ApoA1
	5:61574748	["A","<DEL>"]	1470	0.048476	0.069925	0.69326	0.48826	ApoA1
	5:62687443	["C","<DEL>"]	1470	-0.011385	0.036941	-0.30821	0.75797	ApoA1
	5:63698322	["G","<DEL>"]	1470	0.023799	0.054932	0.43325	0.6649	ApoA1
	5:82063440	["T","<DEL>"]	1470	0.076522	0.047358	1.6158	0.10635	ApoA1
	5:85559872	["T","<DEL>"]	1470	-0.028414	0.08306	-0.34209	0.73233	ApoA1
	5:86115320	["A","<DEL>"]	1470	0.037959	0.045441	0.83536	0.40365	ApoA1
	5:86245995	["C","<DEL>"]	1470	0.017308	0.060749	0.28492	0.77575	ApoA1
	5:87378889	["T","<DEL>"]	1470	0.028108	0.047627	0.59018	0.55516	ApoA1
	5:90499772	["T","<DEL>"]	1470	0.015322	0.055299	0.27708	0.78176	ApoA1
	5:91435080	["T","<DEL>"]	1470	0.013859	0.077518	0.17878	0.85813	ApoA1
	5:95966543	["A","<DEL>"]	1470	-0.042368	0.04286	-0.98852	0.32306	ApoA1
	5:97401560	["T","<DEL>"]	1470	-0.034857	0.038465	-0.90621	0.36498	ApoA1
	5:98345110	["G","<DEL>"]	1470	0.029669	0.039236	0.75616	0.44967	ApoA1
	5:98839889	["C","<DEL>"]	1470	0.0087339	0.038609	0.22622	0.82106	ApoA1
	5:106236817	["T","<DEL>"]	1470	0.025004	0.036616	0.68288	0.49479	ApoA1
	5:106324755	["C","<DEL>"]	1470	0.03878	0.037019	1.0476	0.29501	ApoA1
	5:106970161	["T","<DEL>"]	1470	-0.10709	0.046459	-2.3052	0.021297	ApoA1
	5:107198455	["G","<DEL>"]	1470	-0.10899	0.077117	-1.4134	0.15776	ApoA1
	5:114325323	["C","<DEL>"]	1470	-0.017446	0.045583	-0.38272	0.70198	ApoA1
	5:117387104	["A","<DEL>"]	1470	-0.099681	0.064869	-1.5366	0.1246	ApoA1
	5:117868223	["G","<DEL>"]	1470	0.084452	0.045862	1.8414	0.06576	ApoA1
	5:119380135	["A","<DEL>"]	1470	0.0083764	0.037439	0.22373	0.823	ApoA1
	5:120595567	["G","<DEL>"]	1470	-0.11205	0.077334	-1.449	0.14756	ApoA1
	5:127172332	["A","<DEL>"]	1470	0.082061	0.04093	2.0049	0.045155	ApoA1
	5:127407420	["G","<DEL>"]	1470	0.032982	0.043213	0.76323	0.44545	ApoA1
	5:133134654	["A","<DEL>"]	1470	0.026516	0.040753	0.65065	0.51538	ApoA1
	5:135115152	["T","<DEL>"]	1470	0.020464	0.036266	0.56427	0.57265	ApoA1
	5:140222140	["G","<DEL>"]	1470	0.016693	0.058548	0.28512	0.77559	ApoA1
	5:141459201	["T","<DEL>"]	1470	-0.038236	0.038374	-0.9964	0.31922	ApoA1
	5:144871796	["G","<DEL>"]	1470	0.083384	0.04118	2.0249	0.04306	ApoA1
	5:144871907	["C","<DEL>"]	1470	0.083192	0.041023	2.0279	0.042748	ApoA1
	5:146622645	["A","<DEL>"]	1470	-0.035065	0.038818	-0.90332	0.36651	ApoA1
	5:149441740	["T","<DEL>"]	1470	-0.096222	0.055821	-1.7238	0.084962	ApoA1
	5:150177647	["T","<DEL>"]	1470	0.027835	0.074021	0.37604	0.70694	ApoA1
	5:150203186	["A","<DEL>"]	1470	0.032066	0.072169	0.44432	0.65688	ApoA1
	5:151514828	["G","<DEL>"]	1470	0.012448	0.047844	0.26017	0.79477	ApoA1
	5:155311788	["C","<DEL>"]	1470	-0.057132	0.041123	-1.3893	0.16495	ApoA1
	5:158895378	["T","<DEL>"]	1470	-0.049399	0.074035	-0.66724	0.50472	ApoA1
	5:159022246	["C","<DEL>"]	1470	-0.065422	0.078616	-0.83217	0.40545	ApoA1
	5:160588813	["C","<DEL>"]	1470	-0.051602	0.045199	-1.1417	0.25378	ApoA1
	5:162861764	["C","<DEL>"]	1470	-0.012594	0.050244	-0.25067	0.80211	ApoA1
	5:163665005	["G","<DEL>"]	1470	-0.061539	0.04851	-1.2686	0.20479	ApoA1
	5:166402754	["C","<DEL>"]	1470	-0.034899	0.042048	-0.82998	0.40669	ApoA1
	5:170129804	["C","<DEL>"]	1470	-0.092273	0.050044	-1.8438	0.065411	ApoA1
	5:172973001	["G","<DEL>"]	1470	-0.038618	0.043083	-0.89636	0.37021	ApoA1
	5:178109048	["T","<DEL>"]	1470	-0.0016485	0.045549	-0.036191	0.97113	ApoA1
	5:178118294	["G","<DEL>"]	1470	0.04224	0.038573	1.0951	0.27366	ApoA1
	5:178348345	["G","<DEL>"]	1470	0.022161	0.05403	0.41016	0.68175	ApoA1
	5:179847330	["G","<DEL>"]	1470	0.0049309	0.064798	0.076097	0.93935	ApoA1
	5:180569214	["G","<DEL>"]	1470	0.054596	0.047212	1.1564	0.24771	ApoA1
	6:666378	["A","<DEL>"]	1470	0.02933	0.038837	0.75521	0.45024	ApoA1
	6:773632	["G","<DEL>"]	1470	0.13393	0.060191	2.225	0.02623	ApoA1
	6:2568159	["T","<DEL>"]	1470	0.011411	0.080337	0.14204	0.88707	ApoA1
	6:3145368	["G","<DEL>"]	1470	0.067738	0.038387	1.7646	0.077833	ApoA1
	6:7781544	["T","<DEL>"]	1470	-0.24558	0.084428	-2.9088	0.0036827	ApoA1
	6:8337672	["T","<DEL>"]	1470	-0.051148	0.040794	-1.2538	0.21011	ApoA1
	6:9273802	["A","<DEL>"]	1470	-0.02634	0.06323	-0.41657	0.67706	ApoA1
	6:13882549	["A","<DEL>"]	1470	0.043883	0.038005	1.1547	0.24842	ApoA1
	6:15666718	["G","<DEL>"]	1470	-0.016414	0.063055	-0.26031	0.79466	ApoA1
	6:16884948	["T","<DEL>"]	1470	0.036234	0.051457	0.70416	0.48145	ApoA1
	6:17376767	["A","<DEL>"]	1470	0.035923	0.05415	0.66339	0.50719	ApoA1
	6:18402088	["C","<DEL>"]	1470	-0.047309	0.038694	-1.2226	0.22166	ApoA1
	6:19041188	["G","<DEL>"]	1470	-0.010771	0.046405	-0.23211	0.81649	ApoA1
	6:19676402	["G","<DEL>"]	1470	0.10928	0.058693	1.8619	0.062823	ApoA1
	6:19685575	["T","<DEL>"]	1470	-0.011309	0.051931	-0.21776	0.82765	ApoA1
	6:22052754	["G","<DEL>"]	1470	0.0018176	0.047111	0.038581	0.96923	ApoA1
	6:23743262	["C","<DEL>"]	1470	0.10556	0.044447	2.375	0.017676	ApoA1
	6:24325343	["G","<DEL>"]	1470	-0.038405	0.068107	-0.56389	0.57291	ApoA1
	6:29899773	["A","<DEL>"]	1470	0.033662	0.051084	0.65896	0.51002	ApoA1
	6:30993987	["C","<DEL>"]	1470	-0.0071409	0.056365	-0.12669	0.8992	ApoA1
	6:30994526	["T","<DEL>"]	1470	0.027667	0.058607	0.47207	0.63695	ApoA1
	6:31193333	["C","<DEL>"]	1470	-0.027329	0.046162	-0.59202	0.55393	ApoA1
	6:31278979	["G","<DEL>"]	1470	0.027436	0.057466	0.47743	0.63312	ApoA1
	6:31292055	["T","<DEL>"]	1470	-0.065778	0.038211	-1.7214	0.085386	ApoA1
	6:31421494	["C","<DEL>"]	1470	-0.030562	0.047884	-0.63825	0.52341	ApoA1
	6:32454947	["A","<DEL>"]	1470	-0.035818	0.04935	-0.72578	0.46809	ApoA1
	6:32460883	["T","<DEL>"]	1470	-0.036444	0.049063	-0.7428	0.45772	ApoA1
	6:32512656	["G","<DEL>"]	1470	0.01398	0.038364	0.36439	0.71562	ApoA1
	6:32623364	["A","<DEL>"]	1470	0.066019	0.036559	1.8058	0.071155	ApoA1
	6:32624900	["A","<DEL>"]	1470	0.055406	0.038017	1.4574	0.14521	ApoA1
	6:32643089	["C","<DEL>"]	1470	0.057549	0.042282	1.3611	0.1737	ApoA1
	6:32778703	["A","<DEL>"]	1470	-0.068929	0.037258	-1.85	0.064509	ApoA1
	6:33125908	["A","<DEL>"]	1470	0.012521	0.048129	0.26016	0.79478	ApoA1
	6:33583199	["T","<DEL>"]	1470	0.037354	0.042574	0.87739	0.38042	ApoA1
	6:33937825	["T","<DEL>"]	1470	-0.022615	0.060885	-0.37144	0.71036	ApoA1
	6:34699948	["A","<DEL>"]	1470	0.016622	0.038952	0.42674	0.66963	ApoA1
	6:35626421	["T","<DEL>"]	1470	0.015608	0.040241	0.38786	0.69818	ApoA1
	6:37851204	["T","<DEL>"]	1470	0.031333	0.074397	0.42116	0.6737	ApoA1
	6:47564713	["C","<DEL>"]	1470	-0.045064	0.065189	-0.69129	0.48949	ApoA1
	6:48930931	["C","<DEL>"]	1470	-0.099699	0.053361	-1.8684	0.061905	ApoA1
	6:51199452	["A","<DEL>"]	1470	0.019418	0.046639	0.41636	0.67721	ApoA1
	6:53928734	["A","<DEL>"]	1470	-0.048538	0.039513	-1.2284	0.21948	ApoA1
	6:54846366	["A","<DEL>"]	1470	0.062172	0.073732	0.84321	0.39925	ApoA1
	6:58423825	["T","<DEL>"]	1470	-0.041614	0.079377	-0.52425	0.60018	ApoA1
	6:62200406	["A","<DEL>"]	1470	-0.019716	0.046092	-0.42776	0.66889	ApoA1
	6:63597611	["G","<DEL>"]	1470	-0.0072833	0.043219	-0.16852	0.86619	ApoA1
	6:64666998	["C","<DEL>"]	1470	-0.014942	0.041243	-0.36228	0.71719	ApoA1
	6:65710989	["C","<DEL>"]	1470	-0.016973	0.050508	-0.33605	0.73688	ApoA1
	6:67008770	["C","<DEL>"]	1470	-0.07384	0.063383	-1.165	0.24422	ApoA1
	6:67014165	["G","<DEL>"]	1470	-0.090734	0.064437	-1.4081	0.15931	ApoA1
	6:67040795	["A","<DEL>"]	1470	0.044609	0.040762	1.0944	0.27397	ApoA1
	6:70190695	["G","<DEL>"]	1470	0.042	0.03971	1.0577	0.29038	ApoA1
	6:70357008	["C","<DEL>"]	1470	-0.094	0.07064	-1.3307	0.1835	ApoA1
	6:72863835	["G","<DEL>"]	1470	0.009241	0.042653	0.21665	0.82851	ApoA1
	6:73221956	["C","<DEL>"]	1470	-0.093483	0.045957	-2.0341	0.042116	ApoA1
	6:74592044	["T","<DEL>"]	1470	0.065404	0.03861	1.694	0.090483	ApoA1
	6:74613577	["A","<DEL>"]	1470	-0.062745	0.038753	-1.6191	0.10564	ApoA1
	6:74832487	["T","<DEL>"]	1470	-0.018039	0.074279	-0.24285	0.80815	ApoA1
	6:74932724	["C","<DEL>"]	1470	0.0072545	0.03641	0.19925	0.8421	ApoA1
	6:77097484	["C","<DEL>"]	1470	0.049469	0.038269	1.2927	0.19633	ApoA1
	6:78967168	["T","<DEL>"]	1470	-0.0038855	0.041496	-0.093636	0.92541	ApoA1
	6:79521087	["A","<DEL>"]	1470	0.034647	0.050366	0.68791	0.49162	ApoA1
	6:81283703	["A","<DEL>"]	1470	-0.031926	0.077145	-0.41384	0.67905	ApoA1
	6:86623825	["G","<DEL>"]	1470	-0.047626	0.038379	-1.2409	0.21483	ApoA1
	6:89921745	["T","<DEL>"]	1470	0.016152	0.037768	0.42766	0.66896	ApoA1
	6:95193323	["T","<DEL>"]	1470	-0.0073932	0.040029	-0.1847	0.85349	ApoA1
	6:95289233	["C","<DEL>"]	1470	0.071365	0.075248	0.94839	0.34309	ApoA1
	6:100034504	["T","<DEL>"]	1470	0.018352	0.044013	0.41696	0.67677	ApoA1
	6:100537883	["G","<DEL>"]	1470	0.083384	0.0708	1.1777	0.23909	ApoA1
	6:101934545	["T","<DEL>"]	1470	0.063487	0.056623	1.1212	0.26238	ApoA1
	6:103737449	["G","<DEL>"]	1470	-0.022014	0.036471	-0.6036	0.5462	ApoA1
	6:105260815	["A","<DEL>"]	1470	-0.094926	0.045129	-2.1034	0.035597	ApoA1
	6:108031336	["T","<DEL>"]	1470	0.020634	0.041185	0.50102	0.61643	ApoA1
	6:111071016	["C","<DEL>"]	1470	-0.022831	0.048297	-0.47272	0.63648	ApoA1
	6:114223934	["T","<DEL>"]	1470	0.032232	0.038747	0.83185	0.40563	ApoA1
	6:120452272	["C","<DEL>"]	1470	-0.079261	0.081545	-0.972	0.33121	ApoA1
	6:122316848	["A","<DEL>"]	1470	-0.0075868	0.063034	-0.12036	0.90421	ApoA1
	6:126182994	["C","<DEL>"]	1470	0.023092	0.048241	0.47868	0.63224	ApoA1
	6:126468010	["C","<DEL>"]	1470	-0.012891	0.037577	-0.34306	0.7316	ApoA1
	6:131417995	["A","<DEL>"]	1470	0.033279	0.041392	0.804	0.42152	ApoA1
	6:134268977	["A","<DEL>"]	1470	-0.027268	0.036979	-0.7374	0.461	ApoA1
	6:134589733	["T","<DEL>"]	1470	0.17163	0.060303	2.8461	0.0044869	ApoA1
	6:139602590	["T","<DEL>"]	1470	0.053271	0.049162	1.0836	0.27873	ApoA1
	6:144196436	["C","<DEL>"]	1470	0.009561	0.080524	0.11874	0.9055	ApoA1
	6:145705450	["T","<DEL>"]	1470	0.082297	0.055503	1.4827	0.13836	ApoA1
	6:151506644	["A","<DEL>"]	1470	-0.069008	0.077117	-0.89485	0.37101	ApoA1
	6:152389971	["G","<DEL>"]	1470	-0.095552	0.05946	-1.607	0.10827	ApoA1
	6:153958368	["A","<DEL>"]	1470	-0.011693	0.048715	-0.24004	0.81033	ApoA1
	6:154619999	["G","<DEL>"]	1470	-0.063259	0.041365	-1.5293	0.12641	ApoA1
	6:154962593	["A","<DEL>"]	1470	0.016885	0.081466	0.20726	0.83584	ApoA1
	6:157699907	["C","<DEL>"]	1470	0.0067716	0.042268	0.16021	0.87274	ApoA1
	6:160086306	["G","<DEL>"]	1470	0.016919	0.042646	0.39672	0.69163	ApoA1
	6:161726332	["G","<DEL>"]	1470	0.026588	0.057685	0.46092	0.64492	ApoA1
	6:162583840	["G","<DEL>"]	1470	0.024522	0.069625	0.3522	0.72474	ApoA1
	6:164543448	["C","<DEL>"]	1470	-0.024913	0.052737	-0.4724	0.63672	ApoA1
	6:165724667	["G","<DEL>"]	1470	-0.012856	0.035734	-0.35977	0.71907	ApoA1
	6:167488059	["T","<DEL>"]	1470	0.033405	0.037755	0.8848	0.37641	ApoA1
	6:170767459	["A","<DEL>"]	1470	-0.030042	0.051902	-0.57883	0.5628	ApoA1
	6:170767986	["A","<DEL>"]	1470	0.031138	0.052863	0.58903	0.55593	ApoA1
	6:170768121	["T","<DEL>"]	1470	0.0059594	0.053553	0.11128	0.91141	ApoA1
	7:2682162	["A","<DEL>"]	1470	0.082992	0.063592	1.3051	0.19208	ApoA1
	7:4081246	["T","<DEL>"]	1470	0.015504	0.052105	0.29756	0.76608	ApoA1
	7:4158216	["C","<DEL>"]	1470	0.10844	0.055891	1.9402	0.052545	ApoA1
	7:8463539	["T","<DEL>"]	1470	-0.068497	0.068203	-1.0043	0.3154	ApoA1
	7:16171770	["A","<DEL>"]	1470	0.0012783	0.036638	0.03489	0.97217	ApoA1
	7:20748769	["G","<DEL>"]	1470	-0.040364	0.072618	-0.55585	0.5784	ApoA1
	7:22434797	["C","<DEL>"]	1470	-0.00042173	0.036903	-0.011428	0.99088	ApoA1
	7:24038156	["G","<DEL>"]	1470	0.020193	0.038161	0.52914	0.59679	ApoA1
	7:26137003	["T","<DEL>"]	1470	0.068863	0.045153	1.5251	0.12745	ApoA1
	7:28214298	["T","<DEL>"]	1470	0.03085	0.038474	0.80183	0.42278	ApoA1
	7:28574280	["C","<DEL>"]	1470	0.013723	0.041658	0.32943	0.74188	ApoA1
	7:31315558	["G","<DEL>"]	1470	-0.029811	0.037967	-0.78518	0.43247	ApoA1
	7:31590286	["C","<DEL>"]	1470	-0.03194	0.043118	-0.74075	0.45896	ApoA1
	7:32774957	["T","<DEL>"]	1470	0.070861	0.046063	1.5384	0.12418	ApoA1
	7:36441174	["C","<DEL>"]	1470	-0.035115	0.038223	-0.91869	0.35841	ApoA1
	7:39387266	["T","<DEL>"]	1470	-0.061424	0.043139	-1.4239	0.1547	ApoA1
	7:39546361	["C","<DEL>"]	1470	0.047474	0.055119	0.86129	0.38922	ApoA1
	7:43624879	["A","<DEL>"]	1470	0.13176	0.073085	1.8028	0.071622	ApoA1
	7:51594303	["G","<DEL>"]	1470	0.034346	0.036065	0.95234	0.34108	ApoA1
	7:52520172	["A","<DEL>"]	1470	-0.0064626	0.0359	-0.18002	0.85716	ApoA1
	7:54596496	["A","<DEL>"]	1470	0.0048395	0.053494	0.090469	0.92793	ApoA1
	7:55676853	["A","<DEL>"]	1470	0.076328	0.065587	1.1638	0.24471	ApoA1
	7:56761966	["A","<DEL>"]	1470	0.03475	0.046043	0.75472	0.45054	ApoA1
	7:62112065	["C","<DEL>"]	1470	-0.016556	0.042262	-0.39175	0.6953	ApoA1
	7:62146485	["G","<DEL>"]	1470	-0.08085	0.070702	-1.1435	0.253	ApoA1
	7:62366045	["T","<DEL>"]	1470	-0.0048369	0.036775	-0.13153	0.89538	ApoA1
	7:65589707	["A","<DEL>"]	1470	-0.04918	0.057731	-0.8519	0.39441	ApoA1
	7:66697490	["T","<DEL>"]	1470	0.068233	0.041076	1.6611	0.096897	ApoA1
	7:72270245	["C","<DEL>"]	1470	-0.019117	0.042918	-0.44543	0.65607	ApoA1
	7:73549803	["G","<DEL>"]	1470	0.062983	0.040153	1.5686	0.11696	ApoA1
	7:73828460	["C","<DEL>"]	1470	-0.0012843	0.03988	-0.032204	0.97431	ApoA1
	7:75664310	["T","<DEL>"]	1470	0.059886	0.060783	0.98524	0.32467	ApoA1
	7:76702247	["G","<DEL>"]	1470	-0.034347	0.052661	-0.65223	0.51435	ApoA1
	7:81441521	["A","<DEL>"]	1470	0.085661	0.036974	2.3168	0.020653	ApoA1
	7:89519913	["A","<DEL>"]	1470	-0.11282	0.066816	-1.6886	0.091516	ApoA1
	7:89810393	["T","<DEL>"]	1470	-0.0022045	0.036641	-0.060166	0.95203	ApoA1
	7:93096077	["T","<DEL>"]	1470	-0.11877	0.081238	-1.462	0.14397	ApoA1
	7:93327140	["C","<DEL>"]	1470	0.0229	0.043043	0.53203	0.59478	ApoA1
	7:93541823	["A","<DEL>"]	1470	0.047779	0.038777	1.2321	0.21809	ApoA1
	7:96543291	["C","<DEL>"]	1470	0.039596	0.039003	1.0152	0.31017	ApoA1
	7:97395021	["C","<DEL>"]	1470	-0.04532	0.05138	-0.88206	0.37789	ApoA1
	7:97655780	["C","<DEL>"]	1470	0.064548	0.053711	1.2018	0.22964	ApoA1
	7:100237746	["A","<DEL>"]	1470	0.031559	0.066207	0.47667	0.63367	ApoA1
	7:100327593	["C","<DEL>"]	1470	0.031434	0.041774	0.75247	0.45189	ApoA1
	7:101001239	["A","<DEL>"]	1470	0.018741	0.081507	0.22993	0.81818	ApoA1
	7:101059172	["C","<DEL>"]	1470	-0.044772	0.042964	-1.0421	0.29754	ApoA1
	7:101724526	["A","<DEL>"]	1470	0.041726	0.046065	0.90581	0.36519	ApoA1
	7:102875353	["A","<DEL>"]	1470	-0.038681	0.072947	-0.53027	0.59601	ApoA1
	7:107464052	["T","<DEL>"]	1470	0.032344	0.044528	0.72637	0.46773	ApoA1
	7:109436695	["A","<DEL>"]	1470	0.054428	0.037862	1.4376	0.15077	ApoA1
	7:110181969	["T","<DEL>"]	1470	-0.045719	0.038965	-1.1733	0.24085	ApoA1
	7:111065309	["G","<DEL>"]	1470	-0.046708	0.079292	-0.58906	0.55591	ApoA1
	7:115931615	["G","<DEL>"]	1470	-0.025327	0.059739	-0.42396	0.67165	ApoA1
	7:118831239	["A","<DEL>"]	1470	-0.064869	0.037824	-1.715	0.086557	ApoA1
	7:126045886	["A","<DEL>"]	1470	-0.009313	0.036862	-0.25264	0.80058	ApoA1
	7:127214964	["C","<DEL>"]	1470	0.027858	0.039071	0.71301	0.47595	ApoA1
	7:133784991	["T","<DEL>"]	1470	0.022312	0.038959	0.57271	0.56693	ApoA1
	7:137995495	["G","<DEL>"]	1470	0.048447	0.046986	1.0311	0.30267	ApoA1
	7:141765455	["G","<DEL>"]	1470	0.04301	0.044881	0.95831	0.33806	ApoA1
	7:142360542	["T","<DEL>"]	1470	-0.017235	0.039079	-0.44104	0.65925	ApoA1
	7:144770376	["A","<DEL>"]	1470	0.064279	0.05525	1.1634	0.24484	ApoA1
	7:144916880	["T","<DEL>"]	1470	-0.028483	0.052387	-0.5437	0.58673	ApoA1
	7:147011477	["T","<DEL>"]	1470	0.14984	0.076396	1.9613	0.050031	ApoA1
	7:148072860	["G","<DEL>"]	1470	0.073653	0.045728	1.6107	0.10746	ApoA1
	7:151230178	["A","<DEL>"]	1470	-0.065704	0.07558	-0.86933	0.38481	ApoA1
	7:152574770	["A","<DEL>"]	1470	-0.002962	0.0815	-0.036343	0.97101	ApoA1
	7:154391922	["C","<DEL>"]	1470	-0.015772	0.036522	-0.43185	0.66591	ApoA1
	7:156387117	["T","<DEL>"]	1470	0.040465	0.059093	0.68476	0.4936	ApoA1
	7:157218086	["G","<DEL>"]	1470	0.026898	0.065933	0.40796	0.68336	ApoA1
	7:158046588	["C","<DEL>"]	1470	0.034638	0.042638	0.81238	0.4167	ApoA1
	7:158500634	["G","<DEL>"]	1470	0.1025	0.058011	1.7668	0.077463	ApoA1
	7:158998901	["G","<DEL>"]	1470	0.025737	0.03778	0.68124	0.49583	ApoA1
	8:594371	["T","<DEL>"]	1470	-0.036802	0.046369	-0.79369	0.42751	ApoA1
	8:2122084	["G","<DEL>"]	1470	0.015305	0.038813	0.39432	0.6934	ApoA1
	8:3785907	["G","<DEL>"]	1470	0.0681	0.077504	0.87867	0.37973	ApoA1
	8:4122886	["T","<DEL>"]	1470	-0.029407	0.038221	-0.76941	0.44177	ApoA1
	8:5595499	["G","<DEL>"]	1470	0.044814	0.06949	0.64489	0.5191	ApoA1
	8:6991648	["A","<DEL>"]	1470	-0.0044199	0.04406	-0.10032	0.92011	ApoA1
	8:9497790	["G","<DEL>"]	1470	-0.07652	0.055792	-1.3715	0.17043	ApoA1
	8:16821877	["A","<DEL>"]	1470	0.03295	0.040804	0.80751	0.41951	ApoA1
	8:18475691	["A","<DEL>"]	1470	-0.0091598	0.081816	-0.11196	0.91087	ApoA1
	8:24972434	["C","<DEL>"]	1470	-0.01749	0.037976	-0.46054	0.64519	ApoA1
	8:25066682	["T","<DEL>"]	1470	0.0083867	0.048279	0.17371	0.86212	ApoA1
	8:29837541	["G","<DEL>"]	1470	-0.10495	0.050554	-2.0759	0.038075	ApoA1
	8:33158769	["T","<DEL>"]	1470	-0.0032335	0.069532	-0.046504	0.96291	ApoA1
	8:39232077	["A","<DEL>"]	1470	0.06057	0.037164	1.6298	0.10336	ApoA1
	8:40182859	["G","<DEL>"]	1470	-0.077475	0.076065	-1.0185	0.3086	ApoA1
	8:40469694	["G","<DEL>"]	1470	0.024438	0.038665	0.63204	0.52746	ApoA1
	8:40774606	["G","<DEL>"]	1470	0.035015	0.036067	0.97084	0.33179	ApoA1
	8:42190393	["G","<DEL>"]	1470	-0.00082684	0.056688	-0.014586	0.98836	ApoA1
	8:46991585	["T","<DEL>"]	1470	-0.0047146	0.037988	-0.12411	0.90125	ApoA1
	8:47405831	["A","<DEL>"]	1470	-0.0029613	0.038887	-0.076151	0.93931	ApoA1
	8:49093340	["T","<DEL>"]	1470	-0.056246	0.067596	-0.8321	0.40549	ApoA1
	8:51031069	["A","<DEL>"]	1470	0.015565	0.042805	0.36362	0.71619	ApoA1
	8:52023765	["A","<DEL>"]	1470	-0.021278	0.038823	-0.54808	0.58372	ApoA1
	8:53700966	["G","<DEL>"]	1470	0.020692	0.044689	0.46301	0.64342	ApoA1
	8:54122532	["T","<DEL>"]	1470	-0.026507	0.077789	-0.34075	0.73334	ApoA1
	8:72214749	["C","<DEL>"]	1470	0.029864	0.041574	0.71833	0.47267	ApoA1
	8:75362887	["T","<DEL>"]	1470	0.036075	0.037698	0.95696	0.33875	ApoA1
	8:82045003	["G","<DEL>"]	1470	-0.026404	0.042021	-0.62835	0.52987	ApoA1
	8:87188253	["C","<DEL>"]	1470	-0.008031	0.048906	-0.16421	0.86959	ApoA1
	8:94072322	["C","<DEL>"]	1470	-0.070929	0.057423	-1.2352	0.21695	ApoA1
	8:96875204	["T","<DEL>"]	1470	-0.049205	0.062352	-0.78916	0.43015	ApoA1
	8:97520435	["A","<DEL>"]	1470	2.4217e-05	0.041785	0.00057955	0.99954	ApoA1
	8:97520700	["G","<DEL>"]	1470	-0.00094158	0.041521	-0.022677	0.98191	ApoA1
	8:103994757	["A","<DEL>"]	1470	0.032659	0.057789	0.56514	0.57207	ApoA1
	8:108504796	["C","<DEL>"]	1470	-0.038682	0.073988	-0.52282	0.60118	ApoA1
	8:110234722	["G","<DEL>"]	1470	-0.035217	0.038949	-0.90419	0.36604	ApoA1
	8:112294054	["G","<DEL>"]	1470	0.077564	0.039652	1.9561	0.050642	ApoA1
	8:114056476	["T","<DEL>"]	1470	0.063048	0.054563	1.1555	0.24807	ApoA1
	8:115079317	["T","<DEL>"]	1470	0.013445	0.046564	0.28874	0.77282	ApoA1
	8:115633980	["A","<DEL>"]	1470	0.070723	0.057097	1.2387	0.21567	ApoA1
	8:118873755	["A","<DEL>"]	1470	0.0050501	0.048887	0.1033	0.91774	ApoA1
	8:120154523	["A","<DEL>"]	1470	-0.053298	0.0537	-0.99252	0.32111	ApoA1
	8:127192197	["T","<DEL>"]	1470	0.020814	0.039749	0.52363	0.60061	ApoA1
	8:131850751	["A","<DEL>"]	1470	-0.064456	0.040598	-1.5877	0.11258	ApoA1
	8:137160194	["G","<DEL>"]	1470	0.060569	0.036397	1.6641	0.096302	ApoA1
	8:143494768	["C","<DEL>"]	1470	-0.00063499	0.048019	-0.013224	0.98945	ApoA1
	8:143658787	["T","<DEL>"]	1470	0.067369	0.077347	0.87099	0.3839	ApoA1
	8:144700475	["A","<DEL>"]	1470	-0.0904	0.047061	-1.9209	0.054938	ApoA1
	8:146057008	["A","<DEL>"]	1470	0.01758	0.037545	0.46825	0.63968	ApoA1
	9:4376418	["T","<DEL>"]	1470	-0.0084681	0.039352	-0.21519	0.82965	ApoA1
	9:5641603	["T","<DEL>"]	1470	-0.02223	0.06812	-0.32634	0.74422	ApoA1
	9:6700471	["A","<DEL>"]	1470	-0.047255	0.055133	-0.85711	0.39152	ApoA1
	9:6729116	["A","<DEL>"]	1470	0.042483	0.045217	0.93953	0.34761	ApoA1
	9:15815292	["G","<DEL>"]	1470	0.023935	0.038174	0.627	0.53076	ApoA1
	9:19671748	["G","<DEL>"]	1470	-0.06786	0.074995	-0.90485	0.36569	ApoA1
	9:22496447	["G","<DEL>"]	1470	0.024805	0.036786	0.6743	0.50023	ApoA1
	9:23362788	["A","<DEL>"]	1470	0.072543	0.037184	1.9509	0.051258	ApoA1
	9:24502042	["C","<DEL>"]	1470	-0.10063	0.073138	-1.3759	0.16906	ApoA1
	9:28846201	["T","<DEL>"]	1470	0.0038331	0.076627	0.050024	0.96011	ApoA1
	9:31291357	["T","<DEL>"]	1470	0.02271	0.036975	0.61421	0.53917	ApoA1
	9:33213063	["C","<DEL>"]	1470	0.035199	0.038717	0.90912	0.36344	ApoA1
	9:35980781	["C","<DEL>"]	1470	-0.008159	0.04522	-0.18043	0.85684	ApoA1
	9:36362873	["T","<DEL>"]	1470	0.0050448	0.037818	0.1334	0.8939	ApoA1
	9:36474204	["G","<DEL>"]	1470	0.0078326	0.067842	0.11545	0.9081	ApoA1
	9:71738120	["G","<DEL>"]	1470	-0.020069	0.040323	-0.49771	0.61876	ApoA1
	9:71804518	["G","<DEL>"]	1470	0.028459	0.038799	0.73349	0.46337	ApoA1
	9:71895401	["T","<DEL>"]	1470	0.088067	0.042303	2.0818	0.037532	ApoA1
	9:72761679	["T","<DEL>"]	1470	0.049147	0.071716	0.6853	0.49326	ApoA1
	9:78004277	["T","<DEL>"]	1470	0.0074952	0.059955	0.12501	0.90053	ApoA1
	9:79555755	["T","<DEL>"]	1470	0.031391	0.046256	0.67863	0.49748	ApoA1
	9:83967922	["T","<DEL>"]	1470	0.047012	0.036099	1.3023	0.19302	ApoA1
	9:89154570	["T","<DEL>"]	1470	-0.049223	0.041363	-1.19	0.23423	ApoA1
	9:91408456	["G","<DEL>"]	1470	-0.0043894	0.081031	-0.054169	0.95681	ApoA1
	9:92176016	["G","<DEL>"]	1470	0.0078774	0.077359	0.10183	0.91891	ApoA1
	9:101309037	["T","<DEL>"]	1470	-0.0076703	0.036599	-0.20958	0.83403	ApoA1
	9:101347986	["T","<DEL>"]	1470	0.035797	0.038232	0.93631	0.34927	ApoA1
	9:104219701	["C","<DEL>"]	1470	-0.0042827	0.039759	-0.10772	0.91424	ApoA1
	9:104714846	["G","<DEL>"]	1470	0.024993	0.045859	0.545	0.58584	ApoA1
	9:106568233	["C","<DEL>"]	1470	-0.0068237	0.042324	-0.16122	0.87194	ApoA1
	9:107596165	["C","<DEL>"]	1470	0.077336	0.079953	0.96728	0.33357	ApoA1
	9:109675850	["G","<DEL>"]	1470	0.03295	0.080377	0.40995	0.6819	ApoA1
	9:113024631	["G","<DEL>"]	1470	-0.0059223	0.044797	-0.1322	0.89484	ApoA1
	9:117081998	["A","<DEL>"]	1470	-0.0058233	0.055327	-0.10525	0.91619	ApoA1
	9:129520439	["G","<DEL>"]	1470	-0.031571	0.054226	-0.5822	0.56052	ApoA1
	9:130181614	["G","<DEL>"]	1470	-0.0078387	0.058449	-0.13411	0.89333	ApoA1
	9:131412055	["T","<DEL>"]	1470	0.053655	0.05258	1.0205	0.30768	ApoA1
	9:131479414	["T","<DEL>"]	1470	0.062375	0.074725	0.83473	0.40401	ApoA1
	9:131700846	["G","<DEL>"]	1470	0.034206	0.03891	0.87911	0.37949	ApoA1
	9:132026695	["A","<DEL>"]	1470	-0.021336	0.043367	-0.49199	0.6228	ApoA1
	9:133030642	["C","<DEL>"]	1470	-0.031361	0.052263	-0.60005	0.54856	ApoA1
	9:133383111	["G","<DEL>"]	1470	-0.08901	0.048139	-1.849	0.064656	ApoA1
	9:133752195	["C","<DEL>"]	1470	0.028627	0.063485	0.45093	0.65211	ApoA1
	9:134260474	["A","<DEL>"]	1470	-0.081418	0.080365	-1.0131	0.31118	ApoA1
	9:137252159	["C","<DEL>"]	1470	0.077956	0.073923	1.0546	0.2918	ApoA1
	9:138214064	["T","<DEL>"]	1470	0.0058597	0.03746	0.15643	0.87572	ApoA1
	9:138479094	["A","<DEL>"]	1470	-0.0041027	0.046692	-0.087866	0.93	ApoA1
	9:139054403	["G","<DEL>"]	1470	-0.091168	0.080941	-1.1263	0.2602	ApoA1
	9:139444176	["A","<DEL>"]	1470	0.044971	0.068324	0.6582	0.51051	ApoA1
	9:140253508	["C","<DEL>"]	1470	0.005967	0.039247	0.15204	0.87918	ApoA1
	9:140416604	["G","<DEL>"]	1470	0.0051402	0.068913	0.074589	0.94055	ApoA1
	9:141019487	["T","<DEL>"]	1470	0.059434	0.071474	0.83155	0.4058	ApoA1
	10:4708524	["C","<DEL>"]	1470	0.032329	0.04661	0.6936	0.48804	ApoA1
	10:5889538	["T","<DEL>"]	1470	0.0046104	0.038335	0.12027	0.90429	ApoA1
	10:7077035	["C","<DEL>"]	1470	0.00020376	0.037168	0.0054822	0.99563	ApoA1
	10:14241748	["T","<DEL>"]	1470	0.085822	0.080759	1.0627	0.2881	ApoA1
	10:19996675	["C","<DEL>"]	1470	0.0055146	0.038625	0.14277	0.88649	ApoA1
	10:26998915	["A","<DEL>"]	1470	0.014944	0.036815	0.40592	0.68486	ApoA1
	10:28663801	["G","<DEL>"]	1470	0.016284	0.060805	0.2678	0.78889	ApoA1
	10:29742210	["A","<DEL>"]	1470	-0.091442	0.051264	-1.7837	0.074672	ApoA1
	10:31246743	["G","<DEL>"]	1470	-0.0914	0.043807	-2.0864	0.037112	ApoA1
	10:31443343	["C","<DEL>"]	1470	-0.022837	0.038366	-0.59524	0.55177	ApoA1
	10:51003353	["T","<DEL>"]	1470	-0.040663	0.058835	-0.69114	0.48959	ApoA1
	10:54015665	["T","<DEL>"]	1470	-0.0097042	0.041104	-0.23609	0.8134	ApoA1
	10:54783534	["C","<DEL>"]	1470	0.064718	0.041612	1.5553	0.1201	ApoA1
	10:56682780	["C","<DEL>"]	1470	-0.065984	0.038644	-1.7075	0.087948	ApoA1
	10:59209776	["A","<DEL>"]	1470	-0.03525	0.046961	-0.75063	0.453	ApoA1
	10:61361945	["A","<DEL>"]	1470	0.036918	0.068017	0.54278	0.58737	ApoA1
	10:65509237	["C","<DEL>"]	1470	-0.014549	0.041436	-0.35112	0.72555	ApoA1
	10:66398746	["T","<DEL>"]	1470	0.047234	0.047703	0.99016	0.32226	ApoA1
	10:67008519	["A","<DEL>"]	1470	-0.024567	0.067856	-0.36205	0.71737	ApoA1
	10:67306923	["T","<DEL>"]	1470	-0.095546	0.039124	-2.4421	0.014718	ApoA1
	10:71281055	["C","<DEL>"]	1470	0.017997	0.067398	0.26702	0.78949	ApoA1
	10:78255577	["G","<DEL>"]	1470	-0.012873	0.048062	-0.26785	0.78885	ApoA1
	10:82750304	["A","<DEL>"]	1470	0.038852	0.044766	0.86788	0.3856	ApoA1
	10:83611664	["C","<DEL>"]	1470	-0.058288	0.077857	-0.74865	0.45419	ApoA1
	10:84127794	["A","<DEL>"]	1470	-0.00949	0.080127	-0.11844	0.90574	ApoA1
	10:84817553	["A","<DEL>"]	1470	0.032215	0.066227	0.48644	0.62673	ApoA1
	10:92461831	["T","<DEL>"]	1470	0.041524	0.082916	0.50079	0.61659	ApoA1
	10:93633324	["C","<DEL>"]	1470	-0.025484	0.037929	-0.6719	0.50175	ApoA1
	10:95545479	["G","<DEL>"]	1470	-0.0026912	0.078829	-0.03414	0.97277	ApoA1
	10:103393995	["A","<DEL>"]	1470	0.014872	0.060982	0.24387	0.80736	ApoA1
	10:107056552	["A","<DEL>"]	1470	0.0088444	0.050558	0.17494	0.86115	ApoA1
	10:107253002	["G","<DEL>"]	1470	0.0181	0.037093	0.48798	0.62564	ApoA1
	10:107950683	["T","<DEL>"]	1470	-0.042484	0.049116	-0.86497	0.3872	ApoA1
	10:108030317	["A","<DEL>"]	1470	0.013755	0.038103	0.36101	0.71814	ApoA1
	10:114112172	["G","<DEL>"]	1470	0.0047568	0.037167	0.12798	0.89818	ApoA1
	10:117711605	["A","<DEL>"]	1470	-0.028067	0.03814	-0.7359	0.46191	ApoA1
	10:122226695	["A","<DEL>"]	1470	0.0062019	0.046114	0.13449	0.89303	ApoA1
	10:122701138	["A","<DEL>"]	1470	-0.01872	0.037376	-0.50086	0.61654	ApoA1
	10:124216850	["A","<DEL>"]	1470	-0.01616	0.042095	-0.3839	0.70111	ApoA1
	10:130836871	["T","<DEL>"]	1470	0.010834	0.038867	0.27874	0.78049	ApoA1
	10:132099021	["C","<DEL>"]	1470	0.040754	0.037935	1.0743	0.28286	ApoA1
	10:132909010	["A","<DEL>"]	1470	0.033787	0.042479	0.79539	0.42651	ApoA1
	10:132988688	["A","<DEL>"]	1470	-0.038615	0.049415	-0.78145	0.43466	ApoA1
	11:677318	["G","<DEL>"]	1470	7.1583e-05	0.038502	0.0018592	0.99852	ApoA1
	11:1654282	["T","<DEL>"]	1470	0.0072278	0.046467	0.15555	0.87641	ApoA1
	11:3488237	["G","<DEL>"]	1470	0.017975	0.055873	0.32171	0.74772	ApoA1
	11:5521615	["T","<DEL>"]	1470	-0.0037303	0.052345	-0.071264	0.9432	ApoA1
	11:5637323	["G","<DEL>"]	1470	0.030437	0.050666	0.60073	0.54811	ApoA1
	11:5760085	["T","<DEL>"]	1470	-0.013384	0.038206	-0.35031	0.72616	ApoA1
	11:5784501	["A","<DEL>"]	1470	-0.059762	0.043043	-1.3884	0.16522	ApoA1
	11:6881333	["A","<DEL>"]	1470	-0.0085734	0.039129	-0.21911	0.8266	ApoA1
	11:7134732	["C","<DEL>"]	1470	-0.033486	0.071436	-0.46876	0.63931	ApoA1
	11:9323627	["C","<DEL>"]	1470	-0.041344	0.038636	-1.0701	0.28476	ApoA1
	11:10260022	["A","<DEL>"]	1470	0.0061133	0.071082	0.086003	0.93148	ApoA1
	11:10292694	["G","<DEL>"]	1470	-0.026937	0.039014	-0.69044	0.49002	ApoA1
	11:11379612	["T","<DEL>"]	1470	0.0016973	0.041237	0.041158	0.96718	ApoA1
	11:11822978	["A","<DEL>"]	1470	0.042332	0.046439	0.91157	0.36215	ApoA1
	11:11875555	["G","<DEL>"]	1470	0.027253	0.049956	0.54554	0.58547	ApoA1
	11:18097907	["T","<DEL>"]	1470	0.011643	0.063751	0.18264	0.85511	ApoA1
	11:20844541	["A","<DEL>"]	1470	0.13092	0.075722	1.729	0.084023	ApoA1
	11:21847254	["A","<DEL>"]	1470	0.083717	0.083096	1.0075	0.31387	ApoA1
	11:25213825	["G","<DEL>"]	1470	-0.074681	0.067732	-1.1026	0.27038	ApoA1
	11:26029428	["A","<DEL>"]	1470	-0.031621	0.036788	-0.85954	0.39018	ApoA1
	11:27657255	["A","<DEL>"]	1470	0.0078772	0.03914	0.20126	0.84053	ApoA1
	11:29007171	["A","<DEL>"]	1470	-0.0082661	0.037842	-0.21844	0.82712	ApoA1
	11:31393766	["A","<DEL>"]	1470	0.027015	0.038103	0.709	0.47844	ApoA1
	11:32389253	["T","<DEL>"]	1470	-0.010725	0.042997	-0.24944	0.80305	ApoA1
	11:34728121	["A","<DEL>"]	1470	-0.020569	0.043254	-0.47553	0.63448	ApoA1
	11:41818178	["A","<DEL>"]	1470	0.0094337	0.03885	0.24282	0.80818	ApoA1
	11:45429849	["C","<DEL>"]	1470	-0.018599	0.037108	-0.50122	0.61629	ApoA1
	11:46161002	["T","<DEL>"]	1470	0.054526	0.048457	1.1252	0.26068	ApoA1
	11:47057584	["A","<DEL>"]	1470	0.039467	0.036762	1.0736	0.28319	ApoA1
	11:47526097	["C","<DEL>"]	1470	-0.0088965	0.076925	-0.11565	0.90794	ApoA1
[truncated: 57,880 more rows]

## Sheet: Additive_ALSPAC
	Supplementary Table S4. The GWAS summary statistics for phenotypes in ALSPAC cohort at additive genetic model.
	locus	alleles	n	beta	standard_error	t_stat	p_value	phenotype
	1:7570065	["A","<DEL>"]	1496	0.060801	0.046696	1.3021	0.19309	ADIP_9
	1:9595579	["C","<DEL>"]	1496	0.030212	0.056393	0.53573	0.59223	ADIP_9
	1:10482464	["C","<DEL>"]	1496	-0.0094947	0.040118	-0.23667	0.81295	ADIP_9
	1:14437041	["T","<DEL>"]	1496	0.003276	0.041947	0.078099	0.93776	ADIP_9
	1:16151943	["G","<DEL>"]	1496	0.082578	0.038945	2.1204	0.03414	ADIP_9
	1:17676161	["C","<DEL>"]	1496	-0.024069	0.039593	-0.60792	0.54333	ADIP_9
	1:24520335	["T","<DEL>"]	1496	-0.012364	0.052099	-0.23732	0.81244	ADIP_9
	1:24804549	["G","<DEL>"]	1496	0.06805	0.064225	1.0596	0.28952	ADIP_9
	1:26460112	["C","<DEL>"]	1496	0.05305	0.048802	1.087	0.27719	ADIP_9
	1:30738620	["T","<DEL>"]	1496	-0.0016819	0.061535	-0.027332	0.9782	ADIP_9
	1:35101428	["T","<DEL>"]	1496	0.018885	0.048692	0.38784	0.69819	ADIP_9
	1:37816482	["T","<DEL>"]	1496	-0.0063494	0.036359	-0.17463	0.86139	ADIP_9
	1:39084107	["C","<DEL>"]	1496	0.054486	0.082353	0.66161	0.50832	ADIP_9
	1:53594033	["C","<DEL>"]	1496	0.037765	0.044788	0.8432	0.39925	ADIP_9
	1:53594115	["C","<DEL>"]	1496	0.065673	0.048601	1.3513	0.17681	ADIP_9
	1:53595137	["A","<DEL>"]	1496	0.0426	0.04488	0.94919	0.34268	ADIP_9
	1:55092269	["T","<DEL>"]	1496	-0.055078	0.038459	-1.4321	0.15232	ADIP_9
	1:58743910	["A","<DEL>"]	1496	0.10118	0.063821	1.5853	0.11311	ADIP_9
	1:60048622	["G","<DEL>"]	1496	-0.0070751	0.056361	-0.12553	0.90012	ADIP_9
	1:62082844	["G","<DEL>"]	1496	0.025142	0.039189	0.64155	0.52127	ADIP_9
	1:62113408	["G","<DEL>"]	1496	-0.0090423	0.048728	-0.18557	0.85281	ADIP_9
	1:62622893	["G","<DEL>"]	1496	0.00032278	0.065957	0.0048938	0.9961	ADIP_9
	1:68007984	["C","<DEL>"]	1496	0.064807	0.041085	1.5774	0.11492	ADIP_9
	1:72755679	["A","<DEL>"]	1496	0.018008	0.04597	0.39174	0.69531	ADIP_9
	1:72766327	["A","<DEL>"]	1496	-0.032528	0.037321	-0.87156	0.38359	ADIP_9
	1:78649145	["T","<DEL>"]	1496	-0.085584	0.070832	-1.2083	0.22713	ADIP_9
	1:86400841	["T","<DEL>"]	1496	-0.087604	0.057166	-1.5324	0.12562	ADIP_9
	1:89475926	["T","<DEL>"]	1496	0.01898	0.038525	0.49267	0.62231	ADIP_9
	1:89811409	["A","<DEL>"]	1496	0.047594	0.051406	0.92584	0.35468	ADIP_9
	1:92231769	["T","<DEL>"]	1496	0.042046	0.042195	0.99646	0.31919	ADIP_9
	1:92232065	["A","<DEL>"]	1496	0.052021	0.039315	1.3232	0.18598	ADIP_9
	1:93291925	["T","<DEL>"]	1496	-0.047706	0.046415	-1.0278	0.3042	ADIP_9
	1:94288330	["A","<DEL>"]	1496	0.013139	0.037753	0.34803	0.72787	ADIP_9
	1:105667545	["A","<DEL>"]	1496	-0.019975	0.056264	-0.35503	0.72262	ADIP_9
	1:106015796	["T","<DEL>"]	1496	-0.0063445	0.038437	-0.16506	0.86892	ADIP_9
	1:108733317	["T","<DEL>"]	1496	0.01556	0.044042	0.3533	0.72391	ADIP_9
	1:109573226	["T","<DEL>"]	1496	0.030231	0.041935	0.72091	0.47108	ADIP_9
	1:110187029	["T","<DEL>"]	1496	-0.02341	0.037746	-0.62021	0.53522	ADIP_9
	1:112691785	["A","<DEL>"]	1496	-0.058566	0.039053	-1.4996	0.13392	ADIP_9
	1:113799627	["G","<DEL>"]	1496	0.042916	0.043592	0.9845	0.32503	ADIP_9
	1:116229482	["T","<DEL>"]	1496	-0.015134	0.043009	-0.35189	0.72497	ADIP_9
	1:117880387	["A","<DEL>"]	1496	0.10768	0.05409	1.9908	0.046685	ADIP_9
	1:149168324	["C","<DEL>"]	1496	-0.068426	0.050427	-1.3569	0.17501	ADIP_9
	1:152555543	["T","<DEL>"]	1496	0.011384	0.037977	0.29976	0.7644	ADIP_9
	1:157173852	["A","<DEL>"]	1496	-0.10297	0.058735	-1.7531	0.079783	ADIP_9
	1:157540660	["C","<DEL>"]	1496	-0.056717	0.038321	-1.48	0.13907	ADIP_9
	1:158488407	["A","<DEL>"]	1496	-0.010536	0.037593	-0.28026	0.77932	ADIP_9
	1:158726910	["T","<DEL>"]	1496	0.031989	0.052568	0.60852	0.54294	ADIP_9
	1:158867540	["A","<DEL>"]	1496	0.0047811	0.042359	0.11287	0.91015	ADIP_9
	1:158961336	["G","<DEL>"]	1496	-0.015612	0.055752	-0.28002	0.7795	ADIP_9
	1:159648709	["G","<DEL>"]	1496	0.0029599	0.042163	0.070201	0.94404	ADIP_9
	1:169004335	["T","<DEL>"]	1496	-0.040601	0.051159	-0.79363	0.42754	ADIP_9
	1:174796542	["C","<DEL>"]	1496	-0.058189	0.055248	-1.0532	0.29241	ADIP_9
	1:178495323	["T","<DEL>"]	1496	-0.030281	0.03864	-0.78368	0.43335	ADIP_9
	1:179329663	["T","<DEL>"]	1496	-0.099295	0.069602	-1.4266	0.1539	ADIP_9
	1:179455587	["A","<DEL>"]	1496	-0.105	0.069015	-1.5214	0.12837	ADIP_9
	1:179607274	["T","<DEL>"]	1496	0.058095	0.038913	1.4929	0.13567	ADIP_9
	1:181043361	["A","<DEL>"]	1496	0.034113	0.041357	0.82486	0.40958	ADIP_9
	1:185009784	["C","<DEL>"]	1496	0.22449	0.079744	2.8151	0.0049406	ADIP_9
	1:187464834	["A","<DEL>"]	1496	0.044024	0.042598	1.0335	0.30155	ADIP_9
	1:187716105	["G","<DEL>"]	1496	-0.0015076	0.035632	-0.042309	0.96626	ADIP_9
	1:194451130	["T","<DEL>"]	1496	0.0060566	0.038514	0.15726	0.87506	ADIP_9
	1:194517613	["C","<DEL>"]	1496	0.052287	0.040302	1.2974	0.1947	ADIP_9
	1:198773750	["C","<DEL>"]	1496	0.0065201	0.043764	0.14898	0.88159	ADIP_9
	1:199110033	["G","<DEL>"]	1496	-0.11594	0.051224	-2.2634	0.023754	ADIP_9
	1:203684359	["C","<DEL>"]	1496	0.00067699	0.047651	0.014207	0.98867	ADIP_9
	1:207292370	["C","<DEL>"]	1496	-0.028721	0.039416	-0.72867	0.46632	ADIP_9
	1:207541993	["G","<DEL>"]	1496	-0.02982	0.036564	-0.81556	0.41488	ADIP_9
	1:210078046	["A","<DEL>"]	1496	0.057251	0.03751	1.5263	0.12715	ADIP_9
	1:217457966	["A","<DEL>"]	1496	0.07839	0.053206	1.4733	0.14088	ADIP_9
	1:220502945	["G","<DEL>"]	1496	0.044902	0.046906	0.95728	0.33858	ADIP_9
	1:222374152	["G","<DEL>"]	1496	-0.044126	0.039068	-1.1295	0.25888	ADIP_9
	1:229812531	["C","<DEL>"]	1496	-0.045903	0.042319	-1.0847	0.27824	ADIP_9
	1:230132595	["G","<DEL>"]	1496	0.020753	0.050292	0.41265	0.67992	ADIP_9
	1:232458590	["A","<DEL>"]	1496	-0.016674	0.040387	-0.41286	0.67977	ADIP_9
	1:233962218	["T","<DEL>"]	1496	-0.034231	0.040977	-0.83536	0.40365	ADIP_9
	1:234318629	["A","<DEL>"]	1496	0.11064	0.063967	1.7297	0.083899	ADIP_9
	1:235537047	["T","<DEL>"]	1496	-0.011514	0.057449	-0.20042	0.84118	ADIP_9
	1:236279264	["C","<DEL>"]	1496	0.021637	0.045008	0.48073	0.63078	ADIP_9
	1:236584091	["G","<DEL>"]	1496	-0.052834	0.066583	-0.7935	0.42761	ADIP_9
	1:240392996	["A","<DEL>"]	1496	0.053811	0.040901	1.3156	0.18849	ADIP_9
	1:241586227	["C","<DEL>"]	1496	-0.033215	0.037515	-0.88539	0.37609	ADIP_9
	1:243127754	["A","<DEL>"]	1496	-0.036627	0.039117	-0.93633	0.34926	ADIP_9
	1:243782751	["G","<DEL>"]	1496	-0.011462	0.039198	-0.29241	0.77001	ADIP_9
	1:248154520	["G","<DEL>"]	1496	-0.048425	0.070245	-0.68937	0.49069	ADIP_9
	2:2798764	["G","<DEL>"]	1496	-0.057536	0.038317	-1.5016	0.13341	ADIP_9
	2:3732784	["G","<DEL>"]	1496	0.016506	0.079666	0.20719	0.83589	ADIP_9
	2:4212695	["A","<DEL>"]	1496	0.027778	0.049285	0.56361	0.5731	ADIP_9
	2:6400482	["A","<DEL>"]	1496	-0.094275	0.049592	-1.901	0.057495	ADIP_9
	2:9925452	["T","<DEL>"]	1496	0.12748	0.077842	1.6376	0.10171	ADIP_9
	2:14704166	["G","<DEL>"]	1496	-0.14486	0.082015	-1.7663	0.077554	ADIP_9
	2:16271603	["T","<DEL>"]	1496	0.03223	0.040571	0.79442	0.42707	ADIP_9
	2:17585136	["C","<DEL>"]	1496	-0.00084827	0.078099	-0.010861	0.99134	ADIP_9
	2:18118850	["C","<DEL>"]	1496	0.065105	0.058884	1.1056	0.26906	ADIP_9
	2:19002884	["C","<DEL>"]	1496	-0.021967	0.045953	-0.47802	0.63271	ADIP_9
	2:19767571	["A","<DEL>"]	1496	-0.10283	0.058698	-1.7518	0.080014	ADIP_9
	2:33224462	["A","<DEL>"]	1496	-0.061724	0.040138	-1.5378	0.12431	ADIP_9
	2:34523646	["G","<DEL>"]	1496	0.0406	0.036902	1.1002	0.27142	ADIP_9
	2:34695819	["G","<DEL>"]	1496	-0.046004	0.03814	-1.2062	0.22793	ADIP_9
	2:34711086	["A","<DEL>"]	1496	-0.034636	0.039217	-0.88319	0.37728	ADIP_9
	2:34965712	["G","<DEL>"]	1496	0.012995	0.05277	0.24626	0.80551	ADIP_9
	2:41238373	["C","<DEL>"]	1496	0.0036822	0.065496	0.05622	0.95517	ADIP_9
	2:41775947	["C","<DEL>"]	1496	-0.018743	0.039644	-0.47278	0.63644	ADIP_9
	2:42346244	["C","<DEL>"]	1496	0.0025863	0.036461	0.070931	0.94346	ADIP_9
	2:44467091	["C","<DEL>"]	1496	-0.038566	0.047154	-0.81786	0.41357	ADIP_9
	2:48851197	["C","<DEL>"]	1496	-0.02093	0.044842	-0.46676	0.64074	ADIP_9
	2:48990528	["T","<DEL>"]	1496	0.050698	0.0415	1.2216	0.22204	ADIP_9
	2:51224521	["A","<DEL>"]	1496	0.04202	0.060937	0.68956	0.49058	ADIP_9
	2:52749674	["C","<DEL>"]	1496	-0.066575	0.040054	-1.6621	0.096694	ADIP_9
	2:54565496	["C","<DEL>"]	1496	-0.034813	0.042903	-0.81143	0.41725	ADIP_9
	2:56652264	["A","<DEL>"]	1496	-0.029766	0.037374	-0.79644	0.4259	ADIP_9
	2:64479640	["A","<DEL>"]	1496	-0.011016	0.051366	-0.21446	0.83022	ADIP_9
	2:66505575	["T","<DEL>"]	1496	-0.018864	0.048238	-0.39106	0.69581	ADIP_9
	2:70125050	["G","<DEL>"]	1496	0.025016	0.037587	0.66555	0.5058	ADIP_9
	2:76773555	["A","<DEL>"]	1496	0.032056	0.041832	0.76629	0.44362	ADIP_9
	2:76844733	["A","<DEL>"]	1496	0.0035252	0.063664	0.055371	0.95585	ADIP_9
	2:79076574	["T","<DEL>"]	1496	-0.055449	0.040588	-1.3662	0.1721	ADIP_9
	2:83035632	["T","<DEL>"]	1496	0.020418	0.050285	0.40605	0.68477	ADIP_9
	2:88821929	["A","<DEL>"]	1496	0.019248	0.046469	0.41422	0.67877	ADIP_9
	2:100103711	["A","<DEL>"]	1496	-0.019488	0.037125	-0.52492	0.59972	ADIP_9
	2:102232569	["G","<DEL>"]	1496	-0.017785	0.051843	-0.34307	0.7316	ADIP_9
	2:106695066	["G","<DEL>"]	1496	0.013847	0.038056	0.36386	0.71601	ADIP_9
	2:106879559	["C","<DEL>"]	1496	-0.020663	0.037513	-0.55083	0.58183	ADIP_9
	2:108275315	["A","<DEL>"]	1496	-0.042064	0.082594	-0.50928	0.61063	ADIP_9
	2:108855395	["C","<DEL>"]	1496	0.084822	0.036506	2.3235	0.020284	ADIP_9
	2:109310547	["G","<DEL>"]	1496	0.0083573	0.036849	0.2268	0.82061	ADIP_9
	2:109689929	["C","<DEL>"]	1496	-0.064489	0.074814	-0.862	0.38883	ADIP_9
	2:111576406	["G","<DEL>"]	1496	0.054315	0.038734	1.4023	0.16104	ADIP_9
	2:115628094	["A","<DEL>"]	1496	0.012201	0.041208	0.29607	0.76722	ADIP_9
	2:116662008	["T","<DEL>"]	1496	-0.11994	0.059703	-2.0089	0.044729	ADIP_9
	2:121797797	["C","<DEL>"]	1496	0.024407	0.038558	0.63298	0.52684	ADIP_9
	2:123364887	["T","<DEL>"]	1496	0.012229	0.038998	0.31357	0.75389	ADIP_9
	2:124170263	["G","<DEL>"]	1496	0.037763	0.039595	0.95372	0.34038	ADIP_9
	2:126368466	["A","<DEL>"]	1496	-0.067496	0.05143	-1.3124	0.18959	ADIP_9
	2:126443247	["G","<DEL>"]	1496	0.10532	0.038699	2.7215	0.0065746	ADIP_9
	2:127674744	["C","<DEL>"]	1496	-0.0034963	0.052003	-0.067233	0.9464	ADIP_9
	2:127718879	["T","<DEL>"]	1496	-0.055798	0.077786	-0.71733	0.47328	ADIP_9
	2:129638405	["G","<DEL>"]	1496	0.080004	0.044122	1.8133	0.069994	ADIP_9
	2:130954910	["A","<DEL>"]	1496	-0.050947	0.037938	-1.3429	0.17951	ADIP_9
	2:131414725	["G","<DEL>"]	1496	0.044373	0.057398	0.77308	0.4396	ADIP_9
	2:138490123	["T","<DEL>"]	1496	-0.027483	0.045748	-0.60073	0.54811	ADIP_9
	2:142325286	["T","<DEL>"]	1496	0.012794	0.073289	0.17457	0.86144	ADIP_9
	2:146862622	["A","<DEL>"]	1496	-0.021556	0.03646	-0.59122	0.55446	ADIP_9
	2:151031142	["A","<DEL>"]	1496	-0.0017458	0.080643	-0.021649	0.98273	ADIP_9
	2:152430627	["T","<DEL>"]	1496	-0.0014258	0.073003	-0.01953	0.98442	ADIP_9
	2:153795982	["G","<DEL>"]	1496	0.016154	0.03886	0.41569	0.67769	ADIP_9
	2:154494936	["C","<DEL>"]	1496	0.014375	0.039235	0.36639	0.71413	ADIP_9
	2:159622239	["A","<DEL>"]	1496	0.16917	0.07628	2.2177	0.026724	ADIP_9
	2:159661975	["T","<DEL>"]	1496	-0.025882	0.053449	-0.48424	0.62829	ADIP_9
	2:162332253	["T","<DEL>"]	1496	-0.0039864	0.049278	-0.080896	0.93554	ADIP_9
	2:164641179	["T","<DEL>"]	1496	-0.02243	0.0745	-0.30107	0.7634	ADIP_9
	2:166014695	["G","<DEL>"]	1496	0.02157	0.054472	0.39598	0.69218	ADIP_9
	2:172906157	["G","<DEL>"]	1496	-0.036413	0.038233	-0.95241	0.34104	ADIP_9
	2:173004236	["A","<DEL>"]	1496	0.03252	0.038145	0.85253	0.39406	ADIP_9
	2:177265628	["C","<DEL>"]	1496	-0.048046	0.047283	-1.0162	0.30972	ADIP_9
	2:178287643	["A","<DEL>"]	1496	-0.024535	0.038922	-0.63036	0.52856	ADIP_9
	2:178740984	["A","<DEL>"]	1496	0.058789	0.068027	0.86419	0.38762	ADIP_9
	2:182856916	["T","<DEL>"]	1496	0.046564	0.039571	1.1767	0.23949	ADIP_9
	2:184794408	["G","<DEL>"]	1496	-0.0091496	0.077383	-0.11824	0.90589	ADIP_9
	2:189119625	["A","<DEL>"]	1496	0.037536	0.043966	0.85377	0.39337	ADIP_9
	2:194689492	["G","<DEL>"]	1496	-0.0096183	0.061139	-0.15732	0.87501	ADIP_9
	2:195297121	["C","<DEL>"]	1496	0.13151	0.072562	1.8124	0.070123	ADIP_9
	2:195979402	["G","<DEL>"]	1496	0.097015	0.07999	1.2128	0.22538	ADIP_9
	2:200312456	["A","<DEL>"]	1496	0.055721	0.041592	1.3397	0.18054	ADIP_9
	2:203899048	["T","<DEL>"]	1496	-0.039719	0.05296	-0.74997	0.45339	ADIP_9
	2:208351140	["G","<DEL>"]	1496	0.010167	0.046081	0.22064	0.8254	ADIP_9
	2:209942875	["T","<DEL>"]	1496	-0.022069	0.04068	-0.54251	0.58755	ADIP_9
	2:213183962	["A","<DEL>"]	1496	0.031982	0.068344	0.46796	0.63988	ADIP_9
	2:213370124	["T","<DEL>"]	1496	0.075879	0.052904	1.4343	0.1517	ADIP_9
	2:215728752	["A","<DEL>"]	1496	-0.025634	0.037043	-0.69201	0.48904	ADIP_9
	2:217158342	["A","<DEL>"]	1496	-0.00073642	0.039184	-0.018794	0.98501	ADIP_9
	2:220052356	["G","<DEL>"]	1496	-0.011965	0.037027	-0.32313	0.74664	ADIP_9
	2:220053194	["G","<DEL>"]	1496	-0.0064368	0.036949	-0.17421	0.86173	ADIP_9
	2:223865074	["A","<DEL>"]	1496	-0.013411	0.075902	-0.17669	0.85978	ADIP_9
	2:225292967	["T","<DEL>"]	1496	0.053922	0.037789	1.4269	0.15382	ADIP_9
	2:227165416	["A","<DEL>"]	1496	0.012711	0.039606	0.32094	0.7483	ADIP_9
	2:229264346	["A","<DEL>"]	1496	0.0032832	0.039521	0.083076	0.9338	ADIP_9
	2:233332712	["T","<DEL>"]	1496	-0.052265	0.045144	-1.1578	0.24715	ADIP_9
	2:239500382	["T","<DEL>"]	1496	0.062118	0.050113	1.2396	0.21533	ADIP_9
	3:228730	["C","<DEL>"]	1496	-0.076661	0.043814	-1.7497	0.080381	ADIP_9
	3:5535386	["T","<DEL>"]	1496	-0.028354	0.055304	-0.51269	0.60825	ADIP_9
	3:6650158	["G","<DEL>"]	1496	-0.06116	0.050833	-1.2031	0.22911	ADIP_9
	3:7400629	["A","<DEL>"]	1496	0.0035452	0.072264	0.04906	0.96088	ADIP_9
	3:8325641	["C","<DEL>"]	1496	0.0076298	0.042435	0.1798	0.85733	ADIP_9
	3:13141380	["A","<DEL>"]	1496	0.061616	0.060673	1.0155	0.31002	ADIP_9
	3:13681173	["C","<DEL>"]	1496	-0.040647	0.044743	-0.90845	0.36379	ADIP_9
	3:15845163	["T","<DEL>"]	1496	0.053745	0.060386	0.89003	0.3736	ADIP_9
	3:16239402	["A","<DEL>"]	1496	-0.049466	0.043926	-1.1261	0.26029	ADIP_9
	3:20311496	["T","<DEL>"]	1496	-0.017208	0.044982	-0.38255	0.70211	ADIP_9
	3:21723692	["G","<DEL>"]	1496	-0.031148	0.069364	-0.44906	0.65346	ADIP_9
	3:25030868	["A","<DEL>"]	1496	0.011133	0.038863	0.28647	0.77456	ADIP_9
	3:26450961	["T","<DEL>"]	1496	-0.017301	0.036689	-0.47157	0.6373	ADIP_9
	3:32102044	["A","<DEL>"]	1496	0.029353	0.039462	0.74383	0.45709	ADIP_9
	3:37978394	["G","<DEL>"]	1496	0.010429	0.061335	0.17003	0.86501	ADIP_9
	3:37984118	["A","<DEL>"]	1496	0.022138	0.061241	0.36149	0.71778	ADIP_9
	3:40753730	["T","<DEL>"]	1496	-0.056834	0.081625	-0.69628	0.48636	ADIP_9
	3:41336681	["A","<DEL>"]	1496	0.030834	0.038701	0.79673	0.42574	ADIP_9
	3:47490673	["T","<DEL>"]	1496	0.034833	0.037095	0.93903	0.34787	ADIP_9
	3:50123655	["T","<DEL>"]	1496	-0.14298	0.071869	-1.9894	0.046838	ADIP_9
	3:53027145	["C","<DEL>"]	1496	0.10984	0.060604	1.8124	0.070118	ADIP_9
	3:53030854	["G","<DEL>"]	1496	0.09837	0.062979	1.5619	0.11852	ADIP_9
	3:61666416	["T","<DEL>"]	1496	-0.029174	0.038174	-0.76423	0.44485	ADIP_9
	3:65117737	["G","<DEL>"]	1496	0.063752	0.063739	1.0002	0.31737	ADIP_9
	3:65188857	["A","<DEL>"]	1496	-0.046611	0.069434	-0.67129	0.50214	ADIP_9
	3:68634775	["T","<DEL>"]	1496	-0.073295	0.038399	-1.9088	0.056483	ADIP_9
	3:68739685	["T","<DEL>"]	1496	-0.032341	0.038473	-0.84062	0.4007	ADIP_9
	3:70013476	["G","<DEL>"]	1496	-0.021451	0.03986	-0.53815	0.59055	ADIP_9
	3:80062914	["T","<DEL>"]	1496	-0.050738	0.038604	-1.3143	0.18894	ADIP_9
	3:82868817	["C","<DEL>"]	1496	0.027787	0.070667	0.39321	0.69422	ADIP_9
	3:84104924	["C","<DEL>"]	1496	0.017417	0.042167	0.41304	0.67964	ADIP_9
	3:89394031	["C","<DEL>"]	1496	0.062573	0.079641	0.78569	0.43217	ADIP_9
	3:95465799	["A","<DEL>"]	1496	0.0051739	0.039755	0.13014	0.89647	ADIP_9
	3:98410674	["T","<DEL>"]	1496	-0.042409	0.036497	-1.162	0.24542	ADIP_9
	3:98899055	["T","<DEL>"]	1496	-0.031987	0.045749	-0.69919	0.48454	ADIP_9
	3:98943796	["A","<DEL>"]	1496	0.021259	0.043149	0.49269	0.62231	ADIP_9
	3:99628782	["T","<DEL>"]	1496	0.025167	0.038599	0.652	0.5145	ADIP_9
	3:100521619	["C","<DEL>"]	1496	-0.031756	0.044545	-0.7129	0.47602	ADIP_9
	3:101357553	["A","<DEL>"]	1496	0.021513	0.050022	0.43006	0.66721	ADIP_9
	3:105075643	["G","<DEL>"]	1496	-0.0052168	0.083505	-0.062473	0.95019	ADIP_9
	3:107037955	["G","<DEL>"]	1496	0.012328	0.041344	0.29819	0.7656	ADIP_9
	3:118281597	["A","<DEL>"]	1496	0.024325	0.045934	0.52956	0.5965	ADIP_9
	3:124936258	["G","<DEL>"]	1496	0.015742	0.037639	0.41823	0.67584	ADIP_9
	3:125672286	["A","<DEL>"]	1496	-0.039292	0.04705	-0.83512	0.40379	ADIP_9
	3:129657312	["A","<DEL>"]	1496	-0.057503	0.046486	-1.237	0.21628	ADIP_9
	3:129763370	["C","<DEL>"]	1496	-0.023851	0.03593	-0.66383	0.5069	ADIP_9
	3:131708256	["A","<DEL>"]	1496	-0.045053	0.038793	-1.1614	0.24567	ADIP_9
	3:131989120	["A","<DEL>"]	1496	0.049795	0.039546	1.2592	0.20816	ADIP_9
	3:136021011	["G","<DEL>"]	1496	0.02546	0.036939	0.68926	0.49076	ADIP_9
	3:140544403	["A","<DEL>"]	1496	-0.043519	0.038531	-1.1294	0.25889	ADIP_9
	3:141572124	["A","<DEL>"]	1496	-0.039862	0.062956	-0.63318	0.52671	ADIP_9
	3:145644939	["T","<DEL>"]	1496	0.020734	0.0388	0.53439	0.59315	ADIP_9
	3:146385205	["T","<DEL>"]	1496	0.041155	0.039901	1.0314	0.30251	ADIP_9
	3:148281442	["G","<DEL>"]	1496	-0.038464	0.040188	-0.95711	0.33867	ADIP_9
	3:149268462	["G","<DEL>"]	1496	0.018986	0.053729	0.35337	0.72386	ADIP_9
	3:156092161	["T","<DEL>"]	1496	0.0076948	0.045558	0.1689	0.8659	ADIP_9
	3:158350734	["A","<DEL>"]	1496	-0.042724	0.039468	-1.0825	0.27921	ADIP_9
	3:159257025	["T","<DEL>"]	1496	-0.031343	0.041192	-0.76091	0.44683	ADIP_9
	3:162448937	["A","<DEL>"]	1496	-0.039452	0.078692	-0.50134	0.61621	ADIP_9
	3:162512108	["G","<DEL>"]	1496	0.060745	0.040406	1.5034	0.13295	ADIP_9
	3:162717307	["A","<DEL>"]	1496	-0.054326	0.037668	-1.4422	0.14945	ADIP_9
	3:162764905	["T","<DEL>"]	1496	0.03657	0.040923	0.89363	0.37166	ADIP_9
	3:177294486	["G","<DEL>"]	1496	-0.072336	0.080557	-0.89795	0.36936	ADIP_9
	3:177381306	["T","<DEL>"]	1496	0.020839	0.061612	0.33824	0.73523	ADIP_9
	3:178550109	["T","<DEL>"]	1496	0.005226	0.038559	0.13553	0.89221	ADIP_9
	3:178567650	["T","<DEL>"]	1496	0.053754	0.042193	1.274	0.20286	ADIP_9
	3:179654298	["A","<DEL>"]	1496	-0.055727	0.0389	-1.4326	0.15219	ADIP_9
	3:183876777	["T","<DEL>"]	1496	-0.029777	0.038185	-0.77981	0.43562	ADIP_9
	3:184125372	["A","<DEL>"]	1496	0.060371	0.037238	1.6212	0.10518	ADIP_9
	3:187732885	["A","<DEL>"]	1496	0.059774	0.053642	1.1143	0.26532	ADIP_9
	3:189363419	["A","<DEL>"]	1496	0.0084222	0.068163	0.12356	0.90168	ADIP_9
	3:189737339	["T","<DEL>"]	1496	-0.039747	0.039692	-1.0014	0.3168	ADIP_9
	3:191064675	["G","<DEL>"]	1496	0.061707	0.042111	1.4653	0.14304	ADIP_9
	3:191264200	["G","<DEL>"]	1496	0.09414	0.058783	1.6015	0.10948	ADIP_9
	3:191889925	["G","<DEL>"]	1496	0.0060984	0.083783	0.072787	0.94199	ADIP_9
	3:192389863	["G","<DEL>"]	1496	0.015424	0.070688	0.21819	0.82731	ADIP_9
	3:192744324	["G","<DEL>"]	1496	-0.009797	0.03671	-0.26687	0.7896	ADIP_9
	3:192776848	["A","<DEL>"]	1496	0.036893	0.065258	0.56534	0.57193	ADIP_9
	3:192875333	["T","<DEL>"]	1496	0.0072085	0.039812	0.18106	0.85634	ADIP_9
	3:194398768	["T","<DEL>"]	1496	0.027498	0.03951	0.69597	0.48655	ADIP_9
	3:194555657	["A","<DEL>"]	1496	-0.046152	0.049066	-0.9406	0.34706	ADIP_9
	3:196934579	["A","<DEL>"]	1496	-0.087638	0.048557	-1.8048	0.071302	ADIP_9
	3:197843929	["C","<DEL>"]	1496	-0.0058574	0.059974	-0.097667	0.92221	ADIP_9
	4:1602939	["A","<DEL>"]	1496	-0.011466	0.038836	-0.29524	0.76785	ADIP_9
	4:4139967	["C","<DEL>"]	1496	0.054292	0.04057	1.3382	0.18103	ADIP_9
	4:6651591	["A","<DEL>"]	1496	-0.047904	0.03906	-1.2264	0.22024	ADIP_9
	4:6897332	["G","<DEL>"]	1496	-0.049086	0.03649	-1.3452	0.17877	ADIP_9
	4:9104596	["C","<DEL>"]	1496	0.057329	0.068363	0.83859	0.40183	ADIP_9
	4:9158157	["G","<DEL>"]	1496	-0.019048	0.066193	-0.28777	0.77356	ADIP_9
	4:9158174	["A","<DEL>"]	1496	-0.019048	0.066193	-0.28777	0.77356	ADIP_9
	4:9576978	["T","<DEL>"]	1496	-0.024069	0.041668	-0.57763	0.5636	ADIP_9
	4:10211261	["C","<DEL>"]	1496	0.0014018	0.040106	0.034953	0.97212	ADIP_9
	4:10392421	["T","<DEL>"]	1496	-0.0021234	0.042444	-0.050028	0.96011	ADIP_9
	4:12153826	["T","<DEL>"]	1496	0.051573	0.080239	0.64275	0.52048	ADIP_9
	4:19057490	["A","<DEL>"]	1496	-0.039489	0.041787	-0.94502	0.3448	ADIP_9
	4:26290468	["T","<DEL>"]	1496	-0.033286	0.079617	-0.41807	0.67595	ADIP_9
	4:26955946	["T","<DEL>"]	1496	-0.097404	0.069468	-1.4021	0.16108	ADIP_9
	4:28421592	["G","<DEL>"]	1496	0.022347	0.038062	0.58712	0.55721	ADIP_9
	4:34345598	["C","<DEL>"]	1496	0.0061784	0.082146	0.075213	0.94006	ADIP_9
	4:34779903	["A","<DEL>"]	1496	0.00092841	0.040007	0.023206	0.98149	ADIP_9
	4:35240245	["T","<DEL>"]	1496	-0.044238	0.046807	-0.94512	0.34475	ADIP_9
	4:38264249	["C","<DEL>"]	1496	0.055679	0.054601	1.0198	0.30801	ADIP_9
	4:40024939	["T","<DEL>"]	1496	0.03585	0.037765	0.94929	0.34263	ADIP_9
	4:42762664	["C","<DEL>"]	1496	-0.021618	0.045374	-0.47645	0.63382	ADIP_9
	4:42905127	["A","<DEL>"]	1496	-0.066299	0.077052	-0.86045	0.38968	ADIP_9
	4:46202796	["T","<DEL>"]	1496	-0.0047299	0.037612	-0.12576	0.89994	ADIP_9
	4:61330105	["A","<DEL>"]	1496	0.095794	0.040589	2.3601	0.018399	ADIP_9
	4:61500254	["A","<DEL>"]	1496	-0.014358	0.063389	-0.22651	0.82084	ADIP_9
	4:61939190	["A","<DEL>"]	1496	-0.037446	0.037874	-0.98869	0.32297	ADIP_9
	4:63669417	["T","<DEL>"]	1496	-0.037251	0.045841	-0.81262	0.41656	ADIP_9
	4:64134295	["T","<DEL>"]	1496	0.02849	0.063561	0.44823	0.65405	ADIP_9
	4:64694311	["C","<DEL>"]	1496	-0.059495	0.038236	-1.556	0.11993	ADIP_9
	4:65097062	["T","<DEL>"]	1496	-0.02416	0.05566	-0.43406	0.66431	ADIP_9
	4:70467367	["T","<DEL>"]	1496	-0.01809	0.045259	-0.39971	0.68943	ADIP_9
	4:73831250	["A","<DEL>"]	1496	0.076805	0.037332	2.0573	0.039828	ADIP_9
	4:80360635	["T","<DEL>"]	1496	0.050175	0.048734	1.0296	0.30338	ADIP_9
	4:86976380	["A","<DEL>"]	1496	0.11536	0.079595	1.4493	0.14745	ADIP_9
	4:87646374	["T","<DEL>"]	1496	-0.033543	0.057803	-0.58029	0.56181	ADIP_9
	4:91931551	["T","<DEL>"]	1496	0.028931	0.038685	0.74786	0.45466	ADIP_9
	4:91931585	["G","<DEL>"]	1496	0.035804	0.039237	0.9125	0.36165	ADIP_9
	4:91933853	["A","<DEL>"]	1496	0.028982	0.039633	0.73127	0.46473	ADIP_9
	4:93855350	["T","<DEL>"]	1496	0.036338	0.053694	0.67676	0.49866	ADIP_9
	4:98354273	["T","<DEL>"]	1496	-0.041331	0.052892	-0.78144	0.43467	ADIP_9
	4:101960150	["G","<DEL>"]	1496	0.090899	0.044379	2.0483	0.040709	ADIP_9
	4:104894049	["T","<DEL>"]	1496	0.016638	0.039433	0.42193	0.67313	ADIP_9
	4:107056566	["T","<DEL>"]	1496	0.033396	0.04204	0.79438	0.4271	ADIP_9
	4:107604283	["T","<DEL>"]	1496	0.069348	0.064133	1.0813	0.27973	ADIP_9
	4:109721047	["T","<DEL>"]	1496	0.00095926	0.039134	0.024512	0.98045	ADIP_9
	4:115175109	["C","<DEL>"]	1496	-0.0044131	0.037212	-0.11859	0.90561	ADIP_9
	4:115507820	["A","<DEL>"]	1496	-0.0097953	0.054766	-0.17886	0.85807	ADIP_9
	4:115511139	["C","<DEL>"]	1496	-0.007213	0.054892	-0.1314	0.89547	ADIP_9
	4:115928714	["A","<DEL>"]	1496	-0.030167	0.040769	-0.73993	0.45946	ADIP_9
	4:116166876	["C","<DEL>"]	1496	0.053536	0.076383	0.70088	0.48349	ADIP_9
	4:119125413	["A","<DEL>"]	1496	-0.099397	0.05005	-1.9859	0.047222	ADIP_9
	4:120027250	["T","<DEL>"]	1496	0.0030975	0.040162	0.077125	0.93853	ADIP_9
	4:120865502	["T","<DEL>"]	1496	-0.065971	0.071204	-0.9265	0.35433	ADIP_9
	4:123411428	["T","<DEL>"]	1496	0.061007	0.064047	0.95253	0.34098	ADIP_9
	4:130066198	["C","<DEL>"]	1496	-0.034291	0.039157	-0.87571	0.38133	ADIP_9
	4:135433007	["A","<DEL>"]	1496	0.011254	0.038946	0.28898	0.77264	ADIP_9
	4:138091972	["C","<DEL>"]	1496	0.0025862	0.049846	0.051885	0.95863	ADIP_9
	4:138966202	["C","<DEL>"]	1496	0.0010724	0.038783	0.027653	0.97794	ADIP_9
	4:142230783	["C","<DEL>"]	1496	-0.054996	0.03701	-1.486	0.1375	ADIP_9
	4:146438804	["C","<DEL>"]	1496	0.0053243	0.037444	0.14219	0.88695	ADIP_9
	4:146919575	["C","<DEL>"]	1496	-0.0046726	0.037566	-0.12438	0.90103	ADIP_9
	4:149990561	["C","<DEL>"]	1496	-0.054381	0.044925	-1.2105	0.22628	ADIP_9
	4:152252523	["T","<DEL>"]	1496	-0.043965	0.052823	-0.83231	0.40537	ADIP_9
	4:152778525	["A","<DEL>"]	1496	0.037179	0.058005	0.64096	0.52165	ADIP_9
	4:152790159	["A","<DEL>"]	1496	-0.020356	0.073248	-0.2779	0.78113	ADIP_9
	4:159799997	["A","<DEL>"]	1496	0.013407	0.082815	0.16189	0.87141	ADIP_9
	4:162053293	["G","<DEL>"]	1496	-0.020777	0.037588	-0.55277	0.58051	ADIP_9
	4:162053324	["G","<DEL>"]	1496	-0.02915	0.038228	-0.76253	0.44586	ADIP_9
	4:166002624	["C","<DEL>"]	1496	-0.0079781	0.064004	-0.12465	0.90082	ADIP_9
	4:168109157	["C","<DEL>"]	1496	0.1468	0.057013	2.5749	0.010124	ADIP_9
	4:170278467	["T","<DEL>"]	1496	0.015206	0.038586	0.39408	0.69358	ADIP_9
	4:172374415	["C","<DEL>"]	1496	-0.020976	0.042589	-0.49253	0.62242	ADIP_9
	4:172988627	["G","<DEL>"]	1496	0.0070028	0.03677	0.19045	0.84898	ADIP_9
	4:173425028	["A","<DEL>"]	1496	-0.038322	0.043945	-0.87204	0.38333	ADIP_9
	4:174533092	["G","<DEL>"]	1496	-0.019866	0.040442	-0.49123	0.62334	ADIP_9
	4:175625156	["A","<DEL>"]	1496	-0.0076189	0.046188	-0.16496	0.869	ADIP_9
	4:182056568	["G","<DEL>"]	1496	-0.0050864	0.039128	-0.12999	0.89659	ADIP_9
	4:182482745	["T","<DEL>"]	1496	0.014167	0.069885	0.20272	0.83938	ADIP_9
	4:183570269	["T","<DEL>"]	1496	-0.13211	0.068039	-1.9417	0.052357	ADIP_9
	4:184674263	["T","<DEL>"]	1496	-0.03448	0.043853	-0.78625	0.43184	ADIP_9
	4:186441632	["T","<DEL>"]	1496	0.10415	0.053929	1.9313	0.053638	ADIP_9
	4:187093506	["A","<DEL>"]	1496	0.017541	0.036712	0.47781	0.63286	ADIP_9
	4:190058007	["C","<DEL>"]	1496	-0.027282	0.042313	-0.64477	0.51918	ADIP_9
	5:11836	["C","<DEL>"]	1496	0.011442	0.080758	0.14168	0.88735	ADIP_9
	5:13968	["T","<DEL>"]	1496	0.023104	0.083043	0.27822	0.78088	ADIP_9
	5:175821	["A","<DEL>"]	1496	0.0083306	0.036196	0.23015	0.818	ADIP_9
	5:8255837	["T","<DEL>"]	1496	0.0616	0.07539	0.81708	0.41402	ADIP_9
	5:10273263	["T","<DEL>"]	1496	0.019298	0.039153	0.49288	0.62217	ADIP_9
	5:12811010	["G","<DEL>"]	1496	-0.0023072	0.037222	-0.061985	0.95058	ADIP_9
	5:15719455	["T","<DEL>"]	1496	0.015791	0.052711	0.29957	0.76454	ADIP_9
	5:16124768	["T","<DEL>"]	1496	0.16325	0.085717	1.9045	0.057036	ADIP_9
	5:17619241	["C","<DEL>"]	1496	-0.07506	0.075263	-0.99731	0.31878	ADIP_9
	5:19375271	["G","<DEL>"]	1496	-0.099195	0.038992	-2.544	0.011059	ADIP_9
	5:21611833	["G","<DEL>"]	1496	-0.07933	0.067176	-1.1809	0.23782	ADIP_9
	5:23903008	["T","<DEL>"]	1496	-0.017791	0.037256	-0.47753	0.63305	ADIP_9
	5:26796698	["A","<DEL>"]	1496	-0.00065954	0.038284	-0.017227	0.98626	ADIP_9
	5:27524842	["T","<DEL>"]	1496	0.017992	0.054387	0.33081	0.74083	ADIP_9
	5:28813578	["T","<DEL>"]	1496	0.0017006	0.037616	0.04521	0.96395	ADIP_9
	5:37254628	["G","<DEL>"]	1496	0.0077042	0.077668	0.099194	0.921	ADIP_9
	5:42628380	["C","<DEL>"]	1496	-0.088924	0.041854	-2.1246	0.033784	ADIP_9
	5:44795000	["A","<DEL>"]	1496	0.008922	0.038648	0.23085	0.81746	ADIP_9
	5:45004808	["T","<DEL>"]	1496	0.098102	0.045056	2.1774	0.02961	ADIP_9
	5:46144218	["T","<DEL>"]	1496	-0.014952	0.039655	-0.37706	0.70618	ADIP_9
	5:46270616	["A","<DEL>"]	1496	0.020847	0.037275	0.55928	0.57606	ADIP_9
	5:49480839	["G","<DEL>"]	1496	-0.05416	0.07451	-0.72687	0.46742	ADIP_9
	5:50234366	["T","<DEL>"]	1496	0.041039	0.044247	0.9275	0.35381	ADIP_9
	5:55429201	["G","<DEL>"]	1496	0.051579	0.038027	1.3564	0.17518	ADIP_9
	5:57323479	["T","<DEL>"]	1496	0.032789	0.043853	0.74769	0.45477	ADIP_9
	5:60001705	["A","<DEL>"]	1496	-0.057326	0.036582	-1.5671	0.11731	ADIP_9
	5:61574748	["A","<DEL>"]	1496	0.0065385	0.070174	0.093176	0.92578	ADIP_9
	5:62687443	["C","<DEL>"]	1496	-0.023812	0.037498	-0.63503	0.52551	ADIP_9
	5:63698322	["G","<DEL>"]	1496	0.010575	0.056848	0.18602	0.85246	ADIP_9
	5:65028086	["A","<DEL>"]	1496	0.077609	0.041903	1.8521	0.064208	ADIP_9
	5:68724039	["A","<DEL>"]	1496	0.036186	0.037118	0.97488	0.32978	ADIP_9
	5:82063440	["T","<DEL>"]	1496	0.01326	0.049321	0.26885	0.78808	ADIP_9
	5:85559872	["T","<DEL>"]	1496	0.10201	0.08073	1.2636	0.20656	ADIP_9
	5:86115320	["A","<DEL>"]	1496	0.041904	0.044608	0.9394	0.34768	ADIP_9
	5:86245995	["C","<DEL>"]	1496	-0.038203	0.067586	-0.56524	0.57199	ADIP_9
	5:87378889	["T","<DEL>"]	1496	0.025883	0.04714	0.54906	0.58304	ADIP_9
	5:90499772	["T","<DEL>"]	1496	-0.035275	0.05586	-0.6315	0.52781	ADIP_9
	5:95966543	["A","<DEL>"]	1496	0.060386	0.040933	1.4752	0.14036	ADIP_9
	5:97401560	["T","<DEL>"]	1496	-0.039658	0.038398	-1.0328	0.30185	ADIP_9
	5:98345110	["G","<DEL>"]	1496	0.074882	0.039149	1.9127	0.055972	ADIP_9
	5:98839889	["C","<DEL>"]	1496	-0.045501	0.038031	-1.1964	0.23173	ADIP_9
	5:106236817	["T","<DEL>"]	1496	0.023146	0.037463	0.61783	0.53678	ADIP_9
	5:106324755	["C","<DEL>"]	1496	0.00038637	0.037631	0.010267	0.99181	ADIP_9
	5:106970161	["T","<DEL>"]	1496	0.083251	0.045457	1.8314	0.067241	ADIP_9
	5:107198455	["G","<DEL>"]	1496	0.033089	0.084473	0.39171	0.69533	ADIP_9
	5:114325323	["C","<DEL>"]	1496	0.026808	0.046904	0.57156	0.56771	ADIP_9
	5:117387104	["A","<DEL>"]	1496	-0.092109	0.069177	-1.3315	0.18323	ADIP_9
	5:117868223	["G","<DEL>"]	1496	-0.063589	0.045092	-1.4102	0.15869	ADIP_9
	5:119380135	["A","<DEL>"]	1496	0.02022	0.037814	0.53473	0.59292	ADIP_9
	5:120595567	["G","<DEL>"]	1496	-0.11461	0.078408	-1.4617	0.14405	ADIP_9
	5:127172332	["A","<DEL>"]	1496	-0.039232	0.039471	-0.99394	0.32042	ADIP_9
	5:127407420	["G","<DEL>"]	1496	0.062946	0.043179	1.4578	0.14511	ADIP_9
	5:133134654	["A","<DEL>"]	1496	-0.080321	0.040861	-1.9657	0.049516	ADIP_9
	5:135115152	["T","<DEL>"]	1496	0.028709	0.036006	0.79734	0.42538	ADIP_9
	5:140222140	["G","<DEL>"]	1496	-0.04157	0.057949	-0.71736	0.47326	ADIP_9
	5:141459201	["T","<DEL>"]	1496	-0.019348	0.037557	-0.51516	0.60652	ADIP_9
	5:144871796	["G","<DEL>"]	1496	-0.0042669	0.040688	-0.10487	0.91649	ADIP_9
	5:144871907	["C","<DEL>"]	1496	-0.018233	0.040462	-0.45063	0.65232	ADIP_9
	5:149441740	["T","<DEL>"]	1496	0.035792	0.058251	0.61444	0.53902	ADIP_9
	5:150177647	["T","<DEL>"]	1496	0.044629	0.070762	0.63069	0.52834	ADIP_9
	5:150203186	["A","<DEL>"]	1496	0.019543	0.069441	0.28142	0.77842	ADIP_9
	5:151514828	["G","<DEL>"]	1496	-0.020034	0.048279	-0.41497	0.67822	ADIP_9
	5:153805423	["G","<DEL>"]	1496	-0.067877	0.047352	-1.4335	0.15193	ADIP_9
	5:158895378	["T","<DEL>"]	1496	-0.10103	0.076399	-1.3224	0.18623	ADIP_9
	5:159022246	["C","<DEL>"]	1496	-0.015188	0.077422	-0.19617	0.84451	ADIP_9
	5:160588813	["C","<DEL>"]	1496	-0.06677	0.042179	-1.583	0.11363	ADIP_9
	5:163665005	["G","<DEL>"]	1496	-0.048349	0.04868	-0.99319	0.32078	ADIP_9
	5:164141578	["T","<DEL>"]	1496	0.012953	0.084545	0.15321	0.87825	ADIP_9
	5:166402754	["C","<DEL>"]	1496	0.011389	0.041894	0.27185	0.78577	ADIP_9
	5:170129804	["C","<DEL>"]	1496	-0.04283	0.050909	-0.8413	0.40031	ADIP_9
	5:172973001	["G","<DEL>"]	1496	-0.023246	0.042944	-0.54132	0.58837	ADIP_9
	5:178109048	["T","<DEL>"]	1496	0.019084	0.044144	0.43231	0.66558	ADIP_9
	5:178118294	["G","<DEL>"]	1496	0.082538	0.038883	2.1227	0.033941	ADIP_9
	5:178348345	["G","<DEL>"]	1496	0.13677	0.056714	2.4115	0.016006	ADIP_9
	5:179847330	["G","<DEL>"]	1496	0.037416	0.069156	0.54104	0.58856	ADIP_9
	5:180569214	["G","<DEL>"]	1496	-0.00088429	0.047394	-0.018658	0.98512	ADIP_9
	6:666378	["A","<DEL>"]	1496	-0.052908	0.03777	-1.4008	0.16148	ADIP_9
	6:773632	["G","<DEL>"]	1496	0.021003	0.061435	0.34187	0.73249	ADIP_9
	6:2568159	["T","<DEL>"]	1496	-0.045067	0.080793	-0.55781	0.57706	ADIP_9
	6:3145368	["G","<DEL>"]	1496	-0.033937	0.040614	-0.8356	0.40351	ADIP_9
	6:5898447	["G","<DEL>"]	1496	0.09226	0.042847	2.1533	0.031458	ADIP_9
	6:8337672	["T","<DEL>"]	1496	-0.063153	0.03967	-1.592	0.1116	ADIP_9
	6:8368418	["G","<DEL>"]	1496	-0.00066708	0.078843	-0.0084609	0.99325	ADIP_9
	6:9273802	["A","<DEL>"]	1496	-0.0052546	0.060415	-0.086975	0.9307	ADIP_9
	6:13882549	["A","<DEL>"]	1496	-0.025302	0.037049	-0.68293	0.49476	ADIP_9
	6:15666718	["G","<DEL>"]	1496	-0.02188	0.067219	-0.3255	0.74485	ADIP_9
	6:16884948	["T","<DEL>"]	1496	0.021268	0.050546	0.42077	0.67398	ADIP_9
	6:17376767	["A","<DEL>"]	1496	0.00059338	0.057012	0.010408	0.9917	ADIP_9
	6:18402088	["C","<DEL>"]	1496	-0.075041	0.039844	-1.8834	0.059843	ADIP_9
	6:19041188	["G","<DEL>"]	1496	-0.024839	0.046281	-0.5367	0.59155	ADIP_9
	6:19676402	["G","<DEL>"]	1496	-0.021411	0.061004	-0.35097	0.72566	ADIP_9
	6:19685575	["T","<DEL>"]	1496	0.0020895	0.050239	0.041591	0.96683	ADIP_9
	6:22052754	["G","<DEL>"]	1496	0.092108	0.044409	2.0741	0.038241	ADIP_9
	6:23743262	["C","<DEL>"]	1496	0.064245	0.044515	1.4432	0.14917	ADIP_9
	6:24325343	["G","<DEL>"]	1496	-0.033651	0.068724	-0.48966	0.62445	ADIP_9
	6:30993987	["C","<DEL>"]	1496	-0.0048279	0.065533	-0.073671	0.94128	ADIP_9
	6:30994526	["T","<DEL>"]	1496	-0.075138	0.065514	-1.1469	0.25161	ADIP_9
	6:31193333	["C","<DEL>"]	1496	-0.011844	0.047728	-0.24816	0.80405	ADIP_9
	6:31278979	["G","<DEL>"]	1496	-0.068987	0.056169	-1.2282	0.21957	ADIP_9
	6:31292055	["T","<DEL>"]	1496	-0.0084457	0.037792	-0.22348	0.82319	ADIP_9
	6:32454947	["A","<DEL>"]	1496	-0.031313	0.05134	-0.60991	0.54202	ADIP_9
	6:32460883	["T","<DEL>"]	1496	-0.028926	0.051175	-0.56524	0.572	ADIP_9
	6:32623364	["A","<DEL>"]	1496	0.03186	0.035742	0.89138	0.37287	ADIP_9
	6:32624900	["A","<DEL>"]	1496	0.025281	0.037011	0.68306	0.49468	ADIP_9
	6:32643089	["C","<DEL>"]	1496	0.010267	0.041217	0.2491	0.80332	ADIP_9
	6:32778703	["A","<DEL>"]	1496	-0.041367	0.037074	-1.1158	0.2647	ADIP_9
	6:33125908	["A","<DEL>"]	1496	0.057779	0.047394	1.2191	0.223	ADIP_9
	6:33583199	["T","<DEL>"]	1496	0.018796	0.041657	0.45121	0.6519	ADIP_9
	6:33937825	["T","<DEL>"]	1496	-0.18092	0.063633	-2.8432	0.0045265	ADIP_9
	6:34699948	["A","<DEL>"]	1496	0.044713	0.039055	1.1449	0.25245	ADIP_9
	6:35626421	["T","<DEL>"]	1496	0.020658	0.038237	0.54028	0.58908	ADIP_9
	6:37851204	["T","<DEL>"]	1496	-0.1023	0.076225	-1.342	0.17979	ADIP_9
	6:41864801	["G","<DEL>"]	1496	0.071802	0.040814	1.7593	0.078737	ADIP_9
	6:47564713	["C","<DEL>"]	1496	0.15366	0.067391	2.2802	0.022737	ADIP_9
	6:48930931	["C","<DEL>"]	1496	0.0044552	0.052543	0.084791	0.93244	ADIP_9
	6:51199452	["A","<DEL>"]	1496	-0.042159	0.045439	-0.92781	0.35366	ADIP_9
	6:51736110	["T","<DEL>"]	1496	0.053346	0.038328	1.3918	0.16418	ADIP_9
	6:53928734	["A","<DEL>"]	1496	-0.014392	0.040049	-0.35937	0.71937	ADIP_9
	6:54846366	["A","<DEL>"]	1496	-0.037303	0.068616	-0.54364	0.58677	ADIP_9
	6:58423825	["T","<DEL>"]	1496	0.11993	0.076038	1.5772	0.11496	ADIP_9
	6:62200406	["A","<DEL>"]	1496	-0.00081636	0.045119	-0.018094	0.98557	ADIP_9
	6:63597611	["G","<DEL>"]	1496	-0.0043973	0.044444	-0.09894	0.9212	ADIP_9
	6:64666998	["C","<DEL>"]	1496	0.029998	0.040971	0.73217	0.46418	ADIP_9
	6:65710989	["C","<DEL>"]	1496	0.052309	0.051624	1.0133	0.3111	ADIP_9
	6:67008770	["C","<DEL>"]	1496	-0.0051321	0.066149	-0.077583	0.93817	ADIP_9
	6:67014165	["G","<DEL>"]	1496	0.021899	0.067152	0.32611	0.74439	ADIP_9
	6:70357008	["C","<DEL>"]	1496	-0.021839	0.074202	-0.29432	0.76856	ADIP_9
	6:72863835	["G","<DEL>"]	1496	0.034568	0.040576	0.85192	0.3944	ADIP_9
	6:73221956	["C","<DEL>"]	1496	0.025377	0.045729	0.55494	0.57902	ADIP_9
	6:74592044	["T","<DEL>"]	1496	-0.037791	0.038786	-0.97434	0.33005	ADIP_9
	6:74613577	["A","<DEL>"]	1496	-0.018649	0.038335	-0.48647	0.62671	ADIP_9
	6:74832487	["T","<DEL>"]	1496	0.058796	0.067274	0.87397	0.38227	ADIP_9
	6:74932724	["C","<DEL>"]	1496	-0.062694	0.037917	-1.6534	0.098451	ADIP_9
	6:77097484	["C","<DEL>"]	1496	-0.0025228	0.038424	-0.065657	0.94766	ADIP_9
	6:78967168	["T","<DEL>"]	1496	-0.0064518	0.042299	-0.15253	0.87879	ADIP_9
	6:79521087	["A","<DEL>"]	1496	-0.033712	0.050927	-0.66196	0.5081	ADIP_9
	6:81283703	["A","<DEL>"]	1496	0.032494	0.081678	0.39783	0.69081	ADIP_9
	6:86623825	["G","<DEL>"]	1496	0.071381	0.038118	1.8726	0.061313	ADIP_9
	6:89921745	["T","<DEL>"]	1496	0.0042288	0.038015	0.11124	0.91144	ADIP_9
	6:95193323	["T","<DEL>"]	1496	-0.079861	0.040089	-1.9921	0.046543	ADIP_9
	6:95289233	["C","<DEL>"]	1496	0.024397	0.079648	0.30631	0.75941	ADIP_9
	6:100034504	["T","<DEL>"]	1496	-0.072407	0.043631	-1.6596	0.097214	ADIP_9
	6:100537883	["G","<DEL>"]	1496	0.037577	0.072306	0.51969	0.60335	ADIP_9
	6:101934545	["T","<DEL>"]	1496	0.08346	0.055189	1.5122	0.13068	ADIP_9
	6:103737449	["G","<DEL>"]	1496	0.082332	0.037246	2.2105	0.027224	ADIP_9
	6:105260815	["A","<DEL>"]	1496	-0.02952	0.043388	-0.68038	0.49637	ADIP_9
	6:108031336	["T","<DEL>"]	1496	-0.043739	0.041764	-1.0473	0.29513	ADIP_9
	6:111071016	["C","<DEL>"]	1496	0.12625	0.050305	2.5097	0.012189	ADIP_9
	6:114223934	["T","<DEL>"]	1496	0.0056491	0.039521	0.14294	0.88636	ADIP_9
	6:122316848	["A","<DEL>"]	1496	-0.035632	0.057891	-0.61549	0.53832	ADIP_9
	6:126182994	["C","<DEL>"]	1496	0.079411	0.046615	1.7036	0.088672	ADIP_9
	6:126468010	["C","<DEL>"]	1496	0.052044	0.038476	1.3526	0.17638	ADIP_9
	6:131417995	["A","<DEL>"]	1496	0.019038	0.040409	0.47114	0.63761	ADIP_9
	6:133949650	["C","<DEL>"]	1496	-0.0013477	0.08148	-0.01654	0.98681	ADIP_9
	6:134268977	["A","<DEL>"]	1496	0.049525	0.036986	1.339	0.18076	ADIP_9
	6:134589733	["T","<DEL>"]	1496	0.049943	0.056585	0.88263	0.37758	ADIP_9
	6:139602590	["T","<DEL>"]	1496	-0.011929	0.050562	-0.23592	0.81353	ADIP_9
	6:144196436	["C","<DEL>"]	1496	0.071245	0.080899	0.88067	0.37864	ADIP_9
	6:145705450	["T","<DEL>"]	1496	-0.020364	0.056323	-0.36155	0.71774	ADIP_9
	6:151485909	["G","<DEL>"]	1496	-0.033406	0.037825	-0.88316	0.37729	ADIP_9
	6:151506644	["A","<DEL>"]	1496	-0.099727	0.080064	-1.2456	0.21311	ADIP_9
	6:152389971	["G","<DEL>"]	1496	-0.095975	0.057119	-1.6803	0.093114	ADIP_9
	6:153958368	["A","<DEL>"]	1496	-0.0015835	0.048142	-0.032892	0.97376	ADIP_9
	6:154619999	["G","<DEL>"]	1496	0.022361	0.042437	0.52692	0.59833	ADIP_9
	6:154962593	["A","<DEL>"]	1496	0.028044	0.082046	0.34181	0.73254	ADIP_9
	6:157699907	["C","<DEL>"]	1496	-0.0098112	0.043082	-0.22773	0.81988	ADIP_9
	6:160086306	["G","<DEL>"]	1496	0.02245	0.042822	0.52428	0.60016	ADIP_9
	6:161726332	["G","<DEL>"]	1496	0.010227	0.058197	0.17573	0.86053	ADIP_9
	6:162583840	["G","<DEL>"]	1496	-0.034213	0.071643	-0.47755	0.63304	ADIP_9
	6:162725068	["A","<DEL>"]	1496	-0.20042	0.083038	-2.4136	0.015915	ADIP_9
	6:164543448	["C","<DEL>"]	1496	0.026035	0.051753	0.50307	0.61499	ADIP_9
	6:165724667	["G","<DEL>"]	1496	0.008834	0.037187	0.23755	0.81226	ADIP_9
	6:167488059	["T","<DEL>"]	1496	0.038333	0.036555	1.0486	0.29451	ADIP_9
	6:170767459	["A","<DEL>"]	1496	0.061994	0.051865	1.1953	0.23216	ADIP_9
	6:170767986	["A","<DEL>"]	1496	0.051215	0.052329	0.97873	0.32787	ADIP_9
	6:170768121	["T","<DEL>"]	1496	0.035254	0.054046	0.65229	0.51432	ADIP_9
	7:4081246	["T","<DEL>"]	1496	0.026868	0.05174	0.51928	0.60364	ADIP_9
	7:4158216	["C","<DEL>"]	1496	-0.0045954	0.055292	-0.083111	0.93377	ADIP_9
	7:8463539	["T","<DEL>"]	1496	0.084971	0.076139	1.116	0.2646	ADIP_9
	7:16171770	["A","<DEL>"]	1496	-0.024696	0.038232	-0.64595	0.51841	ADIP_9
	7:20748769	["G","<DEL>"]	1496	-0.078973	0.073998	-1.0672	0.28604	ADIP_9
	7:22434797	["C","<DEL>"]	1496	0.032128	0.036511	0.87995	0.37903	ADIP_9
	7:24038156	["G","<DEL>"]	1496	-0.028534	0.039079	-0.73017	0.4654	ADIP_9
	7:26137003	["T","<DEL>"]	1496	0.058334	0.044928	1.2984	0.19436	ADIP_9
	7:28214298	["T","<DEL>"]	1496	-0.01287	0.036767	-0.35004	0.72636	ADIP_9
	7:28574280	["C","<DEL>"]	1496	-0.028581	0.041718	-0.6851	0.49339	ADIP_9
	7:29688430	["G","<DEL>"]	1496	-0.04047	0.068949	-0.58696	0.55732	ADIP_9
	7:31315558	["G","<DEL>"]	1496	-0.051466	0.036391	-1.4142	0.1575	ADIP_9
	7:31590286	["C","<DEL>"]	1496	0.041294	0.042133	0.98007	0.32721	ADIP_9
	7:32774957	["T","<DEL>"]	1496	-0.017275	0.044162	-0.39116	0.69573	ADIP_9
	7:36441174	["C","<DEL>"]	1496	-0.026177	0.037334	-0.70114	0.48332	ADIP_9
	7:39546361	["C","<DEL>"]	1496	0.0093361	0.059436	0.15708	0.8752	ADIP_9
	7:43624879	["A","<DEL>"]	1496	-0.049099	0.074179	-0.6619	0.50814	ADIP_9
	7:51594303	["G","<DEL>"]	1496	-0.056138	0.036094	-1.5553	0.12008	ADIP_9
	7:52520172	["A","<DEL>"]	1496	-0.052779	0.038284	-1.3786	0.16823	ADIP_9
	7:55676853	["A","<DEL>"]	1496	-0.068111	0.064676	-1.0531	0.29246	ADIP_9
	7:55971772	["A","<DEL>"]	1496	0.060021	0.038379	1.5639	0.11805	ADIP_9
	7:56761966	["A","<DEL>"]	1496	0.028785	0.047887	0.60109	0.54787	ADIP_9
	7:62146485	["G","<DEL>"]	1496	-0.0431	0.066134	-0.65171	0.51469	ADIP_9
	7:62366045	["T","<DEL>"]	1496	0.0097411	0.037645	0.25876	0.79585	ADIP_9
	7:64413366	["C","<DEL>"]	1496	0.043929	0.038818	1.1316	0.25797	ADIP_9
	7:65589707	["A","<DEL>"]	1496	-0.0063179	0.058579	-0.10785	0.91413	ADIP_9
	7:66697490	["T","<DEL>"]	1496	0.054844	0.041961	1.307	0.19141	ADIP_9
	7:72270245	["C","<DEL>"]	1496	-0.068223	0.043987	-1.551	0.12112	ADIP_9
	7:73549803	["G","<DEL>"]	1496	0.036513	0.037041	0.98577	0.32441	ADIP_9
	7:73828460	["C","<DEL>"]	1496	0.011274	0.036747	0.30681	0.75903	ADIP_9
	7:75664310	["T","<DEL>"]	1496	-0.07045	0.0598	-1.1781	0.23895	ADIP_9
	7:76702247	["G","<DEL>"]	1496	-0.069913	0.052252	-1.338	0.1811	ADIP_9
	7:81358340	["A","<DEL>"]	1496	-0.017744	0.040868	-0.43417	0.66423	ADIP_9
	7:81441521	["A","<DEL>"]	1496	-0.053531	0.038272	-1.3987	0.16211	ADIP_9
	7:89519913	["A","<DEL>"]	1496	-0.078329	0.064676	-1.2111	0.22604	ADIP_9
	7:89810393	["T","<DEL>"]	1496	0.010389	0.037267	0.27878	0.78045	ADIP_9
	7:93096077	["T","<DEL>"]	1496	0.062108	0.075731	0.8201	0.41229	ADIP_9
	7:93327140	["C","<DEL>"]	1496	0.010025	0.043087	0.23267	0.81605	ADIP_9
	7:93541823	["A","<DEL>"]	1496	-0.0087945	0.039235	-0.22415	0.82267	ADIP_9
	7:96543291	["C","<DEL>"]	1496	0.012847	0.039131	0.32831	0.74272	ADIP_9
	7:97395021	["C","<DEL>"]	1496	-0.028618	0.051662	-0.55395	0.5797	ADIP_9
	7:97655780	["C","<DEL>"]	1496	-0.050326	0.051344	-0.98019	0.32715	ADIP_9
	7:100327593	["C","<DEL>"]	1496	-0.036934	0.04146	-0.89084	0.37316	ADIP_9
	7:101001239	["A","<DEL>"]	1496	-0.056453	0.077718	-0.72638	0.46772	ADIP_9
	7:101059172	["C","<DEL>"]	1496	-0.05025	0.043656	-1.151	0.24991	ADIP_9
	7:101724526	["A","<DEL>"]	1496	0.014853	0.046599	0.31874	0.74997	ADIP_9
	7:102875353	["A","<DEL>"]	1496	0.13884	0.079241	1.7521	0.079955	ADIP_9
	7:107464052	["T","<DEL>"]	1496	-0.016697	0.043269	-0.38588	0.69964	ADIP_9
	7:109436695	["A","<DEL>"]	1496	0.016756	0.03792	0.44188	0.65864	ADIP_9
	7:110181969	["T","<DEL>"]	1496	-0.056021	0.039413	-1.4214	0.15542	ADIP_9
	7:115931615	["G","<DEL>"]	1496	0.0086384	0.060628	0.14248	0.88672	ADIP_9
	7:118831239	["A","<DEL>"]	1496	-0.027341	0.038783	-0.70497	0.48094	ADIP_9
	7:126045886	["A","<DEL>"]	1496	0.04275	0.03673	1.1639	0.24465	ADIP_9
	7:127214964	["C","<DEL>"]	1496	-0.036635	0.039541	-0.9265	0.35434	ADIP_9
	7:133784991	["T","<DEL>"]	1496	-0.027047	0.038174	-0.70852	0.47873	ADIP_9
	7:137995495	["G","<DEL>"]	1496	0.076252	0.045474	1.6768	0.093787	ADIP_9
	7:141765455	["G","<DEL>"]	1496	0.028446	0.046382	0.61329	0.53978	ADIP_9
	7:142360542	["T","<DEL>"]	1496	-0.0013206	0.03826	-0.034517	0.97247	ADIP_9
	7:144770376	["A","<DEL>"]	1496	-0.0093519	0.054164	-0.17266	0.86294	ADIP_9
	7:144783473	["G","<DEL>"]	1496	0.042449	0.0785	0.54075	0.58876	ADIP_9
	7:144916880	["T","<DEL>"]	1496	-0.094242	0.051684	-1.8234	0.06844	ADIP_9
	7:147011477	["T","<DEL>"]	1496	-0.0084528	0.082368	-0.10262	0.91828	ADIP_9
	7:148072860	["G","<DEL>"]	1496	0.0040835	0.045613	0.089525	0.92868	ADIP_9
	7:151230178	["A","<DEL>"]	1496	-0.0094208	0.071888	-0.13105	0.89575	ADIP_9
	7:154391922	["C","<DEL>"]	1496	0.036977	0.035462	1.0427	0.29723	ADIP_9
	7:156387117	["T","<DEL>"]	1496	-0.1255	0.059968	-2.0927	0.036543	ADIP_9
	7:156634514	["T","<DEL>"]	1496	0.023687	0.086405	0.27414	0.78402	ADIP_9
	7:158046588	["C","<DEL>"]	1496	0.035387	0.042858	0.8257	0.40911	ADIP_9
	7:158500634	["G","<DEL>"]	1496	-0.0058618	0.060076	-0.097574	0.92228	ADIP_9
	8:594371	["T","<DEL>"]	1496	-0.018452	0.046528	-0.39658	0.69174	ADIP_9
	8:2122084	["G","<DEL>"]	1496	0.0043499	0.036663	0.11864	0.90557	ADIP_9
	8:3785907	["G","<DEL>"]	1496	-0.01515	0.080307	-0.18865	0.85039	ADIP_9
	8:4122886	["T","<DEL>"]	1496	-0.0064523	0.039721	-0.16244	0.87098	ADIP_9
	8:5595499	["G","<DEL>"]	1496	-0.058282	0.07462	-0.78105	0.4349	ADIP_9
	8:6991648	["A","<DEL>"]	1496	-0.061346	0.045351	-1.3527	0.17636	ADIP_9
	8:8386002	["G","<DEL>"]	1496	0.081737	0.040859	2.0005	0.045631	ADIP_9
	8:9497790	["G","<DEL>"]	1496	-0.090724	0.056479	-1.6063	0.10842	ADIP_9
	8:11245496	["C","<DEL>"]	1496	0.037692	0.037809	0.99691	0.31897	ADIP_9
	8:16201292	["C","<DEL>"]	1496	-0.021963	0.080851	-0.27165	0.78593	ADIP_9
	8:16262030	["G","<DEL>"]	1496	-0.032929	0.08491	-0.38781	0.69821	ADIP_9
	8:18475691	["A","<DEL>"]	1496	-0.15968	0.07961	-2.0058	0.04506	ADIP_9
	8:24972434	["C","<DEL>"]	1496	-0.085404	0.038577	-2.2139	0.026987	ADIP_9
	8:25066682	["T","<DEL>"]	1496	-0.0096693	0.047398	-0.204	0.83838	ADIP_9
	8:29837541	["G","<DEL>"]	1496	-0.016972	0.048988	-0.34646	0.72905	ADIP_9
	8:30603913	["A","<DEL>"]	1496	-0.014363	0.04726	-0.30391	0.76124	ADIP_9
	8:33158769	["T","<DEL>"]	1496	0.010783	0.072713	0.1483	0.88213	ADIP_9
	8:39232077	["A","<DEL>"]	1496	-0.037799	0.036423	-1.0378	0.29954	ADIP_9
	8:40182859	["G","<DEL>"]	1496	0.19602	0.082152	2.386	0.017156	ADIP_9
	8:40469694	["G","<DEL>"]	1496	-0.027797	0.040214	-0.69123	0.48953	ADIP_9
	8:40774606	["G","<DEL>"]	1496	-0.0019311	0.036251	-0.05327	0.95752	ADIP_9
	8:42190393	["G","<DEL>"]	1496	0.00073109	0.056184	0.013012	0.98962	ADIP_9
	8:46991585	["T","<DEL>"]	1496	0.021731	0.039734	0.54691	0.58452	ADIP_9
	8:47405831	["A","<DEL>"]	1496	0.02308	0.040287	0.57289	0.5668	ADIP_9
	8:49093340	["T","<DEL>"]	1496	0.054944	0.071365	0.76989	0.44148	ADIP_9
	8:51031069	["A","<DEL>"]	1496	-0.029386	0.043119	-0.6815	0.49566	ADIP_9
	8:52023765	["A","<DEL>"]	1496	0.015654	0.039224	0.3991	0.68988	ADIP_9
	8:53700966	["G","<DEL>"]	1496	0.046199	0.043725	1.0566	0.29087	ADIP_9
	8:54122532	["T","<DEL>"]	1496	0.067268	0.081067	0.82978	0.4068	ADIP_9
	8:65225559	["A","<DEL>"]	1496	0.17335	0.085707	2.0226	0.043294	ADIP_9
	8:72214749	["C","<DEL>"]	1496	-0.0058187	0.042514	-0.13687	0.89116	ADIP_9
	8:75362887	["T","<DEL>"]	1496	-0.020948	0.038616	-0.54247	0.58758	ADIP_9
	8:82045003	["G","<DEL>"]	1496	0.00070513	0.040437	0.017438	0.98609	ADIP_9
	8:87188253	["C","<DEL>"]	1496	0.010553	0.04822	0.21886	0.82679	ADIP_9
	8:94072322	["C","<DEL>"]	1496	0.014999	0.056551	0.26524	0.79086	ADIP_9
	8:96875204	["T","<DEL>"]	1496	0.0046516	0.063303	0.073481	0.94143	ADIP_9
	8:97520435	["A","<DEL>"]	1496	0.077295	0.04126	1.8734	0.061213	ADIP_9
	8:97520700	["G","<DEL>"]	1496	0.093347	0.040936	2.2803	0.022731	ADIP_9
	8:103994757	["A","<DEL>"]	1496	0.060351	0.059807	1.0091	0.31309	ADIP_9
	8:108504796	["C","<DEL>"]	1496	0.037919	0.070764	0.53586	0.59214	ADIP_9
	8:112294054	["G","<DEL>"]	1496	-0.016948	0.040519	-0.41828	0.67581	ADIP_9
	8:114056476	["T","<DEL>"]	1496	-0.03545	0.052792	-0.6715	0.50201	ADIP_9
	8:115079317	["T","<DEL>"]	1496	0.076173	0.047811	1.5932	0.11132	ADIP_9
	8:115633980	["A","<DEL>"]	1496	-0.035744	0.057909	-0.61725	0.53717	ADIP_9
	8:118873755	["A","<DEL>"]	1496	-0.040542	0.047545	-0.85271	0.39396	ADIP_9
	8:120154523	["A","<DEL>"]	1496	0.044477	0.053686	0.82847	0.40754	ADIP_9
	8:127192197	["T","<DEL>"]	1496	-0.021163	0.040423	-0.52353	0.60069	ADIP_9
	8:131850751	["A","<DEL>"]	1496	-0.023231	0.04138	-0.56141	0.5746	ADIP_9
	8:137160194	["G","<DEL>"]	1496	0.060289	0.037668	1.6006	0.10969	ADIP_9
	8:138742970	["A","<DEL>"]	1496	-0.0051006	0.052571	-0.097024	0.92272	ADIP_9
	8:143494768	["C","<DEL>"]	1496	-0.0098452	0.047936	-0.20538	0.8373	ADIP_9
	8:144700475	["A","<DEL>"]	1496	0.054018	0.046495	1.1618	0.2455	ADIP_9
	8:146057008	["A","<DEL>"]	1496	0.0064782	0.037158	0.17434	0.86162	ADIP_9
	9:4376418	["T","<DEL>"]	1496	-0.013182	0.039329	-0.33518	0.73754	ADIP_9
	9:5641603	["T","<DEL>"]	1496	0.056295	0.070368	0.80001	0.42383	ADIP_9
	9:6700471	["A","<DEL>"]	1496	-0.035083	0.05347	-0.65613	0.51184	ADIP_9
	9:6729116	["A","<DEL>"]	1496	-0.025583	0.047655	-0.53684	0.59146	ADIP_9
	9:11553140	["T","<DEL>"]	1496	0.1401	0.081389	1.7213	0.085403	ADIP_9
	9:13571301	["G","<DEL>"]	1496	0.079792	0.084552	0.94371	0.34547	ADIP_9
	9:15815292	["G","<DEL>"]	1496	0.09199	0.03831	2.4012	0.016462	ADIP_9
	9:19671748	["G","<DEL>"]	1496	0.061643	0.08008	0.76977	0.44156	ADIP_9
	9:22496447	["G","<DEL>"]	1496	-0.050144	0.036994	-1.3554	0.17548	ADIP_9
	9:23362788	["A","<DEL>"]	1496	-0.0024603	0.036523	-0.067363	0.9463	ADIP_9
	9:24502042	["C","<DEL>"]	1496	-0.035633	0.073735	-0.48326	0.62898	ADIP_9
	9:28846201	["T","<DEL>"]	1496	0.1361	0.067828	2.0065	0.044979	ADIP_9
	9:31291357	["T","<DEL>"]	1496	-0.084926	0.038554	-2.2028	0.027763	ADIP_9
	9:33213063	["C","<DEL>"]	1496	-0.044521	0.036151	-1.2315	0.21832	ADIP_9
	9:35980781	["C","<DEL>"]	1496	0.034802	0.048544	0.71691	0.47354	ADIP_9
	9:36362873	["T","<DEL>"]	1496	0.024922	0.03896	0.63968	0.52248	ADIP_9
	9:36474204	["G","<DEL>"]	1496	0.11077	0.071428	1.5508	0.12117	ADIP_9
	9:71738120	["G","<DEL>"]	1496	-0.047396	0.039852	-1.1893	0.23451	ADIP_9
	9:71804518	["G","<DEL>"]	1496	0.0082538	0.038468	0.21456	0.83014	ADIP_9
	9:71895401	["T","<DEL>"]	1496	-0.026861	0.042518	-0.63176	0.52764	ADIP_9
	9:72761679	["T","<DEL>"]	1496	-0.011304	0.070738	-0.15981	0.87305	ADIP_9
	9:78004277	["T","<DEL>"]	1496	0.020248	0.060469	0.33484	0.73779	ADIP_9
	9:79555755	["T","<DEL>"]	1496	-0.10113	0.047096	-2.1472	0.031936	ADIP_9
	9:83967922	["T","<DEL>"]	1496	0.0051175	0.037222	0.13748	0.89067	ADIP_9
	9:89154570	["T","<DEL>"]	1496	0.021358	0.041925	0.50944	0.61052	ADIP_9
	9:91408456	["G","<DEL>"]	1496	-0.00041512	0.080981	-0.0051261	0.99591	ADIP_9
	9:92176016	["G","<DEL>"]	1496	0.1309	0.078412	1.6694	0.09524	ADIP_9
	9:96470341	["G","<DEL>"]	1496	0.012703	0.041782	0.30403	0.76115	ADIP_9
	9:96500138	["A","<DEL>"]	1496	0.046	0.045757	1.0053	0.31492	ADIP_9
	9:101309037	["T","<DEL>"]	1496	-0.092549	0.036758	-2.5178	0.011914	ADIP_9
	9:104219701	["C","<DEL>"]	1496	0.011972	0.04003	0.29908	0.76492	ADIP_9
	9:104569611	["A","<DEL>"]	1496	-0.16717	0.087568	-1.909	0.056448	ADIP_9
	9:104714846	["G","<DEL>"]	1496	0.007163	0.046487	0.15409	0.87756	ADIP_9
	9:106568233	["C","<DEL>"]	1496	-0.020333	0.041125	-0.49442	0.62108	ADIP_9
	9:107596165	["C","<DEL>"]	1496	-0.031878	0.085331	-0.37358	0.70877	ADIP_9
	9:109675850	["G","<DEL>"]	1496	0.093984	0.081818	1.1487	0.25087	ADIP_9
	9:113024631	["G","<DEL>"]	1496	-0.010581	0.042059	-0.25158	0.8014	ADIP_9
	9:117081998	["A","<DEL>"]	1496	0.013743	0.058603	0.23451	0.81462	ADIP_9
	9:129520439	["G","<DEL>"]	1496	-0.011234	0.050367	-0.22303	0.82354	ADIP_9
	9:130181614	["G","<DEL>"]	1496	-0.018287	0.059742	-0.3061	0.75957	ADIP_9
	9:131412055	["T","<DEL>"]	1496	-0.1327	0.052404	-2.5323	0.011433	ADIP_9
	9:131700846	["G","<DEL>"]	1496	0.0066581	0.037705	0.17659	0.85986	ADIP_9
	9:132026695	["A","<DEL>"]	1496	0.016399	0.040578	0.40414	0.68617	ADIP_9
	9:133030642	["C","<DEL>"]	1496	-0.051759	0.052776	-0.98074	0.32688	ADIP_9
	9:133383111	["G","<DEL>"]	1496	0.098737	0.049955	1.9765	0.048279	ADIP_9
	9:133752195	["C","<DEL>"]	1496	-0.023737	0.076578	-0.30998	0.75662	ADIP_9
	9:134260474	["A","<DEL>"]	1496	0.12474	0.083363	1.4964	0.13476	ADIP_9
	9:136625186	["C","<DEL>"]	1496	0.052045	0.037565	1.3854	0.16612	ADIP_9
	9:138214064	["T","<DEL>"]	1496	-0.0058585	0.036679	-0.15972	0.87312	ADIP_9
	9:138479094	["A","<DEL>"]	1496	0.014992	0.044607	0.33609	0.73685	ADIP_9
	9:139054403	["G","<DEL>"]	1496	-0.10148	0.081658	-1.2427	0.21416	ADIP_9
	9:140253508	["C","<DEL>"]	1496	0.041789	0.039268	1.0642	0.28742	ADIP_9
	9:141019487	["T","<DEL>"]	1496	-0.088031	0.072334	-1.217	0.22379	ADIP_9
	10:4708524	["C","<DEL>"]	1496	0.019484	0.044046	0.44235	0.6583	ADIP_9
	10:5889538	["T","<DEL>"]	1496	-0.012254	0.035982	-0.34055	0.73349	ADIP_9
	10:7077035	["C","<DEL>"]	1496	-0.0005536	0.036551	-0.015146	0.98792	ADIP_9
	10:14241748	["T","<DEL>"]	1496	-0.073903	0.075187	-0.98292	0.3258	ADIP_9
	10:26998915	["A","<DEL>"]	1496	0.02289	0.036313	0.63034	0.52857	ADIP_9
	10:28663801	["G","<DEL>"]	1496	-0.022224	0.059571	-0.37307	0.70915	ADIP_9
	10:29742210	["A","<DEL>"]	1496	0.042898	0.053077	0.80822	0.41909	ADIP_9
	10:31246743	["G","<DEL>"]	1496	-0.0078931	0.047443	-0.16637	0.86789	ADIP_9
	10:31443343	["C","<DEL>"]	1496	-0.014433	0.036774	-0.39248	0.69476	ADIP_9
	10:51003353	["T","<DEL>"]	1496	0.0098841	0.055468	0.17819	0.85859	ADIP_9
	10:54015665	["T","<DEL>"]	1496	0.043319	0.039362	1.1005	0.27128	ADIP_9
	10:54783534	["C","<DEL>"]	1496	-0.015845	0.041189	-0.38469	0.70052	ADIP_9
	10:56682780	["C","<DEL>"]	1496	-0.033404	0.038847	-0.85989	0.38999	ADIP_9
	10:58513061	["A","<DEL>"]	1496	0.022908	0.081376	0.28151	0.77836	ADIP_9
	10:61361945	["A","<DEL>"]	1496	0.072193	0.063305	1.1404	0.2543	ADIP_9
	10:65509237	["C","<DEL>"]	1496	-0.036446	0.040436	-0.90134	0.36755	ADIP_9
	10:66398746	["T","<DEL>"]	1496	0.061679	0.045312	1.3612	0.17366	ADIP_9
	10:67306923	["T","<DEL>"]	1496	-0.027459	0.039888	-0.6884	0.49131	ADIP_9
	10:70786344	["A","<DEL>"]	1496	0.0025767	0.038292	0.067289	0.94636	ADIP_9
	10:71281055	["C","<DEL>"]	1496	-0.0073025	0.065334	-0.11177	0.91102	ADIP_9
	10:72448743	["C","<DEL>"]	1496	0.049854	0.043126	1.156	0.24787	ADIP_9
	10:78255577	["G","<DEL>"]	1496	-0.085445	0.047316	-1.8058	0.071144	ADIP_9
	10:82750304	["A","<DEL>"]	1496	0.01247	0.044822	0.27821	0.78089	ADIP_9
	10:84127794	["A","<DEL>"]	1496	-0.081365	0.07876	-1.0331	0.30173	ADIP_9
	10:84817553	["A","<DEL>"]	1496	0.025196	0.062605	0.40247	0.6874	ADIP_9
	10:92461831	["T","<DEL>"]	1496	0.051506	0.084588	0.60891	0.54268	ADIP_9
	10:93633324	["C","<DEL>"]	1496	-0.011764	0.036893	-0.31886	0.74988	ADIP_9
	10:103393995	["A","<DEL>"]	1496	-0.0077636	0.063314	-0.12262	0.90243	ADIP_9
	10:107056552	["A","<DEL>"]	1496	-0.018042	0.052817	-0.3416	0.7327	ADIP_9
	10:107253002	["G","<DEL>"]	1496	-0.024579	0.039079	-0.62895	0.52948	ADIP_9
	10:107950683	["T","<DEL>"]	1496	0.074375	0.048278	1.5406	0.12364	ADIP_9
	10:108030317	["A","<DEL>"]	1496	0.023416	0.039141	0.59825	0.54976	ADIP_9
	10:114112172	["G","<DEL>"]	1496	0.060971	0.037363	1.6319	0.10292	ADIP_9
	10:117711605	["A","<DEL>"]	1496	0.0010316	0.038827	0.02657	0.97881	ADIP_9
	10:122226695	["A","<DEL>"]	1496	0.016825	0.049777	0.33801	0.73541	ADIP_9
	10:122701138	["A","<DEL>"]	1496	0.050282	0.037258	1.3496	0.17736	ADIP_9
	10:124216850	["A","<DEL>"]	1496	0.0097268	0.043309	0.22459	0.82233	ADIP_9
	10:130836871	["T","<DEL>"]	1496	0.018805	0.038967	0.48259	0.62946	ADIP_9
	10:132909010	["A","<DEL>"]	1496	-0.0321	0.042441	-0.75636	0.44955	ADIP_9
	10:132988688	["A","<DEL>"]	1496	0.092304	0.049456	1.8664	0.062184	ADIP_9
	11:677318	["G","<DEL>"]	1496	0.035215	0.036787	0.95727	0.33859	ADIP_9
	11:1654282	["T","<DEL>"]	1496	0.024527	0.046888	0.52311	0.60098	ADIP_9
	11:3238717	["C","<DEL>"]	1496	-0.036293	0.074711	-0.48578	0.6272	ADIP_9
	11:3488237	["G","<DEL>"]	1496	-0.019335	0.059134	-0.32696	0.74374	ADIP_9
	11:5521615	["T","<DEL>"]	1496	-0.05574	0.052571	-1.0603	0.28919	ADIP_9
	11:5637323	["G","<DEL>"]	1496	0.070038	0.048394	1.4473	0.14804	ADIP_9
	11:5760085	["T","<DEL>"]	1496	0.059419	0.037581	1.5811	0.11406	ADIP_9
	11:5784501	["A","<DEL>"]	1496	-0.00056475	0.043236	-0.013062	0.98958	ADIP_9
	11:6881333	["A","<DEL>"]	1496	0.0024706	0.037766	0.065418	0.94785	ADIP_9
	11:7134732	["C","<DEL>"]	1496	-0.028482	0.069111	-0.41213	0.68031	ADIP_9
	11:9323627	["C","<DEL>"]	1496	0.0084305	0.03717	0.22681	0.8206	ADIP_9
	11:9525775	["G","<DEL>"]	1496	0.0062863	0.03737	0.16822	0.86644	ADIP_9
	11:10260022	["A","<DEL>"]	1496	0.054027	0.077098	0.70075	0.48357	ADIP_9
	11:10292694	["G","<DEL>"]	1496	0.03145	0.038284	0.82149	0.4115	ADIP_9
	11:11379612	["T","<DEL>"]	1496	0.049702	0.041559	1.1959	0.23191	ADIP_9
	11:11822978	["A","<DEL>"]	1496	-0.058076	0.045887	-1.2656	0.20584	ADIP_9
	11:11875555	["G","<DEL>"]	1496	0.049388	0.051656	0.95608	0.33918	ADIP_9
	11:18097907	["T","<DEL>"]	1496	-0.026719	0.06591	-0.4054	0.68524	ADIP_9
	11:20844541	["A","<DEL>"]	1496	-0.013488	0.073584	-0.1833	0.85459	ADIP_9
	11:26029428	["A","<DEL>"]	1496	-0.10851	0.038075	-2.85	0.0044313	ADIP_9
	11:27657255	["A","<DEL>"]	1496	-0.011135	0.039882	-0.27919	0.78014	ADIP_9
	11:29007171	["A","<DEL>"]	1496	0.031989	0.039361	0.81271	0.41652	ADIP_9
	11:31393766	["A","<DEL>"]	1496	0.049715	0.037518	1.3251	0.18534	ADIP_9
	11:32389253	["T","<DEL>"]	1496	0.011865	0.042456	0.27946	0.77993	ADIP_9
	11:34728121	["A","<DEL>"]	1496	0.038276	0.044656	0.85714	0.39151	ADIP_9
	11:45429849	["C","<DEL>"]	1496	9.9961e-05	0.037058	0.0026974	0.99785	ADIP_9
	11:46161002	["T","<DEL>"]	1496	-0.038619	0.046753	-0.82602	0.40892	ADIP_9
	11:47057584	["A","<DEL>"]	1496	0.062003	0.037024	1.6746	0.094212	ADIP_9
	11:47526097	["C","<DEL>"]	1496	-0.085704	0.07971	-1.0752	0.28246	ADIP_9
	11:48600859	["T","<DEL>"]	1496	0.0054005	0.037488	0.14406	0.88547	ADIP_9
	11:48695816	["A","<DEL>"]	1496	-0.04707	0.046117	-1.0207	0.30758	ADIP_9
	11:48714026	["T","<DEL>"]	1496	-0.0096069	0.037641	-0.25522	0.79859	ADIP_9
	11:48734781	["T","<DEL>"]	1496	0.0045948	0.036783	0.12492	0.90061	ADIP_9
	11:48809954	["T","<DEL>"]	1496	-0.0010728	0.047092	-0.022781	0.98183	ADIP_9
	11:49116283	["T","<DEL>"]	1496	-0.10964	0.083121	-1.319	0.18737	ADIP_9
	11:49709787	["C","<DEL>"]	1496	-0.12769	0.074676	-1.7099	0.087486	ADIP_9
	11:49759282	["C","<DEL>"]	1496	-0.059777	0.061044	-0.97924	0.32762	ADIP_9
	11:50578911	["A","<DEL>"]	1496	-0.12709	0.076139	-1.6692	0.095284	ADIP_9
	11:50640221	["G","<DEL>"]	1496	-0.018582	0.037388	-0.49701	0.61926	ADIP_9
	11:51341182	["A","<DEL>"]	1496	0.014965	0.03668	0.408	0.68333	ADIP_9
	11:54885323	["T","<DEL>"]	1496	0.027666	0.045593	0.6068	0.54408	ADIP_9
	11:54888273	["A","<DEL>"]	1496	0.0025005	0.045281	0.055223	0.95597	ADIP_9
	11:54894950	["G","<DEL>"]	1496	-0.076931	0.059316	-1.297	0.19484	ADIP_9
	11:54951607	["C","<DEL>"]	1496	-0.067809	0.056376	-1.2028	0.22925	ADIP_9
	11:55031590	["T","<DEL>"]	1496	-0.082322	0.058948	-1.3965	0.16277	ADIP_9
	11:55364272	["C","<DEL>"]	1496	0.011887	0.041648	0.28541	0.77537	ADIP_9
	11:56439762	["T","<DEL>"]	1496	-0.09237	0.07263	-1.2718	0.20365	ADIP_9
	11:58594178	["A","<DEL>"]	1496	-0.034804	0.040314	-0.86331	0.38811	ADIP_9
	11:58631754	["G","<DEL>"]	1496	0.17645	0.064329	2.7428	0.0061638	ADIP_9
	11:65642101	["T","<DEL>"]	1496	-0.078101	0.038775	-2.0142	0.044165	ADIP_9
	11:66711557	["C","<DEL>"]	1496	0.013221	0.036262	0.36459	0.71547	ADIP_9
	11:67642206	["C","<DEL>"]	1496	-0.050075	0.068224	-0.73399	0.46307	ADIP_9
	11:68401371	["A","<DEL>"]	1496	-0.024472	0.07931	-0.30856	0.7577	ADIP_9
	11:69400830	["T","<DEL>"]	1496	0.042375	0.039188	1.0813	0.27973	ADIP_9
	11:69982538	["A","<DEL>"]	1496	-0.012249	0.050193	-0.24405	0.80723	ADIP_9
	11:74024892	["C","<DEL>"]	1496	-0.077701	0.051976	-1.4949	0.13514	ADIP_9
	11:81500505	["A","<DEL>"]	1496	0.012781	0.065736	0.19442	0.84587	ADIP_9
	11:81856404	["T","<DEL>"]	1496	0.025865	0.053332	0.48499	0.62776	ADIP_9
	11:86304216	["G","<DEL>"]	1496	0.13462	0.064103	2.1001	0.035887	ADIP_9
	11:88964390	["G","<DEL>"]	1496	-0.088198	0.058038	-1.5197	0.12881	ADIP_9
	11:88964477	["T","<DEL>"]	1496	-0.10416	0.058412	-1.7832	0.074752	ADIP_9
	11:89495720	["T","<DEL>"]	1496	0.12049	0.058173	2.0713	0.0385	ADIP_9
	11:90193693	["G","<DEL>"]	1496	0.077217	0.053195	1.4516	0.14682	ADIP_9
	11:91370561	["A","<DEL>"]	1496	-0.058331	0.05666	-1.0295	0.30341	ADIP_9
	11:92771872	["T","<DEL>"]	1496	-0.13864	0.071799	-1.9309	0.05368	ADIP_9
	11:93021135	["A","<DEL>"]	1496	-0.0093136	0.037072	-0.25123	0.80167	ADIP_9
	11:96001908	["T","<DEL>"]	1496	0.037474	0.061235	0.61196	0.54066	ADIP_9
	11:99185422	["A","<DEL>"]	1496	-0.061737	0.055718	-1.108	0.26803	ADIP_9
	11:101565763	["A","<DEL>"]	1496	0.045082	0.037801	1.1926	0.23321	ADIP_9
	11:103916430	["A","<DEL>"]	1496	0.093201	0.049357	1.8883	0.059177	ADIP_9
	11:104267753	["T","<DEL>"]	1496	-0.050634	0.03988	-1.2697	0.20441	ADIP_9
	11:106786232	["T","<DEL>"]	1496	0.13441	0.044106	3.0474	0.0023491	ADIP_9
	11:107783905	["A","<DEL>"]	1496	-0.010021	0.045927	-0.2182	0.82731	ADIP_9
	11:120387609	["G","<DEL>"]	1496	0.097814	0.084763	1.154	0.2487	ADIP_9
	11:124775012	["T","<DEL>"]	1496	0.041345	0.066729	0.61959	0.53562	ADIP_9
	11:127685487	["A","<DEL>"]	1496	0.13506	0.077701	1.7382	0.082389	ADIP_9
	11:127749532	["C","<DEL>"]	1496	0.037298	0.046396	0.8039	0.42158	ADIP_9
	11:134362415	["A","<DEL>"]	1496	-0.0051831	0.070833	-0.073173	0.94168	ADIP_9
	11:134601975	["C","<DEL>"]	1496	0.10138	0.048154	2.1054	0.035425	ADIP_9
	11:134732895	["C","<DEL>"]	1496	-0.04327	0.047818	-0.9049	0.36567	ADIP_9
	12:866803	["T","<DEL>"]	1496	0.087663	0.052574	1.6674	0.095641	ADIP_9
	12:1864014	["T","<DEL>"]	1496	0.064765	0.037503	1.7269	0.084388	ADIP_9
	12:2241044	["C","<DEL>"]	1496	0.098151	0.077705	1.2631	0.20674	ADIP_9
	12:5221805	["G","<DEL>"]	1496	-0.060347	0.057339	-1.0525	0.29276	ADIP_9
	12:6254571	["T","<DEL>"]	1496	0.050956	0.080457	0.63334	0.52661	ADIP_9
	12:7822687	["C","<DEL>"]	1496	-0.025185	0.047561	-0.52952	0.59652	ADIP_9
	12:9559104	["C","<DEL>"]	1496	-0.09352	0.063598	-1.4705	0.14164	ADIP_9
	12:9559255	["A","<DEL>"]	1496	-0.079711	0.068207	-1.1687	0.24273	ADIP_9
	12:11068048	["G","<DEL>"]	1496	-0.020908	0.036846	-0.56745	0.5705	ADIP_9
	12:12026394	["A","<DEL>"]	1496	0.05655	0.037295	1.5163	0.12966	ADIP_9
	12:12252765	["A","<DEL>"]	1496	0.094442	0.073109	1.2918	0.19663	ADIP_9
	12:12253354	["A","<DEL>"]	1496	0.10555	0.074328	1.4201	0.15579	ADIP_9
	12:13725864	["A","<DEL>"]	1496	0.10711	0.066594	1.6084	0.10796	ADIP_9
	12:14052297	["G","<DEL>"]	1496	-0.037535	0.041579	-0.90274	0.36681	ADIP_9
	12:16018665	["C","<DEL>"]	1496	-0.085322	0.067163	-1.2704	0.20415	ADIP_9
	12:16420117	["T","<DEL>"]	1496	0.034342	0.037254	0.92183	0.35676	ADIP_9
	12:17444833	["T","<DEL>"]	1496	0.03915	0.038302	1.0221	0.30689	ADIP_9
	12:23939524	["G","<DEL>"]	1496	0.014091	0.047499	0.29666	0.76677	ADIP_9
	12:24460429	["A","<DEL>"]	1496	-0.13044	0.039668	-3.2882	0.0010316	ADIP_9
	12:24940896	["A","<DEL>"]	1496	0.052437	0.053717	0.97617	0.32914	ADIP_9
	12:29844298	["C","<DEL>"]	1496	-0.10051	0.05446	-1.8456	0.065145	ADIP_9
	12:30237228	["C","<DEL>"]	1496	0.091172	0.061701	1.4776	0.13971	ADIP_9
	12:30371314	["A","<DEL>"]	1496	0.023392	0.037686	0.62072	0.53488	ADIP_9
	12:30478283	["T","<DEL>"]	1496	0.0026273	0.037955	0.069222	0.94482	ADIP_9
	12:30508193	["G","<DEL>"]	1496	-0.065997	0.054095	-1.22	0.22265	ADIP_9
	12:30918301	["G","<DEL>"]	1496	-0.00091715	0.041378	-0.022165	0.98232	ADIP_9
	12:31952217	["C","<DEL>"]	1496	-0.061002	0.057543	-1.0601	0.28926	ADIP_9
	12:33296556	["T","<DEL>"]	1496	0.020862	0.043409	0.4806	0.63087	ADIP_9
	12:33715105	["C","<DEL>"]	1496	-0.0098183	0.045159	-0.21742	0.82791	ADIP_9
	12:33824088	["G","<DEL>"]	1496	0.066324	0.044938	1.4759	0.14019	ADIP_9
	12:37991184	["T","<DEL>"]	1496	-0.022368	0.037771	-0.59221	0.5538	ADIP_9
	12:43020178	["T","<DEL>"]	1496	0.053984	0.073221	0.73727	0.46108	ADIP_9
	12:45903140	["G","<DEL>"]	1496	0.013427	0.037531	0.35777	0.72057	ADIP_9
	12:48708582	["G","<DEL>"]	1496	-0.009149	0.039244	-0.23313	0.81569	ADIP_9
	12:48910508	["C","<DEL>"]	1496	-0.10025	0.075071	-1.3354	0.18194	ADIP_9
	12:52395073	["G","<DEL>"]	1496	0.052884	0.042252	1.2516	0.2109	ADIP_9
	12:53086337	["T","<DEL>"]	1496	-0.10876	0.066428	-1.6372	0.1018	ADIP_9
	12:53375603	["A","<DEL>"]	1496	-0.014693	0.066912	-0.21958	0.82623	ADIP_9
	12:59935835	["A","<DEL>"]	1496	-0.048988	0.045743	-1.0709	0.28437	ADIP_9
	12:60521819	["A","<DEL>"]	1496	-0.030362	0.037071	-0.81901	0.41291	ADIP_9
	12:62393963	["A","<DEL>"]	1496	0.052651	0.053133	0.99092	0.32188	ADIP_9
	12:69255743	["G","<DEL>"]	1496	-0.050295	0.04448	-1.1307	0.25834	ADIP_9
	12:70872255	["T","<DEL>"]	1496	0.022646	0.052137	0.43435	0.6641	ADIP_9
	12:71602362	["G","<DEL>"]	1496	0.05063	0.03811	1.3285	0.1842	ADIP_9
	12:72189145	["T","<DEL>"]	1496	0.052439	0.048555	1.08	0.28032	ADIP_9
	12:82139711	["T","<DEL>"]	1496	-0.033724	0.045474	-0.74161	0.45844	ADIP_9
	12:86426102	["T","<DEL>"]	1496	0.044684	0.06154	0.7261	0.46789	ADIP_9
	12:93504278	["A","<DEL>"]	1496	-0.081753	0.067163	-1.2172	0.22371	ADIP_9
	12:95244016	["T","<DEL>"]	1496	-0.013615	0.041078	-0.33145	0.74035	ADIP_9
	12:96010426	["G","<DEL>"]	1496	-0.081231	0.040664	-1.9976	0.045938	ADIP_9
	12:98231364	["A","<DEL>"]	1496	0.037092	0.080809	0.45901	0.6463	ADIP_9
	12:98669915	["A","<DEL>"]	1496	0.021549	0.042056	0.51238	0.60846	ADIP_9
	12:98955384	["A","<DEL>"]	1496	-0.024119	0.075525	-0.31935	0.7495	ADIP_9
	12:99793940	["T","<DEL>"]	1496	0.1612	0.05292	3.0461	0.002359	ADIP_9
	12:100288323	["T","<DEL>"]	1496	-0.051729	0.073736	-0.70154	0.48307	ADIP_9
	12:102102392	["T","<DEL>"]	1496	-0.091669	0.054313	-1.6878	0.09166	ADIP_9
	12:104846705	["A","<DEL>"]	1496	0.074858	0.079803	0.93804	0.34838	ADIP_9
	12:111976296	["A","<DEL>"]	1496	0.13151	0.062348	2.1093	0.035088	ADIP_9
	12:112296397	["G","<DEL>"]	1496	-0.094487	0.061265	-1.5423	0.12322	ADIP_9
	12:113019439	["A","<DEL>"]	1496	0.063713	0.062533	1.0189	0.30843	ADIP_9
	12:117086868	["C","<DEL>"]	1496	-0.0095859	0.052425	-0.18285	0.85494	ADIP_9
	12:117640923	["T","<DEL>"]	1496	-0.016911	0.045484	-0.3718	0.71009	ADIP_9
	12:129230016	["T","<DEL>"]	1496	0.15671	0.081278	1.928	0.054041	ADIP_9
	12:131131935	["T","<DEL>"]	1496	-0.012555	0.045484	-0.27602	0.78257	ADIP_9
	13:19369548	["C","<DEL>"]	1496	0.0053588	0.05066	0.10578	0.91577	ADIP_9
	13:20825467	["C","<DEL>"]	1496	-0.041147	0.055339	-0.74354	0.45727	ADIP_9
	13:23632431	["G","<DEL>"]	1496	0.039921	0.041796	0.95515	0.33966	ADIP_9
	13:27050040	["G","<DEL>"]	1496	-0.035343	0.036596	-0.96576	0.33432	ADIP_9
	13:27050232	["G","<DEL>"]	1496	-0.049705	0.036335	-1.368	0.17153	ADIP_9
	13:28268128	["T","<DEL>"]	1496	-0.047519	0.045129	-1.053	0.29253	ADIP_9
	13:32532645	["G","<DEL>"]	1496	-0.043607	0.074601	-0.58453	0.55895	ADIP_9
	13:34135679	["G","<DEL>"]	1496	-0.11031	0.058863	-1.8741	0.061115	ADIP_9
	13:35558623	["C","<DEL>"]	1496	-0.058542	0.075414	-0.77627	0.43771	ADIP_9
	13:37414460	["T","<DEL>"]	1496	0.010171	0.039974	0.25445	0.79918	ADIP_9
	13:38048418	["A","<DEL>"]	1496	0.023905	0.054375	0.43963	0.66027	ADIP_9
	13:38071931	["A","<DEL>"]	1496	-0.030983	0.038971	-0.79502	0.42673	ADIP_9
	13:39057319	["A","<DEL>"]	1496	0.0044782	0.03724	0.12025	0.9043	ADIP_9
	13:39934170	["T","<DEL>"]	1496	0.012949	0.038187	0.33909	0.73459	ADIP_9
	13:43053208	["G","<DEL>"]	1496	0.00050781	0.043227	0.011748	0.99063	ADIP_9
	13:45042395	["C","<DEL>"]	1496	0.047876	0.061204	0.78222	0.43421	ADIP_9
	13:47034696	["C","<DEL>"]	1496	0.04951	0.046133	1.0732	0.28335	ADIP_9
	13:49533355	["G","<DEL>"]	1496	-0.010415	0.037263	-0.2795	0.7799	ADIP_9
	13:51069347	["G","<DEL>"]	1496	-0.018368	0.041574	-0.44182	0.65868	ADIP_9
	13:54234767	["T","<DEL>"]	1496	0.082342	0.078477	1.0492	0.29423	ADIP_9
	13:55941183	["C","<DEL>"]	1496	-0.0063469	0.041213	-0.154	0.87763	ADIP_9
	13:57752534	["C","<DEL>"]	1496	0.024551	0.056829	0.43201	0.6658	ADIP_9
	13:57755573	["A","<DEL>"]	1496	0.03011	0.056877	0.52938	0.59662	ADIP_9
	13:57758686	["A","<DEL>"]	1496	0.042926	0.055785	0.7695	0.44172	ADIP_9
	13:57775285	["T","<DEL>"]	1496	0.017507	0.055491	0.3155	0.75243	ADIP_9
	13:58589150	["A","<DEL>"]	1496	0.13836	0.080866	1.711	0.087293	ADIP_9
	13:64224622	["A","<DEL>"]	1496	0.1274	0.075066	1.6971	0.08988	ADIP_9
	13:65352172	["A","<DEL>"]	1496	0.057773	0.065028	0.88843	0.37445	ADIP_9
	13:65637810	["A","<DEL>"]	1496	0.045887	0.040277	1.1393	0.25476	ADIP_9
	13:68936895	["A","<DEL>"]	1496	0.036451	0.040309	0.90429	0.36599	ADIP_9
	13:69244705	["A","<DEL>"]	1496	0.017812	0.070403	0.253	0.80031	ADIP_9
	13:71123850	["G","<DEL>"]	1496	0.13253	0.079163	1.6742	0.094303	ADIP_9
	13:72477265	["C","<DEL>"]	1496	-0.038384	0.03765	-1.0195	0.30812	ADIP_9
	13:72807626	["G","<DEL>"]	1496	-0.063588	0.070489	-0.9021	0.36715	ADIP_9
	13:72843043	["C","<DEL>"]	1496	0.052638	0.040372	1.3038	0.1925	ADIP_9
	13:78997587	["A","<DEL>"]	1496	-0.033969	0.044227	-0.76806	0.44257	ADIP_9
	13:83165920	["C","<DEL>"]	1496	0.0060299	0.045282	0.13316	0.89408	ADIP_9
	13:90862856	["T","<DEL>"]	1496	-0.043493	0.035918	-1.2109	0.22612	ADIP_9
	13:93056829	["T","<DEL>"]	1496	-0.091532	0.082937	-1.1036	0.26993	ADIP_9
	13:99254191	["A","<DEL>"]	1496	-0.0184	0.03985	-0.46172	0.64435	ADIP_9
	13:101894101	["A","<DEL>"]	1496	-0.024766	0.037018	-0.66903	0.50358	ADIP_9
	13:104883055	["C","<DEL>"]	1496	0.085571	0.082262	1.0402	0.2984	ADIP_9
	13:108560530	["G","<DEL>"]	1496	-0.026769	0.051829	-0.51648	0.6056	ADIP_9
	13:108947027	["T","<DEL>"]	1496	0.003712	0.04951	0.074975	0.94024	ADIP_9
	13:109361750	["A","<DEL>"]	1496	-0.025036	0.04003	-0.62541	0.5318	ADIP_9
	13:111587239	["A","<DEL>"]	1496	-0.01928	0.077258	-0.24955	0.80297	ADIP_9
	14:21952622	["C","<DEL>"]	1496	-0.0092533	0.037295	-0.24811	0.80408	ADIP_9
	14:22774830	["T","<DEL>"]	1496	-0.011918	0.04432	-0.26892	0.78803	ADIP_9
	14:22881668	["A","<DEL>"]	1496	-0.058136	0.040838	-1.4236	0.15478	ADIP_9
	14:23922251	["T","<DEL>"]	1496	0.043588	0.041676	1.0459	0.29578	ADIP_9
	14:25262312	["T","<DEL>"]	1496	-0.070579	0.06093	-1.1584	0.2469	ADIP_9
	14:26283861	["T","<DEL>"]	1496	0.00083756	0.047075	0.017792	0.98581	ADIP_9
	14:26590944	["T","<DEL>"]	1496	-0.037918	0.049633	-0.76396	0.44501	ADIP_9
	14:32953068	["G","<DEL>"]	1496	0.037964	0.038122	0.99585	0.31948	ADIP_9
	14:32953307	["G","<DEL>"]	1496	0.023753	0.036868	0.64428	0.51949	ADIP_9
	14:34514024	["T","<DEL>"]	1496	0.05536	0.045643	1.2129	0.22537	ADIP_9
	14:35428651	["T","<DEL>"]	1496	-0.01506	0.054893	-0.27435	0.78385	ADIP_9
	14:35605654	["T","<DEL>"]	1496	0.11471	0.047181	2.4312	0.015167	ADIP_9
	14:38133132	["T","<DEL>"]	1496	0.066318	0.064772	1.0239	0.30606	ADIP_9
	14:39004517	["A","<DEL>"]	1496	0.0096341	0.042854	0.22481	0.82215	ADIP_9
	14:40609826	["T","<DEL>"]	1496	-0.028383	0.036363	-0.78056	0.43519	ADIP_9
	14:41609280	["T","<DEL>"]	1496	0.011867	0.045215	0.26246	0.793	ADIP_9
	14:42987509	["C","<DEL>"]	1496	0.06431	0.050339	1.2775	0.20161	ADIP_9
	14:51408873	["C","<DEL>"]	1496	-0.051104	0.043672	-1.1702	0.24212	ADIP_9
	14:54710348	["G","<DEL>"]	1496	0.081868	0.039362	2.0799	0.037705	ADIP_9
	14:55751164	["A","<DEL>"]	1496	-0.087584	0.067089	-1.3055	0.19193	ADIP_9
	14:60341397	["T","<DEL>"]	1496	0.078742	0.044195	1.7817	0.075002	ADIP_9
	14:61058044	["C","<DEL>"]	1496	-0.0036984	0.044397	-0.083304	0.93362	ADIP_9
	14:65606345	["C","<DEL>"]	1496	-0.014475	0.038592	-0.37507	0.70767	ADIP_9
	14:70016976	["A","<DEL>"]	1496	0.051011	0.050061	1.019	0.30838	ADIP_9
	14:70687819	["C","<DEL>"]	1496	0.00075824	0.059157	0.012818	0.98978	ADIP_9
	14:73526830	["T","<DEL>"]	1496	0.031008	0.075863	0.40874	0.68279	ADIP_9
	14:73545763	["C","<DEL>"]	1496	-0.0044296	0.064372	-0.068812	0.94515	ADIP_9
	14:76813775	["T","<DEL>"]	1496	-0.091321	0.03687	-2.4769	0.013364	ADIP_9
	14:78295142	["T","<DEL>"]	1496	0.10864	0.072719	1.4939	0.13541	ADIP_9
	14:80106295	["C","<DEL>"]	1496	0.021416	0.039116	0.54748	0.58413	ADIP_9
	14:81878207	["A","<DEL>"]	1496	0.032402	0.061018	0.53102	0.59548	ADIP_9
	14:82499101	["T","<DEL>"]	1496	-0.077107	0.03773	-2.0437	0.041162	ADIP_9
	14:83337504	["A","<DEL>"]	1496	-0.0081254	0.074914	-0.10846	0.91364	ADIP_9
	14:83435151	["T","<DEL>"]	1496	0.025894	0.0577	0.44877	0.65367	ADIP_9
	14:85297008	["T","<DEL>"]	1496	-0.035834	0.03994	-0.89718	0.36977	ADIP_9
	14:98783995	["G","<DEL>"]	1496	0.03457	0.038294	0.90277	0.36679	ADIP_9
	14:99503884	["G","<DEL>"]	1496	0.010421	0.058766	0.17734	0.85927	ADIP_9
	14:106907604	["C","<DEL>"]	1496	-0.15256	0.048442	-3.1493	0.0016691	ADIP_9
	14:107174453	["A","<DEL>"]	1496	0.055716	0.039259	1.4192	0.15605	ADIP_9
	15:24690413	["T","<DEL>"]	1496	-0.057596	0.055149	-1.0444	0.29648	ADIP_9
	15:25116946	["G","<DEL>"]	1496	0.057825	0.038541	1.5003	0.13374	ADIP_9
	15:25931382	["G","<DEL>"]	1496	0.014437	0.03905	0.3697	0.71166	ADIP_9
	15:34701991	["T","<DEL>"]	1496	0.055255	0.066885	0.82612	0.40887	ADIP_9
	15:34802605	["A","<DEL>"]	1496	0.057564	0.065053	0.88487	0.37637	ADIP_9
	15:35530969	["T","<DEL>"]	1496	0.084629	0.051123	1.6554	0.098054	ADIP_9
	15:36160132	["T","<DEL>"]	1496	-0.02743	0.054737	-0.50113	0.61635	ADIP_9
	15:39372344	["G","<DEL>"]	1496	0.002883	0.038491	0.0749	0.9403	ADIP_9
	15:39744394	["A","<DEL>"]	1496	0.0033779	0.040957	0.082475	0.93428	ADIP_9
	15:44137048	["C","<DEL>"]	1496	-0.040996	0.06297	-0.65104	0.51512	ADIP_9
	15:54199920	["A","<DEL>"]	1496	0.06043	0.047954	1.2602	0.20781	ADIP_9
	15:55655445	["A","<DEL>"]	1496	0.080312	0.074991	1.071	0.28436	ADIP_9
	15:56789876	["T","<DEL>"]	1496	0.15724	0.079812	1.9702	0.049003	ADIP_9
	15:62706092	["T","<DEL>"]	1496	-0.036377	0.053019	-0.68612	0.49274	ADIP_9
	15:65816036	["A","<DEL>"]	1496	0.028681	0.049265	0.58217	0.56054	ADIP_9
	15:66877657	["T","<DEL>"]	1496	0.053084	0.042156	1.2592	0.20815	ADIP_9
	15:71708611	["G","<DEL>"]	1496	-0.018162	0.036809	-0.4934	0.6218	ADIP_9
	15:71881555	["G","<DEL>"]	1496	0.030707	0.040304	0.76189	0.44625	ADIP_9
	15:72385980	["C","<DEL>"]	1496	-0.0060669	0.041622	-0.14576	0.88413	ADIP_9
	15:76884598	["T","<DEL>"]	1496	0.0088144	0.036136	0.24392	0.80732	ADIP_9
	15:77330787	["G","<DEL>"]	1496	-0.018121	0.037054	-0.48905	0.62488	ADIP_9
	15:77851947	["G","<DEL>"]	1496	-0.053684	0.061594	-0.87158	0.38358	ADIP_9
	15:78008469	["A","<DEL>"]	1496	0.061508	0.069479	0.88527	0.37615	ADIP_9
	15:84541410	["A","<DEL>"]	1496	0.00060418	0.054531	0.01108	0.99116	ADIP_9
	15:86057003	["C","<DEL>"]	1496	-0.051619	0.045626	-1.1313	0.25809	ADIP_9
	15:91981605	["T","<DEL>"]	1496	-0.021495	0.036097	-0.59547	0.55162	ADIP_9
	15:92674573	["A","<DEL>"]	1496	0.011233	0.049141	0.22858	0.81923	ADIP_9
	15:98817018	["T","<DEL>"]	1496	0.0031726	0.03774	0.084067	0.93301	ADIP_9
	15:98842303	["A","<DEL>"]	1496	0.11976	0.052584	2.2775	0.022896	ADIP_9
	15:98900028	["C","<DEL>"]	1496	-0.081634	0.038413	-2.1252	0.033734	ADIP_9
	15:99574477	["T","<DEL>"]	1496	-0.039577	0.038065	-1.0397	0.29864	ADIP_9
	15:99656603	["T","<DEL>"]	1496	-0.053777	0.046375	-1.1596	0.2464	ADIP_9
	15:100416650	["G","<DEL>"]	1496	-0.060609	0.042227	-1.4353	0.1514	ADIP_9
	15:101341461	["G","<DEL>"]	1496	0.2253	0.076106	2.9604	0.0031212	ADIP_9
	16:8688151	["C","<DEL>"]	1496	0.069346	0.082174	0.8439	0.39886	ADIP_9
	16:8755246	["G","<DEL>"]	1496	-0.026933	0.051686	-0.5211	0.60238	ADIP_9
	16:11683735	["C","<DEL>"]	1496	0.040916	0.038609	1.0597	0.28944	ADIP_9
	16:13294458	["A","<DEL>"]	1496	0.035591	0.041411	0.85945	0.39023	ADIP_9
	16:19945538	["T","<DEL>"]	1496	-0.019755	0.051556	-0.38317	0.70165	ADIP_9
	16:23047760	["A","<DEL>"]	1496	0.057961	0.040057	1.447	0.14811	ADIP_9
	16:23760329	["T","<DEL>"]	1496	0.0019968	0.042876	0.046572	0.96286	ADIP_9
	16:25340093	["C","<DEL>"]	1496	0.015725	0.039172	0.40143	0.68816	ADIP_9
	16:25639365	["C","<DEL>"]	1496	0.002827	0.045987	0.061473	0.95099	ADIP_9
	16:48508956	["T","<DEL>"]	1496	0.00010336	0.037432	0.0027611	0.9978	ADIP_9
	16:52412384	["G","<DEL>"]	1496	-0.097806	0.056163	-1.7415	0.08181	ADIP_9
	16:57326359	["A","<DEL>"]	1496	-0.028546	0.04012	-0.71151	0.47688	ADIP_9
	16:57725389	["A","<DEL>"]	1496	0.0037503	0.043583	0.08605	0.93144	ADIP_9
	16:58647149	["G","<DEL>"]	1496	0.010941	0.03659	0.29902	0.76496	ADIP_9
	16:58673813	["A","<DEL>"]	1496	0.039864	0.050772	0.78514	0.43249	ADIP_9
	16:62544319	["A","<DEL>"]	1496	-0.13566	0.077619	-1.7478	0.080713	ADIP_9
	16:76539135	["T","<DEL>"]	1496	-0.06823	0.038531	-1.7708	0.0768	ADIP_9
	16:77090638	["T","<DEL>"]	1496	-0.017781	0.045037	-0.39482	0.69303	ADIP_9
	16:78171620	["T","<DEL>"]	1496	0.074992	0.078623	0.95381	0.34033	ADIP_9
	16:78371624	["T","<DEL>"]	1496	0.02245	0.036132	0.62134	0.53447	ADIP_9
	16:78876643	["G","<DEL>"]	1496	-0.040899	0.063167	-0.64747	0.51742	ADIP_9
	16:80976494	["G","<DEL>"]	1496	-0.017523	0.067289	-0.26041	0.79458	ADIP_9
	16:81173812	["G","<DEL>"]	1496	-0.022161	0.039074	-0.56716	0.57069	ADIP_9
	16:84501301	["T","<DEL>"]	1496	0.028442	0.044435	0.64008	0.52222	ADIP_9
	16:85149515	["C","<DEL>"]	1496	-0.015716	0.037198	-0.42248	0.67274	ADIP_9
	16:85302469	["T","<DEL>"]	1496	0.064345	0.056064	1.1477	0.25128	ADIP_9
	16:88112722	["C","<DEL>"]	1496	-0.0042853	0.042825	-0.10006	0.92031	ADIP_9
	16:88862635	["A","<DEL>"]	1496	-0.007528	0.043865	-0.17162	0.86376	ADIP_9
	16:89896055	["G","<DEL>"]	1496	-0.07752	0.063414	-1.2225	0.22173	ADIP_9
	17:193773	["A","<DEL>"]	1496	0.061838	0.037852	1.6337	0.10254	ADIP_9
	17:723659	["G","<DEL>"]	1496	-0.049369	0.036798	-1.3416	0.17992	ADIP_9
	17:801599	["A","<DEL>"]	1496	-0.041023	0.043306	-0.94728	0.34365	ADIP_9
	17:801640	["C","<DEL>"]	1496	-0.036082	0.04457	-0.80957	0.41832	ADIP_9
	17:1146294	["A","<DEL>"]	1496	0.02724	0.043173	0.63095	0.52817	ADIP_9
	17:2719932	["T","<DEL>"]	1496	0.05341	0.035718	1.4953	0.13504	ADIP_9
	17:3734680	["C","<DEL>"]	1496	-0.0082187	0.036937	-0.22251	0.82395	ADIP_9
	17:6988677	["G","<DEL>"]	1496	0.13567	0.074628	1.818	0.069263	ADIP_9
	17:7264581	["C","<DEL>"]	1496	0.010036	0.049013	0.20475	0.83779	ADIP_9
	17:7336428	["T","<DEL>"]	1496	0.061315	0.067972	0.90206	0.36717	ADIP_9
	17:8246598	["T","<DEL>"]	1496	-0.011742	0.039077	-0.30048	0.76385	ADIP_9
	17:11411697	["C","<DEL>"]	1496	0.0986	0.042983	2.294	0.021932	ADIP_9
	17:13531699	["T","<DEL>"]	1496	-0.015037	0.049722	-0.30242	0.76238	ADIP_9
	17:14189910	["T","<DEL>"]	1496	0.012831	0.043415	0.29554	0.76762	ADIP_9
	17:15789442	["C","<DEL>"]	1496	0.041876	0.040817	1.0259	0.30509	ADIP_9
	17:16505429	["C","<DEL>"]	1496	-0.053938	0.053068	-1.0164	0.30961	ADIP_9
	17:17230338	["G","<DEL>"]	1496	-0.010729	0.03741	-0.2868	0.77431	ADIP_9
	17:18270018	["A","<DEL>"]	1496	-0.090796	0.07073	-1.2837	0.19945	ADIP_9
	17:20611114	["T","<DEL>"]	1496	0.21142	0.081203	2.6036	0.0093174	ADIP_9
	17:20662593	["T","<DEL>"]	1496	0.020379	0.039439	0.51673	0.60542	ADIP_9
	17:26780359	["G","<DEL>"]	1496	0.071082	0.036941	1.9242	0.054516	ADIP_9
	17:30106611	["G","<DEL>"]	1496	0.047095	0.060604	0.77709	0.43723	ADIP_9
	17:32872967	["T","<DEL>"]	1496	0.060926	0.042593	1.4304	0.1528	ADIP_9
	17:35755637	["C","<DEL>"]	1496	-0.027883	0.037535	-0.74285	0.45769	ADIP_9
	17:35778783	["T","<DEL>"]	1496	0.0040661	0.052792	0.07702	0.93862	ADIP_9
	17:36963447	["G","<DEL>"]	1496	0.038752	0.044098	0.87876	0.37968	ADIP_9
	17:39421820	["C","<DEL>"]	1496	-0.067818	0.041756	-1.6242	0.10455	ADIP_9
	17:39582279	["T","<DEL>"]	1496	-0.14477	0.078948	-1.8337	0.066893	ADIP_9
	17:41516976	["C","<DEL>"]	1496	0.0078695	0.038477	0.20452	0.83797	ADIP_9
	17:47351779	["G","<DEL>"]	1496	-0.050207	0.043267	-1.1604	0.24607	ADIP_9
	17:47826781	["C","<DEL>"]	1496	0.045312	0.051803	0.87469	0.38188	ADIP_9
	17:52783830	["T","<DEL>"]	1496	-0.025247	0.063158	-0.39975	0.6894	ADIP_9
	17:55089736	["T","<DEL>"]	1496	-0.014336	0.042917	-0.33405	0.73839	ADIP_9
	17:55687802	["G","<DEL>"]	1496	-0.012451	0.038286	-0.32521	0.74507	ADIP_9
	17:56207484	["T","<DEL>"]	1496	-0.14094	0.065613	-2.148	0.031872	ADIP_9
	17:57870222	["A","<DEL>"]	1496	0.028605	0.037323	0.76643	0.44354	ADIP_9
	17:62213193	["C","<DEL>"]	1496	0.020033	0.036952	0.54213	0.58781	ADIP_9
	17:70815211	["A","<DEL>"]	1496	-0.090239	0.076713	-1.1763	0.23966	ADIP_9
	17:74362221	["T","<DEL>"]	1496	0.025682	0.059644	0.43059	0.66683	ADIP_9
	17:74783284	["C","<DEL>"]	1496	-0.057462	0.066689	-0.86165	0.38902	ADIP_9
	17:76282232	["T","<DEL>"]	1496	0.0062085	0.036151	0.17174	0.86367	ADIP_9
	17:78834662	["C","<DEL>"]	1496	-0.018728	0.042878	-0.43678	0.66233	ADIP_9
	17:79470452	["G","<DEL>"]	1496	-0.0075622	0.038387	-0.197	0.84385	ADIP_9
	18:207030	["G","<DEL>"]	1496	0.058701	0.042056	1.3958	0.16299	ADIP_9
	18:4535372	["C","<DEL>"]	1496	0.097648	0.051845	1.8835	0.05983	ADIP_9
	18:4955566	["T","<DEL>"]	1496	0.051451	0.03805	1.3522	0.17652	ADIP_9
	18:5209648	["A","<DEL>"]	1496	-0.13097	0.076623	-1.7093	0.087607	ADIP_9
	18:5324607	["G","<DEL>"]	1496	0.0094638	0.038353	0.24676	0.80513	ADIP_9
	18:9225122	["C","<DEL>"]	1496	0.0027266	0.037139	0.073416	0.94148	ADIP_9
	18:10222266	["C","<DEL>"]	1496	-0.019806	0.043599	-0.45428	0.64969	ADIP_9
	18:11509706	["A","<DEL>"]	1496	-0.025346	0.039651	-0.63923	0.52277	ADIP_9
	18:12503635	["T","<DEL>"]	1496	0.013578	0.053428	0.25414	0.79942	ADIP_9
	18:13143155	["T","<DEL>"]	1496	0.018952	0.05284	0.35866	0.7199	ADIP_9
	18:21990725	["C","<DEL>"]	1496	-0.10421	0.049637	-2.0995	0.035941	ADIP_9
	18:22664132	["A","<DEL>"]	1496	-0.082427	0.071638	-1.1506	0.25008	ADIP_9
	18:23747793	["C","<DEL>"]	1496	0.015355	0.070972	0.21636	0.82874	ADIP_9
	18:24571619	["A","<DEL>"]	1496	0.0050621	0.038329	0.13207	0.89495	ADIP_9
	18:26273106	["T","<DEL>"]	1496	0.0072176	0.043333	0.16656	0.86774	ADIP_9
	18:27488961	["A","<DEL>"]	1496	0.057839	0.07073	0.81775	0.41363	ADIP_9
	18:29888136	["A","<DEL>"]	1496	-0.11309	0.074573	-1.5165	0.12962	ADIP_9
	18:32530964	["G","<DEL>"]	1496	0.053367	0.044521	1.1987	0.23084	ADIP_9
	18:35306065	["C","<DEL>"]	1496	-0.0079921	0.039145	-0.20417	0.83825	ADIP_9
	18:38259881	["G","<DEL>"]	1496	-0.039439	0.044418	-0.88791	0.37473	ADIP_9
	18:40054060	["A","<DEL>"]	1496	0.06376	0.062458	1.0208	0.3075	ADIP_9
	18:41976671	["G","<DEL>"]	1496	-0.04599	0.078661	-0.58466	0.55887	ADIP_9
	18:42838068	["C","<DEL>"]	1496	-0.0016907	0.050695	-0.033349	0.9734	ADIP_9
	18:47694968	["A","<DEL>"]	1496	-0.025328	0.038662	-0.65512	0.51249	ADIP_9
	18:49196753	["T","<DEL>"]	1496	0.054415	0.060761	0.89556	0.37063	ADIP_9
	18:51205961	["A","<DEL>"]	1496	-0.051874	0.076026	-0.68232	0.49514	ADIP_9
	18:54946735	["T","<DEL>"]	1496	-0.020463	0.042713	-0.47909	0.63194	ADIP_9
	18:58672131	["T","<DEL>"]	1496	0.079809	0.067919	1.1751	0.24016	ADIP_9
	18:59672726	["C","<DEL>"]	1496	0.023997	0.041667	0.57592	0.56476	ADIP_9
	18:63723830	["T","<DEL>"]	1496	-0.031633	0.041207	-0.76766	0.44281	ADIP_9
	18:63766861	["T","<DEL>"]	1496	0.023844	0.039979	0.59643	0.55098	ADIP_9
	18:63907121	["C","<DEL>"]	1496	-0.041224	0.061779	-0.66728	0.50469	ADIP_9
	18:64777199	["T","<DEL>"]	1496	-0.023509	0.084013	-0.27982	0.77965	ADIP_9
	18:66228960	["C","<DEL>"]	1496	0.010214	0.038638	0.26435	0.79155	ADIP_9
	18:67953632	["A","<DEL>"]	1496	0.11272	0.066954	1.6835	0.092491	ADIP_9
	18:69920267	["C","<DEL>"]	1496	0.065577	0.070002	0.93679	0.34902	ADIP_9
	18:74347186	["A","<DEL>"]	1496	0.023674	0.041113	0.57582	0.56482	ADIP_9
	18:75266999	["T","<DEL>"]	1496	-0.03063	0.039121	-0.78297	0.43377	ADIP_9
	18:76662490	["G","<DEL>"]	1496	-0.016384	0.077373	-0.21176	0.83232	ADIP_9
	18:77057732	["A","<DEL>"]	1496	-0.076656	0.053561	-1.4312	0.15258	ADIP_9
	19:566222	["C","<DEL>"]	1496	0.066064	0.053869	1.2264	0.22025	ADIP_9
	19:1950251	["G","<DEL>"]	1496	0.03547	0.065803	0.53903	0.58995	ADIP_9
	19:5509883	["A","<DEL>"]	1496	-0.017566	0.03844	-0.45698	0.64775	ADIP_9
	19:6778960	["T","<DEL>"]	1496	0.024881	0.078898	0.31535	0.75254	ADIP_9
	19:7258345	["G","<DEL>"]	1496	0.011465	0.054561	0.21013	0.83359	ADIP_9
	19:8242948	["G","<DEL>"]	1496	0.037859	0.066679	0.56779	0.57027	ADIP_9
	19:8411738	["T","<DEL>"]	1496	0.011022	0.047004	0.23449	0.81464	ADIP_9
	19:9222937	["T","<DEL>"]	1496	-0.010457	0.069293	-0.15091	0.88006	ADIP_9
	19:9223505	["G","<DEL>"]	1496	-0.026399	0.073799	-0.35772	0.72061	ADIP_9
	19:11294832	["C","<DEL>"]	1496	-0.10113	0.066639	-1.5175	0.12935	ADIP_9
	19:12556669	["A","<DEL>"]	1496	0.02124	0.036031	0.58948	0.55563	ADIP_9
	19:12694870	["C","<DEL>"]	1496	0.046715	0.038925	1.2001	0.23028	ADIP_9
	19:12753325	["C","<DEL>"]	1496	-0.020656	0.054229	-0.3809	0.70333	ADIP_9
	19:13775624	["G","<DEL>"]	1496	0.0054933	0.039149	0.14032	0.88843	ADIP_9
	19:15046381	["T","<DEL>"]	1496	0.057819	0.036711	1.575	0.11548	ADIP_9
	19:17261380	["G","<DEL>"]	1496	0.0018808	0.041642	0.045167	0.96398	ADIP_9
	19:19834432	["T","<DEL>"]	1496	0.02546	0.039661	0.64195	0.521	ADIP_9
	19:20595825	["T","<DEL>"]	1496	-0.11947	0.076892	-1.5537	0.12047	ADIP_9
	19:23140810	["A","<DEL>"]	1496	-0.070847	0.046548	-1.522	0.12822	ADIP_9
	19:23465126	["C","<DEL>"]	1496	-0.024219	0.041851	-0.5787	0.56288	ADIP_9
	19:23805826	["G","<DEL>"]	1496	0.017827	0.044391	0.40159	0.68805	ADIP_9
	19:23893379	["T","<DEL>"]	1496	0.039593	0.083155	0.47613	0.63405	ADIP_9
	19:24459057	["C","<DEL>"]	1496	-0.094022	0.080922	-1.1619	0.24547	ADIP_9
	19:27961358	["A","<DEL>"]	1496	0.021252	0.044515	0.47742	0.63313	ADIP_9
	19:27975965	["T","<DEL>"]	1496	-0.11513	0.082196	-1.4007	0.16151	ADIP_9
	19:31287443	["A","<DEL>"]	1496	-0.033296	0.037027	-0.89924	0.36867	ADIP_9
	19:35661053	["G","<DEL>"]	1496	0.0077573	0.068868	0.11264	0.91033	ADIP_9
	19:36840748	["A","<DEL>"]	1496	0.049015	0.045103	1.0867	0.27733	ADIP_9
	19:38341363	["C","<DEL>"]	1496	0.01743	0.061408	0.28384	0.77657	ADIP_9
	19:43709298	["C","<DEL>"]	1496	0.0010859	0.06527	0.016638	0.98673	ADIP_9
	19:46278642	["G","<DEL>"]	1496	0.084088	0.037721	2.2292	0.02595	ADIP_9
	19:48372686	["A","<DEL>"]	1496	-0.054243	0.048556	-1.1171	0.26413	ADIP_9
	19:50445565	["G","<DEL>"]	1496	0.1067	0.078987	1.3509	0.17695	ADIP_9
	19:51077888	["T","<DEL>"]	1496	-0.075103	0.045482	-1.6513	0.098891	ADIP_9
	19:51406743	["G","<DEL>"]	1496	-0.03415	0.036548	-0.93439	0.35025	ADIP_9
	19:52888806	["T","<DEL>"]	1496	0.0027518	0.054855	0.050165	0.96	ADIP_9
	19:53422205	["A","<DEL>"]	1496	0.008481	0.043067	0.19693	0.84391	ADIP_9
	19:54555529	["G","<DEL>"]	1496	0.080778	0.044177	1.8285	0.067676	ADIP_9
	19:54800841	["G","<DEL>"]	1496	0.0047657	0.043956	0.10842	0.91368	ADIP_9
	19:56866463	["G","<DEL>"]	1496	-0.0083856	0.068459	-0.12249	0.90253	ADIP_9
	19:57474904	["C","<DEL>"]	1496	0.049889	0.037252	1.3392	0.18069	ADIP_9
	20:1389142	["C","<DEL>"]	1496	-0.02918	0.036644	-0.79631	0.42598	ADIP_9
	20:1995483	["T","<DEL>"]	1496	0.0024082	0.073615	0.032714	0.97391	ADIP_9
	20:6025638	["T","<DEL>"]	1496	0.048715	0.058701	0.8299	0.40673	ADIP_9
	20:7398690	["A","<DEL>"]	1496	0.024569	0.04928	0.49855	0.61817	ADIP_9
	20:15301723	["G","<DEL>"]	1496	-0.040659	0.042695	-0.95233	0.34109	ADIP_9
	20:16221767	["C","<DEL>"]	1496	-0.13171	0.075091	-1.7539	0.079644	ADIP_9
	20:21286091	["C","<DEL>"]	1496	0.081372	0.039578	2.056	0.039958	ADIP_9
	20:24903666	["G","<DEL>"]	1496	-0.038928	0.042018	-0.92645	0.35436	ADIP_9
	20:26297675	["A","<DEL>"]	1496	0.0096975	0.05057	0.19176	0.84795	ADIP_9
	20:31525474	["G","<DEL>"]	1496	-0.050699	0.073049	-0.69404	0.48777	ADIP_9
	20:33241855	["G","<DEL>"]	1496	-0.027948	0.037638	-0.74254	0.45788	ADIP_9
	20:39906318	["G","<DEL>"]	1496	-0.062974	0.045594	-1.3812	0.16743	ADIP_9
	20:42271876	["A","<DEL>"]	1496	-0.08482	0.04512	-1.8799	0.060318	ADIP_9
	20:42481269	["G","<DEL>"]	1496	0.07103	0.043096	1.6482	0.09952	ADIP_9
	20:43305928	["T","<DEL>"]	1496	0.02742	0.040611	0.67519	0.49966	ADIP_9
	20:44204045	["C","<DEL>"]	1496	-0.019588	0.084157	-0.23276	0.81598	ADIP_9
	20:50759199	["T","<DEL>"]	1496	0.062917	0.044739	1.4063	0.15984	ADIP_9
	20:61724701	["T","<DEL>"]	1496	0.028042	0.043044	0.65147	0.51485	ADIP_9
	20:62267486	["G","<DEL>"]	1496	0.06802	0.037725	1.803	0.071587	ADIP_9
	20:62949690	["C","<DEL>"]	1496	-0.079961	0.048194	-1.6591	0.097299	ADIP_9
	21:14816783	["A","<DEL>"]	1496	0.054546	0.039266	1.3891	0.165	ADIP_9
	21:15460456	["A","<DEL>"]	1496	0.063877	0.039245	1.6277	0.10381	ADIP_9
	21:16588377	["A","<DEL>"]	1496	0.034133	0.037015	0.92215	0.3566	ADIP_9
	21:18612336	["A","<DEL>"]	1496	0.012102	0.036901	0.32794	0.743	ADIP_9
	21:19326679	["T","<DEL>"]	1496	-0.020324	0.040068	-0.50724	0.61206	ADIP_9
	21:23654856	["G","<DEL>"]	1496	-0.026701	0.080726	-0.33076	0.74087	ADIP_9
	21:36072582	["T","<DEL>"]	1496	0.0016081	0.044501	0.036135	0.97118	ADIP_9
	21:43037447	["A","<DEL>"]	1496	0.020449	0.061043	0.33499	0.73768	ADIP_9
	21:43350109	["A","<DEL>"]	1496	-0.082885	0.062559	-1.3249	0.1854	ADIP_9
	21:43387224	["A","<DEL>"]	1496	0.12148	0.055045	2.2069	0.027474	ADIP_9
	21:44970354	["C","<DEL>"]	1496	0.012734	0.037333	0.34109	0.73309	ADIP_9
	21:45619141	["G","<DEL>"]	1496	0.036217	0.040107	0.90301	0.36667	ADIP_9
	21:47388018	["A","<DEL>"]	1496	-0.014954	0.035771	-0.41804	0.67598	ADIP_9
	21:47657340	["A","<DEL>"]	1496	0.049829	0.03735	1.3341	0.18236	ADIP_9
	22:17770337	["A","<DEL>"]	1496	0.082874	0.038362	2.1603	0.030906	ADIP_9
	22:18057739	["C","<DEL>"]	1496	0.0030614	0.055304	0.055356	0.95586	ADIP_9
	22:18141692	["G","<DEL>"]	1496	-0.058673	0.045122	-1.3003	0.19369	ADIP_9
	22:19099928	["A","<DEL>"]	1496	-0.027051	0.045691	-0.59203	0.55392	ADIP_9
	22:19571604	["G","<DEL>"]	1496	0.0033342	0.037817	0.088166	0.92976	ADIP_9
	22:20950609	["C","<DEL>"]	1496	0.039713	0.045488	0.87304	0.38278	ADIP_9
	22:23478415	["T","<DEL>"]	1496	-0.022178	0.041628	-0.53276	0.59428	ADIP_9
	22:23576854	["G","<DEL>"]	1496	-0.063407	0.043206	-1.4675	0.14244	ADIP_9
	22:23900738	["A","<DEL>"]	1496	0.029967	0.052905	0.56643	0.57119	ADIP_9
	22:24025603	["C","<DEL>"]	1496	-0.02025	0.047467	-0.4266	0.66973	ADIP_9
	22:24276428	["G","<DEL>"]	1496	0.0079125	0.040641	0.19469	0.84566	ADIP_9
	22:29633056	["T","<DEL>"]	1496	0.074691	0.058726	1.2719	0.20362	ADIP_9
	22:31776419	["T","<DEL>"]	1496	-0.0018122	0.075097	-0.024131	0.98075	ADIP_9
	22:33755605	["A","<DEL>"]	1496	-0.051572	0.061418	-0.83968	0.40122	ADIP_9
	22:33780444	["A","<DEL>"]	1496	-0.087468	0.05331	-1.6408	0.10106	ADIP_9
	22:35645163	["T","<DEL>"]	1496	0.00020325	0.039378	0.0051616	0.99588	ADIP_9
	22:36612984	["T","<DEL>"]	1496	-0.007105	0.075451	-0.094167	0.92499	ADIP_9
	22:37143174	["G","<DEL>"]	1496	0.01222	0.040829	0.29931	0.76475	ADIP_9
	22:37744373	["A","<DEL>"]	1496	0.021442	0.071808	0.29861	0.76528	ADIP_9
	22:39294100	["A","<DEL>"]	1496	-0.03959	0.03818	-1.0369	0.29993	ADIP_9
	22:39360535	["C","<DEL>"]	1496	0.011791	0.071747	0.16434	0.86948	ADIP_9
	22:39373963	["T","<DEL>"]	1496	-0.010885	0.072905	-0.14931	0.88133	ADIP_9
	22:40794186	["G","<DEL>"]	1496	0.042907	0.047425	0.90473	0.36575	ADIP_9
	22:49077622	["G","<DEL>"]	1496	-0.0073226	0.0381	-0.19219	0.84762	ADIP_9
	22:49715778	["T","<DEL>"]	1496	0.039449	0.05493	0.71818	0.47276	ADIP_9
	1:7570065	["A","<DEL>"]	1497	-0.11178	0.046665	-2.3954	0.016723	APO_A1_9
	1:9595579	["C","<DEL>"]	1497	-0.04485	0.056429	-0.79481	0.42685	APO_A1_9
	1:10482464	["C","<DEL>"]	1497	-0.017429	0.040136	-0.43425	0.66417	APO_A1_9
	1:14437041	["T","<DEL>"]	1497	-0.035945	0.041963	-0.85659	0.39181	APO_A1_9
	1:16151943	["G","<DEL>"]	1497	0.0029348	0.038987	0.075276	0.94001	APO_A1_9
	1:17676161	["C","<DEL>"]	1497	-0.0064724	0.039628	-0.16333	0.87028	APO_A1_9
	1:24520335	["T","<DEL>"]	1497	0.048713	0.052122	0.93459	0.35015	APO_A1_9
	1:24804549	["G","<DEL>"]	1497	0.086061	0.06426	1.3393	0.18069	APO_A1_9
	1:26460112	["C","<DEL>"]	1497	0.064954	0.048826	1.3303	0.18361	APO_A1_9
	1:30738620	["T","<DEL>"]	1497	-0.07394	0.061551	-1.2013	0.22983	APO_A1_9
	1:35101428	["T","<DEL>"]	1497	0.064394	0.0487	1.3223	0.18628	APO_A1_9
	1:37816482	["T","<DEL>"]	1497	-0.042121	0.036372	-1.158	0.24703	APO_A1_9
	1:39084107	["C","<DEL>"]	1497	0.014409	0.08243	0.1748	0.86126	APO_A1_9
	1:53594033	["C","<DEL>"]	1497	0.077551	0.044776	1.732	0.083485	APO_A1_9
	1:53594115	["C","<DEL>"]	1497	0.046814	0.048633	0.96261	0.3359	APO_A1_9
	1:53595137	["A","<DEL>"]	1497	0.069625	0.044881	1.5513	0.12104	APO_A1_9
	1:55092269	["T","<DEL>"]	1497	0.0096139	0.038512	0.24963	0.80291	APO_A1_9
	1:58743910	["A","<DEL>"]	1497	0.040851	0.063822	0.64007	0.52222	APO_A1_9
	1:60048622	["G","<DEL>"]	1497	-0.035865	0.056395	-0.63596	0.5249	APO_A1_9
	1:62082844	["G","<DEL>"]	1497	0.03628	0.0392	0.92552	0.35484	APO_A1_9
	1:62113408	["G","<DEL>"]	1497	0.016589	0.048762	0.3402	0.73375	APO_A1_9
	1:62622893	["G","<DEL>"]	1497	0.11229	0.065945	1.7027	0.088828	APO_A1_9
	1:68007984	["C","<DEL>"]	1497	0.012447	0.041143	0.30252	0.7623	APO_A1_9
	1:72755679	["A","<DEL>"]	1497	-0.0289	0.045995	-0.62834	0.52987	APO_A1_9
	1:72766327	["A","<DEL>"]	1497	0.057514	0.037315	1.5413	0.12345	APO_A1_9
	1:78649145	["T","<DEL>"]	1497	0.07059	0.070898	0.99565	0.31958	APO_A1_9
	1:86400841	["T","<DEL>"]	1497	0.026813	0.0572	0.46876	0.63931	APO_A1_9
	1:89475926	["T","<DEL>"]	1497	-0.045605	0.038538	-1.1834	0.23686	APO_A1_9
	1:89811409	["A","<DEL>"]	1497	0.05849	0.051435	1.1371	0.25566	APO_A1_9
	1:92231769	["T","<DEL>"]	1497	-0.027613	0.042227	-0.65391	0.51327	APO_A1_9
	1:92232065	["A","<DEL>"]	1497	-0.026711	0.039354	-0.67873	0.49742	APO_A1_9
	1:93291925	["T","<DEL>"]	1497	0.020763	0.046459	0.4469	0.65501	APO_A1_9
	1:94288330	["A","<DEL>"]	1497	-0.064694	0.037746	-1.7139	0.086749	APO_A1_9
	1:105667545	["A","<DEL>"]	1497	-0.0069484	0.056307	-0.1234	0.90181	APO_A1_9
	1:106015796	["T","<DEL>"]	1497	0.0011722	0.038466	0.030475	0.97569	APO_A1_9
	1:108733317	["T","<DEL>"]	1497	0.043755	0.044057	0.99313	0.32081	APO_A1_9
	1:109573226	["T","<DEL>"]	1497	-0.0009493	0.041897	-0.022658	0.98193	APO_A1_9
	1:110187029	["T","<DEL>"]	1497	0.020464	0.037745	0.54216	0.58779	APO_A1_9
	1:112691785	["A","<DEL>"]	1497	-0.0065679	0.03911	-0.16793	0.86666	APO_A1_9
	1:113799627	["G","<DEL>"]	1497	0.044398	0.043619	1.0179	0.30891	APO_A1_9
	1:116229482	["T","<DEL>"]	1497	-0.0096882	0.043035	-0.22513	0.82191	APO_A1_9
	1:117880387	["A","<DEL>"]	1497	0.024182	0.054198	0.44619	0.65553	APO_A1_9
	1:149168324	["C","<DEL>"]	1497	0.041835	0.050482	0.82871	0.4074	APO_A1_9
	1:152555543	["T","<DEL>"]	1497	-0.029756	0.037989	-0.7833	0.43357	APO_A1_9
	1:157173852	["A","<DEL>"]	1497	-0.088054	0.058795	-1.4976	0.13444	APO_A1_9
	1:157540660	["C","<DEL>"]	1497	-0.016915	0.038354	-0.44101	0.65927	APO_A1_9
	1:158488407	["A","<DEL>"]	1497	0.051212	0.037602	1.362	0.17341	APO_A1_9
	1:158726910	["T","<DEL>"]	1497	0.053905	0.052594	1.0249	0.30556	APO_A1_9
	1:158867540	["A","<DEL>"]	1497	0.052665	0.042362	1.2432	0.21399	APO_A1_9
	1:158961336	["G","<DEL>"]	1497	0.10187	0.055732	1.8278	0.067779	APO_A1_9
	1:159648709	["G","<DEL>"]	1497	-0.0062842	0.042187	-0.14896	0.88161	APO_A1_9
	1:169004335	["T","<DEL>"]	1497	0.036275	0.051197	0.70853	0.47872	APO_A1_9
	1:174796542	["C","<DEL>"]	1497	0.025721	0.055263	0.46544	0.64169	APO_A1_9
	1:178495323	["T","<DEL>"]	1497	-0.024223	0.038674	-0.62635	0.53118	APO_A1_9
	1:179329663	["T","<DEL>"]	1497	0.005258	0.069703	0.075434	0.93988	APO_A1_9
	1:179455587	["A","<DEL>"]	1497	0.0060878	0.069122	0.088074	0.92983	APO_A1_9
	1:179607274	["T","<DEL>"]	1497	-0.0288	0.038951	-0.7394	0.45978	APO_A1_9
	1:181043361	["A","<DEL>"]	1497	0.063355	0.04136	1.5318	0.12579	APO_A1_9
	1:185009784	["C","<DEL>"]	1497	0.13754	0.079939	1.7206	0.08553	APO_A1_9
	1:187464834	["A","<DEL>"]	1497	0.018859	0.042635	0.44233	0.65832	APO_A1_9
	1:187716105	["G","<DEL>"]	1497	-0.018122	0.035633	-0.50856	0.61113	APO_A1_9
	1:194451130	["T","<DEL>"]	1497	-0.0027137	0.038533	-0.070426	0.94386	APO_A1_9
	1:194517613	["C","<DEL>"]	1497	-0.013646	0.040349	-0.3382	0.73526	APO_A1_9
	1:198773750	["C","<DEL>"]	1497	0.0067791	0.043791	0.15481	0.87699	APO_A1_9
	1:199110033	["G","<DEL>"]	1497	-0.050215	0.051331	-0.97826	0.3281	APO_A1_9
	1:203684359	["C","<DEL>"]	1497	0.006073	0.047684	0.12736	0.89867	APO_A1_9
	1:207292370	["C","<DEL>"]	1497	0.040882	0.039437	1.0366	0.30007	APO_A1_9
	1:207541993	["G","<DEL>"]	1497	0.088089	0.0365	2.4134	0.015926	APO_A1_9
	1:210078046	["A","<DEL>"]	1497	0.017633	0.037548	0.46961	0.6387	APO_A1_9
	1:217457966	["A","<DEL>"]	1497	-0.044879	0.053271	-0.84246	0.39966	APO_A1_9
	1:220502945	["G","<DEL>"]	1497	0.02693	0.046948	0.57361	0.56632	APO_A1_9
	1:222374152	["G","<DEL>"]	1497	0.016277	0.039111	0.41617	0.67735	APO_A1_9
	1:229812531	["C","<DEL>"]	1497	-0.06754	0.042325	-1.5957	0.11076	APO_A1_9
	1:230132595	["G","<DEL>"]	1497	-0.0052545	0.050305	-0.10445	0.91682	APO_A1_9
	1:232458590	["A","<DEL>"]	1497	-0.073841	0.040373	-1.829	0.067606	APO_A1_9
	1:233962218	["T","<DEL>"]	1497	0.0010539	0.041012	0.025697	0.9795	APO_A1_9
	1:234318629	["A","<DEL>"]	1497	0.0075031	0.064079	0.11709	0.9068	APO_A1_9
	1:235537047	["T","<DEL>"]	1497	0.067563	0.057466	1.1757	0.2399	APO_A1_9
	1:236279264	["C","<DEL>"]	1497	-0.042042	0.045026	-0.93373	0.3506	APO_A1_9
	1:236584091	["G","<DEL>"]	1497	0.013932	0.066647	0.20904	0.83445	APO_A1_9
	1:240392996	["A","<DEL>"]	1497	0.055719	0.040927	1.3614	0.17358	APO_A1_9
	1:241586227	["C","<DEL>"]	1497	-0.026419	0.037524	-0.70406	0.4815	APO_A1_9
	1:243127754	["A","<DEL>"]	1497	0.059329	0.039078	1.5182	0.12918	APO_A1_9
	1:243782751	["G","<DEL>"]	1497	-0.033231	0.03921	-0.84751	0.39685	APO_A1_9
	1:248154520	["G","<DEL>"]	1497	-0.1424	0.070213	-2.0281	0.042729	APO_A1_9
	2:2798764	["G","<DEL>"]	1497	-0.076692	0.038313	-2.0017	0.045497	APO_A1_9
	2:3732784	["G","<DEL>"]	1497	-0.0030456	0.079729	-0.0382	0.96953	APO_A1_9
	2:4212695	["A","<DEL>"]	1497	0.041214	0.049313	0.83575	0.40343	APO_A1_9
	2:6400482	["A","<DEL>"]	1497	-0.011745	0.049685	-0.23639	0.81316	APO_A1_9
	2:9925452	["T","<DEL>"]	1497	0.053173	0.077961	0.68204	0.49532	APO_A1_9
	2:14704166	["G","<DEL>"]	1497	-0.062636	0.082149	-0.76247	0.4459	APO_A1_9
	2:16271603	["T","<DEL>"]	1497	-0.04294	0.040588	-1.0579	0.29025	APO_A1_9
	2:17585136	["C","<DEL>"]	1497	0.055318	0.078147	0.70787	0.47914	APO_A1_9
	2:18118850	["C","<DEL>"]	1497	-0.044344	0.058942	-0.75233	0.45197	APO_A1_9
	2:19002884	["C","<DEL>"]	1497	0.012088	0.045984	0.26288	0.79268	APO_A1_9
	2:19767571	["A","<DEL>"]	1497	0.06403	0.058718	1.0905	0.27569	APO_A1_9
	2:33224462	["A","<DEL>"]	1497	-0.026016	0.040187	-0.64737	0.51749	APO_A1_9
	2:34523646	["G","<DEL>"]	1497	-0.017029	0.036918	-0.46127	0.64467	APO_A1_9
	2:34695819	["G","<DEL>"]	1497	0.046316	0.038155	1.2139	0.22498	APO_A1_9
	2:34711086	["A","<DEL>"]	1497	0.035839	0.039248	0.91313	0.36132	APO_A1_9
	2:34965712	["G","<DEL>"]	1497	0.12447	0.052709	2.3614	0.018333	APO_A1_9
	2:41238373	["C","<DEL>"]	1497	0.17143	0.065297	2.6254	0.0087427	APO_A1_9
	2:41775947	["C","<DEL>"]	1497	0.060589	0.039647	1.5282	0.12668	APO_A1_9
	2:42346244	["C","<DEL>"]	1497	-0.043456	0.036474	-1.1914	0.23368	APO_A1_9
	2:44467091	["C","<DEL>"]	1497	-0.048938	0.047165	-1.0376	0.29962	APO_A1_9
	2:48851197	["C","<DEL>"]	1497	0.087562	0.044819	1.9537	0.050924	APO_A1_9
	2:48990528	["T","<DEL>"]	1497	0.036252	0.04153	0.8729	0.38286	APO_A1_9
	2:51224521	["A","<DEL>"]	1497	0.13184	0.060897	2.1649	0.030552	APO_A1_9
	2:52749674	["C","<DEL>"]	1497	-0.03431	0.040103	-0.85554	0.39239	APO_A1_9
	2:54565496	["C","<DEL>"]	1497	-0.010233	0.042939	-0.23831	0.81167	APO_A1_9
	2:56652264	["A","<DEL>"]	1497	-0.026986	0.037375	-0.72203	0.47039	APO_A1_9
	2:64479640	["A","<DEL>"]	1497	0.037999	0.051395	0.73936	0.45981	APO_A1_9
	2:66505575	["T","<DEL>"]	1497	-0.014291	0.048273	-0.29605	0.76723	APO_A1_9
	2:70125050	["G","<DEL>"]	1497	-0.010981	0.037622	-0.29188	0.77042	APO_A1_9
	2:76773555	["A","<DEL>"]	1497	0.011119	0.041865	0.26559	0.79059	APO_A1_9
	2:76844733	["A","<DEL>"]	1497	-0.011014	0.063712	-0.17288	0.86277	APO_A1_9
	2:79076574	["T","<DEL>"]	1497	-0.014934	0.040638	-0.36748	0.71331	APO_A1_9
	2:83035632	["T","<DEL>"]	1497	0.018043	0.05032	0.35857	0.71997	APO_A1_9
	2:88821929	["A","<DEL>"]	1497	0.010386	0.046384	0.22391	0.82285	APO_A1_9
	2:100103711	["A","<DEL>"]	1497	0.065291	0.037102	1.7598	0.078654	APO_A1_9
	2:102232569	["G","<DEL>"]	1497	-0.11758	0.051792	-2.2702	0.023337	APO_A1_9
	2:106695066	["G","<DEL>"]	1497	0.070114	0.038025	1.8439	0.065396	APO_A1_9
	2:106879559	["C","<DEL>"]	1497	-0.0076908	0.037545	-0.20484	0.83772	APO_A1_9
	2:108275315	["A","<DEL>"]	1497	-0.014181	0.082666	-0.17154	0.86382	APO_A1_9
	2:108855395	["C","<DEL>"]	1497	0.061857	0.036567	1.6916	0.090928	APO_A1_9
	2:109310547	["G","<DEL>"]	1497	-0.039612	0.036848	-1.075	0.28255	APO_A1_9
	2:109689929	["C","<DEL>"]	1497	0.11859	0.074829	1.5848	0.11322	APO_A1_9
	2:111576406	["G","<DEL>"]	1497	-0.022793	0.038787	-0.58766	0.55685	APO_A1_9
	2:115628094	["A","<DEL>"]	1497	-0.022764	0.041235	-0.55206	0.58099	APO_A1_9
	2:116662008	["T","<DEL>"]	1497	-0.096309	0.059776	-1.6112	0.10736	APO_A1_9
	2:121797797	["C","<DEL>"]	1497	-0.0018678	0.038586	-0.048406	0.9614	APO_A1_9
	2:123364887	["T","<DEL>"]	1497	-0.037364	0.039003	-0.95798	0.33823	APO_A1_9
	2:124170263	["G","<DEL>"]	1497	0.021914	0.039579	0.55369	0.57988	APO_A1_9
	2:126368466	["A","<DEL>"]	1497	-0.045795	0.051482	-0.88952	0.37387	APO_A1_9
	2:126443247	["G","<DEL>"]	1497	0.046497	0.038795	1.1985	0.2309	APO_A1_9
	2:127674744	["C","<DEL>"]	1497	0.056703	0.05199	1.0906	0.27561	APO_A1_9
	2:127718879	["T","<DEL>"]	1497	-0.085779	0.077829	-1.1021	0.27058	APO_A1_9
	2:129638405	["G","<DEL>"]	1497	0.0038482	0.044191	0.087081	0.93062	APO_A1_9
	2:130954910	["A","<DEL>"]	1497	-0.0032744	0.037992	-0.086188	0.93133	APO_A1_9
	2:131414725	["G","<DEL>"]	1497	0.012308	0.057451	0.21423	0.8304	APO_A1_9
	2:138490123	["T","<DEL>"]	1497	-0.00032855	0.045777	-0.0071771	0.99427	APO_A1_9
	2:142325286	["T","<DEL>"]	1497	-0.16561	0.073222	-2.2618	0.023855	APO_A1_9
	2:146862622	["A","<DEL>"]	1497	-0.036655	0.036481	-1.0048	0.31517	APO_A1_9
	2:151031142	["A","<DEL>"]	1497	0.015127	0.080706	0.18744	0.85134	APO_A1_9
	2:152430627	["T","<DEL>"]	1497	-0.012253	0.07306	-0.16771	0.86684	APO_A1_9
	2:153795982	["G","<DEL>"]	1497	0.050397	0.03886	1.2969	0.19488	APO_A1_9
	2:154494936	["C","<DEL>"]	1497	-0.018265	0.039254	-0.46531	0.64178	APO_A1_9
	2:159622239	["A","<DEL>"]	1497	0.014644	0.076464	0.19152	0.84815	APO_A1_9
	2:159661975	["T","<DEL>"]	1497	-0.030373	0.053448	-0.56826	0.56994	APO_A1_9
	2:162332253	["T","<DEL>"]	1497	0.062647	0.049285	1.2711	0.20389	APO_A1_9
	2:164641179	["T","<DEL>"]	1497	0.01803	0.07456	0.24182	0.80895	APO_A1_9
	2:166014695	["G","<DEL>"]	1497	0.062287	0.054491	1.1431	0.2532	APO_A1_9
	2:172906157	["G","<DEL>"]	1497	-0.10889	0.038157	-2.8537	0.004381	APO_A1_9
	2:173004236	["A","<DEL>"]	1497	-0.021491	0.038179	-0.56291	0.57358	APO_A1_9
	2:177265628	["C","<DEL>"]	1497	-0.053656	0.047297	-1.1344	0.25679	APO_A1_9
	2:178287643	["A","<DEL>"]	1497	0.032412	0.038945	0.83224	0.4054	APO_A1_9
	2:178740984	["A","<DEL>"]	1497	-0.031925	0.068091	-0.46886	0.63924	APO_A1_9
	2:182856916	["T","<DEL>"]	1497	0.055527	0.039593	1.4025	0.16099	APO_A1_9
	2:184794408	["G","<DEL>"]	1497	0.093317	0.077408	1.2055	0.22819	APO_A1_9
	2:189119625	["A","<DEL>"]	1497	0.06142	0.043974	1.3967	0.1627	APO_A1_9
	2:194689492	["G","<DEL>"]	1497	-0.042861	0.061176	-0.70062	0.48365	APO_A1_9
	2:195297121	["C","<DEL>"]	1497	0.049506	0.072543	0.68243	0.49507	APO_A1_9
	2:195979402	["G","<DEL>"]	1497	0.15715	0.079988	1.9647	0.049639	APO_A1_9
	2:200312456	["A","<DEL>"]	1497	-0.04341	0.041627	-1.0428	0.29719	APO_A1_9
	2:203899048	["T","<DEL>"]	1497	-0.0042001	0.053008	-0.079236	0.93686	APO_A1_9
	2:208351140	["G","<DEL>"]	1497	-0.044022	0.046085	-0.95523	0.33962	APO_A1_9
	2:209942875	["T","<DEL>"]	1497	-0.0044377	0.040705	-0.10902	0.9132	APO_A1_9
	2:213183962	["A","<DEL>"]	1497	0.012205	0.068401	0.17843	0.85841	APO_A1_9
	2:213370124	["T","<DEL>"]	1497	0.034091	0.052971	0.64358	0.51994	APO_A1_9
	2:215728752	["A","<DEL>"]	1497	0.028983	0.03703	0.7827	0.43393	APO_A1_9
	2:217158342	["A","<DEL>"]	1497	0.049581	0.039151	1.2664	0.20557	APO_A1_9
	2:220052356	["G","<DEL>"]	1497	-0.015019	0.037016	-0.40574	0.68499	APO_A1_9
	2:220053194	["G","<DEL>"]	1497	-0.014277	0.036937	-0.38653	0.69916	APO_A1_9
	2:223865074	["A","<DEL>"]	1497	0.040733	0.075954	0.53629	0.59184	APO_A1_9
	2:225292967	["T","<DEL>"]	1497	-0.025698	0.03784	-0.67912	0.49716	APO_A1_9
	2:227165416	["A","<DEL>"]	1497	0.026295	0.039631	0.6635	0.50711	APO_A1_9
	2:229264346	["A","<DEL>"]	1497	-0.043938	0.039533	-1.1114	0.26657	APO_A1_9
	2:233332712	["T","<DEL>"]	1497	-0.11841	0.045087	-2.6262	0.0087221	APO_A1_9
	2:239500382	["T","<DEL>"]	1497	0.037311	0.050165	0.74377	0.45713	APO_A1_9
	3:228730	["C","<DEL>"]	1497	0.023086	0.043883	0.52607	0.59892	APO_A1_9
	3:5535386	["T","<DEL>"]	1497	-0.055413	0.055331	-1.0015	0.31676	APO_A1_9
	3:6650158	["G","<DEL>"]	1497	-0.006569	0.050894	-0.12907	0.89732	APO_A1_9
	3:7400629	["A","<DEL>"]	1497	0.078963	0.072291	1.0923	0.27488	APO_A1_9
	3:8325641	["C","<DEL>"]	1497	-0.011125	0.04246	-0.26201	0.79335	APO_A1_9
	3:13141380	["A","<DEL>"]	1497	0.052271	0.060726	0.86078	0.3895	APO_A1_9
	3:13681173	["C","<DEL>"]	1497	-0.025237	0.044771	-0.56369	0.57305	APO_A1_9
	3:15845163	["T","<DEL>"]	1497	0.022609	0.060446	0.37404	0.70843	APO_A1_9
	3:16239402	["A","<DEL>"]	1497	0.034486	0.043866	0.78617	0.4319	APO_A1_9
	3:20311496	["T","<DEL>"]	1497	-0.073186	0.044974	-1.6273	0.10388	APO_A1_9
	3:21723692	["G","<DEL>"]	1497	0.13887	0.06933	2.0031	0.045347	APO_A1_9
	3:25030868	["A","<DEL>"]	1497	-0.021099	0.038892	-0.54249	0.58756	APO_A1_9
	3:26450961	["T","<DEL>"]	1497	-0.070706	0.036652	-1.9291	0.053909	APO_A1_9
	3:32102044	["A","<DEL>"]	1497	0.0049816	0.039497	0.12613	0.89965	APO_A1_9
	3:37978394	["G","<DEL>"]	1497	0.037637	0.0613	0.61398	0.53932	APO_A1_9
	3:37984118	["A","<DEL>"]	1497	0.036185	0.061211	0.59115	0.55451	APO_A1_9
	3:40753730	["T","<DEL>"]	1497	0.013269	0.081701	0.16241	0.87101	APO_A1_9
	3:41336681	["A","<DEL>"]	1497	0.04597	0.038705	1.1877	0.23514	APO_A1_9
	3:47490673	["T","<DEL>"]	1497	-0.0078418	0.037097	-0.21139	0.83261	APO_A1_9
	3:50123655	["T","<DEL>"]	1497	-0.015213	0.07202	-0.21123	0.83274	APO_A1_9
	3:53027145	["C","<DEL>"]	1497	0.0079417	0.060648	0.13095	0.89583	APO_A1_9
	3:53030854	["G","<DEL>"]	1497	0.041712	0.062986	0.66224	0.50792	APO_A1_9
	3:61666416	["T","<DEL>"]	1497	-0.011913	0.038184	-0.31199	0.75509	APO_A1_9
	3:65117737	["G","<DEL>"]	1497	-0.13722	0.06371	-2.1538	0.031415	APO_A1_9
	3:65188857	["A","<DEL>"]	1497	-0.061635	0.06948	-0.8871	0.37517	APO_A1_9
	3:68634775	["T","<DEL>"]	1497	0.034347	0.038465	0.89295	0.37203	APO_A1_9
	3:68739685	["T","<DEL>"]	1497	-0.013741	0.038509	-0.35683	0.72127	APO_A1_9
	3:70013476	["G","<DEL>"]	1497	0.0098217	0.039892	0.24621	0.80555	APO_A1_9
	3:80062914	["T","<DEL>"]	1497	-0.051508	0.038622	-1.3336	0.18253	APO_A1_9
	3:82868817	["C","<DEL>"]	1497	0.0087068	0.070725	0.12311	0.90204	APO_A1_9
	3:84104924	["C","<DEL>"]	1497	-0.081993	0.042141	-1.9457	0.051879	APO_A1_9
	3:89394031	["C","<DEL>"]	1497	0.064378	0.079702	0.80773	0.41937	APO_A1_9
	3:95465799	["A","<DEL>"]	1497	0.044424	0.039769	1.1171	0.26415	APO_A1_9
	3:98410674	["T","<DEL>"]	1497	-0.0029969	0.036524	-0.082055	0.93461	APO_A1_9
	3:98899055	["T","<DEL>"]	1497	-0.00047636	0.045775	-0.010406	0.9917	APO_A1_9
	3:98943796	["A","<DEL>"]	1497	-0.048352	0.043161	-1.1203	0.26277	APO_A1_9
	3:99628782	["T","<DEL>"]	1497	-0.010364	0.038622	-0.26835	0.78847	APO_A1_9
	3:100521619	["C","<DEL>"]	1497	0.025442	0.044574	0.57078	0.56823	APO_A1_9
	3:101357553	["A","<DEL>"]	1497	0.010743	0.05006	0.2146	0.83011	APO_A1_9
	3:105075643	["G","<DEL>"]	1497	0.028666	0.083568	0.34303	0.73162	APO_A1_9
	3:107037955	["G","<DEL>"]	1497	-0.051095	0.041353	-1.2356	0.2168	APO_A1_9
	3:118281597	["A","<DEL>"]	1497	0.014764	0.045966	0.32119	0.74811	APO_A1_9
	3:124936258	["G","<DEL>"]	1497	-0.02106	0.037668	-0.5591	0.57618	APO_A1_9
	3:125672286	["A","<DEL>"]	1497	-0.019103	0.04709	-0.40567	0.68505	APO_A1_9
	3:129657312	["A","<DEL>"]	1497	0.0012401	0.04654	0.026646	0.97875	APO_A1_9
	3:129763370	["C","<DEL>"]	1497	0.070067	0.035905	1.9515	0.051189	APO_A1_9
	3:131708256	["A","<DEL>"]	1497	0.013472	0.038787	0.34734	0.72839	APO_A1_9
	3:131989120	["A","<DEL>"]	1497	0.01789	0.039535	0.45251	0.65097	APO_A1_9
	3:136021011	["G","<DEL>"]	1497	0.0076402	0.036973	0.20664	0.83632	APO_A1_9
	3:140544403	["A","<DEL>"]	1497	-0.014389	0.038564	-0.37312	0.70911	APO_A1_9
	3:141572124	["A","<DEL>"]	1497	0.041739	0.063004	0.66249	0.50776	APO_A1_9
	3:145644939	["T","<DEL>"]	1497	-0.0072809	0.03882	-0.18756	0.85125	APO_A1_9
	3:146385205	["T","<DEL>"]	1497	0.046143	0.039924	1.1558	0.24797	APO_A1_9
	3:148281442	["G","<DEL>"]	1497	0.0010922	0.040224	0.027154	0.97834	APO_A1_9
	3:149268462	["G","<DEL>"]	1497	-0.10381	0.053703	-1.9331	0.053416	APO_A1_9
	3:156092161	["T","<DEL>"]	1497	0.032015	0.045581	0.70238	0.48255	APO_A1_9
	3:158350734	["A","<DEL>"]	1497	0.011847	0.039501	0.29991	0.76429	APO_A1_9
	3:159257025	["T","<DEL>"]	1497	-0.030974	0.041222	-0.75141	0.45253	APO_A1_9
	3:162448937	["A","<DEL>"]	1497	0.043786	0.078753	0.55599	0.5783	APO_A1_9
	3:162512108	["G","<DEL>"]	1497	0.030816	0.040457	0.76168	0.44637	APO_A1_9
	3:162717307	["A","<DEL>"]	1497	-0.025062	0.0377	-0.66476	0.5063	APO_A1_9
	3:162764905	["T","<DEL>"]	1497	0.0213	0.040957	0.52004	0.60311	APO_A1_9
	3:177294486	["G","<DEL>"]	1497	-0.075182	0.08062	-0.93255	0.3512	APO_A1_9
	3:177381306	["T","<DEL>"]	1497	-0.035842	0.061654	-0.58134	0.5611	APO_A1_9
	3:178550109	["T","<DEL>"]	1497	0.01951	0.03857	0.50585	0.61304	APO_A1_9
	3:178567650	["T","<DEL>"]	1497	0.053747	0.042219	1.273	0.20321	APO_A1_9
	3:179654298	["A","<DEL>"]	1497	-0.0038663	0.038959	-0.099241	0.92096	APO_A1_9
	3:183876777	["T","<DEL>"]	1497	-0.036393	0.038212	-0.95238	0.34106	APO_A1_9
	3:184125372	["A","<DEL>"]	1497	0.0012908	0.0373	0.034607	0.9724	APO_A1_9
	3:187732885	["A","<DEL>"]	1497	-0.066524	0.053641	-1.2402	0.21511	APO_A1_9
	3:189363419	["A","<DEL>"]	1497	0.082381	0.068073	1.2102	0.2264	APO_A1_9
	3:189737339	["T","<DEL>"]	1497	-0.016755	0.039731	-0.42172	0.67329	APO_A1_9
	3:191064675	["G","<DEL>"]	1497	-0.041564	0.042153	-0.98603	0.32428	APO_A1_9
	3:191264200	["G","<DEL>"]	1497	-0.030249	0.058873	-0.5138	0.60747	APO_A1_9
	3:191889925	["G","<DEL>"]	1497	0.045683	0.083842	0.54487	0.58593	APO_A1_9
	3:192389863	["G","<DEL>"]	1497	-0.0032783	0.070744	-0.046341	0.96304	APO_A1_9
	3:192744324	["G","<DEL>"]	1497	-0.0057731	0.036714	-0.15725	0.87507	APO_A1_9
	3:192776848	["A","<DEL>"]	1497	-0.088003	0.065275	-1.3482	0.1778	APO_A1_9
	3:192875333	["T","<DEL>"]	1497	-0.090628	0.039771	-2.2787	0.022825	APO_A1_9
	3:194398768	["T","<DEL>"]	1497	-0.079779	0.039483	-2.0206	0.043502	APO_A1_9
	3:194555657	["A","<DEL>"]	1497	-0.044122	0.049101	-0.89858	0.36902	APO_A1_9
	3:196934579	["A","<DEL>"]	1497	-0.06229	0.048617	-1.2812	0.20031	APO_A1_9
	3:197843929	["C","<DEL>"]	1497	-0.042504	0.059949	-0.709	0.47844	APO_A1_9
	4:1602939	["A","<DEL>"]	1497	-0.054347	0.038843	-1.3992	0.16197	APO_A1_9
	4:4139967	["C","<DEL>"]	1497	0.0074377	0.040622	0.18309	0.85475	APO_A1_9
	4:6651591	["A","<DEL>"]	1497	-0.012766	0.039095	-0.32654	0.74406	APO_A1_9
	4:6897332	["G","<DEL>"]	1497	-0.025865	0.036516	-0.70833	0.47885	APO_A1_9
	4:9104596	["C","<DEL>"]	1497	-0.082724	0.068399	-1.2094	0.22669	APO_A1_9
	4:9158157	["G","<DEL>"]	1497	0.086036	0.066209	1.2995	0.19398	APO_A1_9
	4:9158174	["A","<DEL>"]	1497	0.086036	0.066209	1.2995	0.19398	APO_A1_9
	4:9576978	["T","<DEL>"]	1497	0.0014178	0.041699	0.034	0.97288	APO_A1_9
	4:10211261	["C","<DEL>"]	1497	0.001154	0.040078	0.028794	0.97703	APO_A1_9
	4:10392421	["T","<DEL>"]	1497	0.0027121	0.042469	0.063859	0.94909	APO_A1_9
	4:12153826	["T","<DEL>"]	1497	-0.017627	0.080312	-0.21948	0.82631	APO_A1_9
	4:19057490	["A","<DEL>"]	1497	0.030158	0.041821	0.72112	0.47095	APO_A1_9
	4:26290468	["T","<DEL>"]	1497	-0.086964	0.079652	-1.0918	0.2751	APO_A1_9
	4:26955946	["T","<DEL>"]	1497	0.059518	0.069434	0.85718	0.39148	APO_A1_9
	4:28421592	["G","<DEL>"]	1497	0.0014857	0.038098	0.038998	0.9689	APO_A1_9
	4:34345598	["C","<DEL>"]	1497	0.067153	0.082193	0.81702	0.41405	APO_A1_9
	4:34779903	["A","<DEL>"]	1497	0.050088	0.04001	1.2519	0.21081	APO_A1_9
	4:35240245	["T","<DEL>"]	1497	0.027128	0.046834	0.57924	0.56252	APO_A1_9
	4:38264249	["C","<DEL>"]	1497	0.013875	0.054659	0.25384	0.79965	APO_A1_9
	4:40024939	["T","<DEL>"]	1497	-0.037834	0.037793	-1.0011	0.31695	APO_A1_9
	4:42762664	["C","<DEL>"]	1497	-0.067503	0.045366	-1.488	0.13697	APO_A1_9
	4:42905127	["A","<DEL>"]	1497	0.058696	0.077116	0.76114	0.4467	APO_A1_9
	4:46202796	["T","<DEL>"]	1497	-0.0090759	0.037624	-0.24122	0.80942	APO_A1_9
	4:61330105	["A","<DEL>"]	1497	0.051831	0.040665	1.2746	0.20265	APO_A1_9
	4:61500254	["A","<DEL>"]	1497	0.018459	0.063438	0.29097	0.77111	APO_A1_9
	4:61939190	["A","<DEL>"]	1497	-0.016559	0.037914	-0.43676	0.66235	APO_A1_9
	4:63669417	["T","<DEL>"]	1497	-0.026135	0.045876	-0.56968	0.56898	APO_A1_9
	4:64134295	["T","<DEL>"]	1497	-0.00054845	0.063528	-0.0086331	0.99311	APO_A1_9
	4:64694311	["C","<DEL>"]	1497	-0.014408	0.038284	-0.37635	0.70671	APO_A1_9
	4:65097062	["T","<DEL>"]	1497	-0.014048	0.055658	-0.2524	0.80076	APO_A1_9
	4:70467367	["T","<DEL>"]	1497	-0.038393	0.045273	-0.84803	0.39656	APO_A1_9
	4:73831250	["A","<DEL>"]	1497	0.035201	0.037382	0.94166	0.34652	APO_A1_9
	4:80360635	["T","<DEL>"]	1497	0.0025524	0.048786	0.052318	0.95828	APO_A1_9
	4:86976380	["A","<DEL>"]	1497	0.033565	0.079709	0.4211	0.67374	APO_A1_9
	4:87646374	["T","<DEL>"]	1497	0.075559	0.05782	1.3068	0.19148	APO_A1_9
	4:91931551	["T","<DEL>"]	1497	-0.013987	0.038719	-0.36124	0.71797	APO_A1_9
	4:91931585	["G","<DEL>"]	1497	-0.010701	0.039277	-0.27246	0.78531	APO_A1_9
	4:91933853	["A","<DEL>"]	1497	-0.020578	0.039666	-0.51877	0.60399	APO_A1_9
	4:93855350	["T","<DEL>"]	1497	-0.01929	0.053739	-0.35896	0.71968	APO_A1_9
	4:98354273	["T","<DEL>"]	1497	0.00027642	0.052941	0.0052213	0.99583	APO_A1_9
	4:101960150	["G","<DEL>"]	1497	-0.046263	0.04445	-1.0408	0.29814	APO_A1_9
	4:104894049	["T","<DEL>"]	1497	0.032617	0.039457	0.82664	0.40857	APO_A1_9
	4:107056566	["T","<DEL>"]	1497	-0.02297	0.042067	-0.54603	0.58513	APO_A1_9
	4:107604283	["T","<DEL>"]	1497	0.037803	0.0642	0.58884	0.55606	APO_A1_9
	4:109721047	["T","<DEL>"]	1497	0.078668	0.039111	2.0114	0.044462	APO_A1_9
	4:115175109	["C","<DEL>"]	1497	0.0064677	0.037242	0.17367	0.86215	APO_A1_9
	4:115507820	["A","<DEL>"]	1497	0.072362	0.054735	1.322	0.18635	APO_A1_9
	4:115511139	["C","<DEL>"]	1497	0.07343	0.054859	1.3385	0.18093	APO_A1_9
	4:115928714	["A","<DEL>"]	1497	-0.060373	0.040777	-1.4806	0.13893	APO_A1_9
	4:116166876	["C","<DEL>"]	1497	0.037715	0.076278	0.49444	0.62107	APO_A1_9
	4:119125413	["A","<DEL>"]	1497	0.022377	0.050146	0.44623	0.65549	APO_A1_9
	4:120027250	["T","<DEL>"]	1497	0.028947	0.040186	0.72033	0.47143	APO_A1_9
	4:120865502	["T","<DEL>"]	1497	0.070795	0.071257	0.99352	0.32062	APO_A1_9
	4:123411428	["T","<DEL>"]	1497	-0.037664	0.064109	-0.58749	0.55696	APO_A1_9
	4:130066198	["C","<DEL>"]	1497	-0.065122	0.039108	-1.6652	0.096088	APO_A1_9
	4:135433007	["A","<DEL>"]	1497	0.055517	0.038953	1.4253	0.15429	APO_A1_9
	4:138091972	["C","<DEL>"]	1497	-0.011103	0.04986	-0.22268	0.82382	APO_A1_9
	4:138966202	["C","<DEL>"]	1497	0.060934	0.038781	1.5712	0.11634	APO_A1_9
	4:142230783	["C","<DEL>"]	1497	-0.036894	0.037038	-0.99609	0.31937	APO_A1_9
	4:146438804	["C","<DEL>"]	1497	0.011825	0.037474	0.31555	0.75239	APO_A1_9
	4:146919575	["C","<DEL>"]	1497	-0.010029	0.037595	-0.26676	0.78969	APO_A1_9
	4:149990561	["C","<DEL>"]	1497	0.099285	0.044801	2.2161	0.026832	APO_A1_9
	4:152252523	["T","<DEL>"]	1497	0.014295	0.052872	0.27036	0.78692	APO_A1_9
	4:152778525	["A","<DEL>"]	1497	0.016222	0.058054	0.27943	0.77995	APO_A1_9
	4:152790159	["A","<DEL>"]	1497	0.0078911	0.073307	0.10764	0.91429	APO_A1_9
	4:159799997	["A","<DEL>"]	1497	-0.060407	0.082867	-0.72896	0.46614	APO_A1_9
	4:162053293	["G","<DEL>"]	1497	0.015735	0.03762	0.41826	0.67582	APO_A1_9
	4:162053324	["G","<DEL>"]	1497	0.0081766	0.038266	0.21368	0.83083	APO_A1_9
	4:166002624	["C","<DEL>"]	1497	0.042916	0.064043	0.67012	0.50289	APO_A1_9
	4:168109157	["C","<DEL>"]	1497	0.15013	0.057049	2.6317	0.0085843	APO_A1_9
	4:170278467	["T","<DEL>"]	1497	0.063627	0.038584	1.649	0.099349	APO_A1_9
	4:172374415	["C","<DEL>"]	1497	-0.069558	0.04258	-1.6336	0.10255	APO_A1_9
	4:172988627	["G","<DEL>"]	1497	0.0073152	0.036773	0.19893	0.84234	APO_A1_9
	4:173425028	["A","<DEL>"]	1497	0.030136	0.043978	0.68525	0.49329	APO_A1_9
	4:174533092	["G","<DEL>"]	1497	-0.052331	0.040444	-1.2939	0.1959	APO_A1_9
	4:175625156	["A","<DEL>"]	1497	-0.046366	0.046195	-1.0037	0.31569	APO_A1_9
	4:182056568	["G","<DEL>"]	1497	-0.03938	0.039127	-1.0065	0.31435	APO_A1_9
	4:182482745	["T","<DEL>"]	1497	0.12414	0.069866	1.7768	0.075807	APO_A1_9
	4:183570269	["T","<DEL>"]	1497	-0.063446	0.068158	-0.93086	0.35208	APO_A1_9
	4:184674263	["T","<DEL>"]	1497	-0.039733	0.043877	-0.90555	0.36532	APO_A1_9
	4:186441632	["T","<DEL>"]	1497	0.039741	0.053985	0.73614	0.46176	APO_A1_9
	4:187093506	["A","<DEL>"]	1497	-0.011135	0.036727	-0.30318	0.76179	APO_A1_9
	4:190058007	["C","<DEL>"]	1497	-0.025031	0.042338	-0.59122	0.55446	APO_A1_9
	5:11836	["C","<DEL>"]	1497	0.04618	0.080814	0.57143	0.56779	APO_A1_9
	5:13968	["T","<DEL>"]	1497	0.073985	0.083089	0.89043	0.37338	APO_A1_9
	5:175821	["A","<DEL>"]	1497	-0.067532	0.036184	-1.8664	0.062186	APO_A1_9
	5:8255837	["T","<DEL>"]	1497	-0.079965	0.075438	-1.06	0.28931	APO_A1_9
	5:10273263	["T","<DEL>"]	1497	-0.072799	0.039139	-1.86	0.063083	APO_A1_9
	5:12811010	["G","<DEL>"]	1497	-0.0071336	0.037228	-0.19162	0.84807	APO_A1_9
	5:15719455	["T","<DEL>"]	1497	-0.0159	0.05275	-0.30142	0.76314	APO_A1_9
	5:16124768	["T","<DEL>"]	1497	-0.042457	0.085882	-0.49437	0.62112	APO_A1_9
	5:17619241	["C","<DEL>"]	1497	-0.011601	0.075346	-0.15398	0.87765	APO_A1_9
	5:19375271	["G","<DEL>"]	1497	-0.059077	0.03904	-1.5132	0.13044	APO_A1_9
	5:21611833	["G","<DEL>"]	1497	0.067973	0.067236	1.011	0.3122	APO_A1_9
	5:23903008	["T","<DEL>"]	1497	-0.057696	0.03726	-1.5485	0.12172	APO_A1_9
	5:26796698	["A","<DEL>"]	1497	-0.042761	0.038298	-1.1165	0.26437	APO_A1_9
	5:27524842	["T","<DEL>"]	1497	0.082153	0.054387	1.5105	0.13112	APO_A1_9
	5:28813578	["T","<DEL>"]	1497	0.0033215	0.03761	0.088313	0.92964	APO_A1_9
	5:37254628	["G","<DEL>"]	1497	-0.14455	0.077639	-1.8618	0.062829	APO_A1_9
	5:42628380	["C","<DEL>"]	1497	-0.054481	0.041917	-1.2997	0.19389	APO_A1_9
	5:44795000	["A","<DEL>"]	1497	0.030729	0.038652	0.79502	0.42673	APO_A1_9
	5:45004808	["T","<DEL>"]	1497	0.03551	0.045147	0.78654	0.43167	APO_A1_9
	5:46144218	["T","<DEL>"]	1497	0.038551	0.03966	0.97204	0.33119	APO_A1_9
	5:46270616	["A","<DEL>"]	1497	-0.02089	0.037281	-0.56035	0.57533	APO_A1_9
	5:49480839	["G","<DEL>"]	1497	0.056403	0.074567	0.7564	0.44953	APO_A1_9
	5:50234366	["T","<DEL>"]	1497	0.02863	0.044278	0.64659	0.51799	APO_A1_9
	5:55429201	["G","<DEL>"]	1497	-0.049283	0.038061	-1.2948	0.19558	APO_A1_9
	5:57323479	["T","<DEL>"]	1497	-0.12075	0.043774	-2.7585	0.0058767	APO_A1_9
	5:60001705	["A","<DEL>"]	1497	-0.042651	0.036607	-1.1651	0.24416	APO_A1_9
	5:61574748	["A","<DEL>"]	1497	0.0619	0.070211	0.88163	0.37812	APO_A1_9
	5:62687443	["C","<DEL>"]	1497	0.011325	0.03752	0.30183	0.76282	APO_A1_9
	5:63698322	["G","<DEL>"]	1497	0.0074858	0.056891	0.13158	0.89533	APO_A1_9
	5:65028086	["A","<DEL>"]	1497	-0.028925	0.041971	-0.68917	0.49082	APO_A1_9
	5:68724039	["A","<DEL>"]	1497	-0.071043	0.03709	-1.9154	0.055628	APO_A1_9
	5:82063440	["T","<DEL>"]	1497	-0.017435	0.049336	-0.35339	0.72385	APO_A1_9
	5:85559872	["T","<DEL>"]	1497	-0.01213	0.080631	-0.15044	0.88044	APO_A1_9
	5:86115320	["A","<DEL>"]	1497	0.058206	0.044623	1.3044	0.1923	APO_A1_9
	5:86245995	["C","<DEL>"]	1497	-0.041575	0.067638	-0.61467	0.53887	APO_A1_9
	5:87378889	["T","<DEL>"]	1497	0.06008	0.047151	1.2742	0.20278	APO_A1_9
	5:90499772	["T","<DEL>"]	1497	0.050658	0.055894	0.90633	0.36491	APO_A1_9
	5:95966543	["A","<DEL>"]	1497	0.10722	0.04083	2.626	0.0087267	APO_A1_9
	5:97401560	["T","<DEL>"]	1497	-0.013964	0.038424	-0.36342	0.71634	APO_A1_9
	5:98345110	["G","<DEL>"]	1497	-0.081846	0.039169	-2.0896	0.036825	APO_A1_9
	5:98839889	["C","<DEL>"]	1497	-0.006345	0.038066	-0.16668	0.86764	APO_A1_9
	5:106236817	["T","<DEL>"]	1497	-0.038964	0.037486	-1.0395	0.29876	APO_A1_9
	5:106324755	["C","<DEL>"]	1497	-0.050043	0.037618	-1.3303	0.18363	APO_A1_9
	5:106970161	["T","<DEL>"]	1497	-0.10425	0.045452	-2.2936	0.02195	APO_A1_9
	5:107198455	["G","<DEL>"]	1497	0.04724	0.084536	0.55881	0.57637	APO_A1_9
	5:114325323	["C","<DEL>"]	1497	0.0086999	0.04694	0.18534	0.85299	APO_A1_9
	5:117387104	["A","<DEL>"]	1497	0.078551	0.069243	1.1344	0.25679	APO_A1_9
	5:117868223	["G","<DEL>"]	1497	-0.018566	0.045146	-0.41125	0.68095	APO_A1_9
	5:119380135	["A","<DEL>"]	1497	-0.0020223	0.037818	-0.053474	0.95736	APO_A1_9
	5:120595567	["G","<DEL>"]	1497	-0.0099135	0.078526	-0.12624	0.89956	APO_A1_9
	5:127172332	["A","<DEL>"]	1497	0.023317	0.039508	0.59018	0.55516	APO_A1_9
	5:127407420	["G","<DEL>"]	1497	0.073874	0.043193	1.7103	0.087415	APO_A1_9
	5:133134654	["A","<DEL>"]	1497	-0.024046	0.040937	-0.58738	0.55704	APO_A1_9
	5:135115152	["T","<DEL>"]	1497	0.035472	0.036032	0.98448	0.32504	APO_A1_9
	5:140222140	["G","<DEL>"]	1497	-0.033315	0.057696	-0.57742	0.56374	APO_A1_9
	5:141459201	["T","<DEL>"]	1497	0.022091	0.037567	0.58806	0.55658	APO_A1_9
	5:144871796	["G","<DEL>"]	1497	0.051437	0.040694	1.264	0.20644	APO_A1_9
	5:144871907	["C","<DEL>"]	1497	0.056346	0.040466	1.3924	0.164	APO_A1_9
	5:149441740	["T","<DEL>"]	1497	0.077767	0.058267	1.3347	0.18219	APO_A1_9
	5:150177647	["T","<DEL>"]	1497	-0.036622	0.070699	-0.518	0.60454	APO_A1_9
	5:150203186	["A","<DEL>"]	1497	-0.053123	0.069372	-0.76577	0.44394	APO_A1_9
	5:151514828	["G","<DEL>"]	1497	-0.016104	0.048313	-0.33333	0.73893	APO_A1_9
	5:153805423	["G","<DEL>"]	1497	-0.0099574	0.047403	-0.21006	0.83365	APO_A1_9
	5:158895378	["T","<DEL>"]	1497	-0.016965	0.076502	-0.22176	0.82453	APO_A1_9
	5:159022246	["C","<DEL>"]	1497	-0.087838	0.077278	-1.1366	0.25587	APO_A1_9
	5:160588813	["C","<DEL>"]	1497	-0.036261	0.042227	-0.85873	0.39063	APO_A1_9
	5:163665005	["G","<DEL>"]	1497	0.0061125	0.04873	0.12544	0.9002	APO_A1_9
	5:164141578	["T","<DEL>"]	1497	-0.069837	0.084592	-0.82558	0.40918	APO_A1_9
	5:166402754	["C","<DEL>"]	1497	0.0082261	0.041923	0.19622	0.84447	APO_A1_9
	5:170129804	["C","<DEL>"]	1497	-0.017119	0.05093	-0.33613	0.73682	APO_A1_9
	5:172973001	["G","<DEL>"]	1497	-0.0047186	0.042973	-0.1098	0.91258	APO_A1_9
	5:178109048	["T","<DEL>"]	1497	-0.0057376	0.044174	-0.12989	0.89667	APO_A1_9
	5:178118294	["G","<DEL>"]	1497	-0.0091089	0.038922	-0.23403	0.81499	APO_A1_9
	5:178348345	["G","<DEL>"]	1497	-0.026667	0.056812	-0.4694	0.63886	APO_A1_9
	5:179847330	["G","<DEL>"]	1497	0.058485	0.069201	0.84515	0.39816	APO_A1_9
	5:180569214	["G","<DEL>"]	1497	-0.045756	0.047397	-0.96537	0.33451	APO_A1_9
	6:666378	["A","<DEL>"]	1497	-0.024589	0.037806	-0.65038	0.51554	APO_A1_9
	6:773632	["G","<DEL>"]	1497	-0.088654	0.061441	-1.4429	0.14926	APO_A1_9
	6:2568159	["T","<DEL>"]	1497	-0.008127	0.080865	-0.1005	0.91996	APO_A1_9
	6:3145368	["G","<DEL>"]	1497	-0.012857	0.040651	-0.31627	0.75184	APO_A1_9
	6:5898447	["G","<DEL>"]	1497	-0.02306	0.042932	-0.53713	0.59126	APO_A1_9
	6:8337672	["T","<DEL>"]	1497	-0.020365	0.039724	-0.51267	0.60826	APO_A1_9
	6:8368418	["G","<DEL>"]	1497	0.073448	0.078882	0.9311	0.35195	APO_A1_9
	6:9273802	["A","<DEL>"]	1497	0.007268	0.060461	0.12021	0.90433	APO_A1_9
	6:13882549	["A","<DEL>"]	1497	-0.038307	0.037072	-1.0333	0.30162	APO_A1_9
	6:15666718	["G","<DEL>"]	1497	-0.0090833	0.067274	-0.13502	0.89261	APO_A1_9
	6:16884948	["T","<DEL>"]	1497	-0.018128	0.050556	-0.35858	0.71996	APO_A1_9
	6:17376767	["A","<DEL>"]	1497	0.1266	0.056961	2.2226	0.026391	APO_A1_9
	6:18402088	["C","<DEL>"]	1497	0.051049	0.039887	1.2798	0.2008	APO_A1_9
	6:19041188	["G","<DEL>"]	1497	0.036137	0.046308	0.78037	0.4353	APO_A1_9
	6:19676402	["G","<DEL>"]	1497	-0.050943	0.061039	-0.83459	0.40408	APO_A1_9
	6:19685575	["T","<DEL>"]	1497	0.046368	0.050258	0.9226	0.35636	APO_A1_9
	6:22052754	["G","<DEL>"]	1497	-0.0099302	0.0445	-0.22315	0.82345	APO_A1_9
	6:23743262	["C","<DEL>"]	1497	0.079844	0.044519	1.7935	0.073095	APO_A1_9
	6:24325343	["G","<DEL>"]	1497	-0.03647	0.068776	-0.53027	0.596	APO_A1_9
	6:30993987	["C","<DEL>"]	1497	0.018599	0.065582	0.28359	0.77676	APO_A1_9
	6:30994526	["T","<DEL>"]	1497	0.044406	0.065583	0.6771	0.49845	APO_A1_9
	6:31193333	["C","<DEL>"]	1497	0.092781	0.047687	1.9457	0.051884	APO_A1_9
	6:31278979	["G","<DEL>"]	1497	0.01864	0.056191	0.33173	0.74014	APO_A1_9
	6:31292055	["T","<DEL>"]	1497	-0.044095	0.03779	-1.1668	0.24346	APO_A1_9
	6:32454947	["A","<DEL>"]	1497	0.012605	0.051381	0.24532	0.80624	APO_A1_9
	6:32460883	["T","<DEL>"]	1497	0.019566	0.051213	0.38204	0.70248	APO_A1_9
	6:32623364	["A","<DEL>"]	1497	0.02876	0.035773	0.80395	0.42155	APO_A1_9
	6:32624900	["A","<DEL>"]	1497	0.021261	0.037042	0.57396	0.56608	APO_A1_9
	6:32643089	["C","<DEL>"]	1497	0.039376	0.041227	0.95511	0.33967	APO_A1_9
	6:32778703	["A","<DEL>"]	1497	0.021653	0.0371	0.58365	0.55955	APO_A1_9
	6:33125908	["A","<DEL>"]	1497	-0.020711	0.047445	-0.43653	0.66252	APO_A1_9
	6:33583199	["T","<DEL>"]	1497	0.0090212	0.041685	0.21641	0.8287	APO_A1_9
	6:33937825	["T","<DEL>"]	1497	0.0088956	0.063774	0.13949	0.88908	APO_A1_9
	6:34699948	["A","<DEL>"]	1497	-0.026301	0.039086	-0.6729	0.50111	APO_A1_9
	6:35626421	["T","<DEL>"]	1497	-0.0019124	0.038222	-0.050034	0.9601	APO_A1_9
	6:37851204	["T","<DEL>"]	1497	0.11225	0.076108	1.4749	0.14046	APO_A1_9
	6:41864801	["G","<DEL>"]	1497	0.032081	0.040876	0.78484	0.43267	APO_A1_9
	6:47564713	["C","<DEL>"]	1497	0.097469	0.067513	1.4437	0.14903	APO_A1_9
	6:48930931	["C","<DEL>"]	1497	0.00456	0.052581	0.086722	0.9309	APO_A1_9
	6:51199452	["A","<DEL>"]	1497	-0.011427	0.04548	-0.25126	0.80165	APO_A1_9
	6:51736110	["T","<DEL>"]	1497	-0.0058917	0.038384	-0.15349	0.87803	APO_A1_9
	6:53928734	["A","<DEL>"]	1497	-0.0014916	0.04008	-0.037217	0.97032	APO_A1_9
	6:54846366	["A","<DEL>"]	1497	-0.012899	0.068675	-0.18783	0.85103	APO_A1_9
	6:58423825	["T","<DEL>"]	1497	-0.11269	0.076106	-1.4806	0.13891	APO_A1_9
	6:62200406	["A","<DEL>"]	1497	-0.014915	0.045139	-0.33042	0.74113	APO_A1_9
	6:63597611	["G","<DEL>"]	1497	-0.038652	0.044458	-0.8694	0.38477	APO_A1_9
	6:64666998	["C","<DEL>"]	1497	0.051957	0.040986	1.2677	0.20511	APO_A1_9
	6:65710989	["C","<DEL>"]	1497	0.035891	0.051669	0.69463	0.4874	APO_A1_9
	6:67008770	["C","<DEL>"]	1497	-0.013619	0.0662	-0.20572	0.83703	APO_A1_9
	6:67014165	["G","<DEL>"]	1497	-0.010881	0.067207	-0.16191	0.8714	APO_A1_9
	6:70357008	["C","<DEL>"]	1497	0.077648	0.074233	1.046	0.29573	APO_A1_9
	6:72863835	["G","<DEL>"]	1497	-0.0027595	0.04061	-0.067952	0.94583	APO_A1_9
	6:73221956	["C","<DEL>"]	1497	-0.033484	0.045755	-0.7318	0.4644	APO_A1_9
	6:74592044	["T","<DEL>"]	1497	-0.052364	0.038795	-1.3498	0.17729	APO_A1_9
	6:74613577	["A","<DEL>"]	1497	0.088066	0.038289	2.3	0.021585	APO_A1_9
	6:74832487	["T","<DEL>"]	1497	-0.058946	0.067326	-0.87552	0.38143	APO_A1_9
	6:74932724	["C","<DEL>"]	1497	-0.044563	0.037923	-1.1751	0.24014	APO_A1_9
	6:77097484	["C","<DEL>"]	1497	0.023421	0.038408	0.60979	0.54209	APO_A1_9
	6:78967168	["T","<DEL>"]	1497	-0.0038372	0.042325	-0.090661	0.92777	APO_A1_9
	6:79521087	["A","<DEL>"]	1497	0.081006	0.050928	1.5906	0.11191	APO_A1_9
	6:81283703	["A","<DEL>"]	1497	-0.079777	0.081722	-0.9762	0.32912	APO_A1_9
	6:86623825	["G","<DEL>"]	1497	-0.023924	0.038174	-0.62669	0.53096	APO_A1_9
	6:89921745	["T","<DEL>"]	1497	0.04112	0.038015	1.0817	0.27957	APO_A1_9
	6:95193323	["T","<DEL>"]	1497	0.064431	0.040138	1.6052	0.10865	APO_A1_9
	6:95289233	["C","<DEL>"]	1497	0.011487	0.079713	0.14411	0.88543	APO_A1_9
	6:100034504	["T","<DEL>"]	1497	0.034443	0.043691	0.78834	0.43062	APO_A1_9
	6:100537883	["G","<DEL>"]	1497	0.18384	0.072212	2.5458	0.011001	APO_A1_9
	6:101934545	["T","<DEL>"]	1497	0.088772	0.055223	1.6075	0.10815	APO_A1_9
	6:103737449	["G","<DEL>"]	1497	0.018177	0.037335	0.48687	0.62642	APO_A1_9
	6:105260815	["A","<DEL>"]	1497	-0.015195	0.04342	-0.34995	0.72642	APO_A1_9
	6:108031336	["T","<DEL>"]	1497	-0.037152	0.041794	-0.88894	0.37418	APO_A1_9
	6:111071016	["C","<DEL>"]	1497	0.090497	0.050392	1.7959	0.072718	APO_A1_9
	6:114223934	["T","<DEL>"]	1497	-0.043835	0.039535	-1.1088	0.26771	APO_A1_9
	6:122316848	["A","<DEL>"]	1497	0.013563	0.057887	0.2343	0.81478	APO_A1_9
	6:126182994	["C","<DEL>"]	1497	0.053245	0.04667	1.1409	0.25411	APO_A1_9
	6:126468010	["C","<DEL>"]	1497	0.045407	0.038513	1.179	0.23859	APO_A1_9
	6:131417995	["A","<DEL>"]	1497	-0.013624	0.040376	-0.33744	0.73583	APO_A1_9
	6:133949650	["C","<DEL>"]	1497	-0.041655	0.080583	-0.51692	0.60529	APO_A1_9
	6:134268977	["A","<DEL>"]	1497	-0.056952	0.03699	-1.5397	0.12385	APO_A1_9
	6:134589733	["T","<DEL>"]	1497	-0.026324	0.056638	-0.46478	0.64216	APO_A1_9
	6:139602590	["T","<DEL>"]	1497	0.07291	0.050563	1.442	0.14953	APO_A1_9
	6:144196436	["C","<DEL>"]	1497	0.017341	0.080785	0.21466	0.83006	APO_A1_9
	6:145705450	["T","<DEL>"]	1497	0.014307	0.056319	0.25403	0.79951	APO_A1_9
	6:151485909	["G","<DEL>"]	1497	-0.011062	0.037838	-0.29235	0.77006	APO_A1_9
	6:151506644	["A","<DEL>"]	1497	-0.046492	0.079954	-0.58149	0.561	APO_A1_9
	6:152389971	["G","<DEL>"]	1497	-0.026083	0.05716	-0.4563	0.64824	APO_A1_9
	6:153958368	["A","<DEL>"]	1497	0.057995	0.04815	1.2045	0.2286	APO_A1_9
	6:154619999	["G","<DEL>"]	1497	0.0040025	0.042392	0.094415	0.92479	APO_A1_9
	6:154962593	["A","<DEL>"]	1497	0.011386	0.081894	0.13903	0.88945	APO_A1_9
	6:157699907	["C","<DEL>"]	1497	-0.060678	0.04308	-1.4085	0.15919	APO_A1_9
	6:160086306	["G","<DEL>"]	1497	0.021284	0.042848	0.49673	0.61945	APO_A1_9
	6:161726332	["G","<DEL>"]	1497	-0.011468	0.05824	-0.19691	0.84392	APO_A1_9
	6:162583840	["G","<DEL>"]	1497	-0.046876	0.071694	-0.65384	0.51332	APO_A1_9
	6:162725068	["A","<DEL>"]	1497	0.05988	0.083252	0.71926	0.47209	APO_A1_9
	6:164543448	["C","<DEL>"]	1497	0.15549	0.051639	3.0111	0.0026468	APO_A1_9
	6:165724667	["G","<DEL>"]	1497	0.024324	0.037213	0.65364	0.51344	APO_A1_9
	6:167488059	["T","<DEL>"]	1497	-0.045883	0.036579	-1.2544	0.20991	APO_A1_9
	6:170767459	["A","<DEL>"]	1497	0.066347	0.051868	1.2792	0.20104	APO_A1_9
	6:170767986	["A","<DEL>"]	1497	0.033495	0.052343	0.63991	0.52233	APO_A1_9
	6:170768121	["T","<DEL>"]	1497	0.07928	0.054014	1.4678	0.14238	APO_A1_9
	7:4081246	["T","<DEL>"]	1497	0.0003024	0.051782	0.0058399	0.99534	APO_A1_9
	7:4158216	["C","<DEL>"]	1497	0.013941	0.055332	0.25195	0.80112	APO_A1_9
	7:8463539	["T","<DEL>"]	1497	-0.02658	0.076228	-0.34869	0.72737	APO_A1_9
	7:16171770	["A","<DEL>"]	1497	-0.0074533	0.03823	-0.19496	0.84545	APO_A1_9
	7:20748769	["G","<DEL>"]	1497	0.047065	0.074073	0.63538	0.52528	APO_A1_9
	7:22434797	["C","<DEL>"]	1497	-0.02915	0.036542	-0.7977	0.42517	APO_A1_9
	7:24038156	["G","<DEL>"]	1497	-0.0056101	0.039105	-0.14346	0.88594	APO_A1_9
	7:26137003	["T","<DEL>"]	1497	-0.034586	0.044974	-0.76903	0.442	APO_A1_9
	7:28214298	["T","<DEL>"]	1497	0.016151	0.036769	0.43927	0.66053	APO_A1_9
	7:28574280	["C","<DEL>"]	1497	0.070816	0.041708	1.6979	0.089735	APO_A1_9
	7:29688430	["G","<DEL>"]	1497	-0.03632	0.068894	-0.52719	0.59814	APO_A1_9
	7:31315558	["G","<DEL>"]	1497	0.014644	0.036443	0.40183	0.68787	APO_A1_9
	7:31590286	["C","<DEL>"]	1497	0.037632	0.042162	0.89257	0.37223	APO_A1_9
	7:32774957	["T","<DEL>"]	1497	-0.018238	0.044183	-0.41278	0.67983	APO_A1_9
	7:36441174	["C","<DEL>"]	1497	-0.019006	0.037368	-0.50861	0.6111	APO_A1_9
	7:39546361	["C","<DEL>"]	1497	0.012492	0.059479	0.21003	0.83367	APO_A1_9
	7:43624879	["A","<DEL>"]	1497	-0.027584	0.074245	-0.37153	0.71029	APO_A1_9
	7:51594303	["G","<DEL>"]	1497	-0.056399	0.036123	-1.5613	0.11866	APO_A1_9
	7:52520172	["A","<DEL>"]	1497	0.028556	0.038316	0.74527	0.45622	APO_A1_9
	7:55676853	["A","<DEL>"]	1497	-0.040414	0.064741	-0.62424	0.53256	APO_A1_9
	7:55971772	["A","<DEL>"]	1497	0.05066	0.03842	1.3186	0.18751	APO_A1_9
	7:56761966	["A","<DEL>"]	1497	0.0046998	0.047926	0.098064	0.92189	APO_A1_9
	7:62146485	["G","<DEL>"]	1497	0.06166	0.066073	0.93321	0.35086	APO_A1_9
	7:62366045	["T","<DEL>"]	1497	-0.012249	0.037675	-0.32512	0.74514	APO_A1_9
	7:64413366	["C","<DEL>"]	1497	0.05217	0.038843	1.3431	0.17945	APO_A1_9
	7:65589707	["A","<DEL>"]	1497	-0.066954	0.058597	-1.1426	0.25338	APO_A1_9
	7:66697490	["T","<DEL>"]	1497	0.02472	0.042007	0.58847	0.55631	APO_A1_9
	7:72270245	["C","<DEL>"]	1497	-0.016458	0.044048	-0.37363	0.70873	APO_A1_9
	7:73549803	["G","<DEL>"]	1497	-0.086537	0.037014	-2.3379	0.019521	APO_A1_9
	7:73828460	["C","<DEL>"]	1497	0.0035237	0.036766	0.095842	0.92366	APO_A1_9
	7:75664310	["T","<DEL>"]	1497	-0.082804	0.059835	-1.3839	0.1666	APO_A1_9
	7:76702247	["G","<DEL>"]	1497	0.024391	0.052317	0.46621	0.64113	APO_A1_9
	7:81358340	["A","<DEL>"]	1497	0.012037	0.040895	0.29434	0.76854	APO_A1_9
	7:81441521	["A","<DEL>"]	1497	0.042878	0.038292	1.1198	0.26299	APO_A1_9
	7:89519913	["A","<DEL>"]	1497	0.057896	0.064649	0.89555	0.37063	APO_A1_9
	7:89810393	["T","<DEL>"]	1497	0.021245	0.037295	0.56963	0.56901	APO_A1_9
	7:93096077	["T","<DEL>"]	1497	-0.0076402	0.075807	-0.10078	0.91973	APO_A1_9
	7:93327140	["C","<DEL>"]	1497	0.025424	0.04311	0.58974	0.55545	APO_A1_9
	7:93541823	["A","<DEL>"]	1497	-0.095293	0.039177	-2.4324	0.015118	APO_A1_9
	7:96543291	["C","<DEL>"]	1497	-0.052298	0.039136	-1.3363	0.18165	APO_A1_9
	7:97395021	["C","<DEL>"]	1497	-0.027729	0.051699	-0.53636	0.59179	APO_A1_9
	7:97655780	["C","<DEL>"]	1497	0.0055811	0.051397	0.10859	0.91354	APO_A1_9
	7:100327593	["C","<DEL>"]	1497	-0.0075446	0.041496	-0.18182	0.85575	APO_A1_9
	7:101001239	["A","<DEL>"]	1497	-0.027731	0.077789	-0.35649	0.72153	APO_A1_9
	7:101059172	["C","<DEL>"]	1497	0.018974	0.043698	0.4342	0.6642	APO_A1_9
	7:101724526	["A","<DEL>"]	1497	0.038594	0.046607	0.82808	0.40775	APO_A1_9
	7:102875353	["A","<DEL>"]	1497	0.17151	0.079068	2.1691	0.030231	APO_A1_9
	7:107464052	["T","<DEL>"]	1497	-0.036017	0.043286	-0.83207	0.4055	APO_A1_9
	7:109436695	["A","<DEL>"]	1497	-0.032941	0.037943	-0.86817	0.38544	APO_A1_9
	7:110181969	["T","<DEL>"]	1497	-0.048362	0.039441	-1.2262	0.22032	APO_A1_9
	7:115931615	["G","<DEL>"]	1497	-0.086086	0.060632	-1.4198	0.15587	APO_A1_9
	7:118831239	["A","<DEL>"]	1497	0.062863	0.038788	1.6207	0.1053	APO_A1_9
	7:126045886	["A","<DEL>"]	1497	0.022498	0.036772	0.61183	0.54075	APO_A1_9
	7:127214964	["C","<DEL>"]	1497	0.046328	0.039556	1.1712	0.24171	APO_A1_9
	7:133784991	["T","<DEL>"]	1497	-0.024285	0.038195	-0.63583	0.52499	APO_A1_9
	7:137995495	["G","<DEL>"]	1497	-0.013486	0.045545	-0.2961	0.76719	APO_A1_9
	7:141765455	["G","<DEL>"]	1497	-0.054824	0.046397	-1.1816	0.23754	APO_A1_9
	7:142360542	["T","<DEL>"]	1497	0.012166	0.038269	0.3179	0.7506	APO_A1_9
	7:144770376	["A","<DEL>"]	1497	0.15568	0.054054	2.8801	0.0040327	APO_A1_9
	7:144783473	["G","<DEL>"]	1497	0.079453	0.078542	1.0116	0.31189	APO_A1_9
	7:144916880	["T","<DEL>"]	1497	-0.018627	0.051776	-0.35975	0.71908	APO_A1_9
	7:147011477	["T","<DEL>"]	1497	-0.11833	0.082375	-1.4365	0.15107	APO_A1_9
	7:148072860	["G","<DEL>"]	1497	0.0037272	0.045644	0.081657	0.93493	APO_A1_9
	7:151230178	["A","<DEL>"]	1497	0.06652	0.071786	0.92664	0.35426	APO_A1_9
	7:154391922	["C","<DEL>"]	1497	0.023049	0.03548	0.64965	0.51602	APO_A1_9
	7:156387117	["T","<DEL>"]	1497	0.016984	0.060033	0.28292	0.77728	APO_A1_9
	7:156634514	["T","<DEL>"]	1497	0.27348	0.086186	3.1731	0.0015387	APO_A1_9
	7:158046588	["C","<DEL>"]	1497	0.11096	0.042799	2.5926	0.0096175	APO_A1_9
	7:158500634	["G","<DEL>"]	1497	0.097302	0.060069	1.6198	0.10548	APO_A1_9
	8:594371	["T","<DEL>"]	1497	-0.0033694	0.046562	-0.072364	0.94232	APO_A1_9
	8:2122084	["G","<DEL>"]	1497	-0.022933	0.036687	-0.62508	0.53201	APO_A1_9
	8:3785907	["G","<DEL>"]	1497	-0.035754	0.080367	-0.44489	0.65646	APO_A1_9
	8:4122886	["T","<DEL>"]	1497	-0.05135	0.039729	-1.2925	0.19638	APO_A1_9
	8:5595499	["G","<DEL>"]	1497	-0.014077	0.074693	-0.18846	0.85054	APO_A1_9
	8:6991648	["A","<DEL>"]	1497	-0.063338	0.045373	-1.3959	0.16294	APO_A1_9
	8:8386002	["G","<DEL>"]	1497	0.098086	0.040857	2.4007	0.016485	APO_A1_9
	8:9497790	["G","<DEL>"]	1497	0.054169	0.056504	0.95868	0.33788	APO_A1_9
	8:11245496	["C","<DEL>"]	1497	0.072042	0.037792	1.9063	0.056806	APO_A1_9
	8:16201292	["C","<DEL>"]	1497	-0.002409	0.080917	-0.029771	0.97625	APO_A1_9
	8:16262030	["G","<DEL>"]	1497	-0.04438	0.084974	-0.52227	0.60156	APO_A1_9
	8:18475691	["A","<DEL>"]	1497	-0.062226	0.079763	-0.78014	0.43543	APO_A1_9
	8:24972434	["C","<DEL>"]	1497	-0.12732	0.038481	-3.3086	0.00095986	APO_A1_9
	8:25066682	["T","<DEL>"]	1497	-0.030582	0.047425	-0.64486	0.51912	APO_A1_9
	8:29837541	["G","<DEL>"]	1497	-0.07295	0.048988	-1.4891	0.13666	APO_A1_9
	8:30603913	["A","<DEL>"]	1497	0.00052754	0.047293	0.011155	0.9911	APO_A1_9
	8:33158769	["T","<DEL>"]	1497	0.052287	0.072613	0.72007	0.47159	APO_A1_9
	8:39232077	["A","<DEL>"]	1497	-0.021059	0.036462	-0.57757	0.56364	APO_A1_9
	8:40182859	["G","<DEL>"]	1497	0.20912	0.081981	2.5509	0.010845	APO_A1_9
	8:40469694	["G","<DEL>"]	1497	-0.044441	0.040185	-1.1059	0.26894	APO_A1_9
	8:40774606	["G","<DEL>"]	1497	-0.020388	0.036259	-0.5623	0.574	APO_A1_9
	8:42190393	["G","<DEL>"]	1497	-0.072902	0.056195	-1.2973	0.19472	APO_A1_9
	8:46991585	["T","<DEL>"]	1497	-0.018648	0.039757	-0.46906	0.6391	APO_A1_9
	8:47405831	["A","<DEL>"]	1497	-0.014395	0.040318	-0.35704	0.72111	APO_A1_9
	8:49093340	["T","<DEL>"]	1497	0.072712	0.071408	1.0182	0.30872	APO_A1_9
	8:51031069	["A","<DEL>"]	1497	-0.025433	0.043058	-0.59066	0.55484	APO_A1_9
	8:52023765	["A","<DEL>"]	1497	-0.0081173	0.039257	-0.20677	0.83621	APO_A1_9
	8:53700966	["G","<DEL>"]	1497	-0.028984	0.04376	-0.66234	0.50786	APO_A1_9
	8:54122532	["T","<DEL>"]	1497	-0.025924	0.081148	-0.31947	0.74942	APO_A1_9
	8:65225559	["A","<DEL>"]	1497	0.10927	0.085846	1.2728	0.20328	APO_A1_9
	8:72214749	["C","<DEL>"]	1497	-0.0056997	0.042461	-0.13423	0.89324	APO_A1_9
	8:75362887	["T","<DEL>"]	1497	-0.0028888	0.03865	-0.074744	0.94043	APO_A1_9
	8:82045003	["G","<DEL>"]	1497	-0.032661	0.040449	-0.80747	0.41952	APO_A1_9
	8:87188253	["C","<DEL>"]	1497	0.018479	0.048252	0.38296	0.70181	APO_A1_9
	8:94072322	["C","<DEL>"]	1497	0.062236	0.05657	1.1002	0.27144	APO_A1_9
	8:96875204	["T","<DEL>"]	1497	0.06696	0.063328	1.0574	0.29052	APO_A1_9
	8:97520435	["A","<DEL>"]	1497	0.028751	0.041326	0.69571	0.48672	APO_A1_9
	8:97520700	["G","<DEL>"]	1497	0.043203	0.041016	1.0533	0.29237	APO_A1_9
	8:103994757	["A","<DEL>"]	1497	-0.043314	0.059862	-0.72357	0.46944	APO_A1_9
	8:108504796	["C","<DEL>"]	1497	-0.025635	0.070821	-0.36196	0.71743	APO_A1_9
	8:112294054	["G","<DEL>"]	1497	0.006695	0.040551	0.1651	0.86889	APO_A1_9
	8:114056476	["T","<DEL>"]	1497	0.032301	0.052831	0.61141	0.54102	APO_A1_9
	8:115079317	["T","<DEL>"]	1497	0.043792	0.047869	0.91484	0.36042	APO_A1_9
	8:115633980	["A","<DEL>"]	1497	-0.056284	0.05794	-0.97142	0.3315	APO_A1_9
	8:118873755	["A","<DEL>"]	1497	-0.045198	0.047561	-0.95031	0.34211	APO_A1_9
	8:120154523	["A","<DEL>"]	1497	-0.037333	0.053693	-0.69531	0.48697	APO_A1_9
	8:127192197	["T","<DEL>"]	1497	-0.048705	0.04038	-1.2062	0.22795	APO_A1_9
	8:131850751	["A","<DEL>"]	1497	-0.058577	0.041313	-1.4179	0.15644	APO_A1_9
	8:137160194	["G","<DEL>"]	1497	-0.005884	0.037708	-0.15604	0.87602	APO_A1_9
	8:138742970	["A","<DEL>"]	1497	0.038972	0.0526	0.74092	0.45886	APO_A1_9
	8:143494768	["C","<DEL>"]	1497	0.0049467	0.047968	0.10313	0.91788	APO_A1_9
	8:144700475	["A","<DEL>"]	1497	0.068615	0.046499	1.4756	0.14026	APO_A1_9
	8:146057008	["A","<DEL>"]	1497	-0.051121	0.037152	-1.376	0.16903	APO_A1_9
	9:4376418	["T","<DEL>"]	1497	-0.028287	0.039353	-0.7188	0.47238	APO_A1_9
	9:5641603	["T","<DEL>"]	1497	0.056298	0.070423	0.79943	0.42417	APO_A1_9
	9:6700471	["A","<DEL>"]	1497	0.029789	0.053511	0.5567	0.57782	APO_A1_9
	9:6729116	["A","<DEL>"]	1497	-0.041593	0.047679	-0.87234	0.38316	APO_A1_9
	9:11553140	["T","<DEL>"]	1497	0.053494	0.081317	0.65785	0.51074	APO_A1_9
	9:13571301	["G","<DEL>"]	1497	0.32479	0.084226	3.8562	0.00012005	APO_A1_9
	9:15815292	["G","<DEL>"]	1497	-0.018066	0.038412	-0.47032	0.6382	APO_A1_9
	9:19671748	["G","<DEL>"]	1497	-0.045933	0.08015	-0.57308	0.56667	APO_A1_9
	9:22496447	["G","<DEL>"]	1497	0.0041921	0.037031	0.11321	0.90988	APO_A1_9
	9:23362788	["A","<DEL>"]	1497	0.031517	0.036544	0.86245	0.38858	APO_A1_9
	9:24502042	["C","<DEL>"]	1497	0.037327	0.073792	0.50584	0.61304	APO_A1_9
	9:28846201	["T","<DEL>"]	1497	0.048028	0.06796	0.70671	0.47985	APO_A1_9
	9:31291357	["T","<DEL>"]	1497	0.034162	0.038596	0.88514	0.37623	APO_A1_9
	9:33213063	["C","<DEL>"]	1497	0.012069	0.036198	0.33342	0.73886	APO_A1_9
	9:35980781	["C","<DEL>"]	1497	0.018349	0.048583	0.37769	0.70572	APO_A1_9
	9:36362873	["T","<DEL>"]	1497	-0.039794	0.038969	-1.0212	0.30734	APO_A1_9
	9:36474204	["G","<DEL>"]	1497	0.12761	0.071465	1.7857	0.074358	APO_A1_9
	9:71738120	["G","<DEL>"]	1497	0.02837	0.039886	0.71127	0.47703	APO_A1_9
	9:71804518	["G","<DEL>"]	1497	-0.049143	0.038449	-1.2781	0.2014	APO_A1_9
	9:71895401	["T","<DEL>"]	1497	-0.0016637	0.04255	-0.039101	0.96882	APO_A1_9
	9:72761679	["T","<DEL>"]	1497	-0.0028541	0.070793	-0.040316	0.96785	APO_A1_9
	9:78004277	["T","<DEL>"]	1497	-0.022327	0.060514	-0.36896	0.71221	APO_A1_9
	9:79555755	["T","<DEL>"]	1497	0.0047024	0.047201	0.099624	0.92066	APO_A1_9
	9:83967922	["T","<DEL>"]	1497	0.024717	0.037227	0.66394	0.50683	APO_A1_9
	9:89154570	["T","<DEL>"]	1497	0.047508	0.041935	1.1329	0.25743	APO_A1_9
	9:91408456	["G","<DEL>"]	1497	-0.057966	0.081031	-0.71536	0.4745	APO_A1_9
	9:92176016	["G","<DEL>"]	1497	0.072622	0.078525	0.92482	0.35521	APO_A1_9
	9:96470341	["G","<DEL>"]	1497	0.038203	0.041794	0.91408	0.36082	APO_A1_9
	9:96500138	["A","<DEL>"]	1497	-0.010148	0.045801	-0.22156	0.82468	APO_A1_9
	9:101309037	["T","<DEL>"]	1497	0.083872	0.036771	2.2809	0.022694	APO_A1_9
	9:104219701	["C","<DEL>"]	1497	-0.0092385	0.040059	-0.23062	0.81764	APO_A1_9
	9:104569611	["A","<DEL>"]	1497	-0.14935	0.08766	-1.7037	0.088639	APO_A1_9
	9:104714846	["G","<DEL>"]	1497	-0.014181	0.046505	-0.30494	0.76046	APO_A1_9
	9:106568233	["C","<DEL>"]	1497	-0.0011499	0.041157	-0.02794	0.97771	APO_A1_9
	9:107596165	["C","<DEL>"]	1497	0.11915	0.0851	1.4001	0.16168	APO_A1_9
	9:109675850	["G","<DEL>"]	1497	0.078975	0.081893	0.96437	0.33502	APO_A1_9
	9:113024631	["G","<DEL>"]	1497	0.043992	0.042072	1.0456	0.2959	APO_A1_9
	9:117081998	["A","<DEL>"]	1497	0.0026784	0.058592	0.045712	0.96355	APO_A1_9
	9:129520439	["G","<DEL>"]	1497	-0.0046522	0.050404	-0.092299	0.92647	APO_A1_9
	9:130181614	["G","<DEL>"]	1497	-0.095158	0.059737	-1.5929	0.11139	APO_A1_9
	9:131412055	["T","<DEL>"]	1497	0.049152	0.05254	0.9355	0.34968	APO_A1_9
	9:131700846	["G","<DEL>"]	1497	0.032379	0.037711	0.85862	0.39069	APO_A1_9
	9:132026695	["A","<DEL>"]	1497	0.041361	0.040591	1.019	0.30839	APO_A1_9
	9:133030642	["C","<DEL>"]	1497	0.068189	0.052801	1.2914	0.19675	APO_A1_9
	9:133383111	["G","<DEL>"]	1497	0.028249	0.050049	0.56443	0.57255	APO_A1_9
	9:133752195	["C","<DEL>"]	1497	0.023137	0.076638	0.3019	0.76277	APO_A1_9
	9:134260474	["A","<DEL>"]	1497	0.23174	0.083275	2.7828	0.0054568	APO_A1_9
	9:136625186	["C","<DEL>"]	1497	0.0012181	0.037591	0.032404	0.97415	APO_A1_9
	9:138214064	["T","<DEL>"]	1497	-0.081934	0.036647	-2.2358	0.025515	APO_A1_9
	9:138479094	["A","<DEL>"]	1497	-0.0074083	0.044628	-0.166	0.86818	APO_A1_9
	9:139054403	["G","<DEL>"]	1497	-0.047765	0.081755	-0.58424	0.55915	APO_A1_9
	9:140253508	["C","<DEL>"]	1497	0.019221	0.0393	0.4891	0.62484	APO_A1_9
	9:141019487	["T","<DEL>"]	1497	0.046283	0.072417	0.63911	0.52285	APO_A1_9
	10:4708524	["C","<DEL>"]	1497	0.027226	0.044068	0.6178	0.5368	APO_A1_9
	10:5889538	["T","<DEL>"]	1497	0.0010307	0.035984	0.028642	0.97715	APO_A1_9
	10:7077035	["C","<DEL>"]	1497	0.031523	0.036572	0.86196	0.38885	APO_A1_9
	10:14241748	["T","<DEL>"]	1497	0.034825	0.075265	0.4627	0.64365	APO_A1_9
	10:26998915	["A","<DEL>"]	1497	0.024076	0.036342	0.66249	0.50776	APO_A1_9
	10:28663801	["G","<DEL>"]	1497	0.06491	0.059594	1.0892	0.27624	APO_A1_9
	10:29742210	["A","<DEL>"]	1497	0.045179	0.053113	0.8506	0.39513	APO_A1_9
	10:31246743	["G","<DEL>"]	1497	0.0053536	0.047474	0.11277	0.91023	APO_A1_9
	10:31443343	["C","<DEL>"]	1497	-0.021943	0.036802	-0.59624	0.55111	APO_A1_9
	10:51003353	["T","<DEL>"]	1497	-0.03005	0.055505	-0.5414	0.58831	APO_A1_9
	10:54015665	["T","<DEL>"]	1497	-0.029611	0.039398	-0.75158	0.45242	APO_A1_9
	10:54783534	["C","<DEL>"]	1497	0.068933	0.041178	1.674	0.094332	APO_A1_9
	10:56682780	["C","<DEL>"]	1497	0.018331	0.038837	0.472	0.637	APO_A1_9
	10:58513061	["A","<DEL>"]	1497	-0.0034458	0.081442	-0.04231	0.96626	APO_A1_9
	10:61361945	["A","<DEL>"]	1497	0.036163	0.063374	0.57062	0.56834	APO_A1_9
	10:65509237	["C","<DEL>"]	1497	0.017821	0.040467	0.4404	0.65971	APO_A1_9
	10:66398746	["T","<DEL>"]	1497	0.019218	0.045367	0.4236	0.67192	APO_A1_9
	10:67306923	["T","<DEL>"]	1497	-0.062315	0.039882	-1.5625	0.11839	APO_A1_9
	10:70786344	["A","<DEL>"]	1497	-0.0085277	0.038323	-0.22252	0.82394	APO_A1_9
	10:71281055	["C","<DEL>"]	1497	-0.070735	0.065359	-1.0823	0.27931	APO_A1_9
	10:72448743	["C","<DEL>"]	1497	-0.0053939	0.04317	-0.12495	0.90058	APO_A1_9
	10:78255577	["G","<DEL>"]	1497	-0.056688	0.047363	-1.1969	0.23154	APO_A1_9
	10:82750304	["A","<DEL>"]	1497	-0.031172	0.044838	-0.69522	0.48703	APO_A1_9
	10:84127794	["A","<DEL>"]	1497	-0.018653	0.078848	-0.23657	0.81302	APO_A1_9
	10:84817553	["A","<DEL>"]	1497	0.070686	0.062552	1.13	0.25864	APO_A1_9
	10:92461831	["T","<DEL>"]	1497	0.013127	0.084664	0.15504	0.87681	APO_A1_9
	10:93633324	["C","<DEL>"]	1497	-0.082643	0.036863	-2.2419	0.025114	APO_A1_9
	10:103393995	["A","<DEL>"]	1497	-0.10591	0.063304	-1.673	0.094543	APO_A1_9
	10:107056552	["A","<DEL>"]	1497	0.035612	0.05285	0.67384	0.50052	APO_A1_9
	10:107253002	["G","<DEL>"]	1497	-0.0017983	0.039102	-0.04599	0.96332	APO_A1_9
	10:107950683	["T","<DEL>"]	1497	0.037512	0.048341	0.77599	0.43788	APO_A1_9
	10:108030317	["A","<DEL>"]	1497	-0.030526	0.039167	-0.7794	0.43587	APO_A1_9
	10:114112172	["G","<DEL>"]	1497	-0.022256	0.037421	-0.59474	0.55211	APO_A1_9
	10:117711605	["A","<DEL>"]	1497	0.0076421	0.038842	0.19675	0.84405	APO_A1_9
	10:122226695	["A","<DEL>"]	1497	-0.054483	0.049794	-1.0942	0.27406	APO_A1_9
	10:122701138	["A","<DEL>"]	1497	0.012496	0.037282	0.33518	0.73754	APO_A1_9
	10:124216850	["A","<DEL>"]	1497	-0.028979	0.043328	-0.66882	0.50371	APO_A1_9
	10:130836871	["T","<DEL>"]	1497	0.039415	0.038988	1.011	0.31219	APO_A1_9
	10:132909010	["A","<DEL>"]	1497	-0.017758	0.042471	-0.41812	0.67592	APO_A1_9
	10:132988688	["A","<DEL>"]	1497	-0.14817	0.049399	-2.9994	0.0027496	APO_A1_9
	11:677318	["G","<DEL>"]	1497	-0.030955	0.03682	-0.84072	0.40064	APO_A1_9
	11:1654282	["T","<DEL>"]	1497	0.012864	0.046922	0.27415	0.78401	APO_A1_9
	11:3238717	["C","<DEL>"]	1497	-0.030393	0.074772	-0.40648	0.68445	APO_A1_9
	11:3488237	["G","<DEL>"]	1497	0.10501	0.059118	1.7762	0.075903	APO_A1_9
	11:5521615	["T","<DEL>"]	1497	-0.073955	0.052594	-1.4061	0.15989	APO_A1_9
	11:5637323	["G","<DEL>"]	1497	0.039225	0.048433	0.80989	0.41813	APO_A1_9
	11:5760085	["T","<DEL>"]	1497	-0.049126	0.037606	-1.3063	0.19165	APO_A1_9
	11:5784501	["A","<DEL>"]	1497	-0.073257	0.043219	-1.695	0.090277	APO_A1_9
	11:6881333	["A","<DEL>"]	1497	-0.012646	0.037796	-0.33458	0.73799	APO_A1_9
	11:7134732	["C","<DEL>"]	1497	0.08471	0.069019	1.2273	0.21989	APO_A1_9
	11:9323627	["C","<DEL>"]	1497	-0.038918	0.037159	-1.0473	0.29511	APO_A1_9
	11:9525775	["G","<DEL>"]	1497	-0.0096951	0.037401	-0.25922	0.7955	APO_A1_9
	11:10260022	["A","<DEL>"]	1497	0.055132	0.07699	0.71609	0.47405	APO_A1_9
	11:10292694	["G","<DEL>"]	1497	0.020737	0.038302	0.54142	0.5883	APO_A1_9
	11:11379612	["T","<DEL>"]	1497	0.057732	0.041575	1.3886	0.16516	APO_A1_9
	11:11822978	["A","<DEL>"]	1497	-0.004571	0.045931	-0.099518	0.92074	APO_A1_9
	11:11875555	["G","<DEL>"]	1497	0.032854	0.0517	0.63547	0.52522	APO_A1_9
	11:18097907	["T","<DEL>"]	1497	0.040716	0.065955	0.61734	0.53711	APO_A1_9
	11:20844541	["A","<DEL>"]	1497	-0.00040186	0.073495	-0.0054678	0.99564	APO_A1_9
	11:26029428	["A","<DEL>"]	1497	-0.011026	0.038192	-0.28871	0.77284	APO_A1_9
	11:27657255	["A","<DEL>"]	1497	0.045385	0.03989	1.1378	0.2554	APO_A1_9
	11:29007171	["A","<DEL>"]	1497	-0.045118	0.03937	-1.146	0.25198	APO_A1_9
	11:31393766	["A","<DEL>"]	1497	0.089543	0.037485	2.3888	0.017027	APO_A1_9
	11:32389253	["T","<DEL>"]	1497	-0.0041811	0.042483	-0.098418	0.92161	APO_A1_9
	11:34728121	["A","<DEL>"]	1497	-0.07694	0.044649	-1.7232	0.085057	APO_A1_9
	11:45429849	["C","<DEL>"]	1497	0.034478	0.037057	0.9304	0.35231	APO_A1_9
	11:46161002	["T","<DEL>"]	1497	0.025006	0.046778	0.53456	0.59304	APO_A1_9
	11:47057584	["A","<DEL>"]	1497	0.030833	0.037081	0.83152	0.40581	APO_A1_9
	11:47526097	["C","<DEL>"]	1497	0.028138	0.079605	0.35348	0.72378	APO_A1_9
	11:48600859	["T","<DEL>"]	1497	-0.034875	0.037466	-0.93084	0.35209	APO_A1_9
	11:48695816	["A","<DEL>"]	1497	0.045042	0.046029	0.97855	0.32796	APO_A1_9
	11:48714026	["T","<DEL>"]	1497	0.038167	0.037618	1.0146	0.31047	APO_A1_9
	11:48734781	["T","<DEL>"]	1497	0.011872	0.036778	0.32281	0.74688	APO_A1_9
	11:48809954	["T","<DEL>"]	1497	-0.015006	0.046994	-0.31931	0.74954	APO_A1_9
	11:49116283	["T","<DEL>"]	1497	-0.071109	0.083216	-0.85452	0.39296	APO_A1_9
	11:49709787	["C","<DEL>"]	1497	-0.033463	0.074803	-0.44735	0.65469	APO_A1_9
	11:49759282	["C","<DEL>"]	1497	0.093068	0.060702	1.5332	0.12544	APO_A1_9
	11:50578911	["A","<DEL>"]	1497	-0.0066404	0.07627	-0.087064	0.93063	APO_A1_9
	11:50640221	["G","<DEL>"]	1497	-0.069939	0.037351	-1.8725	0.061338	APO_A1_9
	11:51341182	["A","<DEL>"]	1497	-0.066944	0.036642	-1.827	0.067906	APO_A1_9
	11:54885323	["T","<DEL>"]	1497	-0.084508	0.045575	-1.8542	0.063901	APO_A1_9
	11:54888273	["A","<DEL>"]	1497	-0.090456	0.045249	-1.9991	0.045779	APO_A1_9
	11:54894950	["G","<DEL>"]	1497	0.13623	0.058962	2.3105	0.020998	APO_A1_9
	11:54951607	["C","<DEL>"]	1497	0.10281	0.056111	1.8323	0.067105	APO_A1_9
	11:55031590	["T","<DEL>"]	1497	0.13816	0.058603	2.3575	0.018526	APO_A1_9
	11:55364272	["C","<DEL>"]	1497	-0.023814	0.04167	-0.57148	0.56776	APO_A1_9
	11:56439762	["T","<DEL>"]	1497	0.01393	0.072724	0.19155	0.84812	APO_A1_9
	11:58594178	["A","<DEL>"]	1497	-0.038249	0.040283	-0.94952	0.34251	APO_A1_9
	11:58631754	["G","<DEL>"]	1497	0.069781	0.064514	1.0816	0.27959	APO_A1_9
	11:65642101	["T","<DEL>"]	1497	-0.087534	0.038781	-2.2572	0.024141	APO_A1_9
	11:66711557	["C","<DEL>"]	1497	0.016799	0.036261	0.46329	0.64322	APO_A1_9
[truncated: 58,552 more rows]

## Sheet: Dominant_TWINSUK
	Supplementary Table S4. The GWAS summary statistics for phenotypes in TwinsUK cohort at dominant genetic model.
	locus	alleles	n	beta	standard_error	t_stat	p_value	phenotype
	1:7570065	["A","<DEL>"]	867	0.12314	0.067583	1.822	0.068802	Adiponectin
	1:9595579	["C","<DEL>"]	867	0.082175	0.073064	1.1247	0.26102	Adiponectin
	1:10482464	["C","<DEL>"]	867	-0.090003	0.067632	-1.3308	0.18361	Adiponectin
	1:11682892	["A","<DEL>"]	867	-0.031147	0.12763	-0.24404	0.80726	Adiponectin
	1:14437041	["T","<DEL>"]	867	0.070296	0.066717	1.0536	0.29234	Adiponectin
	1:16151943	["G","<DEL>"]	867	0.029604	0.068647	0.43125	0.6664	Adiponectin
	1:17676161	["C","<DEL>"]	867	-0.071546	0.069548	-1.0287	0.3039	Adiponectin
	1:24520335	["T","<DEL>"]	867	0.0022141	0.071599	0.030924	0.97534	Adiponectin
	1:24804549	["G","<DEL>"]	867	0.13758	0.083721	1.6433	0.10068	Adiponectin
	1:26460112	["C","<DEL>"]	867	0.067008	0.070759	0.94698	0.34391	Adiponectin
	1:30738620	["T","<DEL>"]	867	0.047195	0.078288	0.60284	0.54677	Adiponectin
	1:35101428	["T","<DEL>"]	867	0.091006	0.071616	1.2708	0.20416	Adiponectin
	1:37816482	["T","<DEL>"]	867	0.077565	0.087407	0.8874	0.37511	Adiponectin
	1:39084107	["C","<DEL>"]	867	0.17793	0.10424	1.707	0.088178	Adiponectin
	1:53594115	["C","<DEL>"]	867	0.059401	0.068394	0.86851	0.38535	Adiponectin
	1:58743910	["A","<DEL>"]	867	1.7908	0.56471	3.1711	0.001572	Adiponectin
	1:60048622	["G","<DEL>"]	867	-0.0082037	0.081907	-0.10016	0.92024	Adiponectin
	1:62082844	["G","<DEL>"]	867	0.043712	0.0681	0.64188	0.52112	Adiponectin
	1:62113408	["G","<DEL>"]	867	0.0027963	0.074641	0.037463	0.97012	Adiponectin
	1:62622893	["G","<DEL>"]	867	0.01362	0.091239	0.14928	0.88137	Adiponectin
	1:68007984	["C","<DEL>"]	867	0.091115	0.12949	0.70366	0.48183	Adiponectin
	1:72755679	["A","<DEL>"]	867	-0.10616	0.068329	-1.5536	0.12064	Adiponectin
	1:72766327	["A","<DEL>"]	867	0.070769	0.087278	0.81084	0.41768	Adiponectin
	1:78649145	["T","<DEL>"]	867	-0.067741	0.099425	-0.68132	0.49585	Adiponectin
	1:80221768	["C","<DEL>"]	867	0.031138	0.080183	0.38834	0.69786	Adiponectin
	1:86400841	["T","<DEL>"]	867	-0.0054318	0.078629	-0.069082	0.94494	Adiponectin
	1:89475926	["T","<DEL>"]	867	-0.1961	0.066398	-2.9534	0.003228	Adiponectin
	1:89811409	["A","<DEL>"]	867	-0.11171	0.077	-1.4507	0.14721	Adiponectin
	1:92231769	["T","<DEL>"]	867	0.065264	0.066694	0.97856	0.32807	Adiponectin
	1:92232065	["A","<DEL>"]	867	0.10621	0.066659	1.5934	0.11144	Adiponectin
	1:94288330	["A","<DEL>"]	867	-0.0021049	0.067274	-0.031288	0.97505	Adiponectin
	1:104443202	["C","<DEL>"]	867	0.11099	0.072258	1.5361	0.12489	Adiponectin
	1:105667545	["A","<DEL>"]	867	-0.25514	0.077624	-3.2869	0.001054	Adiponectin
	1:106015796	["T","<DEL>"]	867	0.036147	0.066941	0.53998	0.58935	Adiponectin
	1:108733317	["T","<DEL>"]	867	-0.041248	0.067521	-0.6109	0.54143	Adiponectin
	1:109573226	["T","<DEL>"]	867	-0.024413	0.066791	-0.36551	0.71482	Adiponectin
	1:110187029	["T","<DEL>"]	867	0.13835	0.089746	1.5416	0.12354	Adiponectin
	1:112691785	["A","<DEL>"]	867	-0.010794	0.066743	-0.16173	0.87156	Adiponectin
	1:113799627	["G","<DEL>"]	867	0.103	0.14583	0.70635	0.48016	Adiponectin
	1:116229482	["T","<DEL>"]	867	0.011168	0.067467	0.16553	0.86856	Adiponectin
	1:117880387	["A","<DEL>"]	867	-0.058917	0.075628	-0.77903	0.43618	Adiponectin
	1:149168324	["C","<DEL>"]	867	-0.093976	0.076242	-1.2326	0.21806	Adiponectin
	1:152555543	["T","<DEL>"]	867	0.0097562	0.097988	0.099565	0.92071	Adiponectin
	1:157173852	["A","<DEL>"]	867	0.025913	0.083535	0.3102	0.75648	Adiponectin
	1:157540660	["C","<DEL>"]	867	-0.014148	0.073958	-0.1913	0.84834	Adiponectin
	1:158488407	["A","<DEL>"]	867	0.0085651	0.087602	0.097773	0.92214	Adiponectin
	1:158726910	["T","<DEL>"]	867	0.027656	0.077	0.35917	0.71956	Adiponectin
	1:158867540	["A","<DEL>"]	867	0.052158	0.14314	0.3644	0.71565	Adiponectin
	1:158961336	["G","<DEL>"]	867	-0.043456	0.07835	-0.55464	0.57928	Adiponectin
	1:159648709	["G","<DEL>"]	867	0.13307	0.12945	1.028	0.30423	Adiponectin
	1:169004335	["T","<DEL>"]	867	-0.024288	0.07457	-0.3257	0.74473	Adiponectin
	1:174796542	["C","<DEL>"]	867	-0.010587	0.080809	-0.13102	0.89579	Adiponectin
	1:178495323	["T","<DEL>"]	867	0.033985	0.072544	0.46848	0.63956	Adiponectin
	1:179329663	["T","<DEL>"]	867	-0.12937	0.099761	-1.2968	0.19504	Adiponectin
	1:179455587	["A","<DEL>"]	867	-0.16299	0.095129	-1.7133	0.087008	Adiponectin
	1:179607274	["T","<DEL>"]	867	-0.048611	0.068809	-0.70646	0.48009	Adiponectin
	1:185009784	["C","<DEL>"]	867	0.01833	0.10585	0.17317	0.86256	Adiponectin
	1:187464834	["A","<DEL>"]	867	-0.090736	0.14184	-0.63973	0.52252	Adiponectin
	1:187716105	["G","<DEL>"]	867	0.026981	0.07643	0.35302	0.72416	Adiponectin
	1:191916413	["T","<DEL>"]	867	-0.11671	0.11151	-1.0467	0.29555	Adiponectin
	1:194451130	["T","<DEL>"]	867	-0.0049155	0.094656	-0.051931	0.9586	Adiponectin
	1:198773750	["C","<DEL>"]	867	-0.066235	0.068318	-0.96952	0.33256	Adiponectin
	1:199110033	["G","<DEL>"]	867	-0.093714	0.073978	-1.2668	0.20558	Adiponectin
	1:203684359	["C","<DEL>"]	867	0.033728	0.069856	0.48283	0.62934	Adiponectin
	1:207292370	["C","<DEL>"]	867	-0.11366	0.11307	-1.0052	0.31506	Adiponectin
	1:207541993	["G","<DEL>"]	867	0.10242	0.081823	1.2517	0.21101	Adiponectin
	1:210078046	["A","<DEL>"]	867	0.097585	0.090094	1.0831	0.27905	Adiponectin
	1:217457966	["A","<DEL>"]	867	-0.015888	0.078105	-0.20342	0.83885	Adiponectin
	1:220502945	["G","<DEL>"]	867	0.08136	0.068069	1.1953	0.23231	Adiponectin
	1:222374152	["G","<DEL>"]	867	0.074328	0.067449	1.102	0.27078	Adiponectin
	1:228252103	["T","<DEL>"]	867	0.019913	0.094661	0.21036	0.83343	Adiponectin
	1:229812531	["C","<DEL>"]	867	-0.012433	0.066776	-0.1862	0.85234	Adiponectin
	1:230132595	["G","<DEL>"]	867	0.017521	0.071397	0.24541	0.8062	Adiponectin
	1:232458590	["A","<DEL>"]	867	0.05732	0.066727	0.85901	0.39057	Adiponectin
	1:233962218	["T","<DEL>"]	867	-0.1186	0.13344	-0.88875	0.37439	Adiponectin
	1:234318629	["A","<DEL>"]	867	0.0027597	0.086398	0.031942	0.97453	Adiponectin
	1:235537047	["T","<DEL>"]	867	-0.0052028	0.073942	-0.070364	0.94392	Adiponectin
	1:236584091	["G","<DEL>"]	867	0.12985	0.08196	1.5843	0.1135	Adiponectin
	1:240392996	["A","<DEL>"]	867	-0.032862	0.067139	-0.48946	0.62464	Adiponectin
	1:241586227	["C","<DEL>"]	867	0.031723	0.074363	0.4266	0.66978	Adiponectin
	1:243127754	["A","<DEL>"]	867	0.0052736	0.067733	0.077858	0.93796	Adiponectin
	1:243782751	["G","<DEL>"]	867	-0.10857	0.11537	-0.94103	0.34695	Adiponectin
	1:248154520	["G","<DEL>"]	867	0.012257	0.1063	0.11531	0.90823	Adiponectin
	2:2798764	["G","<DEL>"]	867	0.027703	0.13244	0.20917	0.83436	Adiponectin
	2:3732784	["G","<DEL>"]	867	-0.065142	0.10582	-0.61561	0.53832	Adiponectin
	2:4212695	["A","<DEL>"]	867	0.016495	0.073932	0.22311	0.8235	Adiponectin
	2:6400482	["A","<DEL>"]	867	-0.089954	0.073668	-1.2211	0.22239	Adiponectin
	2:9925452	["T","<DEL>"]	867	-0.036967	0.10938	-0.33796	0.73548	Adiponectin
	2:11757202	["C","<DEL>"]	867	0.11077	0.090301	1.2266	0.22029	Adiponectin
	2:14704166	["G","<DEL>"]	867	0.072227	0.10626	0.6797	0.49687	Adiponectin
	2:16271603	["T","<DEL>"]	867	0.14629	0.12851	1.1384	0.25528	Adiponectin
	2:17585136	["C","<DEL>"]	867	-0.087883	0.10581	-0.83057	0.40645	Adiponectin
	2:18118850	["C","<DEL>"]	867	0.006012	0.086614	0.069412	0.94468	Adiponectin
	2:19002884	["C","<DEL>"]	867	0.0049152	0.068175	0.072097	0.94254	Adiponectin
	2:19767571	["A","<DEL>"]	867	0.074567	0.082009	0.90925	0.36347	Adiponectin
	2:33224462	["A","<DEL>"]	867	0.087146	0.066646	1.3076	0.19136	Adiponectin
	2:34523646	["G","<DEL>"]	867	0.039586	0.072698	0.54453	0.58622	Adiponectin
	2:34695819	["G","<DEL>"]	867	-0.1118	0.068357	-1.6356	0.10229	Adiponectin
	2:34711086	["A","<DEL>"]	867	-0.14678	0.067566	-2.1724	0.030098	Adiponectin
	2:34965712	["G","<DEL>"]	867	-0.16308	0.077665	-2.0998	0.036034	Adiponectin
	2:41238373	["C","<DEL>"]	867	0.085794	0.085942	0.99827	0.31843	Adiponectin
	2:41775947	["C","<DEL>"]	867	-0.065831	0.069607	-0.94576	0.34453	Adiponectin
	2:42346244	["C","<DEL>"]	867	0.011074	0.073282	0.15112	0.87992	Adiponectin
	2:44467091	["C","<DEL>"]	867	0.011229	0.068761	0.16331	0.87031	Adiponectin
	2:48851197	["C","<DEL>"]	867	-0.090997	0.067614	-1.3458	0.17871	Adiponectin
	2:48990528	["T","<DEL>"]	867	-0.011667	0.067285	-0.1734	0.86238	Adiponectin
	2:51224521	["A","<DEL>"]	867	0.12349	0.087167	1.4167	0.15693	Adiponectin
	2:52749674	["C","<DEL>"]	867	0.086553	0.066651	1.2986	0.19442	Adiponectin
	2:54565496	["C","<DEL>"]	867	0.26932	0.14425	1.867	0.062234	Adiponectin
	2:56652264	["A","<DEL>"]	867	-0.14811	0.071081	-2.0837	0.037483	Adiponectin
	2:64479640	["A","<DEL>"]	867	-0.053298	0.074369	-0.71667	0.47377	Adiponectin
	2:66505575	["T","<DEL>"]	867	0.025048	0.072108	0.34737	0.7284	Adiponectin
	2:70125050	["G","<DEL>"]	867	0.23379	0.07336	3.1869	0.0014897	Adiponectin
	2:76773555	["A","<DEL>"]	867	-0.064421	0.13489	-0.47758	0.63307	Adiponectin
	2:76844733	["A","<DEL>"]	867	0.068454	0.095581	0.71619	0.47407	Adiponectin
	2:78117886	["A","<DEL>"]	867	-0.025449	0.075672	-0.3363	0.73672	Adiponectin
	2:79076574	["T","<DEL>"]	867	-0.048172	0.067217	-0.71667	0.47377	Adiponectin
	2:83035632	["T","<DEL>"]	867	-0.12082	0.073276	-1.6488	0.099559	Adiponectin
	2:88821929	["A","<DEL>"]	867	-0.011988	0.07083	-0.16925	0.86564	Adiponectin
	2:100103711	["A","<DEL>"]	867	0.0041562	0.072556	0.057283	0.95433	Adiponectin
	2:102232569	["G","<DEL>"]	867	-0.087746	0.072369	-1.2125	0.22566	Adiponectin
	2:106695066	["G","<DEL>"]	867	0.01678	0.071165	0.23579	0.81365	Adiponectin
	2:106879559	["C","<DEL>"]	867	-0.073322	0.067341	-1.0888	0.27654	Adiponectin
	2:108275315	["A","<DEL>"]	867	0.080998	0.11041	0.7336	0.46339	Adiponectin
	2:108855395	["C","<DEL>"]	867	0.029494	0.072703	0.40568	0.68508	Adiponectin
	2:109310547	["G","<DEL>"]	867	0.054659	0.069929	0.78162	0.43465	Adiponectin
	2:109689929	["C","<DEL>"]	867	-0.0093053	0.10357	-0.089846	0.92843	Adiponectin
	2:111576406	["G","<DEL>"]	867	-0.070483	0.077544	-0.90894	0.36364	Adiponectin
	2:115628094	["A","<DEL>"]	867	-0.036437	0.067092	-0.54309	0.5872	Adiponectin
	2:116662008	["T","<DEL>"]	867	-0.13225	0.080868	-1.6354	0.10233	Adiponectin
	2:121797797	["C","<DEL>"]	867	-0.17006	0.12397	-1.3718	0.17048	Adiponectin
	2:123364887	["T","<DEL>"]	867	-0.051768	0.094961	-0.54515	0.58579	Adiponectin
	2:124170263	["G","<DEL>"]	867	-0.21916	0.10704	-2.0476	0.040902	Adiponectin
	2:126368466	["A","<DEL>"]	867	-0.054545	0.074334	-0.73379	0.46328	Adiponectin
	2:126443247	["G","<DEL>"]	867	0.036229	0.10377	0.34912	0.72709	Adiponectin
	2:127674744	["C","<DEL>"]	867	-0.099567	0.24067	-0.41371	0.67919	Adiponectin
	2:127718879	["T","<DEL>"]	867	0.016857	0.098392	0.17132	0.86401	Adiponectin
	2:129638405	["G","<DEL>"]	867	-0.010475	0.068582	-0.15274	0.87864	Adiponectin
	2:131414725	["G","<DEL>"]	867	0.086553	0.074527	1.1614	0.24581	Adiponectin
	2:132534209	["C","<DEL>"]	867	0.015668	0.098763	0.15864	0.87399	Adiponectin
	2:138490123	["T","<DEL>"]	867	-0.092075	0.067535	-1.3634	0.17312	Adiponectin
	2:142325286	["T","<DEL>"]	867	0.033903	0.10099	0.33569	0.73718	Adiponectin
	2:146862622	["A","<DEL>"]	867	0.022722	0.074165	0.30637	0.7594	Adiponectin
	2:152041204	["T","<DEL>"]	867	-0.020655	0.079469	-0.25992	0.79499	Adiponectin
	2:153795982	["G","<DEL>"]	867	-0.07169	0.066722	-1.0744	0.28292	Adiponectin
	2:154494936	["C","<DEL>"]	867	0.082718	0.09941	0.83209	0.40559	Adiponectin
	2:154895761	["C","<DEL>"]	867	-0.039482	0.066815	-0.59091	0.55473	Adiponectin
	2:156833700	["A","<DEL>"]	867	-0.1374	0.10524	-1.3056	0.19203	Adiponectin
	2:159622239	["A","<DEL>"]	867	-0.027388	0.098359	-0.27845	0.78073	Adiponectin
	2:159661975	["T","<DEL>"]	867	-0.054314	0.072457	-0.7496	0.4537	Adiponectin
	2:162332253	["T","<DEL>"]	867	0.56227	0.19484	2.8858	0.0040008	Adiponectin
	2:164641179	["T","<DEL>"]	867	-0.033188	0.097343	-0.34094	0.73323	Adiponectin
	2:166014695	["G","<DEL>"]	867	0.03667	0.081	0.45272	0.65087	Adiponectin
	2:172906157	["G","<DEL>"]	867	0.0076461	0.070725	0.10811	0.91393	Adiponectin
	2:173004236	["A","<DEL>"]	867	0.057275	0.066812	0.85726	0.39154	Adiponectin
	2:177265628	["C","<DEL>"]	867	0.040814	0.15369	0.26556	0.79064	Adiponectin
	2:178287643	["A","<DEL>"]	867	-0.13107	0.12323	-1.0637	0.28777	Adiponectin
	2:178740984	["A","<DEL>"]	867	-0.11298	0.093727	-1.2054	0.22837	Adiponectin
	2:182856916	["T","<DEL>"]	867	-0.078417	0.067886	-1.1551	0.24835	Adiponectin
	2:184085500	["C","<DEL>"]	867	-0.20879	0.10429	-2.0021	0.045584	Adiponectin
	2:184794408	["G","<DEL>"]	867	0.1266	0.10927	1.1586	0.24693	Adiponectin
	2:189119625	["A","<DEL>"]	867	0.025784	0.069297	0.37208	0.70992	Adiponectin
	2:194689492	["G","<DEL>"]	867	-0.47304	0.29831	-1.5857	0.11316	Adiponectin
	2:195297121	["C","<DEL>"]	867	-0.060603	0.091146	-0.6649	0.50629	Adiponectin
	2:195979402	["G","<DEL>"]	867	0.2588	0.11303	2.2896	0.022287	Adiponectin
	2:200312456	["A","<DEL>"]	867	-0.086445	0.11335	-0.76267	0.44587	Adiponectin
	2:203899048	["T","<DEL>"]	867	-0.096582	0.077782	-1.2417	0.21469	Adiponectin
	2:206128022	["C","<DEL>"]	867	-0.23802	0.11449	-2.0789	0.037919	Adiponectin
	2:208351140	["G","<DEL>"]	867	0.07116	0.071628	0.99348	0.32076	Adiponectin
	2:209942875	["T","<DEL>"]	867	0.056481	0.06679	0.84565	0.39798	Adiponectin
	2:213183962	["A","<DEL>"]	867	-0.22994	0.091458	-2.5141	0.012114	Adiponectin
	2:213370124	["T","<DEL>"]	867	0.082852	0.075087	1.1034	0.27015	Adiponectin
	2:215728752	["A","<DEL>"]	867	-0.10858	0.067913	-1.5988	0.11023	Adiponectin
	2:220052321	["C","<DEL>"]	867	-0.098862	0.098803	-1.0006	0.3173	Adiponectin
	2:220052356	["G","<DEL>"]	867	-0.1181	0.099373	-1.1884	0.23499	Adiponectin
	2:220053194	["G","<DEL>"]	867	-0.071342	0.09726	-0.73352	0.46344	Adiponectin
	2:223865074	["A","<DEL>"]	867	0.10381	0.10262	1.0116	0.31203	Adiponectin
	2:225292967	["T","<DEL>"]	867	0.11812	0.073114	1.6156	0.10655	Adiponectin
	2:227165416	["A","<DEL>"]	867	-0.055371	0.068149	-0.81251	0.41672	Adiponectin
	2:229264346	["A","<DEL>"]	867	0.081039	0.066708	1.2148	0.22476	Adiponectin
	2:232535469	["C","<DEL>"]	867	0.17022	0.10721	1.5877	0.11273	Adiponectin
	2:233332712	["T","<DEL>"]	867	0.00062086	0.06686	0.009286	0.99259	Adiponectin
	2:239500382	["T","<DEL>"]	867	-0.10099	0.072871	-1.3859	0.16614	Adiponectin
	3:228730	["C","<DEL>"]	867	-0.080257	0.068046	-1.1794	0.23855	Adiponectin
	3:5535386	["T","<DEL>"]	867	-0.014677	0.078556	-0.18684	0.85183	Adiponectin
	3:6650158	["G","<DEL>"]	867	-0.055247	0.072081	-0.76646	0.44361	Adiponectin
	3:7400629	["A","<DEL>"]	867	-0.1636	0.096136	-1.7017	0.089163	Adiponectin
	3:8325641	["C","<DEL>"]	867	0.067017	0.066744	1.0041	0.31562	Adiponectin
	3:13141380	["A","<DEL>"]	867	0.064864	0.075279	0.86165	0.38912	Adiponectin
	3:15845163	["T","<DEL>"]	867	-0.047312	0.083198	-0.56866	0.56973	Adiponectin
	3:16239402	["A","<DEL>"]	867	-0.059787	0.068335	-0.87491	0.38187	Adiponectin
	3:20311496	["T","<DEL>"]	867	-0.010445	0.07007	-0.14907	0.88154	Adiponectin
	3:21723692	["G","<DEL>"]	867	-0.08381	0.097026	-0.86378	0.38795	Adiponectin
	3:26450961	["T","<DEL>"]	867	0.02262	0.076997	0.29378	0.769	Adiponectin
	3:32102044	["A","<DEL>"]	867	-0.068323	0.11042	-0.61876	0.53624	Adiponectin
	3:37978394	["G","<DEL>"]	867	-0.030513	0.08847	-0.34489	0.73026	Adiponectin
	3:37984118	["A","<DEL>"]	867	0.046919	0.090531	0.51826	0.60441	Adiponectin
	3:41336681	["A","<DEL>"]	867	0.0023695	0.069106	0.034289	0.97265	Adiponectin
	3:47490673	["T","<DEL>"]	867	-0.098264	0.071361	-1.377	0.16887	Adiponectin
	3:50123655	["T","<DEL>"]	867	-0.031093	0.094047	-0.33061	0.74102	Adiponectin
	3:53027145	["C","<DEL>"]	867	0.024593	0.08186	0.30042	0.76393	Adiponectin
	3:53030854	["G","<DEL>"]	867	0.014955	0.079073	0.18913	0.85003	Adiponectin
	3:61666416	["T","<DEL>"]	867	-0.13637	0.077713	-1.7547	0.079657	Adiponectin
	3:65117737	["G","<DEL>"]	867	-0.09362	0.091657	-1.0214	0.30734	Adiponectin
	3:65188857	["A","<DEL>"]	867	0.081102	0.09461	0.85723	0.39156	Adiponectin
	3:68634775	["T","<DEL>"]	867	0.065684	0.06737	0.97497	0.32985	Adiponectin
	3:68739685	["T","<DEL>"]	867	0.043061	0.10399	0.41411	0.6789	Adiponectin
	3:70013476	["G","<DEL>"]	867	0.053162	0.066684	0.79723	0.42554	Adiponectin
	3:78779423	["A","<DEL>"]	867	0.0015383	0.082324	0.018686	0.9851	Adiponectin
	3:80062914	["T","<DEL>"]	867	-0.020997	0.089132	-0.23557	0.81383	Adiponectin
	3:82868817	["C","<DEL>"]	867	0.017647	0.091299	0.19329	0.84678	Adiponectin
	3:84104924	["C","<DEL>"]	867	-0.071477	0.067763	-1.0548	0.29181	Adiponectin
	3:84699486	["G","<DEL>"]	867	-0.024838	0.081116	-0.3062	0.75952	Adiponectin
	3:89394031	["C","<DEL>"]	867	0.059421	0.10445	0.56889	0.56958	Adiponectin
	3:95465799	["A","<DEL>"]	867	0.015943	0.067021	0.23788	0.81203	Adiponectin
	3:98410674	["T","<DEL>"]	867	-0.066141	0.070719	-0.93527	0.34991	Adiponectin
	3:98899055	["T","<DEL>"]	867	0.096153	0.15542	0.61867	0.53629	Adiponectin
	3:98943796	["A","<DEL>"]	867	-0.041559	0.067466	-0.616	0.53805	Adiponectin
	3:99628782	["T","<DEL>"]	867	-0.085366	0.068233	-1.2511	0.21124	Adiponectin
	3:100521619	["C","<DEL>"]	867	-0.028108	0.067671	-0.41536	0.67798	Adiponectin
	3:101357553	["A","<DEL>"]	867	-0.00036559	0.072788	-0.0050227	0.99599	Adiponectin
	3:104278204	["A","<DEL>"]	867	0.026122	0.070634	0.36982	0.71161	Adiponectin
	3:107037955	["G","<DEL>"]	867	-0.025414	0.066828	-0.38029	0.70383	Adiponectin
	3:125672286	["A","<DEL>"]	867	0.013055	0.069851	0.1869	0.85178	Adiponectin
	3:129657312	["A","<DEL>"]	867	0.10489	0.067968	1.5432	0.12315	Adiponectin
	3:129763370	["C","<DEL>"]	867	0.099527	0.069336	1.4354	0.15153	Adiponectin
	3:131708256	["A","<DEL>"]	867	0.034128	0.066988	0.50947	0.61055	Adiponectin
	3:131989120	["A","<DEL>"]	867	-0.089029	0.066952	-1.3297	0.18395	Adiponectin
	3:136021011	["G","<DEL>"]	867	0.022301	0.070168	0.31782	0.7507	Adiponectin
	3:140544403	["A","<DEL>"]	867	0.079313	0.067174	1.1807	0.23804	Adiponectin
	3:141572124	["A","<DEL>"]	867	0.0040978	0.085974	0.047663	0.962	Adiponectin
	3:145644939	["T","<DEL>"]	867	0.082951	0.067408	1.2306	0.21882	Adiponectin
	3:146385205	["T","<DEL>"]	867	-0.17958	0.11259	-1.595	0.11108	Adiponectin
	3:148281442	["G","<DEL>"]	867	-0.014667	0.13804	-0.10625	0.91541	Adiponectin
	3:148963358	["G","<DEL>"]	867	-0.12977	0.1167	-1.112	0.26646	Adiponectin
	3:149268462	["G","<DEL>"]	867	0.05692	0.074921	0.75973	0.44762	Adiponectin
	3:156092161	["T","<DEL>"]	867	-0.040408	0.068692	-0.58824	0.55652	Adiponectin
	3:158350734	["A","<DEL>"]	867	0.064651	0.067535	0.95729	0.33869	Adiponectin
	3:159257025	["T","<DEL>"]	867	-0.18883	0.067466	-2.7989	0.0052417	Adiponectin
	3:162448937	["A","<DEL>"]	867	0.089045	0.10591	0.84073	0.40073	Adiponectin
	3:162512108	["G","<DEL>"]	867	-0.011731	0.066877	-0.17542	0.86079	Adiponectin
	3:162717307	["A","<DEL>"]	867	-0.047613	0.070772	-0.67277	0.50128	Adiponectin
	3:162764905	["T","<DEL>"]	867	-0.11328	0.14042	-0.80669	0.42007	Adiponectin
	3:168738418	["T","<DEL>"]	867	0.0015907	0.084769	0.018765	0.98503	Adiponectin
	3:177294486	["G","<DEL>"]	867	0.15368	0.10557	1.4557	0.14584	Adiponectin
	3:177381306	["T","<DEL>"]	867	0.045027	0.083085	0.54194	0.588	Adiponectin
	3:178550109	["T","<DEL>"]	867	0.021754	0.10183	0.21363	0.83089	Adiponectin
	3:178567650	["T","<DEL>"]	867	0.073561	0.066663	1.1035	0.27013	Adiponectin
	3:179654298	["A","<DEL>"]	867	0.10655	0.080938	1.3165	0.18836	Adiponectin
	3:184125372	["A","<DEL>"]	867	-0.052106	0.099063	-0.52599	0.59903	Adiponectin
	3:187732885	["A","<DEL>"]	867	-0.14075	0.07356	-1.9134	0.056028	Adiponectin
	3:189363419	["A","<DEL>"]	867	-0.11474	0.098036	-1.1704	0.24215	Adiponectin
	3:189737339	["T","<DEL>"]	867	-0.099395	0.06708	-1.4818	0.13877	Adiponectin
	3:191064675	["G","<DEL>"]	867	-0.047887	0.06701	-0.71462	0.47503	Adiponectin
	3:191264200	["G","<DEL>"]	867	-0.086388	0.082519	-1.0469	0.29545	Adiponectin
	3:191889925	["G","<DEL>"]	867	-0.023413	0.10989	-0.21305	0.83134	Adiponectin
	3:192389863	["G","<DEL>"]	867	-0.029727	0.092265	-0.32219	0.74739	Adiponectin
	3:192744324	["G","<DEL>"]	867	-0.074555	0.07572	-0.9846	0.32509	Adiponectin
	3:192776848	["A","<DEL>"]	867	0.20709	0.084281	2.4571	0.014203	Adiponectin
	3:192875333	["T","<DEL>"]	867	0.17042	0.12164	1.401	0.16156	Adiponectin
	3:194398768	["T","<DEL>"]	867	0.032372	0.13457	0.24056	0.80996	Adiponectin
	3:194555657	["A","<DEL>"]	867	0.11326	0.067233	1.6846	0.092422	Adiponectin
	3:196934579	["A","<DEL>"]	867	0.13095	0.069608	1.8812	0.060275	Adiponectin
	4:901184	["A","<DEL>"]	867	0.11229	0.099445	1.1291	0.25916	Adiponectin
	4:1602939	["A","<DEL>"]	867	-0.14488	0.14042	-1.0318	0.30245	Adiponectin
	4:6651591	["A","<DEL>"]	867	0.10599	0.099381	1.0665	0.2865	Adiponectin
	4:6682374	["T","<DEL>"]	867	-0.042768	0.086175	-0.49629	0.61981	Adiponectin
	4:6897332	["G","<DEL>"]	867	0.086095	0.078076	1.1027	0.27046	Adiponectin
	4:8784699	["C","<DEL>"]	867	0.082136	0.08396	0.97827	0.32821	Adiponectin
	4:9104596	["C","<DEL>"]	867	-0.0079834	0.094346	-0.084618	0.93259	Adiponectin
	4:9158157	["G","<DEL>"]	867	-0.9762	0.49105	-1.988	0.047128	Adiponectin
	4:9158174	["A","<DEL>"]	867	-0.9762	0.49105	-1.988	0.047128	Adiponectin
	4:9576978	["T","<DEL>"]	867	-0.060313	0.14047	-0.42936	0.66777	Adiponectin
	4:10211261	["C","<DEL>"]	867	0.13543	0.11388	1.1893	0.23466	Adiponectin
	4:10392421	["T","<DEL>"]	867	0.06694	0.067487	0.9919	0.32153	Adiponectin
	4:19057490	["A","<DEL>"]	867	-0.015478	0.066809	-0.23167	0.81685	Adiponectin
	4:20407531	["T","<DEL>"]	867	0.017358	0.06765	0.25658	0.79756	Adiponectin
	4:26290468	["T","<DEL>"]	867	-0.17605	0.10866	-1.6203	0.10554	Adiponectin
	4:26955946	["T","<DEL>"]	867	-0.0073567	0.09697	-0.075866	0.93954	Adiponectin
	4:28421592	["G","<DEL>"]	867	0.042261	0.083998	0.50311	0.61501	Adiponectin
	4:34779903	["A","<DEL>"]	867	0.077347	0.066803	1.1578	0.24725	Adiponectin
	4:35240245	["T","<DEL>"]	867	-0.01416	0.070228	-0.20163	0.84025	Adiponectin
	4:38264249	["C","<DEL>"]	867	-0.07085	0.075301	-0.94089	0.34703	Adiponectin
	4:42762664	["C","<DEL>"]	867	0.012132	0.069395	0.17483	0.86126	Adiponectin
	4:42905127	["A","<DEL>"]	867	0.10054	0.10581	0.95016	0.3423	Adiponectin
	4:43751814	["A","<DEL>"]	867	0.14476	0.09051	1.5994	0.11009	Adiponectin
	4:46202796	["T","<DEL>"]	867	-0.10887	0.085113	-1.2791	0.20121	Adiponectin
	4:61330105	["A","<DEL>"]	867	-0.069646	0.11396	-0.61114	0.54127	Adiponectin
	4:61500254	["A","<DEL>"]	867	0.015011	0.090908	0.16512	0.86889	Adiponectin
	4:61939190	["A","<DEL>"]	867	-0.098976	0.10347	-0.95654	0.33907	Adiponectin
	4:62028311	["A","<DEL>"]	867	-0.025168	0.067435	-0.37321	0.70908	Adiponectin
	4:63669417	["T","<DEL>"]	867	0.18751	0.068645	2.7316	0.006432	Adiponectin
	4:64134295	["T","<DEL>"]	867	-0.09758	0.08931	-1.0926	0.27488	Adiponectin
	4:64694311	["C","<DEL>"]	867	-0.042891	0.067473	-0.63568	0.52515	Adiponectin
	4:65097062	["T","<DEL>"]	867	-0.10358	0.084582	-1.2247	0.22104	Adiponectin
	4:70467367	["T","<DEL>"]	867	0.0033412	0.068694	0.048639	0.96122	Adiponectin
	4:73831250	["A","<DEL>"]	867	0.024415	0.081568	0.29932	0.76476	Adiponectin
	4:80360635	["T","<DEL>"]	867	-0.081035	0.072367	-1.1198	0.26312	Adiponectin
	4:86976380	["A","<DEL>"]	867	-0.1959	0.10058	-1.9477	0.051776	Adiponectin
	4:87646374	["T","<DEL>"]	867	-0.050121	0.081391	-0.6158	0.53819	Adiponectin
	4:91931551	["T","<DEL>"]	867	0.093195	0.06936	1.3436	0.17941	Adiponectin
	4:91931585	["G","<DEL>"]	867	0.094598	0.068956	1.3719	0.17046	Adiponectin
	4:93855350	["T","<DEL>"]	867	0.062173	0.07901	0.7869	0.43155	Adiponectin
	4:98354273	["T","<DEL>"]	867	0.11058	0.073103	1.5127	0.13073	Adiponectin
	4:101960150	["G","<DEL>"]	867	0.0015289	0.068097	0.022452	0.98209	Adiponectin
	4:104894049	["T","<DEL>"]	867	-0.16597	0.1021	-1.6255	0.10441	Adiponectin
	4:105152744	["C","<DEL>"]	867	-0.14991	0.10161	-1.4753	0.1405	Adiponectin
	4:107056566	["T","<DEL>"]	867	-0.034765	0.066837	-0.52014	0.6031	Adiponectin
	4:107604283	["T","<DEL>"]	867	-0.088631	0.09113	-0.97258	0.33103	Adiponectin
	4:112237250	["T","<DEL>"]	867	-0.019293	0.075162	-0.25668	0.79749	Adiponectin
	4:115175109	["C","<DEL>"]	867	0.029266	0.07381	0.39651	0.69183	Adiponectin
	4:115507820	["A","<DEL>"]	867	0.090046	0.078213	1.1513	0.24994	Adiponectin
	4:115511139	["C","<DEL>"]	867	0.036761	0.080181	0.45848	0.64672	Adiponectin
	4:115928714	["A","<DEL>"]	867	-0.032307	0.066763	-0.48391	0.62857	Adiponectin
	4:116166876	["C","<DEL>"]	867	-0.11307	0.10267	-1.1013	0.27106	Adiponectin
	4:119125413	["A","<DEL>"]	867	-0.01759	0.069906	-0.25162	0.80139	Adiponectin
	4:120027250	["T","<DEL>"]	867	-0.11226	0.068835	-1.6309	0.10327	Adiponectin
	4:120865502	["T","<DEL>"]	867	-0.038086	0.10063	-0.37846	0.70518	Adiponectin
	4:123411428	["T","<DEL>"]	867	0.15425	0.10168	1.517	0.12962	Adiponectin
	4:130066198	["C","<DEL>"]	867	0.076334	0.066945	1.1402	0.2545	Adiponectin
	4:130626376	["G","<DEL>"]	867	-0.090727	0.074604	-1.2161	0.22428	Adiponectin
	4:133180801	["T","<DEL>"]	867	0.004757	0.069167	0.068775	0.94518	Adiponectin
	4:133896214	["C","<DEL>"]	867	-0.048914	0.11119	-0.43992	0.6601	Adiponectin
	4:135433007	["A","<DEL>"]	867	0.10201	0.08176	1.2476	0.21251	Adiponectin
	4:138091972	["C","<DEL>"]	867	-0.021982	0.072584	-0.30285	0.76207	Adiponectin
	4:138966202	["C","<DEL>"]	867	-0.0060719	0.067663	-0.089738	0.92852	Adiponectin
	4:142230783	["C","<DEL>"]	867	-0.012193	0.070341	-0.17335	0.86242	Adiponectin
	4:146438804	["C","<DEL>"]	867	0.067352	0.0803	0.83875	0.40184	Adiponectin
	4:146919575	["C","<DEL>"]	867	0.011569	0.070952	0.16306	0.87051	Adiponectin
	4:149990561	["C","<DEL>"]	867	-0.11517	0.068365	-1.6846	0.092422	Adiponectin
	4:152252523	["T","<DEL>"]	867	-0.11157	0.073306	-1.5219	0.12839	Adiponectin
	4:152778525	["A","<DEL>"]	867	-0.12135	0.077753	-1.5607	0.11896	Adiponectin
	4:152790159	["A","<DEL>"]	867	0.10196	0.095854	1.0637	0.28777	Adiponectin
	4:162053293	["G","<DEL>"]	867	-0.097414	0.076352	-1.2759	0.20235	Adiponectin
	4:162053324	["G","<DEL>"]	867	-0.033309	0.075233	-0.44274	0.65806	Adiponectin
	4:163393987	["C","<DEL>"]	867	-0.014652	0.066853	-0.21917	0.82657	Adiponectin
	4:166002624	["C","<DEL>"]	867	-0.15818	0.40229	-0.39319	0.69427	Adiponectin
	4:167669306	["C","<DEL>"]	867	-0.040991	0.068248	-0.60061	0.54826	Adiponectin
	4:168109157	["C","<DEL>"]	867	0.023967	0.082168	0.29168	0.7706	Adiponectin
	4:170278467	["T","<DEL>"]	867	-0.010675	0.084579	-0.12622	0.89959	Adiponectin
	4:172374415	["C","<DEL>"]	867	0.18828	0.14237	1.3224	0.18638	Adiponectin
	4:172988627	["G","<DEL>"]	867	-0.15653	0.07732	-2.0244	0.043237	Adiponectin
	4:173425028	["A","<DEL>"]	867	0.11161	0.16714	0.66772	0.50449	Adiponectin
	4:174533092	["G","<DEL>"]	867	-0.091852	0.067204	-1.3668	0.17205	Adiponectin
	4:175625156	["A","<DEL>"]	867	0.044906	0.069056	0.65029	0.51568	Adiponectin
	4:182056568	["G","<DEL>"]	867	-0.004548	0.086613	-0.052509	0.95814	Adiponectin
	4:182482745	["T","<DEL>"]	867	-0.12359	0.11533	-1.0716	0.28421	Adiponectin
	4:183570269	["T","<DEL>"]	867	-0.054575	0.096293	-0.56676	0.57102	Adiponectin
	4:184674263	["T","<DEL>"]	867	0.065793	0.067824	0.97006	0.33229	Adiponectin
	4:186441632	["T","<DEL>"]	867	-0.039619	0.26462	-0.14972	0.88102	Adiponectin
	4:187093506	["A","<DEL>"]	867	-0.040469	0.084581	-0.47847	0.63244	Adiponectin
	4:190058007	["C","<DEL>"]	867	0.1317	0.13046	1.0095	0.313	Adiponectin
	5:11836	["C","<DEL>"]	867	0.019421	0.10731	0.18097	0.85643	Adiponectin
	5:175821	["A","<DEL>"]	867	-0.036363	0.091758	-0.39629	0.69199	Adiponectin
	5:1924587	["G","<DEL>"]	867	0.27267	0.18262	1.4931	0.13578	Adiponectin
	5:7371863	["T","<DEL>"]	867	0.062301	0.088443	0.70443	0.48136	Adiponectin
	5:8255837	["T","<DEL>"]	867	-0.0043616	0.10025	-0.043507	0.96531	Adiponectin
	5:10273263	["T","<DEL>"]	867	0.079822	0.10534	0.75774	0.44881	Adiponectin
	5:12811010	["G","<DEL>"]	867	-0.091562	0.075926	-1.2059	0.22817	Adiponectin
	5:15719455	["T","<DEL>"]	867	0.10929	0.078881	1.3855	0.16624	Adiponectin
	5:16124768	["T","<DEL>"]	867	0.053358	0.10729	0.49733	0.61908	Adiponectin
	5:17619241	["C","<DEL>"]	867	0.090506	0.11296	0.80124	0.42321	Adiponectin
	5:19375271	["G","<DEL>"]	867	0.046448	0.069341	0.66986	0.50313	Adiponectin
	5:21450187	["T","<DEL>"]	867	-0.12585	0.070015	-1.7974	0.072615	Adiponectin
	5:21611833	["G","<DEL>"]	867	-0.030511	0.089127	-0.34233	0.73218	Adiponectin
	5:23903008	["T","<DEL>"]	867	0.021108	0.072583	0.29081	0.77126	Adiponectin
	5:26796698	["A","<DEL>"]	867	-0.007127	0.067002	-0.10637	0.91531	Adiponectin
	5:27524842	["T","<DEL>"]	867	-0.021127	0.084147	-0.25107	0.80182	Adiponectin
	5:28813578	["T","<DEL>"]	867	0.078528	0.090985	0.86309	0.38833	Adiponectin
	5:37254628	["G","<DEL>"]	867	-0.0088114	0.10585	-0.083241	0.93368	Adiponectin
	5:42628380	["C","<DEL>"]	867	-0.16443	0.066568	-2.47	0.013702	Adiponectin
	5:44795000	["A","<DEL>"]	867	0.026488	0.070067	0.37804	0.70549	Adiponectin
	5:45004808	["T","<DEL>"]	867	0.082398	0.069772	1.181	0.23795	Adiponectin
	5:46144218	["T","<DEL>"]	867	0.043931	0.067326	0.65251	0.51425	Adiponectin
	5:46270616	["A","<DEL>"]	867	-0.011151	0.082588	-0.13503	0.89262	Adiponectin
	5:49480839	["G","<DEL>"]	867	0.057627	0.10776	0.53476	0.59295	Adiponectin
	5:50234366	["T","<DEL>"]	867	-0.047011	0.067887	-0.69249	0.48881	Adiponectin
	5:55429201	["G","<DEL>"]	867	-0.0096647	0.085777	-0.11267	0.91032	Adiponectin
	5:57323479	["T","<DEL>"]	867	-0.024977	0.18261	-0.13678	0.89124	Adiponectin
	5:60001705	["A","<DEL>"]	867	-0.14968	0.087837	-1.7041	0.088718	Adiponectin
	5:61574748	["A","<DEL>"]	867	-0.035094	0.094475	-0.37146	0.71038	Adiponectin
	5:62687443	["C","<DEL>"]	867	-0.094251	0.094896	-0.9932	0.32089	Adiponectin
	5:63698322	["G","<DEL>"]	867	-0.063277	0.076867	-0.8232	0.41062	Adiponectin
	5:82063440	["T","<DEL>"]	867	0.020627	0.070872	0.29104	0.77109	Adiponectin
	5:85559872	["T","<DEL>"]	867	-0.13597	0.11329	-1.2002	0.23038	Adiponectin
	5:86115320	["A","<DEL>"]	867	-0.063295	0.068251	-0.92739	0.35398	Adiponectin
	5:86245995	["C","<DEL>"]	867	-0.049141	0.085395	-0.57545	0.56514	Adiponectin
	5:87378889	["T","<DEL>"]	867	-0.0068816	0.070631	-0.097431	0.92241	Adiponectin
	5:90499772	["T","<DEL>"]	867	-0.013527	0.32937	-0.041069	0.96725	Adiponectin
	5:91435080	["T","<DEL>"]	867	-0.18053	0.1093	-1.6518	0.098948	Adiponectin
	5:95966543	["A","<DEL>"]	867	-0.16644	0.06647	-2.504	0.012464	Adiponectin
	5:97401560	["T","<DEL>"]	867	0.033813	0.068721	0.49203	0.62282	Adiponectin
	5:98345110	["G","<DEL>"]	867	-0.074031	0.11881	-0.62313	0.53336	Adiponectin
	5:98839889	["C","<DEL>"]	867	0.013241	0.067364	0.19656	0.84422	Adiponectin
	5:106236817	["T","<DEL>"]	867	0.19345	0.071383	2.7101	0.0068597	Adiponectin
	5:106324755	["C","<DEL>"]	867	-0.015668	0.073297	-0.21377	0.83078	Adiponectin
	5:106970161	["T","<DEL>"]	867	-0.095031	0.068248	-1.3924	0.16415	Adiponectin
	5:107198455	["G","<DEL>"]	867	0.0047465	0.10732	0.044227	0.96473	Adiponectin
	5:114325323	["C","<DEL>"]	867	0.050007	0.06946	0.71993	0.47176	Adiponectin
	5:117387104	["A","<DEL>"]	867	-0.14984	0.08586	-1.7452	0.081305	Adiponectin
	5:117868223	["G","<DEL>"]	867	0.013188	0.06847	0.1926	0.84731	Adiponectin
	5:119380135	["A","<DEL>"]	867	-0.054195	0.0862	-0.62872	0.5297	Adiponectin
	5:120595567	["G","<DEL>"]	867	0.10613	0.10266	1.0338	0.30152	Adiponectin
	5:127172332	["A","<DEL>"]	867	0.057481	0.12576	0.45709	0.64772	Adiponectin
	5:127407420	["G","<DEL>"]	867	0.067538	0.068005	0.99313	0.32093	Adiponectin
	5:133134654	["A","<DEL>"]	867	-0.054625	0.067019	-0.81508	0.41525	Adiponectin
	5:135115152	["T","<DEL>"]	867	-0.055916	0.078756	-0.70999	0.4779	Adiponectin
	5:140222140	["G","<DEL>"]	867	0.049822	0.082054	0.60719	0.54389	Adiponectin
	5:141459201	["T","<DEL>"]	867	0.015753	0.076196	0.20674	0.83626	Adiponectin
	5:144871796	["G","<DEL>"]	867	0.027873	0.066954	0.4163	0.67729	Adiponectin
	5:144871907	["C","<DEL>"]	867	0.033357	0.066988	0.49796	0.61864	Adiponectin
	5:146622645	["A","<DEL>"]	867	-0.084584	0.07539	-1.122	0.2622	Adiponectin
	5:149441740	["T","<DEL>"]	867	-0.09862	0.078608	-1.2546	0.20997	Adiponectin
	5:150177647	["T","<DEL>"]	867	-0.036226	0.10397	-0.34844	0.7276	Adiponectin
	5:150203186	["A","<DEL>"]	867	-0.073348	0.10064	-0.7288	0.46632	Adiponectin
	5:151514828	["G","<DEL>"]	867	0.0021125	0.072324	0.029208	0.97671	Adiponectin
	5:155311788	["C","<DEL>"]	867	-0.081669	0.066894	-1.2209	0.22247	Adiponectin
	5:158895378	["T","<DEL>"]	867	-0.048728	0.097349	-0.50055	0.61681	Adiponectin
	5:159022246	["C","<DEL>"]	867	-0.020436	0.10581	-0.19314	0.8469	Adiponectin
	5:160588813	["C","<DEL>"]	867	-0.067338	0.067822	-0.99287	0.32105	Adiponectin
	5:162861764	["C","<DEL>"]	867	-0.047952	0.07056	-0.6796	0.49694	Adiponectin
	5:163665005	["G","<DEL>"]	867	-0.016052	0.07138	-0.22489	0.82212	Adiponectin
	5:166402754	["C","<DEL>"]	867	-0.083949	0.067019	-1.2526	0.21068	Adiponectin
	5:170129804	["C","<DEL>"]	867	-0.11089	0.071425	-1.5526	0.1209	Adiponectin
	5:172973001	["G","<DEL>"]	867	0.031418	0.067596	0.46479	0.6422	Adiponectin
	5:178109048	["T","<DEL>"]	867	0.08656	0.068278	1.2677	0.20523	Adiponectin
	5:178118294	["G","<DEL>"]	867	-0.048892	0.068615	-0.71255	0.47632	Adiponectin
	5:178348345	["G","<DEL>"]	867	0.071014	0.078862	0.90048	0.36812	Adiponectin
	5:179847330	["G","<DEL>"]	867	-0.057133	0.085392	-0.66907	0.50363	Adiponectin
	5:180569214	["G","<DEL>"]	867	-0.0062514	0.06846	-0.091314	0.92726	Adiponectin
	6:666378	["A","<DEL>"]	867	-0.088063	0.10395	-0.84714	0.39715	Adiponectin
	6:773632	["G","<DEL>"]	867	0.18773	0.084155	2.2308	0.02595	Adiponectin
	6:2568159	["T","<DEL>"]	867	-0.10178	0.099807	-1.0198	0.30811	Adiponectin
	6:3145368	["G","<DEL>"]	867	0.044123	0.11406	0.38684	0.69897	Adiponectin
	6:7781544	["T","<DEL>"]	867	-0.030663	0.10995	-0.27887	0.78041	Adiponectin
	6:8337672	["T","<DEL>"]	867	-0.096077	0.066662	-1.4413	0.14987	Adiponectin
	6:9273802	["A","<DEL>"]	867	-0.024726	0.088216	-0.28029	0.77932	Adiponectin
	6:13882549	["A","<DEL>"]	867	-0.10014	0.074467	-1.3447	0.17908	Adiponectin
	6:15666718	["G","<DEL>"]	867	-0.18584	0.090432	-2.055	0.040182	Adiponectin
	6:16884948	["T","<DEL>"]	867	0.094353	0.073944	1.276	0.2023	Adiponectin
	6:17376767	["A","<DEL>"]	867	-0.047943	0.07522	-0.63737	0.52405	Adiponectin
	6:18402088	["C","<DEL>"]	867	0.051089	0.11335	0.45073	0.6523	Adiponectin
	6:19041188	["G","<DEL>"]	867	0.08661	0.070879	1.2219	0.22206	Adiponectin
	6:19676402	["G","<DEL>"]	867	0.080227	0.080416	0.99764	0.31873	Adiponectin
	6:19685575	["T","<DEL>"]	867	-0.057487	0.073856	-0.77836	0.43657	Adiponectin
	6:22052754	["G","<DEL>"]	867	0.0096653	0.068107	0.14191	0.88718	Adiponectin
	6:23743262	["C","<DEL>"]	867	-0.031655	0.068574	-0.46162	0.64447	Adiponectin
	6:24325343	["G","<DEL>"]	867	-0.05119	0.091449	-0.55977	0.57578	Adiponectin
	6:29899773	["A","<DEL>"]	867	0.019679	0.21697	0.090696	0.92776	Adiponectin
	6:30993987	["C","<DEL>"]	867	0.022384	0.078506	0.28513	0.77561	Adiponectin
	6:30994526	["T","<DEL>"]	867	0.087449	0.080063	1.0923	0.27503	Adiponectin
	6:31193333	["C","<DEL>"]	867	-0.15735	0.068327	-2.3029	0.021521	Adiponectin
	6:31278979	["G","<DEL>"]	867	-0.11934	0.079655	-1.4982	0.13444	Adiponectin
	6:31292055	["T","<DEL>"]	867	-0.13704	0.098273	-1.3945	0.16353	Adiponectin
	6:31421494	["C","<DEL>"]	867	-0.053654	0.17436	-0.30773	0.75836	Adiponectin
	6:32454947	["A","<DEL>"]	867	0.022832	0.21263	0.10737	0.91452	Adiponectin
	6:32460883	["T","<DEL>"]	867	0.018968	0.20813	0.091133	0.92741	Adiponectin
	6:32512656	["G","<DEL>"]	867	-0.053883	0.10846	-0.49678	0.61947	Adiponectin
	6:32623364	["A","<DEL>"]	867	0.080677	0.088731	0.90923	0.36348	Adiponectin
	6:32624900	["A","<DEL>"]	867	0.12356	0.094545	1.3069	0.19159	Adiponectin
	6:32643089	["C","<DEL>"]	867	0.054032	0.066734	0.80966	0.41836	Adiponectin
	6:32778703	["A","<DEL>"]	867	0.0053953	0.090926	0.059337	0.9527	Adiponectin
	6:33125908	["A","<DEL>"]	867	0.0040571	0.068663	0.059087	0.9529	Adiponectin
	6:33583199	["T","<DEL>"]	867	0.036724	0.067066	0.54757	0.58413	Adiponectin
	6:33937825	["T","<DEL>"]	867	-0.07199	0.087255	-0.82505	0.40957	Adiponectin
	6:34699948	["A","<DEL>"]	867	0.062002	0.067742	0.91526	0.36031	Adiponectin
	6:35626421	["T","<DEL>"]	867	-0.25047	0.11068	-2.2631	0.023877	Adiponectin
	6:37851204	["T","<DEL>"]	867	-0.14594	0.095566	-1.5271	0.12711	Adiponectin
	6:47564713	["C","<DEL>"]	867	0.0039018	0.091846	0.042481	0.96612	Adiponectin
	6:48930931	["C","<DEL>"]	867	-0.16071	0.074461	-2.1583	0.03118	Adiponectin
	6:51199452	["A","<DEL>"]	867	-0.042193	0.068618	-0.6149	0.53878	Adiponectin
	6:53928734	["A","<DEL>"]	867	0.036782	0.11044	0.33306	0.73917	Adiponectin
	6:54846366	["A","<DEL>"]	867	-0.055126	0.096599	-0.57067	0.56837	Adiponectin
	6:58423825	["T","<DEL>"]	867	-0.05347	0.10021	-0.53359	0.59376	Adiponectin
	6:62200406	["A","<DEL>"]	867	-0.13458	0.06959	-1.9339	0.053452	Adiponectin
	6:63597611	["G","<DEL>"]	867	-0.12114	0.067548	-1.7934	0.073263	Adiponectin
	6:64666998	["C","<DEL>"]	867	-0.020143	0.066898	-0.3011	0.76341	Adiponectin
	6:65710989	["C","<DEL>"]	867	0.051438	0.073136	0.70332	0.48205	Adiponectin
	6:67008770	["C","<DEL>"]	867	-0.088456	0.085525	-1.0343	0.3013	Adiponectin
	6:67014165	["G","<DEL>"]	867	-0.09013	0.08797	-1.0246	0.30586	Adiponectin
	6:67040795	["A","<DEL>"]	867	-0.065535	0.066749	-0.98182	0.32646	Adiponectin
	6:70190695	["G","<DEL>"]	867	0.04309	0.067112	0.64206	0.52101	Adiponectin
	6:70357008	["C","<DEL>"]	867	-0.10735	0.10031	-1.0702	0.28483	Adiponectin
	6:72863835	["G","<DEL>"]	867	-0.022614	0.066842	-0.33832	0.7352	Adiponectin
	6:73221956	["C","<DEL>"]	867	0.064482	0.067737	0.95194	0.34139	Adiponectin
	6:74592044	["T","<DEL>"]	867	-0.091635	0.06716	-1.3644	0.17279	Adiponectin
	6:74613577	["A","<DEL>"]	867	0.064253	0.066879	0.96073	0.33696	Adiponectin
	6:74832487	["T","<DEL>"]	867	0.041128	0.097	0.424	0.67167	Adiponectin
	6:74932724	["C","<DEL>"]	867	-0.0021917	0.090718	-0.024159	0.98073	Adiponectin
	6:77097484	["C","<DEL>"]	867	-0.055291	0.098357	-0.56214	0.57417	Adiponectin
	6:78967168	["T","<DEL>"]	867	0.0051906	0.066862	0.077632	0.93814	Adiponectin
	6:79521087	["A","<DEL>"]	867	0.001845	0.074625	0.024723	0.98028	Adiponectin
	6:81283703	["A","<DEL>"]	867	0.00918	0.10449	0.087856	0.93001	Adiponectin
	6:86623825	["G","<DEL>"]	867	-0.054848	0.067524	-0.81227	0.41686	Adiponectin
	6:89921745	["T","<DEL>"]	867	-0.021193	0.090382	-0.23448	0.81467	Adiponectin
	6:95193323	["T","<DEL>"]	867	-0.071289	0.10058	-0.7088	0.47864	Adiponectin
	6:95289233	["C","<DEL>"]	867	-0.022878	0.10267	-0.22284	0.82372	Adiponectin
	6:100034504	["T","<DEL>"]	867	-0.050482	0.15043	-0.33558	0.73727	Adiponectin
	6:100537883	["G","<DEL>"]	867	0.22564	0.098074	2.3007	0.021646	Adiponectin
	6:101934545	["T","<DEL>"]	867	0.06478	0.080449	0.80523	0.42091	Adiponectin
	6:103737449	["G","<DEL>"]	867	-0.09595	0.07249	-1.3236	0.18597	Adiponectin
	6:105260815	["A","<DEL>"]	867	0.0053272	0.068459	0.077815	0.93799	Adiponectin
	6:108031336	["T","<DEL>"]	867	-0.35253	0.13295	-2.6515	0.0081593	Adiponectin
	6:111071016	["C","<DEL>"]	867	-0.048409	0.071678	-0.67536	0.49962	Adiponectin
	6:114223934	["T","<DEL>"]	867	-9.4826e-05	0.067582	-0.0014031	0.99888	Adiponectin
	6:120452272	["C","<DEL>"]	867	-0.16777	0.11691	-1.435	0.15164	Adiponectin
	6:122316848	["A","<DEL>"]	867	-0.10813	0.085747	-1.261	0.20763	Adiponectin
	6:126182994	["C","<DEL>"]	867	0.047013	0.070632	0.66561	0.50584	Adiponectin
	6:126468010	["C","<DEL>"]	867	-0.074949	0.092551	-0.80981	0.41827	Adiponectin
	6:131417995	["A","<DEL>"]	867	0.022807	0.066817	0.34133	0.73294	Adiponectin
	6:134268977	["A","<DEL>"]	867	0.027237	0.088266	0.30858	0.75772	Adiponectin
	6:134589733	["T","<DEL>"]	867	0.19721	0.080081	2.4627	0.013985	Adiponectin
	6:139602590	["T","<DEL>"]	867	0.024299	0.070165	0.34632	0.72919	Adiponectin
	6:144196436	["C","<DEL>"]	867	-0.029541	0.10778	-0.2741	0.78408	Adiponectin
	6:145705450	["T","<DEL>"]	867	0.1499	0.079372	1.8885	0.059289	Adiponectin
	6:151506644	["A","<DEL>"]	867	0.22737	0.10413	2.1835	0.029269	Adiponectin
	6:152389971	["G","<DEL>"]	867	-0.089576	0.084912	-1.0549	0.29176	Adiponectin
	6:153958368	["A","<DEL>"]	867	-0.065234	0.071466	-0.9128	0.3616	Adiponectin
	6:154619999	["G","<DEL>"]	867	-0.060488	0.067128	-0.90109	0.36779	Adiponectin
	6:154962593	["A","<DEL>"]	867	0.00042179	0.11217	0.0037603	0.997	Adiponectin
	6:157699907	["C","<DEL>"]	867	-0.14377	0.067188	-2.1398	0.032651	Adiponectin
	6:160086306	["G","<DEL>"]	867	0.084732	0.066937	1.2659	0.20591	Adiponectin
	6:161726332	["G","<DEL>"]	867	0.0062534	0.078673	0.079486	0.93666	Adiponectin
	6:162583840	["G","<DEL>"]	867	-0.14379	0.10303	-1.3956	0.16318	Adiponectin
	6:164543448	["C","<DEL>"]	867	0.041148	0.075563	0.54455	0.5862	Adiponectin
	6:165724667	["G","<DEL>"]	867	0.032649	0.07375	0.4427	0.65809	Adiponectin
	6:167488059	["T","<DEL>"]	867	0.090059	0.070057	1.2855	0.19896	Adiponectin
	6:170767459	["A","<DEL>"]	867	-0.10662	0.072622	-1.4681	0.14243	Adiponectin
	6:170767986	["A","<DEL>"]	867	-0.041345	0.074932	-0.55176	0.58125	Adiponectin
	6:170768121	["T","<DEL>"]	867	-0.054913	0.075955	-0.72296	0.4699	Adiponectin
	7:2682162	["A","<DEL>"]	867	0.14603	0.077673	1.8801	0.060433	Adiponectin
	7:4081246	["T","<DEL>"]	867	0.059649	0.072312	0.82489	0.40966	Adiponectin
	7:4158216	["C","<DEL>"]	867	-0.0050489	0.076932	-0.065628	0.94769	Adiponectin
	7:8463539	["T","<DEL>"]	867	-0.11016	0.094299	-1.1682	0.24303	Adiponectin
	7:16171770	["A","<DEL>"]	867	-0.11885	0.072303	-1.6437	0.1006	Adiponectin
	7:20748769	["G","<DEL>"]	867	0.024414	0.09939	0.24564	0.80602	Adiponectin
	7:22434797	["C","<DEL>"]	867	0.0599	0.069061	0.86735	0.38599	Adiponectin
	7:24038156	["G","<DEL>"]	867	0.10321	0.10015	1.0305	0.30305	Adiponectin
	7:26137003	["T","<DEL>"]	867	-0.069007	0.068652	-1.0052	0.3151	Adiponectin
	7:28214298	["T","<DEL>"]	867	-0.0001263	0.084714	-0.0014909	0.99881	Adiponectin
	7:28574280	["C","<DEL>"]	867	0.01468	0.066706	0.22006	0.82587	Adiponectin
	7:31315558	["G","<DEL>"]	867	0.036202	0.083248	0.43487	0.66377	Adiponectin
	7:31590286	["C","<DEL>"]	867	-0.04468	0.067221	-0.66467	0.50644	Adiponectin
	7:32774957	["T","<DEL>"]	867	0.1053	0.068125	1.5457	0.12255	Adiponectin
	7:36441174	["C","<DEL>"]	867	-0.041242	0.075469	-0.54647	0.58488	Adiponectin
	7:39387266	["T","<DEL>"]	867	0.043872	0.066885	0.65594	0.51204	Adiponectin
	7:39546361	["C","<DEL>"]	867	0.046832	0.078753	0.59467	0.55222	Adiponectin
	7:43624879	["A","<DEL>"]	867	0.0094381	0.10025	0.094148	0.92501	Adiponectin
	7:51594303	["G","<DEL>"]	867	-0.02041	0.075439	-0.27055	0.7868	Adiponectin
	7:52520172	["A","<DEL>"]	867	0.07235	0.081777	0.88473	0.37655	Adiponectin
	7:54596496	["A","<DEL>"]	867	-0.031088	0.074738	-0.41596	0.67754	Adiponectin
	7:55676853	["A","<DEL>"]	867	-0.0025212	0.085842	-0.02937	0.97658	Adiponectin
	7:56761966	["A","<DEL>"]	867	0.0047866	0.070601	0.067798	0.94596	Adiponectin
	7:62112065	["C","<DEL>"]	867	-0.066625	0.066669	-0.99934	0.31791	Adiponectin
	7:62146485	["G","<DEL>"]	867	0.010948	0.096931	0.11294	0.9101	Adiponectin
	7:62366045	["T","<DEL>"]	867	0.026369	0.069623	0.37874	0.70497	Adiponectin
	7:65589707	["A","<DEL>"]	867	-0.092567	0.080824	-1.1453	0.2524	Adiponectin
	7:66697490	["T","<DEL>"]	867	-0.019293	0.066703	-0.28924	0.77247	Adiponectin
	7:72270245	["C","<DEL>"]	867	0.0067751	0.067511	0.10036	0.92009	Adiponectin
	7:73549803	["G","<DEL>"]	867	-0.050505	0.11588	-0.43582	0.66308	Adiponectin
	7:73828460	["C","<DEL>"]	867	-0.1951	0.11775	-1.6569	0.097909	Adiponectin
	7:75664310	["T","<DEL>"]	867	-0.12177	0.084173	-1.4467	0.14835	Adiponectin
	7:76702247	["G","<DEL>"]	867	-0.078206	0.077444	-1.0098	0.31286	Adiponectin
	7:81441521	["A","<DEL>"]	867	-0.014225	0.085248	-0.16686	0.86752	Adiponectin
	7:89519913	["A","<DEL>"]	867	-0.031288	0.085885	-0.3643	0.71572	Adiponectin
	7:89810393	["T","<DEL>"]	867	-0.055643	0.081244	-0.68488	0.4936	Adiponectin
	7:93096077	["T","<DEL>"]	867	-0.12839	0.11829	-1.0854	0.27807	Adiponectin
	7:93327140	["C","<DEL>"]	867	-0.15813	0.067063	-2.3579	0.018601	Adiponectin
	7:93541823	["A","<DEL>"]	867	0.16632	0.10665	1.5595	0.11924	Adiponectin
	7:96543291	["C","<DEL>"]	867	0.038032	0.066721	0.57001	0.56882	Adiponectin
	7:97395021	["C","<DEL>"]	867	-0.11483	0.075342	-1.5242	0.12783	Adiponectin
	7:97655780	["C","<DEL>"]	867	-0.083952	0.073657	-1.1398	0.25469	Adiponectin
	7:100237746	["A","<DEL>"]	867	0.046143	0.082073	0.56222	0.57411	Adiponectin
	7:100327593	["C","<DEL>"]	867	0.054135	0.066736	0.81119	0.41748	Adiponectin
	7:101001239	["A","<DEL>"]	867	-0.1447	0.11273	-1.2836	0.19964	Adiponectin
	7:101059172	["C","<DEL>"]	867	0.053189	0.066799	0.79626	0.4261	Adiponectin
	7:101724526	["A","<DEL>"]	867	-0.11319	0.069483	-1.6291	0.10366	Adiponectin
	7:102875353	["A","<DEL>"]	867	-0.094396	0.093165	-1.0132	0.31124	Adiponectin
	7:107464052	["T","<DEL>"]	867	0.067791	0.068176	0.99435	0.32033	Adiponectin
	7:109436695	["A","<DEL>"]	867	0.094459	0.068133	1.3864	0.16598	Adiponectin
	7:110181969	["T","<DEL>"]	867	-0.068478	0.066775	-1.0255	0.30541	Adiponectin
	7:111065309	["G","<DEL>"]	867	-0.10912	0.10672	-1.0225	0.30685	Adiponectin
	7:115931615	["G","<DEL>"]	867	0.11106	0.081646	1.3603	0.1741	Adiponectin
	7:118831239	["A","<DEL>"]	867	0.07659	0.080307	0.95371	0.3405	Adiponectin
	7:126045886	["A","<DEL>"]	867	-0.078732	0.082557	-0.95367	0.34052	Adiponectin
	7:127214964	["C","<DEL>"]	867	-0.13281	0.066934	-1.9842	0.047551	Adiponectin
	7:133784991	["T","<DEL>"]	867	0.022679	0.067033	0.33833	0.7352	Adiponectin
	7:137995495	["G","<DEL>"]	867	-0.039742	0.069039	-0.57565	0.565	Adiponectin
	7:141765455	["G","<DEL>"]	867	0.035446	0.068315	0.51887	0.60399	Adiponectin
	7:142360542	["T","<DEL>"]	867	0.14358	0.091326	1.5722	0.11628	Adiponectin
	7:144770376	["A","<DEL>"]	867	-0.072626	0.080581	-0.90128	0.36769	Adiponectin
	7:144916880	["T","<DEL>"]	867	-0.089018	0.074894	-1.1886	0.23493	Adiponectin
	7:147011477	["T","<DEL>"]	867	0.056298	0.097959	0.5747	0.56564	Adiponectin
	7:148072860	["G","<DEL>"]	867	0.36766	0.16467	2.2327	0.025823	Adiponectin
	7:151230178	["A","<DEL>"]	867	0.09117	0.11096	0.82162	0.41152	Adiponectin
	7:152574770	["A","<DEL>"]	867	-0.12794	0.10772	-1.1878	0.23525	Adiponectin
	7:154391922	["C","<DEL>"]	867	-0.049104	0.072711	-0.67533	0.49965	Adiponectin
	7:156387117	["T","<DEL>"]	867	-0.054801	0.0819	-0.66912	0.5036	Adiponectin
	7:157218086	["G","<DEL>"]	867	0.060345	0.08075	0.7473	0.45508	Adiponectin
	7:158046588	["C","<DEL>"]	867	-0.0097488	0.13162	-0.074069	0.94097	Adiponectin
	7:158500634	["G","<DEL>"]	867	0.1311	0.078124	1.6781	0.093699	Adiponectin
	7:158998901	["G","<DEL>"]	867	-0.018732	0.087177	-0.21487	0.82992	Adiponectin
	8:594371	["T","<DEL>"]	867	-0.19661	0.17958	-1.0948	0.2739	Adiponectin
	8:2122084	["G","<DEL>"]	867	0.10779	0.11719	0.9198	0.35794	Adiponectin
	8:3785907	["G","<DEL>"]	867	0.051571	0.10828	0.47627	0.634	Adiponectin
	8:4122886	["T","<DEL>"]	867	-0.041802	0.10061	-0.41549	0.67789	Adiponectin
	8:5595499	["G","<DEL>"]	867	-0.043098	0.1018	-0.42335	0.67215	Adiponectin
	8:6991648	["A","<DEL>"]	867	0.026664	0.066988	0.39803	0.6907	Adiponectin
	8:9497790	["G","<DEL>"]	867	-0.12458	0.077741	-1.6025	0.10941	Adiponectin
	8:16821877	["A","<DEL>"]	867	-0.054293	0.067179	-0.80818	0.41921	Adiponectin
	8:18475691	["A","<DEL>"]	867	0.18171	0.10812	1.6807	0.093191	Adiponectin
	8:24972434	["C","<DEL>"]	867	0.030931	0.067976	0.45503	0.64921	Adiponectin
	8:25066682	["T","<DEL>"]	867	-0.053314	0.19204	-0.27762	0.78137	Adiponectin
	8:29837541	["G","<DEL>"]	867	0.02904	0.07249	0.40061	0.68881	Adiponectin
	8:33158769	["T","<DEL>"]	867	0.056124	0.095969	0.58482	0.55882	Adiponectin
	8:39232077	["A","<DEL>"]	867	-0.006871	0.070711	-0.097171	0.92261	Adiponectin
	8:40182859	["G","<DEL>"]	867	0.10064	0.10353	0.97205	0.3313	Adiponectin
	8:40469694	["G","<DEL>"]	867	-0.025497	0.067615	-0.37709	0.7062	Adiponectin
	8:40774606	["G","<DEL>"]	867	0.29908	0.079102	3.781	0.00016697	Adiponectin
	8:42190393	["G","<DEL>"]	867	0.12615	0.29814	0.42313	0.6723	Adiponectin
	8:46991585	["T","<DEL>"]	867	-0.072886	0.10061	-0.72444	0.46899	Adiponectin
	8:47405831	["A","<DEL>"]	867	-0.07381	0.10305	-0.71624	0.47404	Adiponectin
	8:49093340	["T","<DEL>"]	867	-0.11673	0.088557	-1.3181	0.18781	Adiponectin
	8:51031069	["A","<DEL>"]	867	-0.036004	0.068271	-0.52736	0.59808	Adiponectin
	8:52023765	["A","<DEL>"]	867	0.043579	0.068772	0.63368	0.52646	Adiponectin
	8:53700966	["G","<DEL>"]	867	0.079325	0.067137	1.1815	0.23772	Adiponectin
	8:54122532	["T","<DEL>"]	867	-0.015421	0.10373	-0.14867	0.88185	Adiponectin
	8:72214749	["C","<DEL>"]	867	0.033651	0.067117	0.50138	0.61623	Adiponectin
	8:75362887	["T","<DEL>"]	867	-0.1913	0.093495	-2.0461	0.041053	Adiponectin
	8:82045003	["G","<DEL>"]	867	-0.043519	0.067236	-0.64726	0.51764	Adiponectin
	8:87188253	["C","<DEL>"]	867	-0.10771	0.072859	-1.4783	0.13968	Adiponectin
	8:94072322	["C","<DEL>"]	867	-0.032799	0.078119	-0.41985	0.6747	Adiponectin
	8:96875204	["T","<DEL>"]	867	0.15417	0.087344	1.7651	0.077906	Adiponectin
	8:97520435	["A","<DEL>"]	867	-0.097294	0.066904	-1.4542	0.14625	Adiponectin
	8:97520700	["G","<DEL>"]	867	-0.097166	0.066746	-1.4558	0.14582	Adiponectin
	8:103994757	["A","<DEL>"]	867	-0.11147	0.079266	-1.4063	0.15999	Adiponectin
	8:108504796	["C","<DEL>"]	867	-0.0066747	0.09701	-0.068804	0.94516	Adiponectin
	8:110234722	["G","<DEL>"]	867	-0.036317	0.074068	-0.49032	0.62403	Adiponectin
	8:112294054	["G","<DEL>"]	867	-0.12351	0.11328	-1.0903	0.27589	Adiponectin
	8:114056476	["T","<DEL>"]	867	-0.018713	0.079754	-0.23464	0.81455	Adiponectin
	8:115079317	["T","<DEL>"]	867	-0.13971	0.068914	-2.0274	0.042933	Adiponectin
	8:115633980	["A","<DEL>"]	867	0.15587	0.080249	1.9424	0.052415	Adiponectin
	8:118873755	["A","<DEL>"]	867	-0.02373	0.072125	-0.32901	0.74223	Adiponectin
	8:120154523	["A","<DEL>"]	867	-0.098646	0.074947	-1.3162	0.18845	Adiponectin
	8:127192197	["T","<DEL>"]	867	0.019571	0.066828	0.29286	0.7697	Adiponectin
	8:131850751	["A","<DEL>"]	867	-0.10169	0.066802	-1.5223	0.12829	Adiponectin
	8:137160194	["G","<DEL>"]	867	0.14351	0.081591	1.7589	0.078948	Adiponectin
	8:143494768	["C","<DEL>"]	867	0.15889	0.1798	0.88372	0.37709	Adiponectin
	8:143658787	["T","<DEL>"]	867	0.10994	0.096579	1.1384	0.25528	Adiponectin
	8:144700475	["A","<DEL>"]	867	0.036732	0.071689	0.51239	0.60851	Adiponectin
	8:146057008	["A","<DEL>"]	867	0.16843	0.098714	1.7062	0.08833	Adiponectin
	9:4376418	["T","<DEL>"]	867	0.022722	0.066808	0.34011	0.73386	Adiponectin
	9:5641603	["T","<DEL>"]	867	0.078006	0.091952	0.84833	0.39649	Adiponectin
	9:6700471	["A","<DEL>"]	867	0.041949	0.076865	0.54576	0.58537	Adiponectin
	9:6729116	["A","<DEL>"]	867	0.062546	0.067198	0.93078	0.35223	Adiponectin
	9:15815292	["G","<DEL>"]	867	-0.00616	0.074644	-0.082526	0.93425	Adiponectin
	9:19671748	["G","<DEL>"]	867	-0.17701	0.097437	-1.8167	0.069611	Adiponectin
	9:22496447	["G","<DEL>"]	867	-0.073919	0.070872	-1.043	0.29724	Adiponectin
	9:23362788	["A","<DEL>"]	867	-0.084296	0.070011	-1.204	0.2289	Adiponectin
	9:24502042	["C","<DEL>"]	867	-0.12667	0.097643	-1.2972	0.1949	Adiponectin
	9:28846201	["T","<DEL>"]	867	0.05989	0.10777	0.5557	0.57856	Adiponectin
	9:31291357	["T","<DEL>"]	867	-0.13592	0.067821	-2.0041	0.04537	Adiponectin
	9:33213063	["C","<DEL>"]	867	-0.015229	0.083956	-0.18139	0.85611	Adiponectin
	9:35980781	["C","<DEL>"]	867	-0.033979	0.071603	-0.47455	0.63523	Adiponectin
	9:36362873	["T","<DEL>"]	867	-0.093343	0.095305	-0.97941	0.32765	Adiponectin
	9:36474204	["G","<DEL>"]	867	0.038685	0.094383	0.40988	0.682	Adiponectin
	9:71738120	["G","<DEL>"]	867	0.34697	0.13089	2.6509	0.0081751	Adiponectin
	9:71804518	["G","<DEL>"]	867	0.070693	0.089192	0.7926	0.42823	Adiponectin
	9:71895401	["T","<DEL>"]	867	0.043791	0.14179	0.30885	0.75751	Adiponectin
	9:72761679	["T","<DEL>"]	867	-0.12311	0.093357	-1.3187	0.18761	Adiponectin
	9:78004277	["T","<DEL>"]	867	-0.014616	0.083843	-0.17433	0.86165	Adiponectin
	9:79555755	["T","<DEL>"]	867	0.10772	0.069215	1.5563	0.12	Adiponectin
	9:83967922	["T","<DEL>"]	867	0.14163	0.072645	1.9496	0.051547	Adiponectin
	9:89154570	["T","<DEL>"]	867	-0.24713	0.13114	-1.8844	0.059842	Adiponectin
	9:91408456	["G","<DEL>"]	867	-0.033667	0.10648	-0.31618	0.75194	Adiponectin
	9:92176016	["G","<DEL>"]	867	0.11219	0.10527	1.0658	0.28683	Adiponectin
	9:101309037	["T","<DEL>"]	867	-0.077473	0.072663	-1.0662	0.28663	Adiponectin
	9:101347986	["T","<DEL>"]	867	-0.049272	0.099808	-0.49366	0.62167	Adiponectin
	9:104219701	["C","<DEL>"]	867	0.021212	0.10441	0.20315	0.83906	Adiponectin
	9:104714846	["G","<DEL>"]	867	-0.033468	0.071332	-0.46918	0.63906	Adiponectin
	9:106568233	["C","<DEL>"]	867	0.059192	0.066688	0.88759	0.37501	Adiponectin
	9:107596165	["C","<DEL>"]	867	-0.10848	0.10984	-0.98761	0.32362	Adiponectin
	9:109675850	["G","<DEL>"]	867	-0.1181	0.099424	-1.1878	0.23523	Adiponectin
	9:113024631	["G","<DEL>"]	867	0.036634	0.067595	0.54196	0.58799	Adiponectin
	9:117081998	["A","<DEL>"]	867	-0.012184	0.076085	-0.16014	0.87281	Adiponectin
	9:129520439	["G","<DEL>"]	867	0.032527	0.075969	0.42816	0.66864	Adiponectin
	9:130181614	["G","<DEL>"]	867	0.06048	0.08092	0.74741	0.45502	Adiponectin
	9:131412055	["T","<DEL>"]	867	0.11082	0.24795	0.44693	0.65504	Adiponectin
	9:131479414	["T","<DEL>"]	867	0.057233	0.087586	0.65345	0.51364	Adiponectin
	9:131700846	["G","<DEL>"]	867	0.028661	0.071739	0.39952	0.68961	Adiponectin
	9:132026695	["A","<DEL>"]	867	0.028082	0.14743	0.19047	0.84898	Adiponectin
	9:133030642	["C","<DEL>"]	867	-0.138	0.07552	-1.8273	0.067995	Adiponectin
	9:133383111	["G","<DEL>"]	867	-0.038115	0.072557	-0.52531	0.5995	Adiponectin
	9:133752195	["C","<DEL>"]	867	0.023936	0.086645	0.27626	0.78242	Adiponectin
	9:134260474	["A","<DEL>"]	867	-0.017998	0.10269	-0.17526	0.86092	Adiponectin
	9:137252159	["C","<DEL>"]	867	0.13596	0.093069	1.4609	0.14442	Adiponectin
	9:138214064	["T","<DEL>"]	867	0.1122	0.067942	1.6514	0.099029	Adiponectin
	9:138479094	["A","<DEL>"]	867	-0.30716	0.19183	-1.6012	0.1097	Adiponectin
	9:139054403	["G","<DEL>"]	867	-0.075617	0.11793	-0.64122	0.52155	Adiponectin
	9:139444176	["A","<DEL>"]	867	0.12724	0.083016	1.5327	0.1257	Adiponectin
	9:140253508	["C","<DEL>"]	867	0.13249	0.1098	1.2066	0.22792	Adiponectin
	9:140416604	["G","<DEL>"]	867	0.012018	0.087728	0.13699	0.89107	Adiponectin
	9:141019487	["T","<DEL>"]	867	0.032859	0.094323	0.34837	0.72765	Adiponectin
	10:4708524	["C","<DEL>"]	867	0.08366	0.17964	0.4657	0.64154	Adiponectin
	10:5889538	["T","<DEL>"]	867	-0.0090818	0.072783	-0.12478	0.90073	Adiponectin
	10:7077035	["C","<DEL>"]	867	-0.0032819	0.073125	-0.04488	0.96421	Adiponectin
	10:14241748	["T","<DEL>"]	867	0.033778	0.10405	0.32462	0.74555	Adiponectin
	10:19996675	["C","<DEL>"]	867	0.003996	0.077658	0.051457	0.95897	Adiponectin
	10:26998915	["A","<DEL>"]	867	0.10458	0.08835	1.1837	0.23687	Adiponectin
	10:28663801	["G","<DEL>"]	867	-0.032563	0.085359	-0.38148	0.70294	Adiponectin
	10:29742210	["A","<DEL>"]	867	-0.054829	0.074661	-0.73437	0.46292	Adiponectin
	10:31246743	["G","<DEL>"]	867	-0.032518	0.068088	-0.47758	0.63307	Adiponectin
	10:31443343	["C","<DEL>"]	867	0.059897	0.091691	0.65325	0.51377	Adiponectin
	10:51003353	["T","<DEL>"]	867	-0.01778	0.080326	-0.22135	0.82488	Adiponectin
	10:54015665	["T","<DEL>"]	867	0.067516	0.066685	1.0125	0.3116	Adiponectin
	10:54783534	["C","<DEL>"]	867	-0.025039	0.066836	-0.37464	0.70802	Adiponectin
	10:56682780	["C","<DEL>"]	867	-0.059168	0.066915	-0.88421	0.37683	Adiponectin
	10:59209776	["A","<DEL>"]	867	-0.025842	0.070253	-0.36784	0.71308	Adiponectin
	10:61361945	["A","<DEL>"]	867	-0.14731	0.089281	-1.65	0.099304	Adiponectin
	10:65509237	["C","<DEL>"]	867	-0.074242	0.066934	-1.1092	0.26766	Adiponectin
	10:66398746	["T","<DEL>"]	867	-0.042648	0.069242	-0.61593	0.5381	Adiponectin
	10:67008519	["A","<DEL>"]	867	-0.20749	0.095161	-2.1804	0.029496	Adiponectin
	10:67306923	["T","<DEL>"]	867	0.031434	0.067007	0.46911	0.63911	Adiponectin
	10:71281055	["C","<DEL>"]	867	-0.0457	0.084759	-0.53918	0.5899	Adiponectin
	10:78255577	["G","<DEL>"]	867	-0.059101	0.18865	-0.31328	0.75415	Adiponectin
	10:82750304	["A","<DEL>"]	867	0.022964	0.067666	0.33937	0.73441	Adiponectin
	10:83611664	["C","<DEL>"]	867	-0.13434	0.11229	-1.1964	0.23187	Adiponectin
	10:84127794	["A","<DEL>"]	867	0.083623	0.10178	0.8216	0.41153	Adiponectin
	10:84817553	["A","<DEL>"]	867	-0.073523	0.086858	-0.84647	0.39752	Adiponectin
	10:92461831	["T","<DEL>"]	867	0.0044662	0.10584	0.042198	0.96635	Adiponectin
	10:93633324	["C","<DEL>"]	867	0.071974	0.080628	0.89267	0.37228	Adiponectin
	10:95545479	["G","<DEL>"]	867	0.11298	0.6954	0.16247	0.87098	Adiponectin
	10:103393995	["A","<DEL>"]	867	0.070323	0.084026	0.83692	0.40287	Adiponectin
	10:107056552	["A","<DEL>"]	867	-0.018286	0.074792	-0.24449	0.80691	Adiponectin
	10:107253002	["G","<DEL>"]	867	0.11542	0.098271	1.1745	0.24053	Adiponectin
	10:107950683	["T","<DEL>"]	867	-0.19154	0.20748	-0.92315	0.35619	Adiponectin
	10:108030317	["A","<DEL>"]	867	0.2198	0.10161	2.1633	0.030792	Adiponectin
	10:114112172	["G","<DEL>"]	867	-0.10987	0.068292	-1.6088	0.10802	Adiponectin
	10:117711605	["A","<DEL>"]	867	-0.13638	0.093622	-1.4567	0.14556	Adiponectin
	10:122226695	["A","<DEL>"]	867	0.10419	0.17192	0.60602	0.54466	Adiponectin
	10:122701138	["A","<DEL>"]	867	0.15769	0.078716	2.0033	0.045454	Adiponectin
	10:124216850	["A","<DEL>"]	867	0.030313	0.066752	0.45412	0.64986	Adiponectin
	10:130836871	["T","<DEL>"]	867	-0.048888	0.071521	-0.68354	0.49445	Adiponectin
	10:132099021	["C","<DEL>"]	867	0.048346	0.087476	0.55268	0.58063	Adiponectin
	10:132909010	["A","<DEL>"]	867	-0.021792	0.066854	-0.32596	0.74453	Adiponectin
	10:132988688	["A","<DEL>"]	867	-0.068427	0.072753	-0.94053	0.34721	Adiponectin
	11:677318	["G","<DEL>"]	867	0.072715	0.090207	0.80609	0.42041	Adiponectin
	11:1654282	["T","<DEL>"]	867	0.11512	0.067615	1.7027	0.088992	Adiponectin
	11:3488237	["G","<DEL>"]	867	0.081299	0.079052	1.0284	0.30404	Adiponectin
	11:5521615	["T","<DEL>"]	867	-0.082623	0.076594	-1.0787	0.28102	Adiponectin
	11:5637323	["G","<DEL>"]	867	0.014611	0.071065	0.2056	0.83715	Adiponectin
	11:5760085	["T","<DEL>"]	867	0.093603	0.067667	1.3833	0.16694	Adiponectin
	11:5784501	["A","<DEL>"]	867	0.024191	0.067382	0.35902	0.71967	Adiponectin
	11:6881333	["A","<DEL>"]	867	-0.10303	0.084982	-1.2123	0.22571	Adiponectin
	11:7134732	["C","<DEL>"]	867	-0.15925	0.097697	-1.63	0.10346	Adiponectin
	11:9323627	["C","<DEL>"]	867	-0.03776	0.0909	-0.4154	0.67796	Adiponectin
	11:10260022	["A","<DEL>"]	867	0.021701	0.098374	0.2206	0.82546	Adiponectin
	11:10292694	["G","<DEL>"]	867	-0.18419	0.094743	-1.9441	0.052213	Adiponectin
	11:11379612	["T","<DEL>"]	867	-0.097791	0.066716	-1.4658	0.14307	Adiponectin
	11:11822978	["A","<DEL>"]	867	-0.0053683	0.069957	-0.076737	0.93885	Adiponectin
	11:11875555	["G","<DEL>"]	867	-0.07107	0.072872	-0.97527	0.3297	Adiponectin
	11:18097907	["T","<DEL>"]	867	-0.12118	0.085672	-1.4145	0.15757	Adiponectin
	11:20844541	["A","<DEL>"]	867	0.0082207	0.1054	0.077998	0.93785	Adiponectin
	11:21847254	["A","<DEL>"]	867	0.11714	0.11523	1.0166	0.30965	Adiponectin
	11:25213825	["G","<DEL>"]	867	-0.20289	0.09657	-2.101	0.03593	Adiponectin
	11:26029428	["A","<DEL>"]	867	0.017958	0.085768	0.20938	0.8342	Adiponectin
	11:27657255	["A","<DEL>"]	867	-0.055149	0.12325	-0.44747	0.65465	Adiponectin
	11:29007171	["A","<DEL>"]	867	0.079731	0.10219	0.7802	0.43549	Adiponectin
	11:31393766	["A","<DEL>"]	867	-0.0041217	0.068968	-0.059763	0.95236	Adiponectin
	11:32389253	["T","<DEL>"]	867	0.026607	0.066925	0.39756	0.69105	Adiponectin
	11:34728121	["A","<DEL>"]	867	-0.052153	0.067355	-0.7743	0.43896	Adiponectin
	11:41818178	["A","<DEL>"]	867	0.027081	0.067415	0.4017	0.688	Adiponectin
	11:45429849	["C","<DEL>"]	867	-0.1042	0.083385	-1.2496	0.21179	Adiponectin
	11:46161002	["T","<DEL>"]	867	0.10922	0.069771	1.5654	0.11784	Adiponectin
	11:47057584	["A","<DEL>"]	867	-0.077906	0.072532	-1.0741	0.28308	Adiponectin
	11:47526097	["C","<DEL>"]	867	0.28227	0.1031	2.7379	0.0063095	Adiponectin
	11:48600859	["T","<DEL>"]	867	0.051583	0.092877	0.55539	0.57877	Adiponectin
	11:48695816	["A","<DEL>"]	867	0.046243	0.072084	0.64151	0.52136	Adiponectin
	11:48714026	["T","<DEL>"]	867	0.017565	0.068319	0.2571	0.79716	Adiponectin
	11:48734781	["T","<DEL>"]	867	0.066337	0.085775	0.77338	0.43951	Adiponectin
	11:48809954	["T","<DEL>"]	867	0.03972	0.072659	0.54666	0.58475	Adiponectin
	11:49116283	["T","<DEL>"]	867	0.097528	0.10392	0.93852	0.34824	Adiponectin
	11:49709787	["C","<DEL>"]	867	0.049665	0.10351	0.47983	0.63147	Adiponectin
	11:49759282	["C","<DEL>"]	867	0.18929	0.089914	2.1052	0.035562	Adiponectin
	11:50640221	["G","<DEL>"]	867	0.054233	0.07352	0.73766	0.46092	Adiponectin
	11:51341182	["A","<DEL>"]	867	0.036496	0.07917	0.46098	0.64493	Adiponectin
	11:54885323	["T","<DEL>"]	867	-0.017989	0.070942	-0.25357	0.79989	Adiponectin
	11:54888273	["A","<DEL>"]	867	0.0063795	0.072079	0.088506	0.92949	Adiponectin
	11:54894950	["G","<DEL>"]	867	0.080059	0.087464	0.91534	0.36027	Adiponectin
	11:54951607	["C","<DEL>"]	867	0.15271	0.082827	1.8438	0.065562	Adiponectin
	11:55031590	["T","<DEL>"]	867	0.15224	0.083847	1.8157	0.069763	Adiponectin
	11:55364272	["C","<DEL>"]	867	0.064076	0.066941	0.9572	0.33873	Adiponectin
	11:56439762	["T","<DEL>"]	867	0.048903	0.10266	0.47638	0.63392	Adiponectin
	11:58594178	["A","<DEL>"]	867	-0.019399	0.067896	-0.28571	0.77517	Adiponectin
	11:58631754	["G","<DEL>"]	867	-0.051139	0.089355	-0.57231	0.56726	Adiponectin
	11:61944789	["T","<DEL>"]	867	0.12293	0.073101	1.6816	0.093008	Adiponectin
	11:65642101	["T","<DEL>"]	867	0.016029	0.10888	0.14721	0.883	Adiponectin
	11:67642206	["C","<DEL>"]	867	0.018748	0.088177	0.21262	0.83168	Adiponectin
	11:68401371	["A","<DEL>"]	867	-0.042262	0.1078	-0.39205	0.69512	Adiponectin
	11:69400830	["T","<DEL>"]	867	0.015202	0.096036	0.1583	0.87426	Adiponectin
	11:74024892	["C","<DEL>"]	867	0.026552	0.074652	0.35567	0.72217	Adiponectin
	11:81500505	["A","<DEL>"]	867	-0.098487	0.092799	-1.0613	0.28885	Adiponectin
	11:81856404	["T","<DEL>"]	867	-0.081189	0.076947	-1.0551	0.29166	Adiponectin
	11:86285911	["G","<DEL>"]	867	-0.050306	0.090137	-0.55811	0.57692	Adiponectin
	11:86304216	["G","<DEL>"]	867	-0.053886	0.086591	-0.6223	0.53391	Adiponectin
	11:88964390	["G","<DEL>"]	867	0.011156	0.083121	0.13422	0.89326	Adiponectin
	11:88964477	["T","<DEL>"]	867	0.080379	0.079862	1.0065	0.31447	Adiponectin
	11:89495720	["T","<DEL>"]	867	0.20856	0.090652	2.3007	0.021644	Adiponectin
	11:90193693	["G","<DEL>"]	867	-0.012191	0.077233	-0.15785	0.87461	Adiponectin
	11:91370561	["A","<DEL>"]	867	0.084102	0.081522	1.0316	0.30253	Adiponectin
	11:92771872	["T","<DEL>"]	867	-0.09483	0.1026	-0.92424	0.35562	Adiponectin
	11:93021135	["A","<DEL>"]	867	-0.099077	0.074674	-1.3268	0.18493	Adiponectin
	11:96001908	["T","<DEL>"]	867	0.25512	0.08215	3.1056	0.0019609	Adiponectin
	11:98248210	["T","<DEL>"]	867	-0.059792	0.087516	-0.68322	0.49465	Adiponectin
	11:99185422	["A","<DEL>"]	867	-0.1505	0.085907	-1.7519	0.080154	Adiponectin
	11:101565763	["A","<DEL>"]	867	0.061997	0.067938	0.91256	0.36173	Adiponectin
	11:102751110	["C","<DEL>"]	867	0.05721	0.10554	0.54206	0.58792	Adiponectin
	11:103916430	["A","<DEL>"]	867	0.046081	0.072646	0.63433	0.52603	Adiponectin
	11:104267753	["T","<DEL>"]	867	0.16226	0.11712	1.3855	0.16627	Adiponectin
	11:106786232	["T","<DEL>"]	867	0.0066786	0.070119	0.095247	0.92414	Adiponectin
	11:107783905	["A","<DEL>"]	867	-0.12042	0.069322	-1.7371	0.082729	Adiponectin
	11:120387609	["G","<DEL>"]	867	0.13692	0.083324	1.6432	0.10071	Adiponectin
	11:124775012	["T","<DEL>"]	867	-0.053188	0.089607	-0.59357	0.55295	Adiponectin
	11:127685487	["A","<DEL>"]	867	-0.0274	0.10534	-0.26012	0.79483	Adiponectin
	11:127749532	["C","<DEL>"]	867	-0.033085	0.069842	-0.47371	0.63582	Adiponectin
	11:128682715	["C","<DEL>"]	867	-0.021726	0.069686	-0.31177	0.75529	Adiponectin
	11:134362415	["A","<DEL>"]	867	0.015459	0.092854	0.16649	0.86781	Adiponectin
	11:134601975	["C","<DEL>"]	867	0.075955	0.07096	1.0704	0.28475	Adiponectin
	11:134732895	["C","<DEL>"]	867	0.0030498	0.068863	0.044288	0.96469	Adiponectin
	12:866803	["T","<DEL>"]	867	-0.11503	0.075086	-1.532	0.12588	Adiponectin
	12:1864014	["T","<DEL>"]	867	0.076628	0.091688	0.83574	0.40353	Adiponectin
	12:2241044	["C","<DEL>"]	867	0.10125	0.10436	0.97025	0.33219	Adiponectin
	12:5221805	["G","<DEL>"]	867	-0.05493	0.084555	-0.64964	0.51609	Adiponectin
	12:6254571	["T","<DEL>"]	867	0.34298	0.10666	3.2156	0.00135	Adiponectin
	12:7822687	["C","<DEL>"]	867	0.12981	0.069554	1.8664	0.06233	Adiponectin
	12:9559104	["C","<DEL>"]	867	0.1066	0.071877	1.483	0.13843	Adiponectin
	12:11068048	["G","<DEL>"]	867	-0.046512	0.099812	-0.466	0.64133	Adiponectin
	12:12026394	["A","<DEL>"]	867	0.10835	0.070416	1.5387	0.12424	Adiponectin
	12:12252765	["A","<DEL>"]	867	0.10707	0.10527	1.017	0.30942	Adiponectin
	12:12253354	["A","<DEL>"]	867	0.048072	0.10726	0.44817	0.65414	Adiponectin
	12:13725864	["A","<DEL>"]	867	0.044284	0.085183	0.51987	0.60329	Adiponectin
	12:14052297	["G","<DEL>"]	867	-0.02721	0.066855	-0.407	0.68411	Adiponectin
	12:16018665	["C","<DEL>"]	867	-0.025905	0.090982	-0.28473	0.77592	Adiponectin
	12:16420117	["T","<DEL>"]	867	-0.052434	0.072538	-0.72284	0.46997	Adiponectin
	12:17444833	["T","<DEL>"]	867	-0.0048921	0.087508	-0.055905	0.95543	Adiponectin
	12:23939524	["G","<DEL>"]	867	0.074322	0.068415	1.0863	0.27763	Adiponectin
	12:24460429	["A","<DEL>"]	867	0.043917	0.12248	0.35858	0.72	Adiponectin
	12:24940896	["A","<DEL>"]	867	0.078998	0.075341	1.0486	0.29468	Adiponectin
	12:29844298	["C","<DEL>"]	867	-0.024537	0.075651	-0.32434	0.74576	Adiponectin
	12:30237228	["C","<DEL>"]	867	0.10823	0.085037	1.2728	0.20344	Adiponectin
	12:30371314	["A","<DEL>"]	867	-0.061273	0.094049	-0.6515	0.5149	Adiponectin
	12:30478283	["T","<DEL>"]	867	-0.0036453	0.067951	-0.053645	0.95723	Adiponectin
	12:30508193	["G","<DEL>"]	867	0.054058	0.074521	0.72541	0.4684	Adiponectin
	12:30918301	["G","<DEL>"]	867	0.054954	0.066827	0.82234	0.41111	Adiponectin
	12:31952217	["C","<DEL>"]	867	-0.043575	0.076049	-0.57298	0.5668	Adiponectin
	12:33296556	["T","<DEL>"]	867	0.011754	0.068539	0.17149	0.86388	Adiponectin
	12:33715105	["C","<DEL>"]	867	0.015564	0.06796	0.22902	0.81891	Adiponectin
	12:33824088	["G","<DEL>"]	867	-0.088113	0.07007	-1.2575	0.20891	Adiponectin
	12:33853144	["G","<DEL>"]	867	-0.071329	0.07502	-0.95081	0.34197	Adiponectin
	12:37991184	["T","<DEL>"]	867	0.011483	0.069161	0.16603	0.86817	Adiponectin
	12:43020178	["T","<DEL>"]	867	-0.084737	0.098654	-0.85893	0.39062	Adiponectin
	12:45903140	["G","<DEL>"]	867	0.042216	0.090263	0.46769	0.64012	Adiponectin
	12:48708582	["G","<DEL>"]	867	0.020334	0.067077	0.30314	0.76185	Adiponectin
	12:48910508	["C","<DEL>"]	867	0.19784	0.097745	2.024	0.043276	Adiponectin
	12:52395073	["G","<DEL>"]	867	-0.003173	0.066888	-0.047438	0.96217	Adiponectin
	12:53086337	["T","<DEL>"]	867	0.01757	0.092548	0.18985	0.84947	Adiponectin
	12:53375603	["A","<DEL>"]	867	0.043494	0.090937	0.47829	0.63256	Adiponectin
	12:59935794	["G","<DEL>"]	867	0.0078484	0.090918	0.086323	0.93123	Adiponectin
	12:59935835	["A","<DEL>"]	867	0.030042	0.069011	0.43533	0.66344	Adiponectin
	12:60521819	["A","<DEL>"]	867	0.037226	0.078907	0.47177	0.63721	Adiponectin
	12:62393963	["A","<DEL>"]	867	0.072273	0.075644	0.95544	0.33962	Adiponectin
	12:69255743	["G","<DEL>"]	867	0.045603	0.067243	0.67819	0.49784	Adiponectin
	12:70872255	["T","<DEL>"]	867	0.012833	0.073714	0.1741	0.86183	Adiponectin
	12:71602362	["G","<DEL>"]	867	-0.11332	0.081481	-1.3908	0.16466	Adiponectin
	12:72189145	["T","<DEL>"]	867	-0.044953	0.073308	-0.6132	0.5399	Adiponectin
	12:74104735	["T","<DEL>"]	867	-0.06812	0.067103	-1.0152	0.31032	Adiponectin
	12:82139711	["T","<DEL>"]	867	0.093959	0.068187	1.378	0.16857	Adiponectin
	12:86426102	["T","<DEL>"]	867	0.066468	0.088404	0.75187	0.45234	Adiponectin
	12:93504278	["A","<DEL>"]	867	0.075006	0.086986	0.86228	0.38877	Adiponectin
	12:95244016	["T","<DEL>"]	867	0.32885	0.14132	2.3271	0.020191	Adiponectin
	12:98231364	["A","<DEL>"]	867	-0.068485	0.10051	-0.68137	0.49582	Adiponectin
	12:98669915	["A","<DEL>"]	867	0.022655	0.067288	0.33669	0.73643	Adiponectin
	12:98955384	["A","<DEL>"]	867	0.021136	0.098705	0.21413	0.8305	Adiponectin
	12:99793940	["T","<DEL>"]	867	-0.0062596	0.073893	-0.084711	0.93251	Adiponectin
	12:100288323	["T","<DEL>"]	867	-0.040423	0.099863	-0.40479	0.68573	Adiponectin
	12:102102392	["T","<DEL>"]	867	-0.12809	0.080513	-1.5909	0.11199	Adiponectin
	12:104846705	["A","<DEL>"]	867	0.012299	0.099468	0.12365	0.90162	Adiponectin
	12:111976296	["A","<DEL>"]	867	-0.018137	0.082941	-0.21867	0.82696	Adiponectin
	12:112296397	["G","<DEL>"]	867	-0.011076	0.082142	-0.13484	0.89277	Adiponectin
	12:113019439	["A","<DEL>"]	867	0.0053584	0.082256	0.065143	0.94808	Adiponectin
	12:117086868	["C","<DEL>"]	867	0.0090836	0.077545	0.11714	0.90678	Adiponectin
	12:117640923	["T","<DEL>"]	867	-0.037974	0.06906	-0.54987	0.58255	Adiponectin
	12:131131935	["T","<DEL>"]	867	-0.057399	0.067628	-0.84873	0.39626	Adiponectin
	13:19369548	["C","<DEL>"]	867	0.088586	0.079537	1.1138	0.26569	Adiponectin
	13:20825467	["C","<DEL>"]	867	-0.025608	0.076319	-0.33555	0.73729	Adiponectin
	13:23632431	["G","<DEL>"]	867	-0.033768	0.066781	-0.50565	0.61323	Adiponectin
	13:27050040	["G","<DEL>"]	867	-0.10757	0.075581	-1.4232	0.15504	Adiponectin
	13:27050232	["G","<DEL>"]	867	-0.11475	0.07379	-1.555	0.1203	Adiponectin
	13:28268128	["T","<DEL>"]	867	-0.0098478	0.067926	-0.14498	0.88476	Adiponectin
	13:32532645	["G","<DEL>"]	867	-0.16463	0.10713	-1.5368	0.12471	Adiponectin
	13:34135679	["G","<DEL>"]	867	0.028845	0.082057	0.35152	0.72528	Adiponectin
	13:35558623	["C","<DEL>"]	867	-0.041507	0.099813	-0.41585	0.67762	Adiponectin
	13:38048418	["A","<DEL>"]	867	0.024716	0.079599	0.3105	0.75625	Adiponectin
	13:38071931	["A","<DEL>"]	867	-0.069999	0.066837	-1.0473	0.29525	Adiponectin
	13:39057319	["A","<DEL>"]	867	-0.012939	0.10366	-0.12482	0.90069	Adiponectin
	13:39934170	["T","<DEL>"]	867	-0.032805	0.094659	-0.34656	0.72901	Adiponectin
	13:43053208	["G","<DEL>"]	867	-0.029586	0.06718	-0.4404	0.65976	Adiponectin
	13:45042395	["C","<DEL>"]	867	-0.061266	0.080159	-0.7643	0.4449	Adiponectin
	13:47034696	["C","<DEL>"]	867	0.10879	0.070767	1.5373	0.12459	Adiponectin
	13:49533355	["G","<DEL>"]	867	-0.032484	0.070437	-0.46118	0.64479	Adiponectin
	13:51069347	["G","<DEL>"]	867	0.1351	0.1446	0.9343	0.35041	Adiponectin
	13:54234767	["T","<DEL>"]	867	0.068235	0.1041	0.6555	0.51232	Adiponectin
	13:55941183	["C","<DEL>"]	867	0.18808	0.11259	1.6705	0.095185	Adiponectin
	13:57752534	["C","<DEL>"]	867	-0.093643	0.082892	-1.1297	0.25892	Adiponectin
	13:57755573	["A","<DEL>"]	867	-0.0046143	0.093421	-0.049393	0.96062	Adiponectin
	13:57758686	["A","<DEL>"]	867	-0.091457	0.082981	-1.1022	0.2707	Adiponectin
	13:57775285	["T","<DEL>"]	867	-0.11357	0.084231	-1.3483	0.17792	Adiponectin
	13:58589150	["A","<DEL>"]	867	0.18276	0.10428	1.7527	0.080015	Adiponectin
	13:64224622	["A","<DEL>"]	867	0.092303	0.10533	0.87632	0.3811	Adiponectin
	13:65342438	["T","<DEL>"]	867	-0.016331	0.067156	-0.24318	0.80793	Adiponectin
	13:65352172	["A","<DEL>"]	867	-0.024193	0.092285	-0.26216	0.79326	Adiponectin
	13:65637810	["A","<DEL>"]	867	-0.12052	0.10344	-1.1651	0.24429	Adiponectin
	13:66583046	["G","<DEL>"]	867	0.071359	0.091505	0.77984	0.4357	Adiponectin
	13:67174757	["T","<DEL>"]	867	-0.053178	0.068629	-0.77486	0.43863	Adiponectin
	13:68936895	["A","<DEL>"]	867	-0.1162	0.1006	-1.155	0.24842	Adiponectin
	13:68977868	["G","<DEL>"]	867	0.023754	0.06974	0.34062	0.73348	Adiponectin
	13:69244705	["A","<DEL>"]	867	-0.14599	0.099249	-1.4709	0.14168	Adiponectin
	13:72477265	["C","<DEL>"]	867	0.0033475	0.084414	0.039656	0.96838	Adiponectin
	13:72807626	["G","<DEL>"]	867	-0.048609	0.096587	-0.50327	0.6149	Adiponectin
	13:72843043	["C","<DEL>"]	867	-0.24242	0.12061	-2.01	0.044745	Adiponectin
	13:78997587	["A","<DEL>"]	867	0.042801	0.068169	0.62786	0.53026	Adiponectin
	13:83165920	["C","<DEL>"]	867	0.049947	0.069829	0.71528	0.47463	Adiponectin
	13:90862856	["T","<DEL>"]	867	0.037926	0.074545	0.50877	0.61104	Adiponectin
	13:93056829	["T","<DEL>"]	867	-0.02661	0.10233	-0.26005	0.79489	Adiponectin
	13:99254191	["A","<DEL>"]	867	-0.054815	0.066682	-0.82203	0.41128	Adiponectin
	13:101894101	["A","<DEL>"]	867	0.033458	0.076089	0.43972	0.66025	Adiponectin
	13:104883055	["C","<DEL>"]	867	-0.13624	0.10576	-1.2881	0.19804	Adiponectin
	13:108560530	["G","<DEL>"]	867	-0.070248	0.081218	-0.86494	0.38731	Adiponectin
	13:108947027	["T","<DEL>"]	867	-0.031597	0.071691	-0.44074	0.65951	Adiponectin
	13:109361750	["A","<DEL>"]	867	0.016899	0.066744	0.25319	0.80018	Adiponectin
	13:111587239	["A","<DEL>"]	867	-0.033356	0.10628	-0.31384	0.75372	Adiponectin
	13:113797220	["T","<DEL>"]	867	0.047432	0.094859	0.50002	0.61719	Adiponectin
	14:21952622	["C","<DEL>"]	867	-0.023685	0.081111	-0.29201	0.77035	Adiponectin
	14:22881668	["A","<DEL>"]	867	0.0095893	0.14048	0.068262	0.94559	Adiponectin
	14:23922251	["T","<DEL>"]	867	-0.084284	0.14174	-0.59466	0.55223	Adiponectin
	14:25262312	["T","<DEL>"]	867	-0.0071473	0.081747	-0.087432	0.93035	Adiponectin
	14:26283861	["T","<DEL>"]	867	-0.025099	0.070577	-0.35563	0.72221	Adiponectin
	14:26590944	["T","<DEL>"]	867	0.01986	0.070573	0.28141	0.77846	Adiponectin
	14:32953307	["G","<DEL>"]	867	-0.063584	0.089599	-0.70966	0.47811	Adiponectin
	14:34514024	["T","<DEL>"]	867	-0.076999	0.069558	-1.107	0.26861	Adiponectin
	14:35428651	["T","<DEL>"]	867	-0.061484	0.077697	-0.79132	0.42897	Adiponectin
	14:35605654	["T","<DEL>"]	867	0.004623	0.073632	0.062786	0.94995	Adiponectin
	14:38133132	["T","<DEL>"]	867	0.013258	0.095048	0.13948	0.8891	Adiponectin
	14:39004517	["A","<DEL>"]	867	0.0063465	0.067539	0.093967	0.92516	Adiponectin
	14:40609826	["T","<DEL>"]	867	0.039635	0.077421	0.51194	0.60882	Adiponectin
	14:41609280	["T","<DEL>"]	867	-0.13733	0.069271	-1.9825	0.047737	Adiponectin
	14:42142348	["T","<DEL>"]	867	-0.048423	0.092827	-0.52165	0.60205	Adiponectin
	14:42987509	["C","<DEL>"]	867	0.01167	0.074081	0.15754	0.87486	Adiponectin
	14:51408873	["C","<DEL>"]	867	-0.063984	0.066676	-0.95962	0.33751	Adiponectin
	14:54710348	["G","<DEL>"]	867	0.075602	0.066756	1.1325	0.25774	Adiponectin
	14:55751164	["A","<DEL>"]	867	-0.14841	0.088598	-1.6751	0.094268	Adiponectin
	14:59883501	["T","<DEL>"]	867	-0.097485	0.077046	-1.2653	0.20611	Adiponectin
	14:60341397	["T","<DEL>"]	867	-0.055134	0.067089	-0.82181	0.41141	Adiponectin
	14:61058044	["C","<DEL>"]	867	0.0085618	0.067899	0.1261	0.89969	Adiponectin
	14:65606345	["C","<DEL>"]	867	0.089382	0.068218	1.3102	0.19046	Adiponectin
	14:70016976	["A","<DEL>"]	867	-0.22399	0.076802	-2.9165	0.003632	Adiponectin
	14:70687819	["C","<DEL>"]	867	0.10883	0.084693	1.2849	0.19915	Adiponectin
	14:71450109	["C","<DEL>"]	867	-0.10095	0.094324	-1.0702	0.28481	Adiponectin
	14:73526830	["T","<DEL>"]	867	-0.11644	0.10503	-1.1086	0.26791	Adiponectin
	14:73545763	["C","<DEL>"]	867	-0.13006	0.086397	-1.5054	0.13259	Adiponectin
	14:74844762	["G","<DEL>"]	867	-0.0030115	0.077238	-0.03899	0.96891	Adiponectin
	14:76813775	["T","<DEL>"]	867	-0.020243	0.08846	-0.22884	0.81905	Adiponectin
	14:78295142	["T","<DEL>"]	867	0.044599	0.10223	0.43628	0.66274	Adiponectin
	14:80106295	["C","<DEL>"]	867	-0.032416	0.067597	-0.47955	0.63167	Adiponectin
	14:81878207	["A","<DEL>"]	867	0.074921	0.083058	0.90203	0.36729	Adiponectin
	14:82499101	["T","<DEL>"]	867	0.11415	0.091363	1.2495	0.21184	Adiponectin
	14:83337504	["A","<DEL>"]	867	-0.064379	0.10022	-0.64238	0.5208	Adiponectin
	14:83435151	["T","<DEL>"]	867	0.034457	0.083984	0.41028	0.6817	Adiponectin
	14:83852037	["G","<DEL>"]	867	0.10468	0.070595	1.4828	0.13849	Adiponectin
	14:85297008	["T","<DEL>"]	867	-0.10426	0.066938	-1.5575	0.11972	Adiponectin
	14:99503884	["G","<DEL>"]	867	-0.05833	0.075864	-0.76887	0.44218	Adiponectin
	14:104769343	["C","<DEL>"]	867	0.13964	0.10595	1.318	0.18784	Adiponectin
	14:106907604	["C","<DEL>"]	867	0.018879	0.071233	0.26503	0.79105	Adiponectin
	14:107174453	["A","<DEL>"]	867	-0.018564	0.10937	-0.16974	0.86525	Adiponectin
	15:24690413	["T","<DEL>"]	867	0.028185	0.078101	0.36088	0.71828	Adiponectin
	15:25116946	["G","<DEL>"]	867	0.049517	0.071106	0.69638	0.48638	Adiponectin
	15:25931382	["G","<DEL>"]	867	0.0029513	0.067343	0.043825	0.96505	Adiponectin
	15:34701991	["T","<DEL>"]	867	0.040284	0.086255	0.46703	0.64059	Adiponectin
	15:34802605	["A","<DEL>"]	867	0.079208	0.0842	0.94071	0.34712	Adiponectin
	15:35530969	["T","<DEL>"]	867	0.027642	0.071937	0.38426	0.70088	Adiponectin
	15:36160132	["T","<DEL>"]	867	0.03502	0.078717	0.44488	0.65651	Adiponectin
	15:39744394	["A","<DEL>"]	867	-0.16317	0.13338	-1.2234	0.22152	Adiponectin
	15:44137048	["C","<DEL>"]	867	0.18569	0.090315	2.0561	0.040077	Adiponectin
	15:49544857	["T","<DEL>"]	867	-0.0015771	0.067426	-0.02339	0.98134	Adiponectin
	15:54199920	["A","<DEL>"]	867	0.072681	0.06996	1.0389	0.29915	Adiponectin
	15:55655445	["A","<DEL>"]	867	-0.054991	0.094985	-0.57895	0.56278	Adiponectin
	15:56789876	["T","<DEL>"]	867	0.05272	0.11043	0.47739	0.63321	Adiponectin
	15:65816036	["A","<DEL>"]	867	0.025728	0.071356	0.36057	0.71851	Adiponectin
	15:71708611	["G","<DEL>"]	867	-0.033147	0.081351	-0.40746	0.68377	Adiponectin
	15:71881555	["G","<DEL>"]	867	-0.01785	0.066771	-0.26733	0.78928	Adiponectin
	15:72385980	["C","<DEL>"]	867	-0.064971	0.13802	-0.47074	0.63794	Adiponectin
	15:76884598	["T","<DEL>"]	867	-0.099889	0.075947	-1.3153	0.18877	Adiponectin
	15:77330787	["G","<DEL>"]	867	0.068143	0.10485	0.64989	0.51593	Adiponectin
	15:77851947	["G","<DEL>"]	867	-0.0080827	0.08141	-0.099283	0.92094	Adiponectin
	15:78008469	["A","<DEL>"]	867	0.051309	0.085989	0.5967	0.55086	Adiponectin
	15:84541410	["A","<DEL>"]	867	-0.046139	0.077462	-0.59564	0.55157	Adiponectin
	15:86057003	["C","<DEL>"]	867	-0.045112	0.068739	-0.65628	0.51182	Adiponectin
	15:91981605	["T","<DEL>"]	867	0.01978	0.078103	0.25325	0.80014	Adiponectin
	15:92674573	["A","<DEL>"]	867	0.16457	0.071785	2.2925	0.022117	Adiponectin
	15:98817018	["T","<DEL>"]	867	-0.025064	0.074872	-0.33475	0.73789	Adiponectin
	15:98842303	["A","<DEL>"]	867	0.01509	0.07776	0.19406	0.84617	Adiponectin
	15:99574477	["T","<DEL>"]	867	-0.10569	0.10575	-0.99946	0.31785	Adiponectin
	15:99656603	["T","<DEL>"]	867	0.022875	0.067039	0.34122	0.73302	Adiponectin
	15:100416650	["G","<DEL>"]	867	0.08238	0.068236	1.2073	0.22766	Adiponectin
	15:101341461	["G","<DEL>"]	867	0.037924	0.090689	0.41818	0.67592	Adiponectin
	16:8688151	["C","<DEL>"]	867	0.03586	0.10143	0.35353	0.72377	Adiponectin
	16:8755246	["G","<DEL>"]	867	-0.0066674	0.074254	-0.089791	0.92847	Adiponectin
	16:11683735	["C","<DEL>"]	867	-0.042545	0.067441	-0.63084	0.52831	Adiponectin
	16:13294458	["A","<DEL>"]	867	-0.030617	0.066949	-0.45732	0.64756	Adiponectin
	16:19945538	["T","<DEL>"]	867	0.026099	0.077729	0.33577	0.73713	Adiponectin
	16:23047760	["A","<DEL>"]	867	-0.009954	0.10688	-0.093131	0.92582	Adiponectin
	16:23760329	["T","<DEL>"]	867	-0.058213	0.067469	-0.86281	0.38848	Adiponectin
	16:25340093	["C","<DEL>"]	867	-0.080149	0.11865	-0.67553	0.49952	Adiponectin
	16:25639365	["C","<DEL>"]	867	-0.030326	0.070435	-0.43055	0.6669	Adiponectin
	16:48508956	["T","<DEL>"]	867	-0.049497	0.078501	-0.63054	0.52851	Adiponectin
	16:52412384	["G","<DEL>"]	867	0.162	0.077789	2.0826	0.037578	Adiponectin
	16:57725389	["A","<DEL>"]	867	-0.029586	0.068585	-0.43138	0.6663	Adiponectin
	16:58647149	["G","<DEL>"]	867	-0.050212	0.076299	-0.6581	0.51065	Adiponectin
	16:58673813	["A","<DEL>"]	867	0.062888	0.075124	0.83713	0.40275	Adiponectin
	16:76539135	["T","<DEL>"]	867	0.020335	0.11462	0.17742	0.85922	Adiponectin
	16:77090638	["T","<DEL>"]	867	0.032004	0.068176	0.46943	0.63888	Adiponectin
	16:78171620	["T","<DEL>"]	867	0.020799	0.10141	0.2051	0.83755	Adiponectin
	16:78371624	["T","<DEL>"]	867	0.039912	0.075487	0.52873	0.59713	Adiponectin
	16:78876643	["G","<DEL>"]	867	-0.034804	0.088664	-0.39254	0.69476	Adiponectin
	16:80976494	["G","<DEL>"]	867	-0.11509	0.092284	-1.2472	0.21267	Adiponectin
	16:81173812	["G","<DEL>"]	867	-0.033628	0.12601	-0.26687	0.78963	Adiponectin
	16:84501301	["T","<DEL>"]	867	-0.0057214	0.070404	-0.081266	0.93525	Adiponectin
	16:85149515	["C","<DEL>"]	867	-0.11331	0.11094	-1.0214	0.30736	Adiponectin
	16:88112722	["C","<DEL>"]	867	-0.025538	0.067122	-0.38047	0.70369	Adiponectin
	16:88862635	["A","<DEL>"]	867	-0.039296	0.066711	-0.58905	0.55598	Adiponectin
	16:89896055	["G","<DEL>"]	867	-0.066503	0.075155	-0.88488	0.37647	Adiponectin
	17:193773	["A","<DEL>"]	867	0.019103	0.067526	0.2829	0.77732	Adiponectin
	17:723659	["G","<DEL>"]	867	-0.20238	0.11024	-1.8358	0.066733	Adiponectin
	17:801599	["A","<DEL>"]	867	0.19468	0.14434	1.3488	0.17776	Adiponectin
	17:801640	["C","<DEL>"]	867	0.188	0.15187	1.2379	0.2161	Adiponectin
	17:1146294	["A","<DEL>"]	867	0.064211	0.066805	0.96117	0.33673	Adiponectin
	17:2719932	["T","<DEL>"]	867	0.16412	0.078037	2.1031	0.035745	Adiponectin
	17:5587655	["T","<DEL>"]	867	0.093202	0.11332	0.82244	0.41106	Adiponectin
	17:5595716	["T","<DEL>"]	867	0.20268	0.10864	1.8656	0.062431	Adiponectin
	17:6988677	["G","<DEL>"]	867	0.035777	0.08331	0.42945	0.6677	Adiponectin
	17:7264581	["C","<DEL>"]	867	-0.032712	0.067052	-0.48785	0.62578	Adiponectin
	17:7336428	["T","<DEL>"]	867	0.07662	0.084386	0.90797	0.36415	Adiponectin
	17:8246598	["T","<DEL>"]	867	-0.053006	0.068637	-0.77226	0.44017	Adiponectin
	17:11411697	["C","<DEL>"]	867	0.038494	0.067334	0.57169	0.56768	Adiponectin
	17:13531699	["T","<DEL>"]	867	0.0046025	0.072807	0.063215	0.94961	Adiponectin
	17:14189910	["T","<DEL>"]	867	0.16098	0.13187	1.2208	0.22249	Adiponectin
	17:15789442	["C","<DEL>"]	867	0.066305	0.066868	0.99158	0.32168	Adiponectin
	17:16505429	["C","<DEL>"]	867	0.10409	0.076787	1.3556	0.17558	Adiponectin
	17:17230338	["G","<DEL>"]	867	-0.080461	0.083179	-0.96733	0.33365	Adiponectin
	17:18270018	["A","<DEL>"]	867	-0.19442	0.0897	-2.1675	0.030471	Adiponectin
	17:20611114	["T","<DEL>"]	867	0.10129	0.096606	1.0485	0.29471	Adiponectin
	17:26780359	["G","<DEL>"]	867	0.089162	0.0793	1.1244	0.26117	Adiponectin
	17:30106611	["G","<DEL>"]	867	-0.12182	0.081313	-1.4982	0.13445	Adiponectin
	17:32872967	["T","<DEL>"]	867	0.043737	0.067553	0.64745	0.51751	Adiponectin
	17:35755637	["C","<DEL>"]	867	-0.038905	0.06755	-0.57594	0.56481	Adiponectin
	17:35778783	["T","<DEL>"]	867	0.016346	0.074204	0.22029	0.8257	Adiponectin
	17:36963447	["G","<DEL>"]	867	0.054345	0.066834	0.81315	0.41636	Adiponectin
	17:39421820	["C","<DEL>"]	867	-0.050512	0.1285	-0.3931	0.69434	Adiponectin
	17:39582279	["T","<DEL>"]	867	0.084061	0.10305	0.81571	0.41489	Adiponectin
	17:41437961	["T","<DEL>"]	867	-0.055591	0.083633	-0.6647	0.50642	Adiponectin
	17:41516976	["C","<DEL>"]	867	0.12363	0.068994	1.7919	0.073495	Adiponectin
	17:47351779	["G","<DEL>"]	867	-0.047844	0.067055	-0.7135	0.47573	Adiponectin
	17:47826781	["C","<DEL>"]	867	0.011142	0.07437	0.14982	0.88094	Adiponectin
	17:52783830	["T","<DEL>"]	867	-0.015934	0.083002	-0.19197	0.84781	Adiponectin
	17:55687802	["G","<DEL>"]	867	-0.1747	0.11029	-1.584	0.11355	Adiponectin
	17:56207484	["T","<DEL>"]	867	-0.20761	0.086985	-2.3867	0.017215	Adiponectin
	17:62213193	["C","<DEL>"]	867	-0.0065427	0.1073	-0.060974	0.95139	Adiponectin
	17:70815211	["A","<DEL>"]	867	0.018845	0.10315	0.18269	0.85508	Adiponectin
	17:74362221	["T","<DEL>"]	867	-0.026592	0.078175	-0.34016	0.73382	Adiponectin
	17:74783284	["C","<DEL>"]	867	0.087316	0.099065	0.8814	0.37835	Adiponectin
	17:78834662	["C","<DEL>"]	867	-0.012019	0.067045	-0.17926	0.85777	Adiponectin
	17:79285373	["G","<DEL>"]	867	0.045522	0.085507	0.53238	0.5946	Adiponectin
	17:80249149	["C","<DEL>"]	867	-0.024583	0.10275	-0.23924	0.81098	Adiponectin
	18:207030	["G","<DEL>"]	867	0.025061	0.06676	0.3754	0.70746	Adiponectin
	18:4535372	["C","<DEL>"]	867	-0.25055	0.074975	-3.3417	0.00086836	Adiponectin
	18:4955566	["T","<DEL>"]	867	0.032549	0.089378	0.36417	0.71582	Adiponectin
	18:5324607	["G","<DEL>"]	867	0.23311	0.089774	2.5966	0.0095747	Adiponectin
	18:9225122	["C","<DEL>"]	867	-0.014002	0.10396	-0.13468	0.89289	Adiponectin
	18:10222266	["C","<DEL>"]	867	0.080302	0.067006	1.1984	0.23108	Adiponectin
	18:11509706	["A","<DEL>"]	867	-0.074428	0.066832	-1.1137	0.26574	Adiponectin
	18:12503635	["T","<DEL>"]	867	-0.04481	0.071531	-0.62645	0.53119	Adiponectin
	18:13143155	["T","<DEL>"]	867	-0.01073	0.074683	-0.14367	0.88579	Adiponectin
	18:21990725	["C","<DEL>"]	867	-0.088762	0.069426	-1.2785	0.20141	Adiponectin
	18:22664132	["A","<DEL>"]	867	-0.036439	0.097411	-0.37408	0.70844	Adiponectin
	18:23747793	["C","<DEL>"]	867	-0.066191	0.092012	-0.71937	0.47211	Adiponectin
	18:24571619	["A","<DEL>"]	867	-0.03265	0.070745	-0.46151	0.64455	Adiponectin
	18:26273106	["T","<DEL>"]	867	0.01269	0.068427	0.18545	0.85292	Adiponectin
	18:29888136	["A","<DEL>"]	867	0.13121	0.095501	1.3739	0.16982	Adiponectin
	18:35306065	["C","<DEL>"]	867	0.038812	0.10988	0.3532	0.72402	Adiponectin
	18:38259881	["G","<DEL>"]	867	-0.12197	0.068202	-1.7883	0.074078	Adiponectin
	18:40054060	["A","<DEL>"]	867	-0.088905	0.089004	-0.99889	0.31813	Adiponectin
	18:41976671	["G","<DEL>"]	867	0.03242	0.10441	0.31051	0.75625	Adiponectin
	18:42838068	["C","<DEL>"]	867	-0.12722	0.074653	-1.7041	0.088713	Adiponectin
	18:47694968	["A","<DEL>"]	867	-0.10129	0.067083	-1.51	0.13142	Adiponectin
	18:49196753	["T","<DEL>"]	867	0.063358	0.083266	0.76091	0.44692	Adiponectin
	18:50462563	["A","<DEL>"]	867	-0.072008	0.078614	-0.91597	0.35994	Adiponectin
	18:51136382	["A","<DEL>"]	867	-0.057922	0.08431	-0.68701	0.49226	Adiponectin
	18:51205961	["A","<DEL>"]	867	-0.0061067	0.099461	-0.061398	0.95106	Adiponectin
	18:54946735	["T","<DEL>"]	867	0.045111	0.1335	0.3379	0.73552	Adiponectin
	18:58672131	["T","<DEL>"]	867	0.065161	0.096222	0.6772	0.49846	Adiponectin
	18:59672726	["C","<DEL>"]	867	-0.067206	0.067014	-1.0029	0.31621	Adiponectin
	18:63723830	["T","<DEL>"]	867	-0.13787	0.066704	-2.067	0.039036	Adiponectin
	18:63766861	["T","<DEL>"]	867	0.16838	0.066787	2.5211	0.011879	Adiponectin
	18:63907121	["C","<DEL>"]	867	-0.10285	0.083606	-1.2302	0.21895	Adiponectin
	18:64219669	["C","<DEL>"]	867	0.049657	0.07386	0.67231	0.50156	Adiponectin
	18:66228960	["C","<DEL>"]	867	-0.14611	0.10239	-1.4271	0.15392	Adiponectin
	18:66992796	["A","<DEL>"]	867	-0.29064	0.10733	-2.7078	0.006906	Adiponectin
	18:67953632	["A","<DEL>"]	867	-0.042868	0.095287	-0.44988	0.65291	Adiponectin
	18:69920267	["C","<DEL>"]	867	-0.17934	0.11864	-1.5117	0.13097	Adiponectin
	18:74347186	["A","<DEL>"]	867	-0.057077	0.066795	-0.8545	0.39306	Adiponectin
	18:75266999	["T","<DEL>"]	867	-0.15765	0.098921	-1.5937	0.11138	Adiponectin
	18:76202129	["T","<DEL>"]	867	-0.1751	0.070629	-2.4792	0.013359	Adiponectin
	18:76662490	["G","<DEL>"]	867	0.16989	0.099277	1.7113	0.087383	Adiponectin
	18:77057732	["A","<DEL>"]	867	0.1427	0.073939	1.93	0.05393	Adiponectin
	19:566222	["C","<DEL>"]	867	0.18501	0.069405	2.6657	0.0078259	Adiponectin
	19:2909317	["C","<DEL>"]	867	0.28961	0.22775	1.2716	0.20384	Adiponectin
	19:6778960	["T","<DEL>"]	867	-0.024489	0.10268	-0.23849	0.81156	Adiponectin
	19:7258345	["G","<DEL>"]	867	0.10106	0.077131	1.3103	0.19045	Adiponectin
	19:8242948	["G","<DEL>"]	867	0.055762	0.088192	0.63228	0.52737	Adiponectin
	19:8411738	["T","<DEL>"]	867	0.028927	0.067654	0.42757	0.66907	Adiponectin
	19:9222937	["T","<DEL>"]	867	0.076982	0.10438	0.73749	0.46102	Adiponectin
	19:9223505	["G","<DEL>"]	867	-0.022711	0.10948	-0.20745	0.83571	Adiponectin
	19:11294832	["C","<DEL>"]	867	0.17672	0.088177	2.0042	0.045366	Adiponectin
	19:12556669	["A","<DEL>"]	867	-0.10312	0.076341	-1.3508	0.1771	Adiponectin
	19:12694870	["C","<DEL>"]	867	-0.0015513	0.10882	-0.014256	0.98863	Adiponectin
	19:13775624	["G","<DEL>"]	867	0.059837	0.068179	0.87764	0.38038	Adiponectin
	19:15046381	["T","<DEL>"]	867	-0.079968	0.086572	-0.92372	0.35589	Adiponectin
	19:19834432	["T","<DEL>"]	867	-0.03723	0.066845	-0.55696	0.5777	Adiponectin
	19:23140810	["A","<DEL>"]	867	-0.11294	0.16293	-0.6932	0.48837	Adiponectin
	19:23465126	["C","<DEL>"]	867	-0.098705	0.067446	-1.4635	0.14371	Adiponectin
	19:23805826	["G","<DEL>"]	867	-0.031592	0.068396	-0.46191	0.64426	Adiponectin
	19:23893379	["T","<DEL>"]	867	-0.060104	0.09579	-0.62745	0.53053	Adiponectin
	19:24459057	["C","<DEL>"]	867	0.23005	0.10458	2.1998	0.028089	Adiponectin
	19:27961358	["A","<DEL>"]	867	0.022537	0.14585	0.15453	0.87723	Adiponectin
	19:27975965	["T","<DEL>"]	867	0.21367	0.10967	1.9483	0.051697	Adiponectin
	19:31287443	["A","<DEL>"]	867	0.04375	0.081254	0.53844	0.59041	Adiponectin
	19:33354491	["T","<DEL>"]	867	0.078588	0.091688	0.85713	0.39161	Adiponectin
	19:35661053	["G","<DEL>"]	867	0.088257	0.09258	0.9533	0.34071	Adiponectin
	19:36840748	["A","<DEL>"]	867	-0.012022	0.068549	-0.17537	0.86083	Adiponectin
	19:38341363	["C","<DEL>"]	867	0.10021	0.076937	1.3025	0.19309	Adiponectin
	19:43709298	["C","<DEL>"]	867	0.03841	0.094945	0.40455	0.68591	Adiponectin
	19:48372686	["A","<DEL>"]	867	-0.094428	0.069279	-1.363	0.17324	Adiponectin
	19:50445565	["G","<DEL>"]	867	-0.13713	0.10013	-1.3696	0.17116	Adiponectin
	19:51077888	["T","<DEL>"]	867	0.023675	0.07086	0.3341	0.73838	Adiponectin
	19:51330486	["A","<DEL>"]	867	-0.068785	0.10788	-0.6376	0.5239	Adiponectin
	19:52888806	["T","<DEL>"]	867	0.049933	0.075533	0.66108	0.50874	Adiponectin
	19:53422205	["A","<DEL>"]	867	0.0038769	0.18263	0.021228	0.98307	Adiponectin
	19:54555529	["G","<DEL>"]	867	0.0055038	0.068601	0.08023	0.93607	Adiponectin
	19:54800841	["G","<DEL>"]	867	0.046057	0.067867	0.67864	0.49755	Adiponectin
	19:56866463	["G","<DEL>"]	867	0.10329	0.095203	1.0849	0.27826	Adiponectin
	19:57175236	["C","<DEL>"]	867	0.10678	0.083215	1.2832	0.19978	Adiponectin
	19:57474904	["C","<DEL>"]	867	-0.0069362	0.08941	-0.077578	0.93818	Adiponectin
	20:1389142	["C","<DEL>"]	867	0.061265	0.076641	0.79938	0.42429	Adiponectin
	20:1995483	["T","<DEL>"]	867	-0.011172	0.10442	-0.10699	0.91482	Adiponectin
	20:6025638	["T","<DEL>"]	867	-0.013512	0.08048	-0.1679	0.8667	Adiponectin
	20:7398690	["A","<DEL>"]	867	0.11086	0.070561	1.5712	0.11651	Adiponectin
	20:15301723	["G","<DEL>"]	867	0.04705	0.067517	0.69686	0.48608	Adiponectin
	20:16221767	["C","<DEL>"]	867	0.043654	0.10184	0.42864	0.66829	Adiponectin
	20:21286091	["C","<DEL>"]	867	-0.15698	0.13031	-1.2047	0.22867	Adiponectin
	20:24903666	["G","<DEL>"]	867	-0.061188	0.12576	-0.48656	0.62669	Adiponectin
	20:26297675	["A","<DEL>"]	867	0.063161	0.23401	0.26991	0.7873	Adiponectin
	20:31525474	["G","<DEL>"]	867	-0.093801	0.091136	-1.0292	0.30365	Adiponectin
	20:33241855	["G","<DEL>"]	867	-0.0039765	0.072659	-0.054728	0.95637	Adiponectin
	20:39906318	["G","<DEL>"]	867	-0.12768	0.06688	-1.909	0.056588	Adiponectin
	20:42271876	["A","<DEL>"]	867	0.1003	0.1673	0.59951	0.54899	Adiponectin
	20:42481269	["G","<DEL>"]	867	0.025453	0.068666	0.37068	0.71097	Adiponectin
	20:43305928	["T","<DEL>"]	867	0.15436	0.066956	2.3055	0.021377	Adiponectin
	20:44204045	["C","<DEL>"]	867	0.07981	0.10485	0.76119	0.44675	Adiponectin
	20:50759199	["T","<DEL>"]	867	0.015587	0.068436	0.22777	0.81988	Adiponectin
	20:61724701	["T","<DEL>"]	867	0.23763	0.18231	1.3034	0.19277	Adiponectin
	20:62267486	["G","<DEL>"]	867	-0.0094903	0.12956	-0.07325	0.94162	Adiponectin
	20:62949690	["C","<DEL>"]	867	0.072293	0.072183	1.0015	0.31686	Adiponectin
	21:14816783	["A","<DEL>"]	867	-0.042084	0.068559	-0.61384	0.53949	Adiponectin
	21:15460456	["A","<DEL>"]	867	0.048648	0.06715	0.72446	0.46898	Adiponectin
	21:16588377	["A","<DEL>"]	867	0.1406	0.077459	1.8152	0.069843	Adiponectin
	21:18612336	["A","<DEL>"]	867	0.081679	0.081854	0.99786	0.31863	Adiponectin
	21:19326679	["T","<DEL>"]	867	0.040809	0.067172	0.60752	0.54366	Adiponectin
	21:23654856	["G","<DEL>"]	867	-0.073599	0.098664	-0.74595	0.4559	Adiponectin
	21:43037447	["A","<DEL>"]	867	-0.14447	0.087616	-1.6489	0.099527	Adiponectin
	21:43350109	["A","<DEL>"]	867	-0.1869	0.076927	-2.4296	0.015318	Adiponectin
	21:43387224	["A","<DEL>"]	867	-0.054343	0.069823	-0.7783	0.43661	Adiponectin
	21:44970354	["C","<DEL>"]	867	-0.13227	0.07772	-1.7019	0.089137	Adiponectin
	21:45619141	["G","<DEL>"]	867	0.043277	0.066718	0.64866	0.51673	Adiponectin
	21:47388018	["A","<DEL>"]	867	-0.0055692	0.085976	-0.064776	0.94837	Adiponectin
	21:47657340	["A","<DEL>"]	867	-0.013239	0.072871	-0.18168	0.85588	Adiponectin
	22:17770337	["A","<DEL>"]	867	0.0067785	0.06684	0.10141	0.91925	Adiponectin
	22:18057739	["C","<DEL>"]	867	0.22103	0.22769	0.97077	0.33194	Adiponectin
	22:18141692	["G","<DEL>"]	867	0.047275	0.067699	0.69831	0.48517	Adiponectin
	22:19099928	["A","<DEL>"]	867	0.051197	0.067583	0.75754	0.44893	Adiponectin
	22:19571604	["G","<DEL>"]	867	-0.0088799	0.070875	-0.12529	0.90032	Adiponectin
	22:19784769	["T","<DEL>"]	867	0.075544	0.074546	1.0134	0.31116	Adiponectin
	22:20950609	["C","<DEL>"]	867	0.031249	0.066988	0.46649	0.64098	Adiponectin
	22:23478415	["T","<DEL>"]	867	0.046435	0.067299	0.68999	0.49039	Adiponectin
	22:23576854	["G","<DEL>"]	867	0.0098557	0.066736	0.14768	0.88263	Adiponectin
	22:23900738	["A","<DEL>"]	867	-0.097285	0.077408	-1.2568	0.20917	Adiponectin
	22:24025603	["C","<DEL>"]	867	0.081555	0.067643	1.2057	0.22827	Adiponectin
	22:24276428	["G","<DEL>"]	867	-0.079108	0.12576	-0.62903	0.5295	Adiponectin
	22:30111571	["G","<DEL>"]	867	0.067023	0.078869	0.8498	0.39567	Adiponectin
	22:31776419	["T","<DEL>"]	867	-0.055578	0.090119	-0.61671	0.53759	Adiponectin
	22:33755605	["A","<DEL>"]	867	0.052792	0.08921	0.59177	0.55416	Adiponectin
	22:33780444	["A","<DEL>"]	867	0.048141	0.077918	0.61784	0.53684	Adiponectin
	22:35645163	["T","<DEL>"]	867	0.19888	0.12932	1.5379	0.12444	Adiponectin
	22:36612984	["T","<DEL>"]	867	-0.0067954	0.10192	-0.066675	0.94686	Adiponectin
	22:37143174	["G","<DEL>"]	867	-0.06819	0.13139	-0.51898	0.60391	Adiponectin
	22:37744373	["A","<DEL>"]	867	0.017583	0.074724	0.23531	0.81403	Adiponectin
	22:39294100	["A","<DEL>"]	867	0.024392	0.06942	0.35138	0.72539	Adiponectin
	22:39360535	["C","<DEL>"]	867	0.064594	0.07672	0.84195	0.40005	Adiponectin
	22:39373963	["T","<DEL>"]	867	0.10568	0.083463	1.2662	0.20579	Adiponectin
	22:40794186	["G","<DEL>"]	867	0.042495	0.068687	0.61868	0.53629	Adiponectin
	22:47586027	["G","<DEL>"]	867	0.084141	0.095019	0.88552	0.37612	Adiponectin
	22:49692937	["C","<DEL>"]	867	0.042494	0.075587	0.56219	0.57413	Adiponectin
	22:49715778	["T","<DEL>"]	867	-0.025545	0.075977	-0.33621	0.73679	Adiponectin
	1:7570065	["A","<DEL>"]	1470	-0.028681	0.052589	-0.54538	0.58558	ApoA1
	1:9595579	["C","<DEL>"]	1470	-0.017205	0.0568	-0.30291	0.762	ApoA1
	1:10482464	["C","<DEL>"]	1470	-0.005821	0.052076	-0.11178	0.91101	ApoA1
	1:11682892	["A","<DEL>"]	1470	0.13108	0.096641	1.3564	0.17518	ApoA1
	1:14437041	["T","<DEL>"]	1470	0.00019262	0.051697	0.003726	0.99703	ApoA1
	1:16151943	["G","<DEL>"]	1470	0.077993	0.053237	1.465	0.14314	ApoA1
	1:17676161	["C","<DEL>"]	1470	-0.0034258	0.053376	-0.064183	0.94883	ApoA1
	1:24520335	["T","<DEL>"]	1470	-0.012604	0.056511	-0.22304	0.82353	ApoA1
	1:24804549	["G","<DEL>"]	1470	-0.14569	0.066425	-2.1933	0.028446	ApoA1
	1:26460112	["C","<DEL>"]	1470	0.023973	0.055128	0.43486	0.66373	ApoA1
	1:30738620	["T","<DEL>"]	1470	-0.029958	0.060894	-0.49197	0.62281	ApoA1
	1:35101428	["T","<DEL>"]	1470	0.031276	0.055466	0.56387	0.57293	ApoA1
	1:37816482	["T","<DEL>"]	1470	0.17975	0.067811	2.6508	0.0081162	ApoA1
	1:39084107	["C","<DEL>"]	1470	-0.051488	0.075836	-0.67894	0.49729	ApoA1
	1:53594115	["C","<DEL>"]	1470	0.036006	0.053122	0.6778	0.498	ApoA1
	1:58743910	["A","<DEL>"]	1470	0.37826	0.33106	1.1426	0.2534	ApoA1
	1:60048622	["G","<DEL>"]	1470	-0.019014	0.061533	-0.309	0.75736	ApoA1
	1:62082844	["G","<DEL>"]	1470	-0.031732	0.052597	-0.60331	0.5464	ApoA1
	1:62113408	["G","<DEL>"]	1470	0.034264	0.056789	0.60336	0.54636	ApoA1
	1:62622893	["G","<DEL>"]	1470	0.086663	0.068874	1.2583	0.20849	ApoA1
	1:68007984	["C","<DEL>"]	1470	0.0094155	0.10408	0.090467	0.92793	ApoA1
	1:72755679	["A","<DEL>"]	1470	-0.044733	0.052765	-0.84778	0.3967	ApoA1
	1:72766327	["A","<DEL>"]	1470	-0.070334	0.068746	-1.0231	0.30643	ApoA1
	1:78649145	["T","<DEL>"]	1470	0.072501	0.074583	0.97208	0.33117	ApoA1
	1:80221768	["C","<DEL>"]	1470	-0.068917	0.061406	-1.1223	0.26191	ApoA1
	1:86400841	["T","<DEL>"]	1470	-0.086684	0.061625	-1.4066	0.15975	ApoA1
	1:89475926	["T","<DEL>"]	1470	-0.0017409	0.051762	-0.033632	0.97317	ApoA1
	1:89811409	["A","<DEL>"]	1470	-0.011932	0.059081	-0.20196	0.83998	ApoA1
	1:92231769	["T","<DEL>"]	1470	-0.0064556	0.051683	-0.12491	0.90061	ApoA1
	1:92232065	["A","<DEL>"]	1470	0.034215	0.051717	0.66157	0.50835	ApoA1
	1:94288330	["A","<DEL>"]	1470	0.046525	0.052033	0.89414	0.37139	ApoA1
	1:104443202	["C","<DEL>"]	1470	0.011164	0.056668	0.19701	0.84385	ApoA1
	1:105667545	["A","<DEL>"]	1470	-0.040565	0.060069	-0.67529	0.49959	ApoA1
	1:106015796	["T","<DEL>"]	1470	0.071416	0.051948	1.3748	0.16941	ApoA1
	1:108733317	["T","<DEL>"]	1470	0.052029	0.052264	0.99551	0.31965	ApoA1
	1:109573226	["T","<DEL>"]	1470	-0.054618	0.051657	-1.0573	0.29054	ApoA1
	1:110187029	["T","<DEL>"]	1470	-0.033993	0.068333	-0.49746	0.61894	ApoA1
	1:112691785	["A","<DEL>"]	1470	0.01918	0.051692	0.37104	0.71066	ApoA1
	1:113799627	["G","<DEL>"]	1470	-0.075013	0.10666	-0.70329	0.48199	ApoA1
	1:116229482	["T","<DEL>"]	1470	-0.050088	0.052153	-0.96042	0.337	ApoA1
	1:117880387	["A","<DEL>"]	1470	-0.032617	0.059153	-0.5514	0.58145	ApoA1
	1:149168324	["C","<DEL>"]	1470	0.043253	0.059609	0.72562	0.46819	ApoA1
	1:152555543	["T","<DEL>"]	1470	0.0059944	0.080255	0.074692	0.94047	ApoA1
	1:157173852	["A","<DEL>"]	1470	-0.045042	0.06333	-0.71122	0.47706	ApoA1
	1:157540660	["C","<DEL>"]	1470	0.03907	0.057832	0.67558	0.49942	ApoA1
	1:158488407	["A","<DEL>"]	1470	0.030821	0.066528	0.46328	0.64324	ApoA1
	1:158726910	["T","<DEL>"]	1470	-0.020054	0.059641	-0.33624	0.73674	ApoA1
	1:158867540	["A","<DEL>"]	1470	-0.21931	0.11316	-1.9381	0.052801	ApoA1
	1:158961336	["G","<DEL>"]	1470	-0.065502	0.060285	-1.0865	0.27742	ApoA1
	1:159648709	["G","<DEL>"]	1470	-0.20703	0.10247	-2.0205	0.043516	ApoA1
	1:169004335	["T","<DEL>"]	1470	-0.058291	0.055967	-1.0415	0.29781	ApoA1
	1:174796542	["C","<DEL>"]	1470	-0.045118	0.062736	-0.71917	0.47215	ApoA1
	1:178495323	["T","<DEL>"]	1470	-0.024491	0.056572	-0.43291	0.66514	ApoA1
	1:179329663	["T","<DEL>"]	1470	-0.048598	0.078831	-0.61649	0.53767	ApoA1
	1:179455587	["A","<DEL>"]	1470	-0.099875	0.075644	-1.3203	0.18693	ApoA1
	1:179607274	["T","<DEL>"]	1470	-0.0059199	0.053769	-0.1101	0.91235	ApoA1
[truncated: 58,600 more rows]

## Sheet: Dominant_ALSPAC
	Supplementary Table S4. The GWAS summary statistics for phenotypes in ALSPAC cohort at dominant genetic model.
[truncated: 60,551 more rows]

[truncated: 2 more sheets: Recessive_TWINSUK, Recessive_ALSPAC]
