# Supplementary material for: Exploring quantitative traits-associated copy number deletions through reanalysis of UK10K consortium whole genome sequencing cohorts
Source: BMC Genomics. 2023 Dec 18;24:787. doi: 10.1186/s12864-023-09903-3 (PMC10729411; doi:10.1186/s12864-023-09903-3)
Supplement: Supplementary file 9 — Supplementary Material 9 [file 12864_2023_9903_MOESM9_ESM.xlsx]

## Sheet: supplementary table S5
	Supplementary Table S5. The list of 239 associations of trait-associated 161 copy number deletions (TADs) associated with any phenotypes with at least sub-threshold significance (P < 10-3).
	position	cohort_MAF	cohort	gnomad_MAF	gnomad_ID	phenotype	n	sum_x	y_transpose_x	beta	standard_error	t_stat	p_value	model	SV_length	CytoBand	Gene_name	Gene_count	RE_gene	Repeat_coord_left	Repeat_type_left	Repeat_coord_right	Repeat_type_right	SegDup_left	SegDup_right	HI	DDD_HI_percent	OMIM_ID	OMIM_morbid	OMIM_morbid_candidate
	1:109573227-109575189	{"gq_stats":{"mean":56.60096411355115,"stdev":27.83413377168069,"min":0.0,"max":99.0},"AC":[2762,972],"AF":[0.7396893411890734,0.26031065881092663],"AN":3734,"homozygote_count":[1005,110],"call_rate":1.0,"n_called":1867,"n_not_called":0,"n_filtered":0,"n_het":752,"n_non_ref":862,"het_freq_hwe":0.38520119991201673,"p_value_hwe":0.05087867173581785,"p_value_excess_het":0.023600789534031625}	ALSPAC	0.2387	https://gnomad.broadinstitute.org/variant/DEL_1_6989?dataset=gnomad_sv_r2_1	IL6_9	1494	781	75.292	0.13742	0.041657	3.299	0.00099332	additive	1962	p13.3	WDR47	1				1:109574851-109575143;1:109575237-109575528	AluY;AluSz6				19.97
	1:112691786-112704713	{"gq_stats":{"mean":96.9775040171398,"stdev":7.5990532762719605,"min":35.0,"max":99.0},"AC":[2585,1149],"AF":[0.6922870915907874,0.3077129084092126],"AN":3734,"homozygote_count":[908,190],"call_rate":1.0,"n_called":1867,"n_not_called":0,"n_filtered":0,"n_het":769,"n_non_ref":959,"het_freq_hwe":0.426165479902392,"p_value_hwe":0.1501773341524687,"p_value_excess_het":0.9255167652073437}	ALSPAC	0.307	https://gnomad.broadinstitute.org/variant/DEL_1_7142?dataset=gnomad_sv_r2_1	ht_11	1788	916	71.9	0.159	0.0469	3.38	0.000733	dominant	12927	p13.2		0		1:112691299-112692914	THE1D-int	1:112704497-112704904	LTR16D
	1:112691786-112704713	{"gq_stats":{"mean":96.9775040171398,"stdev":7.5990532762719605,"min":35.0,"max":99.0},"AC":[2585,1149],"AF":[0.6922870915907874,0.3077129084092126],"AN":3734,"homozygote_count":[908,190],"call_rate":1.0,"n_called":1867,"n_not_called":0,"n_filtered":0,"n_het":769,"n_non_ref":959,"het_freq_hwe":0.426165479902392,"p_value_hwe":0.1501773341524687,"p_value_excess_het":0.9255167652073437}	ALSPAC	0.307	https://gnomad.broadinstitute.org/variant/DEL_1_7142?dataset=gnomad_sv_r2_1	ht_9	1794	925	68.9	0.156	0.0471	3.3	0.000982	dominant	12927	p13.2		0		1:112691299-112692914	THE1D-int	1:112704497-112704904	LTR16D
	1:158961337-158966220	{"gq_stats":{"mean":87.75254418853775,"stdev":17.82570009976202,"min":12.0,"max":99.0},"AC":[3291,443],"AF":[0.8813604713444028,0.11863952865559721],"AN":3734,"homozygote_count":[1453,29],"call_rate":1.0,"n_called":1867,"n_not_called":0,"n_filtered":0,"n_het":385,"n_non_ref":414,"het_freq_hwe":0.20918440332470958,"p_value_hwe":0.47286330553222444,"p_value_excess_het":0.7336289545430354}	ALSPAC	0.1393	https://gnomad.broadinstitute.org/variant/DEL_1_8488?dataset=gnomad_sv_r2_1	APO_B_9	1497	338	-56.7	-0.21	0.0606	-3.47	0.000535	dominant	4883	q23.1		0	IFI16 (RE=GH_Enhancer);PYHIN1 (RE=GH_Enhancer)	1:158961289-158961381;1:158961386-158961691	AluSz6;AluSq2
	1:159648710-159649658	{"gq_stats":{"mean":88.18472063854048,"stdev":17.435859824459307,"min":2.0,"max":99.0},"AC":[913,2595],"AF":[0.26026225769669326,0.7397377423033067],"AN":3508,"homozygote_count":[123,964],"call_rate":1.0,"n_called":1754,"n_not_called":0,"n_filtered":0,"n_het":667,"n_non_ref":1631,"het_freq_hwe":0.38516142499168465,"p_value_hwe":0.5984471298653323,"p_value_excess_het":0.7033677463253973}	TWINSUK	0.6632	https://gnomad.broadinstitute.org/variant/DEL_1_8533?dataset=gnomad_sv_r2_1	Triglycerides	1711	943	64.434	0.15888	0.048035	3.3075	0.00096097	recessive	948	q23.2		0		1:159648537-159648628;1:159648665-159648790	(CATATA)n;L2c
	1:17676162-17677658	{"gq_stats":{"mean":56.05359179019384,"stdev":29.3722128629653,"min":0.0,"max":99.0},"AC":[2161,1347],"AF":[0.6160205245153934,0.3839794754846066],"AN":3508,"homozygote_count":[648,241],"call_rate":1.0,"n_called":1754,"n_not_called":0,"n_filtered":0,"n_het":865,"n_non_ref":1106,"het_freq_hwe":0.47321337127016533,"p_value_hwe":0.08181595950260626,"p_value_excess_het":0.03870243982004762}	TWINSUK	0.3098	https://gnomad.broadinstitute.org/variant/DEL_1_1417?dataset=gnomad_sv_r2_1	WHR	1273	806	-59.682	-0.18989	0.056532	-3.3589	0.00080566	dominant	1496	p36.13	PADI4	1	ARHGEF10L (RE=EA_enhancer);ATP13A2 (HI=30/morbid/RE=EA_enhancer);CROCC (RE=EA_enhancer);MFAP2 (RE=EA_enhancer);PADI1 (RE=EA_enhancer);PADI2 (RE=EA_enhancer);PADI3 (morbid/RE=EA_enhancer);PADI4 (RE=EA_enhancer);PADI6 (morbid/RE=EA_enhancer);RCC2 (RE=EA_enhancer);RNU1-4 (RE=EA_enhancer);SDHB (HI=3/TS=0/morbid/RE=EA_enhancer)	1:17675917-17676227	AluSx	1:17677400-17677717;1:17677717-17677804	AluJo;L2a				79.64
	1:199110034-199113824	{"gq_stats":{"mean":55.415640064274235,"stdev":28.49457482554443,"min":0.0,"max":99.0},"AC":[3186,548],"AF":[0.8532404927691484,0.14675950723085163],"AN":3734,"homozygote_count":[1361,42],"call_rate":1.0,"n_called":1867,"n_not_called":0,"n_filtered":0,"n_het":464,"n_non_ref":506,"het_freq_hwe":0.25050939728770066,"p_value_hwe":0.677939863835859,"p_value_excess_het":0.638369806778337}	ALSPAC	0.1313	https://gnomad.broadinstitute.org/variant/DEL_1_10810?dataset=gnomad_sv_r2_1	grp_L_11	1691	39	20.572	0.54806	0.16019	3.4214	0.00063796	recessive	3790	q32.1		0		1:199109811-199110131	AluSx
	1:222374153-222380550	{"gq_stats":{"mean":97.65963511972635,"stdev":7.405497440496878,"min":0.0,"max":99.0},"AC":[2364,1144],"AF":[0.6738882554161916,0.3261117445838084],"AN":3508,"homozygote_count":[776,166],"call_rate":1.0,"n_called":1754,"n_not_called":0,"n_filtered":0,"n_het":812,"n_non_ref":978,"het_freq_hwe":0.43965107738587006,"p_value_hwe":0.027850031522737757,"p_value_excess_het":0.013004358791997917}	TWINSUK	0.3169	https://gnomad.broadinstitute.org/variant/DEL_1_12079?dataset=gnomad_sv_r2_1	HsCRP	1588	884	-62.853	-0.17059	0.050084	-3.4061	0.00067554	dominant	6397	q41		0		1:222374012-222374284	AluSx1	1:222379993-222381053	L1PA17
	1:234318630-234319762	{"gq_stats":{"mean":47.86127477236208,"stdev":26.24189185528817,"min":0.0,"max":99.0},"AC":[3399,335],"AF":[0.9102838778789502,0.08971612212104982],"AN":3734,"homozygote_count":[1543,11],"call_rate":1.0,"n_called":1867,"n_not_called":0,"n_filtered":0,"n_het":313,"n_non_ref":324,"het_freq_hwe":0.16337803326517455,"p_value_hwe":0.2881283475549108,"p_value_excess_het":0.12912860789408792}	ALSPAC	0.09761	https://gnomad.broadinstitute.org/variant/DEL_1_12809?dataset=gnomad_sv_r2_1	APO_B_9	1497	275	51.65	0.21334	0.062965	3.3882	0.00072186	additive	1132	q42.2	SLC35F3	1		1:234318212-234318700;1:234318710-234318739	L1MC5;AT_rich						38.81
	1:234318630-234319762	{"gq_stats":{"mean":47.86127477236208,"stdev":26.24189185528817,"min":0.0,"max":99.0},"AC":[3399,335],"AF":[0.9102838778789502,0.08971612212104982],"AN":3734,"homozygote_count":[1543,11],"call_rate":1.0,"n_called":1867,"n_not_called":0,"n_filtered":0,"n_het":313,"n_non_ref":324,"het_freq_hwe":0.16337803326517455,"p_value_hwe":0.2881283475549108,"p_value_excess_het":0.12912860789408792}	ALSPAC	0.09761	https://gnomad.broadinstitute.org/variant/DEL_1_12809?dataset=gnomad_sv_r2_1	LDL_9	1497	275	63.399	0.26176	0.063034	4.1527	3.4721e-05	additive	1132	q42.2	SLC35F3	1		1:234318212-234318700;1:234318710-234318739	L1MC5;AT_rich						38.81
	1:243782752-243783761	{"gq_stats":{"mean":78.25769669327252,"stdev":20.810152348335,"min":1.0,"max":99.0},"AC":[1073,2435],"AF":[0.30587229190421894,0.6941277080957811],"AN":3508,"homozygote_count":[163,844],"call_rate":1.0,"n_called":1754,"n_not_called":0,"n_filtered":0,"n_het":747,"n_non_ref":1591,"het_freq_hwe":0.42474994627132767,"p_value_hwe":0.9328476209851918,"p_value_excess_het":0.45665097283953426}	TWINSUK	0.6578	https://gnomad.broadinstitute.org/variant/DEL_1_13445?dataset=gnomad_sv_r2_1	HOMA_B	1580	1429	33.315	0.28414	0.08411	3.3782	0.00074748	dominant	1009	q44	AKT3	1		1:243782527-243783314	L1MA4	1:243783314-243783684;1:243783684-243783750	THE1D;L1MA4			1	2.71	611223	yes
	1:92231770-92233285	{"gq_stats":{"mean":23.26298875200857,"stdev":16.185022080772573,"min":0.0,"max":99.0},"AC":[2719,1015],"AF":[0.7281735404392072,0.2718264595607927],"AN":3734,"homozygote_count":[965,113],"call_rate":1.0,"n_called":1867,"n_not_called":0,"n_filtered":0,"n_het":789,"n_non_ref":902,"het_freq_hwe":0.3959797179457784,"p_value_hwe":0.0031457670226093613,"p_value_excess_het":0.0016621831725712507}	ALSPAC	0.2871	https://gnomad.broadinstitute.org/variant/DEL_1_5927?dataset=gnomad_sv_r2_1	grp_R_11	1692	921	-92.237	-0.13817	0.039637	-3.4859	0.00050305	additive	1515	p22.1	TGFBR3	1	CDC7 (RE=GH_Enhancer);TGFBR3 (RE=GH_Enhancer)	1:92231595-92231881	AluJr4	1:92233122-92233239	MIR3				19.61
	10:107056553-107062375	{"gq_stats":{"mean":51.632029994643815,"stdev":25.28441541513296,"min":0.0,"max":99.0},"AC":[3251,483],"AF":[0.8706480985538296,0.12935190144617031],"AN":3734,"homozygote_count":[1424,40],"call_rate":1.0,"n_called":1867,"n_not_called":0,"n_filtered":0,"n_het":403,"n_non_ref":443,"het_freq_hwe":0.22530031160005345,"p_value_hwe":0.07186145238803027,"p_value_excess_het":0.9614465924783924}	ALSPAC	0.1019	https://gnomad.broadinstitute.org/variant/DEL_10_113771?dataset=gnomad_sv_r2_1	f_glu_15	1224	28	-15.784	-0.60767	0.18417	-3.2996	0.00099623	recessive	5822	q25.1		0		10:107055330-107057023	L1PA5	10:107062208-107062347	MER5A1
	10:108030318-108032546	{"gq_stats":{"mean":92.90307867730901,"stdev":13.775474450523484,"min":0.0,"max":99.0},"AC":[1201,2307],"AF":[0.34236031927023947,0.6576396807297605],"AN":3508,"homozygote_count":[211,764],"call_rate":1.0,"n_called":1754,"n_not_called":0,"n_filtered":0,"n_het":779,"n_non_ref":1543,"het_freq_hwe":0.45042786230763754,"p_value_hwe":0.5422875741069885,"p_value_excess_het":0.7211869886170235}	TWINSUK	0.5135	https://gnomad.broadinstitute.org/variant/DEL_10_113834?dataset=gnomad_sv_r2_1	Hgb	1575	693	-73.007	-0.19126	0.050231	-3.8076	0.0001457	recessive	2228	q25.1		0		10:108028974-108034274	MER52-int	10:108028974-108034274	MER52-int
	10:108030318-108032546	{"gq_stats":{"mean":92.90307867730901,"stdev":13.775474450523484,"min":0.0,"max":99.0},"AC":[1201,2307],"AF":[0.34236031927023947,0.6576396807297605],"AN":3508,"homozygote_count":[211,764],"call_rate":1.0,"n_called":1754,"n_not_called":0,"n_filtered":0,"n_het":779,"n_non_ref":1543,"het_freq_hwe":0.45042786230763754,"p_value_hwe":0.5422875741069885,"p_value_excess_het":0.7211869886170235}	TWINSUK	0.5135	https://gnomad.broadinstitute.org/variant/DEL_10_113834?dataset=gnomad_sv_r2_1	PCV	1575	693	-68.657	-0.17657	0.050587	-3.4903	0.00049579	recessive	2228	q25.1		0		10:108028974-108034274	MER52-int	10:108028974-108034274	MER52-int
	10:66398747-66400765	{"gq_stats":{"mean":38.308516336368506,"stdev":26.78584848282701,"min":0.0,"max":99.0},"AC":[2962,772],"AF":[0.7932512051419389,0.20674879485806105],"AN":3734,"homozygote_count":[1166,71],"call_rate":1.0,"n_called":1867,"n_not_called":0,"n_filtered":0,"n_het":630,"n_non_ref":701,"het_freq_hwe":0.32809532835230476,"p_value_hwe":0.21720548692415279,"p_value_excess_het":0.10881237661539582}	ALSPAC	0.1852	https://gnomad.broadinstitute.org/variant/DEL_10_111151?dataset=gnomad_sv_r2_1	BMI_13	1685	630	-66.5	-0.167	0.0497	-3.36	0.000805	dominant	2018	q21.3		0				10:66400496-66400768	L4
	10:66398747-66400765	{"gq_stats":{"mean":38.308516336368506,"stdev":26.78584848282701,"min":0.0,"max":99.0},"AC":[2962,772],"AF":[0.7932512051419389,0.20674879485806105],"AN":3734,"homozygote_count":[1166,71],"call_rate":1.0,"n_called":1867,"n_not_called":0,"n_filtered":0,"n_het":630,"n_non_ref":701,"het_freq_hwe":0.32809532835230476,"p_value_hwe":0.21720548692415279,"p_value_excess_het":0.10881237661539582}	ALSPAC	0.1852	https://gnomad.broadinstitute.org/variant/DEL_10_111151?dataset=gnomad_sv_r2_1	BW	1844	759	-84.826	-0.1437	0.040959	-3.5083	0.00046173	additive	2018	q21.3		0				10:66400496-66400768	L4
	10:70786345-70787330	{"gq_stats":{"mean":35.487412961971074,"stdev":22.13260970911346,"min":0.0,"max":99.0},"AC":[1927,1807],"AF":[0.5160685591858597,0.48393144081414036],"AN":3734,"homozygote_count":[455,395],"call_rate":1.0,"n_called":1867,"n_not_called":0,"n_filtered":0,"n_het":1017,"n_non_ref":1412,"het_freq_hwe":0.49961740500875884,"p_value_hwe":9.010378007522307E-5,"p_value_excess_het":4.787374938236585E-5}	ALSPAC	0.3542	https://gnomad.broadinstitute.org/variant/DEL_10_111577?dataset=gnomad_sv_r2_1	BMI_13	1685	1651	-88.883	-0.11989	0.035731	-3.3554	0.00081012	additive	985	q22.1		0	KIFBP (HI=30/morbid/RE=GH_Enhancer);SRGN (RE=GH_Enhancer);STOX1 (morbid/RE=GH_Enhancer);VPS26A (RE=GH_Enhancer)	10:70786243-70786368	FLAM_C	10:70787053-70787364	AluSx1
	10:70786345-70787330	{"gq_stats":{"mean":35.487412961971074,"stdev":22.13260970911346,"min":0.0,"max":99.0},"AC":[1927,1807],"AF":[0.5160685591858597,0.48393144081414036],"AN":3734,"homozygote_count":[455,395],"call_rate":1.0,"n_called":1867,"n_not_called":0,"n_filtered":0,"n_het":1017,"n_non_ref":1412,"het_freq_hwe":0.49961740500875884,"p_value_hwe":9.010378007522307E-5,"p_value_excess_het":4.787374938236585E-5}	ALSPAC	0.3542	https://gnomad.broadinstitute.org/variant/DEL_10_111577?dataset=gnomad_sv_r2_1	BMI_15	1608	342	-55.034	-0.20044	0.060347	-3.3215	0.00091554	recessive	985	q22.1		0	KIFBP (HI=30/morbid/RE=GH_Enhancer);SRGN (RE=GH_Enhancer);STOX1 (morbid/RE=GH_Enhancer);VPS26A (RE=GH_Enhancer)	10:70786243-70786368	FLAM_C	10:70787053-70787364	AluSx1
	10:71281056-71291147	{"gq_stats":{"mean":94.47830744509909,"stdev":12.695559102171346,"min":20.0,"max":99.0},"AC":[3437,297],"AF":[0.9204606320299946,0.07953936797000535],"AN":3734,"homozygote_count":[1585,15],"call_rate":1.0,"n_called":1867,"n_not_called":0,"n_filtered":0,"n_het":267,"n_non_ref":282,"het_freq_hwe":0.14646493850142428,"p_value_hwe":0.30498467753727926,"p_value_excess_het":0.8437250701230679}	ALSPAC	0.09063	https://gnomad.broadinstitute.org/variant/DEL_10_111600?dataset=gnomad_sv_r2_1	BMI_13	1685	249	50.5	0.227	0.0678	3.35	0.000822	dominant	10091	q22.1		0	NEUROG3 (morbid/RE=GH_Enhancer);TSPAN15 (RE=GH_Enhancer)	10:71280775-71280983;10:71280983-71281347	MLT2B3;AluSz	10:71291072-71291373	AluJb
	10:82750305-82752654	{"gq_stats":{"mean":60.41904218928164,"stdev":28.84084234199722,"min":0.0,"max":99.0},"AC":[2735,773],"AF":[0.7796465222348917,0.22035347776510833],"AN":3508,"homozygote_count":[1047,66],"call_rate":1.0,"n_called":1754,"n_not_called":0,"n_filtered":0,"n_het":641,"n_non_ref":707,"het_freq_hwe":0.3436936194397327,"p_value_hwe":0.007411775928197622,"p_value_excess_het":0.0035046472856669324}	TWINSUK	0.1954	https://gnomad.broadinstitute.org/variant/DEL_10_112236?dataset=gnomad_sv_r2_1	Glucose	1742	703	-53.326	-0.15519	0.046417	-3.3433	0.00084536	dominant	2349	q23.1		0		10:82750212-82750562	L1PB4	10:82750775-82754154	L1PB4
	10:82750305-82752654	{"gq_stats":{"mean":60.41904218928164,"stdev":28.84084234199722,"min":0.0,"max":99.0},"AC":[2735,773],"AF":[0.7796465222348917,0.22035347776510833],"AN":3508,"homozygote_count":[1047,66],"call_rate":1.0,"n_called":1754,"n_not_called":0,"n_filtered":0,"n_het":641,"n_non_ref":707,"het_freq_hwe":0.3436936194397327,"p_value_hwe":0.007411775928197622,"p_value_excess_het":0.0035046472856669324}	TWINSUK	0.1954	https://gnomad.broadinstitute.org/variant/DEL_10_112236?dataset=gnomad_sv_r2_1	SBP	1740	767	-61.64	-0.14297	0.038489	-3.7146	0.00020992	additive	2349	q23.1		0		10:82750212-82750562	L1PB4	10:82750775-82754154	L1PB4
	11:102751111-102752840	{"gq_stats":{"mean":36.705245153933866,"stdev":25.070921202345122,"min":0.0,"max":99.0},"AC":[3305,203],"AF":[0.9421322690992018,0.05786773090079818],"AN":3508,"homozygote_count":[1552,1],"call_rate":1.0,"n_called":1754,"n_not_called":0,"n_filtered":0,"n_het":201,"n_non_ref":202,"het_freq_hwe":0.10906920480589563,"p_value_hwe":0.020107817488237457,"p_value_excess_het":0.008674728693939822}	TWINSUK	0.06243	https://gnomad.broadinstitute.org/variant/DEL_11_122763?dataset=gnomad_sv_r2_1	WBC	1575	1	3.4162	3.4249	0.99684	3.4357	0.00060632	recessive	1729	q22.2		0	DCUN1D5 (RE=EA_enhancer);MMP12 (RE=GH_Enhancer);MMP13 (morbid/RE=GH_Enhancer)	11:102750937-102751161;11:102751162-102751234	AluJr;AluJr4	11:102752777-102753058	AluJb
	11:49709788-49757730	{"gq_stats":{"mean":88.54446978335234,"stdev":19.495884888085914,"min":0.0,"max":99.0},"AC":[3304,204],"AF":[0.9418472063854048,0.05815279361459521],"AN":3508,"homozygote_count":[1559,9],"call_rate":1.0,"n_called":1754,"n_not_called":0,"n_filtered":0,"n_het":186,"n_non_ref":195,"het_freq_hwe":0.1095733276889778,"p_value_hwe":0.15370541798264295,"p_value_excess_het":0.902123506991403}	TWINSUK	0.05889	https://gnomad.broadinstitute.org/variant/DEL_11_119084?dataset=gnomad_sv_r2_1	LDL	1705	201	-47.883	-0.24441	0.071138	-3.4357	0.00060523	additive	47942	p11.12	LOC440040	1				11:49757497-49763282	HUERS-P3b-int	11:49487049-49813282	11:49487049-49813282
	11:49759283-49760872	{"gq_stats":{"mean":34.840921264059986,"stdev":22.835380624302925,"min":0.0,"max":99.0},"AC":[3355,379],"AF":[0.8985002678093198,0.10149973219068023],"AN":3734,"homozygote_count":[1506,18],"call_rate":1.0,"n_called":1867,"n_not_called":0,"n_filtered":0,"n_het":343,"n_non_ref":361,"het_freq_hwe":0.18244393329747235,"p_value_hwe":0.8494376517958644,"p_value_excess_het":0.3916211829423016}	ALSPAC	0.08513	https://gnomad.broadinstitute.org/variant/DEL_11_119088?dataset=gnomad_sv_r2_1	BMI_13	1685	337	66.717	0.22159	0.05677	3.9032	9.8671e-05	additive	1589	p11.12	LOC440040	1		11:49757497-49763282	HUERS-P3b-int	11:49757497-49763282	HUERS-P3b-int	11:49487049-49813282	11:49487049-49813282
	11:49759283-49760872	{"gq_stats":{"mean":34.840921264059986,"stdev":22.835380624302925,"min":0.0,"max":99.0},"AC":[3355,379],"AF":[0.8985002678093198,0.10149973219068023],"AN":3734,"homozygote_count":[1506,18],"call_rate":1.0,"n_called":1867,"n_not_called":0,"n_filtered":0,"n_het":343,"n_non_ref":361,"het_freq_hwe":0.18244393329747235,"p_value_hwe":0.8494376517958644,"p_value_excess_het":0.3916211829423016}	ALSPAC	0.08513	https://gnomad.broadinstitute.org/variant/DEL_11_119088?dataset=gnomad_sv_r2_1	BMI_15	1608	317	67.6	0.267	0.0619	4.3	1.78e-05	dominant	1589	p11.12	LOC440040	1		11:49757497-49763282	HUERS-P3b-int	11:49757497-49763282	HUERS-P3b-int	11:49487049-49813282	11:49487049-49813282
	11:49759283-49760872	{"gq_stats":{"mean":34.840921264059986,"stdev":22.835380624302925,"min":0.0,"max":99.0},"AC":[3355,379],"AF":[0.8985002678093198,0.10149973219068023],"AN":3734,"homozygote_count":[1506,18],"call_rate":1.0,"n_called":1867,"n_not_called":0,"n_filtered":0,"n_het":343,"n_non_ref":361,"het_freq_hwe":0.18244393329747235,"p_value_hwe":0.8494376517958644,"p_value_excess_het":0.3916211829423016}	ALSPAC	0.08513	https://gnomad.broadinstitute.org/variant/DEL_11_119088?dataset=gnomad_sv_r2_1	BMI_7	1762	360	64.083	0.20128	0.055619	3.6189	0.00030422	additive	1589	p11.12	LOC440040	1		11:49757497-49763282	HUERS-P3b-int	11:49757497-49763282	HUERS-P3b-int	11:49487049-49813282	11:49487049-49813282
	11:49759283-49760872	{"gq_stats":{"mean":34.840921264059986,"stdev":22.835380624302925,"min":0.0,"max":99.0},"AC":[3355,379],"AF":[0.8985002678093198,0.10149973219068023],"AN":3734,"homozygote_count":[1506,18],"call_rate":1.0,"n_called":1867,"n_not_called":0,"n_filtered":0,"n_het":343,"n_non_ref":361,"het_freq_hwe":0.18244393329747235,"p_value_hwe":0.8494376517958644,"p_value_excess_het":0.3916211829423016}	ALSPAC	0.08513	https://gnomad.broadinstitute.org/variant/DEL_11_119088?dataset=gnomad_sv_r2_1	BMI_9	1792	365	69.585	0.21652	0.055127	3.9276	8.9066e-05	additive	1589	p11.12	LOC440040	1		11:49757497-49763282	HUERS-P3b-int	11:49757497-49763282	HUERS-P3b-int	11:49487049-49813282	11:49487049-49813282
	11:49759283-49760872	{"gq_stats":{"mean":34.840921264059986,"stdev":22.835380624302925,"min":0.0,"max":99.0},"AC":[3355,379],"AF":[0.8985002678093198,0.10149973219068023],"AN":3734,"homozygote_count":[1506,18],"call_rate":1.0,"n_called":1867,"n_not_called":0,"n_filtered":0,"n_het":343,"n_non_ref":361,"het_freq_hwe":0.18244393329747235,"p_value_hwe":0.8494376517958644,"p_value_excess_het":0.3916211829423016}	ALSPAC	0.08513	https://gnomad.broadinstitute.org/variant/DEL_11_119088?dataset=gnomad_sv_r2_1	hp_9	1811	369	61.275	0.19063	0.054604	3.4911	0.00049259	additive	1589	p11.12	LOC440040	1		11:49757497-49763282	HUERS-P3b-int	11:49757497-49763282	HUERS-P3b-int	11:49487049-49813282	11:49487049-49813282
	11:49759283-49760872	{"gq_stats":{"mean":34.840921264059986,"stdev":22.835380624302925,"min":0.0,"max":99.0},"AC":[3355,379],"AF":[0.8985002678093198,0.10149973219068023],"AN":3734,"homozygote_count":[1506,18],"call_rate":1.0,"n_called":1867,"n_not_called":0,"n_filtered":0,"n_het":343,"n_non_ref":361,"het_freq_hwe":0.18244393329747235,"p_value_hwe":0.8494376517958644,"p_value_excess_het":0.3916211829423016}	ALSPAC	0.08513	https://gnomad.broadinstitute.org/variant/DEL_11_119088?dataset=gnomad_sv_r2_1	TFM_9	1703	339	74.159	0.25306	0.054424	4.6497	3.5809e-06	additive	1589	p11.12	LOC440040	1		11:49757497-49763282	HUERS-P3b-int	11:49757497-49763282	HUERS-P3b-int	11:49487049-49813282	11:49487049-49813282
	11:49759283-49760872	{"gq_stats":{"mean":34.840921264059986,"stdev":22.835380624302925,"min":0.0,"max":99.0},"AC":[3355,379],"AF":[0.8985002678093198,0.10149973219068023],"AN":3734,"homozygote_count":[1506,18],"call_rate":1.0,"n_called":1867,"n_not_called":0,"n_filtered":0,"n_het":343,"n_non_ref":361,"het_freq_hwe":0.18244393329747235,"p_value_hwe":0.8494376517958644,"p_value_excess_het":0.3916211829423016}	ALSPAC	0.08513	https://gnomad.broadinstitute.org/variant/DEL_11_119088?dataset=gnomad_sv_r2_1	TrFM_9	1703	339	72.884	0.24923	0.054193	4.5989	4.5605e-06	additive	1589	p11.12	LOC440040	1		11:49757497-49763282	HUERS-P3b-int	11:49757497-49763282	HUERS-P3b-int	11:49487049-49813282	11:49487049-49813282
	11:55031591-55038554	{"gq_stats":{"mean":52.88109266202464,"stdev":24.86063568211798,"min":0.0,"max":99.0},"AC":[3328,406],"AF":[0.8912694161756829,0.10873058382431709],"AN":3734,"homozygote_count":[1486,25],"call_rate":1.0,"n_called":1867,"n_not_called":0,"n_filtered":0,"n_het":356,"n_non_ref":381,"het_freq_hwe":0.19386840769746974,"p_value_hwe":0.4379962881785506,"p_value_excess_het":0.7637543810765377}	ALSPAC	0.1054	https://gnomad.broadinstitute.org/variant/DEL_11_119505?dataset=gnomad_sv_r2_1	BMI_13	1685	339	66.6	0.246	0.0599	4.11	4.12e-05	dominant	6963	q11	TRIM48	1		11:55031208-55031586	MLT2B3			11:55027625-55045907;11:55028582-55039943;11:55028582-55039943;11:55028582-55039943;11:55029463-55045907	11:55027625-55045907;11:55028582-55039943;11:55028582-55039943;11:55028582-55039943;11:55029463-55045907;11:55035371-55039943;11:55035371-55039943;11:55035371-55039943;11:55035371-55039943;11:55035743-55076518		95.78
	11:55031591-55038554	{"gq_stats":{"mean":52.88109266202464,"stdev":24.86063568211798,"min":0.0,"max":99.0},"AC":[3328,406],"AF":[0.8912694161756829,0.10873058382431709],"AN":3734,"homozygote_count":[1486,25],"call_rate":1.0,"n_called":1867,"n_not_called":0,"n_filtered":0,"n_het":356,"n_non_ref":381,"het_freq_hwe":0.19386840769746974,"p_value_hwe":0.4379962881785506,"p_value_excess_het":0.7637543810765377}	ALSPAC	0.1054	https://gnomad.broadinstitute.org/variant/DEL_11_119505?dataset=gnomad_sv_r2_1	BMI_15	1608	331	76.6	0.292	0.0608	4.8	1.72e-06	dominant	6963	q11	TRIM48	1		11:55031208-55031586	MLT2B3			11:55027625-55045907;11:55028582-55039943;11:55028582-55039943;11:55028582-55039943;11:55029463-55045907	11:55027625-55045907;11:55028582-55039943;11:55028582-55039943;11:55028582-55039943;11:55029463-55045907;11:55035371-55039943;11:55035371-55039943;11:55035371-55039943;11:55035371-55039943;11:55035743-55076518		95.78
	11:55031591-55038554	{"gq_stats":{"mean":52.88109266202464,"stdev":24.86063568211798,"min":0.0,"max":99.0},"AC":[3328,406],"AF":[0.8912694161756829,0.10873058382431709],"AN":3734,"homozygote_count":[1486,25],"call_rate":1.0,"n_called":1867,"n_not_called":0,"n_filtered":0,"n_het":356,"n_non_ref":381,"het_freq_hwe":0.19386840769746974,"p_value_hwe":0.4379962881785506,"p_value_excess_het":0.7637543810765377}	ALSPAC	0.1054	https://gnomad.broadinstitute.org/variant/DEL_11_119505?dataset=gnomad_sv_r2_1	BMI_7	1762	358	60.8	0.215	0.059	3.65	0.000267	dominant	6963	q11	TRIM48	1		11:55031208-55031586	MLT2B3			11:55027625-55045907;11:55028582-55039943;11:55028582-55039943;11:55028582-55039943;11:55029463-55045907	11:55027625-55045907;11:55028582-55039943;11:55028582-55039943;11:55028582-55039943;11:55029463-55045907;11:55035371-55039943;11:55035371-55039943;11:55035371-55039943;11:55035371-55039943;11:55035743-55076518		95.78
	11:55031591-55038554	{"gq_stats":{"mean":52.88109266202464,"stdev":24.86063568211798,"min":0.0,"max":99.0},"AC":[3328,406],"AF":[0.8912694161756829,0.10873058382431709],"AN":3734,"homozygote_count":[1486,25],"call_rate":1.0,"n_called":1867,"n_not_called":0,"n_filtered":0,"n_het":356,"n_non_ref":381,"het_freq_hwe":0.19386840769746974,"p_value_hwe":0.4379962881785506,"p_value_excess_het":0.7637543810765377}	ALSPAC	0.1054	https://gnomad.broadinstitute.org/variant/DEL_11_119505?dataset=gnomad_sv_r2_1	BMI_9	1792	369	67.3	0.231	0.058	3.99	7.02e-05	dominant	6963	q11	TRIM48	1		11:55031208-55031586	MLT2B3			11:55027625-55045907;11:55028582-55039943;11:55028582-55039943;11:55028582-55039943;11:55029463-55045907	11:55027625-55045907;11:55028582-55039943;11:55028582-55039943;11:55028582-55039943;11:55029463-55045907;11:55035371-55039943;11:55035371-55039943;11:55035371-55039943;11:55035371-55039943;11:55035743-55076518		95.78
	11:55031591-55038554	{"gq_stats":{"mean":52.88109266202464,"stdev":24.86063568211798,"min":0.0,"max":99.0},"AC":[3328,406],"AF":[0.8912694161756829,0.10873058382431709],"AN":3734,"homozygote_count":[1486,25],"call_rate":1.0,"n_called":1867,"n_not_called":0,"n_filtered":0,"n_het":356,"n_non_ref":381,"het_freq_hwe":0.19386840769746974,"p_value_hwe":0.4379962881785506,"p_value_excess_het":0.7637543810765377}	ALSPAC	0.1054	https://gnomad.broadinstitute.org/variant/DEL_11_119505?dataset=gnomad_sv_r2_1	hp_9	1811	372	58.4	0.2	0.0575	3.48	0.00051	dominant	6963	q11	TRIM48	1		11:55031208-55031586	MLT2B3			11:55027625-55045907;11:55028582-55039943;11:55028582-55039943;11:55028582-55039943;11:55029463-55045907	11:55027625-55045907;11:55028582-55039943;11:55028582-55039943;11:55028582-55039943;11:55029463-55045907;11:55035371-55039943;11:55035371-55039943;11:55035371-55039943;11:55035371-55039943;11:55035743-55076518		95.78
	11:55031591-55038554	{"gq_stats":{"mean":52.88109266202464,"stdev":24.86063568211798,"min":0.0,"max":99.0},"AC":[3328,406],"AF":[0.8912694161756829,0.10873058382431709],"AN":3734,"homozygote_count":[1486,25],"call_rate":1.0,"n_called":1867,"n_not_called":0,"n_filtered":0,"n_het":356,"n_non_ref":381,"het_freq_hwe":0.19386840769746974,"p_value_hwe":0.4379962881785506,"p_value_excess_het":0.7637543810765377}	ALSPAC	0.1054	https://gnomad.broadinstitute.org/variant/DEL_11_119505?dataset=gnomad_sv_r2_1	TFM_9	1703	357	68.891	0.23047	0.052715	4.3721	1.3052e-05	additive	6963	q11	TRIM48	1		11:55031208-55031586	MLT2B3			11:55027625-55045907;11:55028582-55039943;11:55028582-55039943;11:55028582-55039943;11:55029463-55045907	11:55027625-55045907;11:55028582-55039943;11:55028582-55039943;11:55028582-55039943;11:55029463-55045907;11:55035371-55039943;11:55035371-55039943;11:55035371-55039943;11:55035371-55039943;11:55035743-55076518		95.78
	11:55031591-55038554	{"gq_stats":{"mean":52.88109266202464,"stdev":24.86063568211798,"min":0.0,"max":99.0},"AC":[3328,406],"AF":[0.8912694161756829,0.10873058382431709],"AN":3734,"homozygote_count":[1486,25],"call_rate":1.0,"n_called":1867,"n_not_called":0,"n_filtered":0,"n_het":356,"n_non_ref":381,"het_freq_hwe":0.19386840769746974,"p_value_hwe":0.4379962881785506,"p_value_excess_het":0.7637543810765377}	ALSPAC	0.1054	https://gnomad.broadinstitute.org/variant/DEL_11_119505?dataset=gnomad_sv_r2_1	TrFM_9	1703	357	67.415	0.22669	0.052491	4.3186	1.661e-05	additive	6963	q11	TRIM48	1		11:55031208-55031586	MLT2B3			11:55027625-55045907;11:55028582-55039943;11:55028582-55039943;11:55028582-55039943;11:55029463-55045907	11:55027625-55045907;11:55028582-55039943;11:55028582-55039943;11:55028582-55039943;11:55029463-55045907;11:55035371-55039943;11:55035371-55039943;11:55035371-55039943;11:55035371-55039943;11:55035743-55076518		95.78
	11:55031591-55038554	{"gq_stats":{"mean":52.88109266202464,"stdev":24.86063568211798,"min":0.0,"max":99.0},"AC":[3328,406],"AF":[0.8912694161756829,0.10873058382431709],"AN":3734,"homozygote_count":[1486,25],"call_rate":1.0,"n_called":1867,"n_not_called":0,"n_filtered":0,"n_het":356,"n_non_ref":381,"het_freq_hwe":0.19386840769746974,"p_value_hwe":0.4379962881785506,"p_value_excess_het":0.7637543810765377}	ALSPAC	0.1054	https://gnomad.broadinstitute.org/variant/DEL_11_119505?dataset=gnomad_sv_r2_1	wt_11	1790	358	58.2	0.206	0.0586	3.51	0.000452	dominant	6963	q11	TRIM48	1		11:55031208-55031586	MLT2B3			11:55027625-55045907;11:55028582-55039943;11:55028582-55039943;11:55028582-55039943;11:55029463-55045907	11:55027625-55045907;11:55028582-55039943;11:55028582-55039943;11:55028582-55039943;11:55029463-55045907;11:55035371-55039943;11:55035371-55039943;11:55035371-55039943;11:55035371-55039943;11:55035743-55076518		95.78
	11:55031591-55038554	{"gq_stats":{"mean":52.88109266202464,"stdev":24.86063568211798,"min":0.0,"max":99.0},"AC":[3328,406],"AF":[0.8912694161756829,0.10873058382431709],"AN":3734,"homozygote_count":[1486,25],"call_rate":1.0,"n_called":1867,"n_not_called":0,"n_filtered":0,"n_het":356,"n_non_ref":381,"het_freq_hwe":0.19386840769746974,"p_value_hwe":0.4379962881785506,"p_value_excess_het":0.7637543810765377}	ALSPAC	0.1054	https://gnomad.broadinstitute.org/variant/DEL_11_119505?dataset=gnomad_sv_r2_1	wt_9	1812	371	58.9	0.201	0.058	3.46	0.00055	dominant	6963	q11	TRIM48	1		11:55031208-55031586	MLT2B3			11:55027625-55045907;11:55028582-55039943;11:55028582-55039943;11:55028582-55039943;11:55029463-55045907	11:55027625-55045907;11:55028582-55039943;11:55028582-55039943;11:55028582-55039943;11:55029463-55045907;11:55035371-55039943;11:55035371-55039943;11:55035371-55039943;11:55035371-55039943;11:55035743-55076518		95.78
	11:5521616-5523184	{"gq_stats":{"mean":58.612884834663625,"stdev":29.377581148179402,"min":0.0,"max":99.0},"AC":[3025,483],"AF":[0.8623147092360319,0.13768529076396807],"AN":3508,"homozygote_count":[1310,39],"call_rate":1.0,"n_called":1754,"n_not_called":0,"n_filtered":0,"n_het":405,"n_non_ref":444,"het_freq_hwe":0.237523812124895,"p_value_hwe":0.2480840531336876,"p_value_excess_het":0.8765704246970583}	TWINSUK	0.1398	https://gnomad.broadinstitute.org/variant/DEL_11_116096?dataset=gnomad_sv_r2_1	ApoB	1463	31	-19.114	-0.63037	0.18078	-3.4869	0.00050307	recessive	1568	p15.4	OR51B5	1		11:5521544-5521654;11:5521654-5522174	LTR87;MER65A	11:5523003-5523234;11:5523234-5523760	L1PA6;L2b				82.08
	11:65642102-65643527	{"gq_stats":{"mean":61.786288162828065,"stdev":24.28351696159529,"min":0.0,"max":99.0},"AC":[1274,2460],"AF":[0.3411890733797536,0.6588109266202464],"AN":3734,"homozygote_count":[213,806],"call_rate":1.0,"n_called":1867,"n_not_called":0,"n_filtered":0,"n_het":848,"n_non_ref":1654,"het_freq_hwe":0.4496786072939694,"p_value_hwe":0.6618618485140557,"p_value_excess_het":0.3324756348454669}	ALSPAC	0.598	https://gnomad.broadinstitute.org/variant/DEL_11_120328?dataset=gnomad_sv_r2_1	BMI_7	1762	1560	-48.4	-0.265	0.0745	-3.56	0.000384	dominant	1425	q13.1		0		11:65641737-65642022;11:65642036-65642385	AluSx3;L1MB7	11:65643288-65643537;11:65643537-65643571;11:65643571-65643875	AluY;L1MB7;AluSx1
	11:65642102-65643527	{"gq_stats":{"mean":61.786288162828065,"stdev":24.28351696159529,"min":0.0,"max":99.0},"AC":[1274,2460],"AF":[0.3411890733797536,0.6588109266202464],"AN":3734,"homozygote_count":[213,806],"call_rate":1.0,"n_called":1867,"n_not_called":0,"n_filtered":0,"n_het":848,"n_non_ref":1654,"het_freq_hwe":0.4496786072939694,"p_value_hwe":0.6618618485140557,"p_value_excess_het":0.3324756348454669}	ALSPAC	0.598	https://gnomad.broadinstitute.org/variant/DEL_11_120328?dataset=gnomad_sv_r2_1	wt_11	1790	1590	-47.3	-0.248	0.0739	-3.36	0.000792	dominant	1425	q13.1		0		11:65641737-65642022;11:65642036-65642385	AluSx3;L1MB7	11:65643288-65643537;11:65643537-65643571;11:65643571-65643875	AluY;L1MB7;AluSx1
	11:6881334-6881977	{"gq_stats":{"mean":38.62599771949829,"stdev":24.841121773383865,"min":0.0,"max":99.0},"AC":[1699,1809],"AF":[0.48432155074116306,0.515678449258837],"AN":3508,"homozygote_count":[362,417],"call_rate":1.0,"n_called":1754,"n_not_called":0,"n_filtered":0,"n_het":975,"n_non_ref":1392,"het_freq_hwe":0.4996508042718928,"p_value_hwe":2.4623902791801177E-6,"p_value_excess_het":1.2128152359469555E-6}	TWINSUK	0.4048	https://gnomad.broadinstitute.org/variant/DEL_11_116180?dataset=gnomad_sv_r2_1	Bicarbonate	1723	412	-58.426	-0.19502	0.054436	-3.5826	0.00034966	recessive	643	p15.4		0		11:6881162-6881518	THE1B	11:6881518-6882014	L1MC3
	11:96001909-96003411	{"gq_stats":{"mean":63.109464082098064,"stdev":27.856295416900156,"min":0.0,"max":99.0},"AC":[3114,394],"AF":[0.8876852907639681,0.11231470923603193],"AN":3508,"homozygote_count":[1382,22],"call_rate":1.0,"n_called":1754,"n_not_called":0,"n_filtered":0,"n_het":350,"n_non_ref":372,"het_freq_hwe":0.1994570884294288,"p_value_hwe":0.9523114240002399,"p_value_excess_het":0.5022209567528101}	TWINSUK	0.1036	https://gnomad.broadinstitute.org/variant/DEL_11_122280?dataset=gnomad_sv_r2_1	Adiponectin	867	187	39.43	0.25264	0.07608	3.3207	0.00093555	additive	1502	q21	MAML2	1	CCDC82 (RE=EA_enhancer+GH_Enhancer);CEP57 (morbid/RE=EA_enhancer);FAM76B (RE=EA_enhancer+GH_Enhancer);JRKL (RE=EA_enhancer+GH_Enhancer);MAML2 (morbid/RE=EA_enhancer+GH_Enhancer);MTMR2 (HI=30/morbid/RE=EA_enhancer+GH_Enhancer)	11:96001743-96002107	THE1B	11:96002974-96003479;11:96003479-96003772	L2a;AluSx3				35.97	607537	yes
	11:99185423-99186680	{"gq_stats":{"mean":37.03648802736602,"stdev":26.061825282180646,"min":0.0,"max":99.0},"AC":[3151,357],"AF":[0.8982326111744584,0.10176738882554162],"AN":3508,"homozygote_count":[1411,14],"call_rate":1.0,"n_called":1754,"n_not_called":0,"n_filtered":0,"n_het":329,"n_non_ref":343,"het_freq_hwe":0.1828737052690514,"p_value_hwe":0.32806304618885046,"p_value_excess_het":0.14148971793210124}	TWINSUK	0.08824	https://gnomad.broadinstitute.org/variant/DEL_11_122538?dataset=gnomad_sv_r2_1	Height	1752	357	-58.79	-0.19384	0.054485	-3.5577	0.00038412	additive	1257	q22.1	CNTN5	1		11:99185431-99185507	GA-rich						6.1
	12:111976297-111979993	{"gq_stats":{"mean":58.885404789053595,"stdev":28.394375741560285,"min":0.0,"max":99.0},"AC":[3144,364],"AF":[0.8962371721778791,0.10376282782212087],"AN":3508,"homozygote_count":[1407,17],"call_rate":1.0,"n_called":1754,"n_not_called":0,"n_filtered":0,"n_het":330,"n_non_ref":347,"het_freq_hwe":0.18604524133033817,"p_value_hwe":0.6539817075666191,"p_value_excess_het":0.32723188375943163}	TWINSUK	0.07214	https://gnomad.broadinstitute.org/variant/DEL_12_132149?dataset=gnomad_sv_r2_1	Creatinine	1715	356	63.117	0.19976	0.056028	3.5654	0.00037331	additive	3696	q24.12	ATXN2	1	SH2B3 (morbid/RE=EA_enhancer)	12:111976216-111976456	AluJb	12:111979871-111980023;12:111980041-111980275	L1M5;AluSx1				4.16	601517	yes	yes
	12:111976297-111979993	{"gq_stats":{"mean":58.885404789053595,"stdev":28.394375741560285,"min":0.0,"max":99.0},"AC":[3144,364],"AF":[0.8962371721778791,0.10376282782212087],"AN":3508,"homozygote_count":[1407,17],"call_rate":1.0,"n_called":1754,"n_not_called":0,"n_filtered":0,"n_het":330,"n_non_ref":347,"het_freq_hwe":0.18604524133033817,"p_value_hwe":0.6539817075666191,"p_value_excess_het":0.32723188375943163}	TWINSUK	0.07214	https://gnomad.broadinstitute.org/variant/DEL_12_132149?dataset=gnomad_sv_r2_1	MCH	1575	313	63.088	0.23854	0.062229	3.8332	0.00013146	dominant	3696	q24.12	ATXN2	1	SH2B3 (morbid/RE=EA_enhancer)	12:111976216-111976456	AluJb	12:111979871-111980023;12:111980041-111980275	L1M5;AluSx1				4.16	601517	yes	yes
	12:111976297-111979993	{"gq_stats":{"mean":58.885404789053595,"stdev":28.394375741560285,"min":0.0,"max":99.0},"AC":[3144,364],"AF":[0.8962371721778791,0.10376282782212087],"AN":3508,"homozygote_count":[1407,17],"call_rate":1.0,"n_called":1754,"n_not_called":0,"n_filtered":0,"n_het":330,"n_non_ref":347,"het_freq_hwe":0.18604524133033817,"p_value_hwe":0.6539817075666191,"p_value_excess_het":0.32723188375943163}	TWINSUK	0.07214	https://gnomad.broadinstitute.org/variant/DEL_12_132149?dataset=gnomad_sv_r2_1	MCV	1575	313	68.068	0.27146	0.062644	4.3334	1.561e-05	dominant	3696	q24.12	ATXN2	1	SH2B3 (morbid/RE=EA_enhancer)	12:111976216-111976456	AluJb	12:111979871-111980023;12:111980041-111980275	L1M5;AluSx1				4.16	601517	yes	yes
	12:12026395-12027166	{"gq_stats":{"mean":51.54258168184253,"stdev":26.738005232470492,"min":0.0,"max":99.0},"AC":[2175,1559],"AF":[0.5824852704874129,0.41751472951258706],"AN":3734,"homozygote_count":[626,318],"call_rate":1.0,"n_called":1867,"n_not_called":0,"n_filtered":0,"n_het":923,"n_non_ref":1241,"het_freq_hwe":0.4865226556066846,"p_value_hwe":0.4904381417088432,"p_value_excess_het":0.24298667066828325}	ALSPAC	0.3835	https://gnomad.broadinstitute.org/variant/DEL_12_125662?dataset=gnomad_sv_r2_1	CORT_15	631	413	-39.435	-0.28252	0.081742	-3.4562	0.00058473	dominant	771	p13.2	ETV6	1	BCL2L14 (RE=GH_Enhancer);ETV6 (morbid/RE=GH_Enhancer)			12:12027027-12027324	AluSx				1.55	600618	yes
	12:12026395-12027166	{"gq_stats":{"mean":51.54258168184253,"stdev":26.738005232470492,"min":0.0,"max":99.0},"AC":[2175,1559],"AF":[0.5824852704874129,0.41751472951258706],"AN":3734,"homozygote_count":[626,318],"call_rate":1.0,"n_called":1867,"n_not_called":0,"n_filtered":0,"n_het":923,"n_non_ref":1241,"het_freq_hwe":0.4865226556066846,"p_value_hwe":0.4904381417088432,"p_value_excess_het":0.24298667066828325}	ALSPAC	0.3835	https://gnomad.broadinstitute.org/variant/DEL_12_125662?dataset=gnomad_sv_r2_1	UAL_7	1762	1475	-101.61	-0.12123	0.034306	-3.5339	0.0004201	additive	771	p13.2	ETV6	1	BCL2L14 (RE=GH_Enhancer);ETV6 (morbid/RE=GH_Enhancer)			12:12027027-12027324	AluSx				1.55	600618	yes
	12:23939525-23940088	{"gq_stats":{"mean":24.277986073915372,"stdev":23.415951022908533,"min":0.0,"max":99.0},"AC":[2927,807],"AF":[0.7838778789501875,0.21612212104981254],"AN":3734,"homozygote_count":[1120,60],"call_rate":1.0,"n_called":1867,"n_not_called":0,"n_filtered":0,"n_het":687,"n_non_ref":747,"het_freq_hwe":0.3389174649412276,"p_value_hwe":1.442029073565413E-4,"p_value_excess_het":6.943432620099291E-5}	ALSPAC	0.1445	https://gnomad.broadinstitute.org/variant/DEL_12_126440?dataset=gnomad_sv_r2_1	hcy_7	96	44	21.837	0.68513	0.16504	4.1512	7.3212e-05	additive	563	p12.1	SOX5	1		12:23939451-23939497;12:23939561-23939820	AluYc;Charlie22a					3	0.74	604975	yes
	12:23939525-23940088	{"gq_stats":{"mean":24.277986073915372,"stdev":23.415951022908533,"min":0.0,"max":99.0},"AC":[2927,807],"AF":[0.7838778789501875,0.21612212104981254],"AN":3734,"homozygote_count":[1120,60],"call_rate":1.0,"n_called":1867,"n_not_called":0,"n_filtered":0,"n_het":687,"n_non_ref":747,"het_freq_hwe":0.3389174649412276,"p_value_hwe":1.442029073565413E-4,"p_value_excess_het":6.943432620099291E-5}	ALSPAC	0.1445	https://gnomad.broadinstitute.org/variant/DEL_12_126440?dataset=gnomad_sv_r2_1	ht_8	1705	681	69.1	0.164	0.0492	3.33	0.00089	dominant	563	p12.1	SOX5	1		12:23939451-23939497;12:23939561-23939820	AluYc;Charlie22a					3	0.74	604975	yes
	12:23939525-23940088	{"gq_stats":{"mean":24.277986073915372,"stdev":23.415951022908533,"min":0.0,"max":99.0},"AC":[2927,807],"AF":[0.7838778789501875,0.21612212104981254],"AN":3734,"homozygote_count":[1120,60],"call_rate":1.0,"n_called":1867,"n_not_called":0,"n_filtered":0,"n_het":687,"n_non_ref":747,"het_freq_hwe":0.3389174649412276,"p_value_hwe":1.442029073565413E-4,"p_value_excess_het":6.943432620099291E-5}	ALSPAC	0.1445	https://gnomad.broadinstitute.org/variant/DEL_12_126440?dataset=gnomad_sv_r2_1	UAL_7	1762	703	73.627	0.17097	0.048395	3.5328	0.00042181	dominant	563	p12.1	SOX5	1		12:23939451-23939497;12:23939561-23939820	AluYc;Charlie22a					3	0.74	604975	yes
	12:30918302-30918786	{"gq_stats":{"mean":38.135119726339795,"stdev":28.030820476636414,"min":0.0,"max":99.0},"AC":[2528,980],"AF":[0.7206385404789054,0.27936145952109465],"AN":3508,"homozygote_count":[889,115],"call_rate":1.0,"n_called":1754,"n_not_called":0,"n_filtered":0,"n_het":750,"n_non_ref":865,"het_freq_hwe":0.4027520785111647,"p_value_hwe":0.009880230310190441,"p_value_excess_het":0.0045979159573148855}	TWINSUK	0.2575	https://gnomad.broadinstitute.org/variant/DEL_12_126912?dataset=gnomad_sv_r2_1	TotalCholesterol	1717	114	36.488	0.35714	0.094127	3.7942	0.00015325	recessive	484	p11.21	LOC645485	1		12:30918315-30918468	MIRb
	12:74104736-74105394	{"gq_stats":{"mean":19.122576966932726,"stdev":18.170776184749972,"min":0.0,"max":99.0},"AC":[2586,922],"AF":[0.7371721778791334,0.2628278221208666],"AN":3508,"homozygote_count":[933,101],"call_rate":1.0,"n_called":1754,"n_not_called":0,"n_filtered":0,"n_het":720,"n_non_ref":821,"het_freq_hwe":0.3876092090131514,"p_value_hwe":0.012553294676969856,"p_value_excess_het":0.006289381217334563}	TWINSUK	0.2003	https://gnomad.broadinstitute.org/variant/DEL_12_129850?dataset=gnomad_sv_r2_1	ECG_HeartRate	1435	675	73.856	0.20905	0.05256	3.9774	7.3141e-05	dominant	658	q21.1		0		12:74104589-74104775;12:74104780-74104858	(TA)n;(TA)n	12:74104858-74105592	L1MC3
	12:74104736-74105394	{"gq_stats":{"mean":19.122576966932726,"stdev":18.170776184749972,"min":0.0,"max":99.0},"AC":[2586,922],"AF":[0.7371721778791334,0.2628278221208666],"AN":3508,"homozygote_count":[933,101],"call_rate":1.0,"n_called":1754,"n_not_called":0,"n_filtered":0,"n_het":720,"n_non_ref":821,"het_freq_hwe":0.3876092090131514,"p_value_hwe":0.012553294676969856,"p_value_excess_het":0.006289381217334563}	TWINSUK	0.2003	https://gnomad.broadinstitute.org/variant/DEL_12_129850?dataset=gnomad_sv_r2_1	FEV1	1686	788	-43.711	-0.13648	0.037568	-3.6327	0.00028883	dominant	658	q21.1		0		12:74104589-74104775;12:74104780-74104858	(TA)n;(TA)n	12:74104858-74105592	L1MC3
	12:7822688-7824434	{"gq_stats":{"mean":30.517673888255416,"stdev":23.6906607576058,"min":0.0,"max":99.0},"AC":[2819,689],"AF":[0.8035917901938426,0.19640820980615736],"AN":3508,"homozygote_count":[1114,49],"call_rate":1.0,"n_called":1754,"n_not_called":0,"n_filtered":0,"n_het":591,"n_non_ref":640,"het_freq_hwe":0.3157540595629071,"p_value_hwe":0.004506623638132036,"p_value_excess_het":0.0019920130845862477}	TWINSUK	0.1646	https://gnomad.broadinstitute.org/variant/DEL_12_125303?dataset=gnomad_sv_r2_1	ApoA1	1470	572	70.05	0.16089	0.047505	3.3868	0.00072592	additive	1746	p13.31	APOBEC1	1	APOBEC1 (RE=RefSeq_promoter)	12:7822301-7822596;12:7822596-7822880	L1ME1;AluSq2	12:7824248-7824556	AluYf4				85.3
	12:86426103-86432918	{"gq_stats":{"mean":89.16134549600912,"stdev":16.718941306724254,"min":12.0,"max":99.0},"AC":[3156,352],"AF":[0.8996579247434435,0.10034207525655645],"AN":3508,"homozygote_count":[1428,26],"call_rate":1.0,"n_called":1754,"n_not_called":0,"n_filtered":0,"n_het":300,"n_non_ref":326,"het_freq_hwe":0.18059856829751475,"p_value_hwe":0.028421287265129633,"p_value_excess_het":0.9827894056196896}	TWINSUK	0.1044	https://gnomad.broadinstitute.org/variant/DEL_12_130688?dataset=gnomad_sv_r2_1	GGT	1711	25	17.143	0.66166	0.19872	3.3295	0.0008884	recessive	6815	q21.31	MGAT4C	1		12:86425542-86428345	L1PA15	12:86432349-86434496	L1PA7				19.09
	12:96010427-96012405	{"gq_stats":{"mean":58.83985002678093,"stdev":29.21753290053407,"min":0.0,"max":99.0},"AC":[2669,1065],"AF":[0.7147830744509909,0.2852169255490091],"AN":3734,"homozygote_count":[947,145],"call_rate":1.0,"n_called":1867,"n_not_called":0,"n_filtered":0,"n_het":775,"n_non_ref":920,"het_freq_hwe":0.40784568673469346,"p_value_hwe":0.4437792828983478,"p_value_excess_het":0.22162378667876342}	ALSPAC	0.2859	https://gnomad.broadinstitute.org/variant/DEL_12_131288?dataset=gnomad_sv_r2_1	FAL_7	1760	866	72.895	0.1649	0.046831	3.5211	0.00044074	dominant	1978	q22		0	CDK17 (RE=EA_enhancer);ELK3 (RE=EA_enhancer);FGD6 (RE=EA_enhancer);LTA4H (RE=EA_enhancer);METAP2 (RE=EA_enhancer);NDUFA12 (morbid/RE=EA_enhancer);NR2C1 (RE=EA_enhancer);NTN4 (RE=EA_enhancer+GH_Enhancer);PGAM1P5 (RE=GH_Enhancer);SNRPF (RE=EA_enhancer);USP44 (RE=GH_Enhancer);VEZT (RE=EA_enhancer)	12:96010332-96010632	AluJb	12:96012215-96012508	AluJb
	13:101894102-101896426	{"gq_stats":{"mean":89.0224959828602,"stdev":19.74995074565153,"min":1.0,"max":99.0},"AC":[1712,2022],"AF":[0.4584895554365292,0.5415104445634709],"AN":3734,"homozygote_count":[384,539],"call_rate":1.0,"n_called":1867,"n_not_called":0,"n_filtered":0,"n_het":944,"n_non_ref":1483,"het_freq_hwe":0.4966867833338666,"p_value_hwe":0.4420842340414384,"p_value_excess_het":0.21860935090139524}	ALSPAC	0.4853	https://gnomad.broadinstitute.org/variant/DEL_13_139297?dataset=gnomad_sv_r2_1	WHR_9	1811	515	-66.825	-0.17195	0.049802	-3.4527	0.00056772	recessive	2324	q33.1	NALCN	1		13:101893790-101894093;13:101894093-101894409	AluSz;L1MC4a						24.28	611549	yes
	13:104883056-104883859	{"gq_stats":{"mean":28.18264595607927,"stdev":17.77534503530807,"min":0.0,"max":99.0},"AC":[3543,191],"AF":[0.9488484199250133,0.05115158007498661],"AN":3734,"homozygote_count":[1680,4],"call_rate":1.0,"n_called":1867,"n_not_called":0,"n_filtered":0,"n_het":183,"n_non_ref":187,"het_freq_hwe":0.0970961951276065,"p_value_hwe":0.9067508418743866,"p_value_excess_het":0.3640147225990766}	ALSPAC	0.0522	https://gnomad.broadinstitute.org/variant/DEL_13_139471?dataset=gnomad_sv_r2_1	BL	1234	123	-38.261	-0.32382	0.092608	-3.4967	0.0004879	dominant	803	q33.2		0				13:104883167-104884006	L1PA16
	13:111587240-111588956	{"gq_stats":{"mean":47.269669327252,"stdev":27.363879411916415,"min":0.0,"max":99.0},"AC":[3273,235],"AF":[0.9330102622576967,0.06698973774230331],"AN":3508,"homozygote_count":[1520,1],"call_rate":1.0,"n_called":1754,"n_not_called":0,"n_filtered":0,"n_het":233,"n_non_ref":234,"het_freq_hwe":0.12503986976364911,"p_value_hwe":0.0026358396378832498,"p_value_excess_het":0.0012337609415171587}	TWINSUK	0.05063	https://gnomad.broadinstitute.org/variant/DEL_13_139899?dataset=gnomad_sv_r2_1	ApoA1	1470	188	-42.261	-0.25725	0.077067	-3.3381	0.00086476	dominant	1716	q34		0		13:111586073-111588019	HERVP71A-int	13:111588319-111588967	HERVP71A-int
	13:27050233-27051844	{"gq_stats":{"mean":38.30330672748005,"stdev":22.15186313556586,"min":0.0,"max":99.0},"AC":[1920,1588],"AF":[0.5473204104903079,0.4526795895096921],"AN":3508,"homozygote_count":[509,343],"call_rate":1.0,"n_called":1754,"n_not_called":0,"n_filtered":0,"n_het":902,"n_non_ref":1245,"het_freq_hwe":0.49566285249991954,"p_value_hwe":0.11747198854407674,"p_value_excess_het":0.05821201133571744}	TWINSUK	0.3724	https://gnomad.broadinstitute.org/variant/DEL_13_134463?dataset=gnomad_sv_r2_1	Creatinine	1715	1554	96.626	0.11752	0.034759	3.381	0.00073836	additive	1611	q12.13		0	CDK8 (morbid/RE=GH_Enhancer);GPR12 (RE=EA_enhancer);WASF3 (RE=GH_Enhancer)			13:27051681-27051756;13:27051804-27051970	MER96;L1ME3A
	13:28268129-28269064	{"gq_stats":{"mean":37.440278521692555,"stdev":28.218731039810145,"min":0.0,"max":99.0},"AC":[2961,773],"AF":[0.7929833958221746,0.2070166041778254],"AN":3734,"homozygote_count":[1165,71],"call_rate":1.0,"n_called":1867,"n_not_called":0,"n_filtered":0,"n_het":631,"n_non_ref":702,"het_freq_hwe":0.3284094106458832,"p_value_hwe":0.21762255086974347,"p_value_excess_het":0.10358544937325238}	ALSPAC	0.1731	https://gnomad.broadinstitute.org/variant/DEL_13_134535?dataset=gnomad_sv_r2_1	PI	1219	36	19.482	0.56175	0.16821	3.3395	0.00086462	recessive	935	q12.2		0		13:28267661-28269468	L1PA16	13:28267661-28269468	L1PA16
	13:32532646-32538796	{"gq_stats":{"mean":93.6036422067488,"stdev":13.135173288062907,"min":1.0,"max":99.0},"AC":[3486,248],"AF":[0.9335832886984468,0.0664167113015533],"AN":3734,"homozygote_count":[1624,5],"call_rate":1.0,"n_called":1867,"n_not_called":0,"n_filtered":0,"n_het":238,"n_non_ref":243,"het_freq_hwe":0.1240442837381274,"p_value_hwe":0.30613575799759385,"p_value_excess_het":0.11458279038361176}	ALSPAC	0.06217	https://gnomad.broadinstitute.org/variant/DEL_13_134782?dataset=gnomad_sv_r2_1	PI	1219	3	5.9557	1.9327	0.57537	3.359	0.0008064	recessive	6150	q13.1	EEF1DP3	1	BRCA2 (HI=3/TS=0/morbid/RE=GH_Enhancer);FRY (RE=GH_Enhancer);N4BP2L1 (RE=GH_Enhancer)			13:32538795-32538871	MIR3
	13:51069348-51075081	{"gq_stats":{"mean":97.77137970353478,"stdev":8.404108081528886,"min":1.0,"max":99.0},"AC":[888,2620],"AF":[0.2531356898517674,0.7468643101482326],"AN":3508,"homozygote_count":[98,964],"call_rate":1.0,"n_called":1754,"n_not_called":0,"n_filtered":0,"n_het":692,"n_non_ref":1656,"het_freq_hwe":0.3782238422649732,"p_value_hwe":0.07196278905008509,"p_value_excess_het":0.034737751543722856}	TWINSUK	0.7486	https://gnomad.broadinstitute.org/variant/DEL_13_135851?dataset=gnomad_sv_r2_1	Height	1752	963	73.237	0.16345	0.046235	3.5352	0.00041799	recessive	5733	q14.3	DLEU1	1	DLEU1 (RE=GH_Enhancer);DLEU7 (RE=GH_Enhancer);DLEU7-AS1 (RE=GH_Enhancer);KCNRG (RE=GH_Enhancer)	13:51069029-51069396	LTR40A1	13:51074914-51075454	MSTB-int				94.06
	13:65352173-65353701	{"gq_stats":{"mean":30.71987145152651,"stdev":22.361116837210165,"min":0.0,"max":99.0},"AC":[3378,356],"AF":[0.9046598821638993,0.09534011783610069],"AN":3734,"homozygote_count":[1518,7],"call_rate":1.0,"n_called":1867,"n_not_called":0,"n_filtered":0,"n_het":342,"n_non_ref":349,"het_freq_hwe":0.17254696922065263,"p_value_hwe":0.005653068660071712,"p_value_excess_het":0.001958670016494732}	ALSPAC	0.09549	https://gnomad.broadinstitute.org/variant/DEL_13_136861?dataset=gnomad_sv_r2_1	LL_7	1764	6	-8.3173	-1.3913	0.4076	-3.4133	0.00065645	recessive	1528	q21.31		0	LOC647264 (RE=GH_Enhancer)			13:65353503-65353816	AluSx3
	13:65637811-65638213	{"gq_stats":{"mean":48.80501710376283,"stdev":27.49163152290241,"min":0.0,"max":99.0},"AC":[1196,2312],"AF":[0.3409350057012543,0.6590649942987458],"AN":3508,"homozygote_count":[208,766],"call_rate":1.0,"n_called":1754,"n_not_called":0,"n_filtered":0,"n_het":780,"n_non_ref":1546,"het_freq_hwe":0.4495247979362988,"p_value_hwe":0.6517270143707385,"p_value_excess_het":0.6738950616486514}	TWINSUK	0.6449	https://gnomad.broadinstitute.org/variant/DEL_13_136887?dataset=gnomad_sv_r2_1	Leptins	964	844	35.721	0.3554	0.095939	3.7045	0.00022391	dominant	402	q21.31		0				13:65638013-65638265;13:65638292-65638454	L2;MER5A1
	13:72843044-72846922	{"gq_stats":{"mean":74.3557582668187,"stdev":21.369716192525594,"min":1.0,"max":99.0},"AC":[991,2517],"AF":[0.282497149372862,0.7175028506271379],"AN":3508,"homozygote_count":[137,900],"call_rate":1.0,"n_called":1754,"n_not_called":0,"n_filtered":0,"n_het":717,"n_non_ref":1617,"het_freq_hwe":0.40550061304333834,"p_value_hwe":0.7461441997000827,"p_value_excess_het":0.3688235860527849}	TWINSUK	0.7007	https://gnomad.broadinstitute.org/variant/DEL_13_137397?dataset=gnomad_sv_r2_1	Uric_Acid	1324	678	72.203	0.2117	0.053727	3.9403	8.5623e-05	recessive	3878	q21.33		0		13:72839620-72845762	L1PA4
	13:90862857-90864808	{"gq_stats":{"mean":78.71835803876853,"stdev":22.231456712132392,"min":1.0,"max":99.0},"AC":[1820,1688],"AF":[0.5188141391106044,0.4811858608893957],"AN":3508,"homozygote_count":[449,383],"call_rate":1.0,"n_called":1754,"n_not_called":0,"n_filtered":0,"n_het":922,"n_non_ref":1305,"het_freq_hwe":0.4994344264720274,"p_value_hwe":0.02964365123104059,"p_value_excess_het":0.013983847684499024}	TWINSUK	0.4903	https://gnomad.broadinstitute.org/variant/DEL_13_138636?dataset=gnomad_sv_r2_1	DBP	1740	378	-54.495	-0.19232	0.057711	-3.3324	0.00087907	recessive	1951	q31.3		0				13:90864819-90865175	L1ME2z
	14:26283862-26284814	{"gq_stats":{"mean":41.39737742303307,"stdev":28.753404715716837,"min":0.0,"max":99.0},"AC":[2894,614],"AF":[0.8249714937286203,0.1750285062713797],"AN":3508,"homozygote_count":[1188,48],"call_rate":1.0,"n_called":1754,"n_not_called":0,"n_filtered":0,"n_het":518,"n_non_ref":566,"het_freq_hwe":0.28886940242336634,"p_value_hwe":0.3424156318217436,"p_value_excess_het":0.17563165426434854}	TWINSUK	0.1708	https://gnomad.broadinstitute.org/variant/DEL_14_140716?dataset=gnomad_sv_r2_1	PCV	1575	545	71.372	0.16321	0.04771	3.4209	0.00064002	additive	952	q12		0	NOVA1 (RE=GH_Enhancer);STXBP6 (RE=GH_Enhancer)	14:26283453-26284268	L1PA8
	14:26283862-26284814	{"gq_stats":{"mean":41.39737742303307,"stdev":28.753404715716837,"min":0.0,"max":99.0},"AC":[2894,614],"AF":[0.8249714937286203,0.1750285062713797],"AN":3508,"homozygote_count":[1188,48],"call_rate":1.0,"n_called":1754,"n_not_called":0,"n_filtered":0,"n_het":518,"n_non_ref":566,"het_freq_hwe":0.28886940242336634,"p_value_hwe":0.3424156318217436,"p_value_excess_het":0.17563165426434854}	TWINSUK	0.1708	https://gnomad.broadinstitute.org/variant/DEL_14_140716?dataset=gnomad_sv_r2_1	QT_Interval	1435	34	-20.818	-0.63805	0.17217	-3.7059	0.00021869	recessive	952	q12		0	NOVA1 (RE=GH_Enhancer);STXBP6 (RE=GH_Enhancer)	14:26283453-26284268	L1PA8
	14:26283862-26284814	{"gq_stats":{"mean":41.39737742303307,"stdev":28.753404715716837,"min":0.0,"max":99.0},"AC":[2894,614],"AF":[0.8249714937286203,0.1750285062713797],"AN":3508,"homozygote_count":[1188,48],"call_rate":1.0,"n_called":1754,"n_not_called":0,"n_filtered":0,"n_het":518,"n_non_ref":566,"het_freq_hwe":0.28886940242336634,"p_value_hwe":0.3424156318217436,"p_value_excess_het":0.17563165426434854}	TWINSUK	0.1708	https://gnomad.broadinstitute.org/variant/DEL_14_140716?dataset=gnomad_sv_r2_1	RBC	1575	545	73.462	0.16792	0.047689	3.5211	0.00044205	additive	952	q12		0	NOVA1 (RE=GH_Enhancer);STXBP6 (RE=GH_Enhancer)	14:26283453-26284268	L1PA8
	14:32953308-32954345	{"gq_stats":{"mean":61.47080878414569,"stdev":26.066672775947474,"min":0.0,"max":99.0},"AC":[1626,2108],"AF":[0.435457953936797,0.564542046063203],"AN":3734,"homozygote_count":[350,591],"call_rate":1.0,"n_called":1867,"n_not_called":0,"n_filtered":0,"n_het":926,"n_non_ref":1517,"het_freq_hwe":0.4918003572990989,"p_value_hwe":0.724213444361827,"p_value_excess_het":0.35682068190020255}	ALSPAC	0.3457	https://gnomad.broadinstitute.org/variant/DEL_14_141125?dataset=gnomad_sv_r2_1	CRP_9	1497	1200	54.2	0.219	0.0638	3.43	0.000628	dominant	1037	q12	AKAP6	1	AKAP6 (RE=EA_enhancer+GH_Enhancer);ARHGAP5 (RE=EA_enhancer+GH_Enhancer);ARHGAP5-AS1 (RE=EA_enhancer);NPAS3 (RE=GH_Enhancer)	14:32952996-32953306	L1PA7	14:32954331-32956590	L1PA8	14:32953303-32954324	14:32953303-32954324		3.33
	14:42987510-42992953	{"gq_stats":{"mean":52.29361459521095,"stdev":30.5425081696435,"min":0.0,"max":99.0},"AC":[2974,534],"AF":[0.8477765108323831,0.15222348916761688],"AN":3508,"homozygote_count":[1253,33],"call_rate":1.0,"n_called":1754,"n_not_called":0,"n_filtered":0,"n_het":468,"n_non_ref":501,"het_freq_hwe":0.258176593546902,"p_value_hwe":0.18032044435548678,"p_value_excess_het":0.07879942775804631}	TWINSUK	0.1097	https://gnomad.broadinstitute.org/variant/DEL_14_141826?dataset=gnomad_sv_r2_1	MCHC	952	283	-53.376	-0.22311	0.064489	-3.4596	0.00056511	additive	5443	q21.1		0	LRFN5 (RE=GH_Enhancer)	14:42986958-42991997	L1M3b
	14:83337505-83339208	{"gq_stats":{"mean":61.15051311288484,"stdev":24.901015724569913,"min":0.0,"max":99.0},"AC":[3274,234],"AF":[0.9332953249714937,0.06670467502850627],"AN":3508,"homozygote_count":[1526,6],"call_rate":1.0,"n_called":1754,"n_not_called":0,"n_filtered":0,"n_het":222,"n_non_ref":228,"het_freq_hwe":0.1245458260868717,"p_value_hwe":0.633244179518257,"p_value_excess_het":0.26009099723384643}	TWINSUK	0.07004	https://gnomad.broadinstitute.org/variant/DEL_14_144308?dataset=gnomad_sv_r2_1	Leptins	964	135	38.904	0.30639	0.087591	3.4979	0.00049039	additive	1703	q31.1		0		14:83336557-83339123	MER61-int	14:83336557-83339123;14:83339123-83339449	MER61-int;MER61A
	14:98783996-98785096	{"gq_stats":{"mean":24.140867702196037,"stdev":19.588699996132192,"min":0.0,"max":99.0},"AC":[1935,1799],"AF":[0.5182110337439743,0.4817889662560257],"AN":3734,"homozygote_count":[460,392],"call_rate":1.0,"n_called":1867,"n_not_called":0,"n_filtered":0,"n_het":1015,"n_non_ref":1407,"het_freq_hwe":0.4994704793492685,"p_value_hwe":1.3101112483867772E-4,"p_value_excess_het":6.611664048941453E-5}	ALSPAC	0.4062	https://gnomad.broadinstitute.org/variant/DEL_14_145247?dataset=gnomad_sv_r2_1	heartrate_13	1597	332	59.99	0.22357	0.059985	3.7271	0.00020045	recessive	1100	q32.2		0		14:98783205-98784009;14:98784009-98784034;14:98784038-98784173	L1ME2;AT_rich;L1MEf	14:98785087-98785984	L1MEf
	15:49544858-49547861	{"gq_stats":{"mean":38.71265678449259,"stdev":27.54284709130024,"min":0.0,"max":99.0},"AC":[2655,853],"AF":[0.7568415051311288,0.24315849486887114],"AN":3508,"homozygote_count":[976,75],"call_rate":1.0,"n_called":1754,"n_not_called":0,"n_filtered":0,"n_het":703,"n_non_ref":778,"het_freq_hwe":0.36816983397596403,"p_value_hwe":1.434357646499089E-4,"p_value_excess_het":7.434053472285249E-5}	TWINSUK	0.2255	https://gnomad.broadinstitute.org/variant/DEL_15_147639?dataset=gnomad_sv_r2_1	Creatinine	1715	843	-95.67	-0.1659	0.041444	-4.003	6.5222e-05	additive	3003	q21.2	GALK2	1		15:49544711-49545243	L1ME4a	15:49547542-49547819	L1MC4				28.26
	15:54199921-54203166	{"gq_stats":{"mean":86.76164970540975,"stdev":19.750383019465463,"min":0.0,"max":99.0},"AC":[3046,688],"AF":[0.8157471880021425,0.18425281199785754],"AN":3734,"homozygote_count":[1231,52],"call_rate":1.0,"n_called":1867,"n_not_called":0,"n_filtered":0,"n_het":584,"n_non_ref":636,"het_freq_hwe":0.3006879535737873,"p_value_hwe":0.08323930302701558,"p_value_excess_het":0.039228646053943945}	ALSPAC	0.1737	https://gnomad.broadinstitute.org/variant/DEL_15_147951?dataset=gnomad_sv_r2_1	BL	1234	30	18.304	0.59542	0.18018	3.3046	0.00097844	recessive	3245	q21.3		0	UNC13C (RE=GH_Enhancer)	15:54199722-54199913;15:54199948-54200051	MIRb;L2a	15:54203101-54205390	HERVL18-int
	15:72385981-72388175	{"gq_stats":{"mean":93.65024102838778,"stdev":14.5265323880096,"min":3.0,"max":99.0},"AC":[948,2786],"AF":[0.25388323513658273,0.7461167648634173],"AN":3734,"homozygote_count":[116,1035],"call_rate":1.0,"n_called":1867,"n_not_called":0,"n_filtered":0,"n_het":716,"n_non_ref":1751,"het_freq_hwe":0.3789545636702489,"p_value_hwe":0.6038588269991476,"p_value_excess_het":0.3035296163523003}	ALSPAC	0.5045	https://gnomad.broadinstitute.org/variant/DEL_15_149050?dataset=gnomad_sv_r2_1	HC_7	1764	1654	42.611	0.37751	0.093851	4.0224	6.0035e-05	dominant	2194	q23	MYO9A	1		15:72385862-72385945;15:72385945-72386248	L1MC4;AluSx1	15:72387154-72388138;15:72388138-72388274;15:72388274-72388529	Tigger1;AluSx;AluSx1				34.55	604875	yes
	15:77851948-77853175	{"gq_stats":{"mean":38.62185324049277,"stdev":23.330087839544248,"min":0.0,"max":99.0},"AC":[3373,361],"AF":[0.9033208355650777,0.09667916443492233],"AN":3734,"homozygote_count":[1530,24],"call_rate":1.0,"n_called":1867,"n_not_called":0,"n_filtered":0,"n_het":313,"n_non_ref":337,"het_freq_hwe":0.1747113965384372,"p_value_hwe":0.07329107351237837,"p_value_excess_het":0.9542227593822488}	ALSPAC	0.08786	https://gnomad.broadinstitute.org/variant/DEL_15_149395?dataset=gnomad_sv_r2_1	UAL_7	1762	316	59.621	0.2245	0.061776	3.6341	0.00028699	dominant	1227	q24.3		0		15:77851489-77855164	SATR1	15:77851489-77855164	SATR1
	15:86057004-86059206	{"gq_stats":{"mean":72.29941081949652,"stdev":26.520839289735495,"min":0.0,"max":99.0},"AC":[2973,761],"AF":[0.7961971076593466,0.20380289234065346],"AN":3734,"homozygote_count":[1184,78],"call_rate":1.0,"n_called":1867,"n_not_called":0,"n_filtered":0,"n_het":605,"n_non_ref":683,"het_freq_hwe":0.32462148348714853,"p_value_hwe":0.9148831189643628,"p_value_excess_het":0.5335739055632489}	ALSPAC	0.1903	https://gnomad.broadinstitute.org/variant/DEL_15_149865?dataset=gnomad_sv_r2_1	wt_8	1623	657	80.73	0.15418	0.043489	3.5452	0.00040351	additive	2202	q25.3	AKAP13	1	AKAP13 (RE=GH_Enhancer);KLHL25 (RE=GH_Enhancer)	15:86056673-86056922;15:86056939-86057831	L1MC4;L1MC4	15:86058437-86059142	L1MC4				65.04
	15:98817019-98817425	{"gq_stats":{"mean":35.2019282271023,"stdev":25.715584934969048,"min":0.0,"max":99.0},"AC":[1922,1812],"AF":[0.514729512587038,0.48527048741296197],"AN":3734,"homozygote_count":[462,407],"call_rate":1.0,"n_called":1867,"n_not_called":0,"n_filtered":0,"n_het":998,"n_non_ref":1405,"het_freq_hwe":0.4996999072101328,"p_value_hwe":0.0024164778442576995,"p_value_excess_het":0.001295817266391418}	ALSPAC	0.4293	https://gnomad.broadinstitute.org/variant/DEL_15_150732?dataset=gnomad_sv_r2_1	BL	1234	1215	-88.788	-0.14385	0.040505	-3.5513	0.0003978	additive	406	q26.3		0		15:98817118-98817588	L1PA17	15:98817118-98817588	L1PA17
	16:25639366-25640161	{"gq_stats":{"mean":30.350294590251742,"stdev":23.487439888851053,"min":0.0,"max":99.0},"AC":[2956,778],"AF":[0.791644349223353,0.20835565077664703],"AN":3734,"homozygote_count":[1164,75],"call_rate":1.0,"n_called":1867,"n_not_called":0,"n_filtered":0,"n_het":628,"n_non_ref":703,"het_freq_hwe":0.3299755176510949,"p_value_hwe":0.4201513427313984,"p_value_excess_het":0.20235911016278058}	ALSPAC	0.1745	https://gnomad.broadinstitute.org/variant/DEL_16_153372?dataset=gnomad_sv_r2_1	FEV1_FVC_RATIO_8	1606	659	69.461	0.15264	0.043545	3.5054	0.00046855	additive	795	p12.1		0		16:25639004-25639421	LTR26	16:25639949-25640394	L1PA16
	16:78876644-78877584	{"gq_stats":{"mean":47.22234891676169,"stdev":25.89676993812769,"min":1.0,"max":99.0},"AC":[3188,320],"AF":[0.9087799315849487,0.09122006841505131],"AN":3508,"homozygote_count":[1446,12],"call_rate":1.0,"n_called":1754,"n_not_called":0,"n_filtered":0,"n_het":296,"n_non_ref":308,"het_freq_hwe":0.16584521135282781,"p_value_hwe":0.5174926031546028,"p_value_excess_het":0.23759592573739488}	TWINSUK	0.0888	https://gnomad.broadinstitute.org/variant/DEL_16_156287?dataset=gnomad_sv_r2_1	Height	1752	12	11.988	0.98732	0.27889	3.5401	0.00041038	recessive	940	q23.1	WWOX	1	MAF (morbid/RE=GH_Enhancer);WWOX (HI=30/TS=0/morbid/RE=GH_Enhancer)	16:78876482-78876764	AluJo						0.38	605131	yes
	16:88862636-88863605	{"gq_stats":{"mean":32.66248574686431,"stdev":25.84126387761551,"min":0.0,"max":99.0},"AC":[2531,977],"AF":[0.7214937286202965,0.2785062713797035],"AN":3508,"homozygote_count":[878,101],"call_rate":1.0,"n_called":1754,"n_not_called":0,"n_filtered":0,"n_het":775,"n_non_ref":876,"het_freq_hwe":0.40199565033477597,"p_value_hwe":2.7171056319883752E-5,"p_value_excess_het":1.2035279320489904E-5}	TWINSUK	0.2449	https://gnomad.broadinstitute.org/variant/DEL_16_157209?dataset=gnomad_sv_r2_1	Homocysteine	1295	622	-64.482	-0.17286	0.050338	-3.434	0.00061364	dominant	969	q24.3		0	CDT1 (HI=30/morbid/RE=GH_Enhancer);PIEZO1 (morbid/RE=GH_Enhancer)	16:88862262-88862555;16:88862555-88862715	AluSx;AluJb	16:88863478-88863639;16:88863649-88863950	AluJr;AluSx
	17:15789443-15793784	{"gq_stats":{"mean":58.09587573647563,"stdev":24.32679930786559,"min":0.0,"max":99.0},"AC":[2666,1068],"AF":[0.7139796464916979,0.28602035350830207],"AN":3734,"homozygote_count":[946,147],"call_rate":1.0,"n_called":1867,"n_not_called":0,"n_filtered":0,"n_het":774,"n_non_ref":921,"het_freq_hwe":0.4085348312098223,"p_value_hwe":0.5149714354592487,"p_value_excess_het":0.2625841480269442}	ALSPAC	0.2537	https://gnomad.broadinstitute.org/variant/DEL_17_158874?dataset=gnomad_sv_r2_1	heartrate_13	1597	945	-85.816	-0.12755	0.037959	-3.3603	0.00079691	additive	4341	p12		0	ADORA2B (RE=GH_Enhancer);CDRT4 (RE=GH_Enhancer);MEIS3P1 (RE=GH_Enhancer);NCOR1 (RE=GH_Enhancer);PIGL (morbid/RE=GH_Enhancer);TBC1D26 (RE=GH_Enhancer);TTC19 (HI=30/TS=0/morbid/RE=GH_Enhancer);TVP23C (RE=GH_Enhancer);ZSWIM7 (morbid/RE=GH_Enhancer)	17:15789305-15789496	MER6C	17:15793246-15793693;17:15793710-15793774;17:15793774-15793813;17:15793813-15793934	L1M5;L1M5;(TTTA)n;L1M5		17:15793503-15796452
	17:16505430-16506318	{"gq_stats":{"mean":38.43438671665774,"stdev":26.606786916151574,"min":0.0,"max":99.0},"AC":[3231,503],"AF":[0.8652919121585431,0.13470808784145688],"AN":3734,"homozygote_count":[1396,32],"call_rate":1.0,"n_called":1867,"n_not_called":0,"n_filtered":0,"n_het":439,"n_non_ref":471,"het_freq_hwe":0.23318608723051015,"p_value_hwe":0.7286699088865689,"p_value_excess_het":0.36521574704323145}	ALSPAC	0.1135	https://gnomad.broadinstitute.org/variant/DEL_17_158929?dataset=gnomad_sv_r2_1	HDL_9	1497	28	-17.224	-0.63327	0.1894	-3.3436	0.00084752	recessive	888	p11.2		0		17:16505110-16505458;17:16505475-16506035	L1MC1;L1MB3	17:16506052-16506439	L1PB3
	17:39582280-39584320	{"gq_stats":{"mean":66.74558114622388,"stdev":25.739852068162154,"min":1.0,"max":99.0},"AC":[3522,212],"AF":[0.9432244242099626,0.056775575790037495],"AN":3734,"homozygote_count":[1662,7],"call_rate":1.0,"n_called":1867,"n_not_called":0,"n_filtered":0,"n_het":198,"n_non_ref":205,"het_freq_hwe":0.10713291075944927,"p_value_hwe":0.5897503607390789,"p_value_excess_het":0.6809373322143897}	ALSPAC	0.05378	https://gnomad.broadinstitute.org/variant/DEL_17_160298?dataset=gnomad_sv_r2_1	sbp2_9	1796	202	45.457	0.24204	0.072283	3.3485	0.00082945	additive	2040	q21.2		0		17:39582153-39582450	AluSp	17:39584151-39584579	L1PB1
	17:74783285-74788272	{"gq_stats":{"mean":67.43599357257632,"stdev":24.76296954208047,"min":0.0,"max":99.0},"AC":[3434,300],"AF":[0.9196572040707016,0.08034279592929834],"AN":3734,"homozygote_count":[1579,12],"call_rate":1.0,"n_called":1867,"n_not_called":0,"n_filtered":0,"n_het":276,"n_non_ref":288,"het_freq_hwe":0.14781524844425958,"p_value_hwe":0.9378408873989605,"p_value_excess_het":0.5125407834035818}	ALSPAC	0.07109	https://gnomad.broadinstitute.org/variant/DEL_17_162729?dataset=gnomad_sv_r2_1	TLM_9	1703	10	9.078	1.0292	0.30142	3.4145	0.00065393	recessive	4987	q25.1		0	JMJD6 (RE=EA_enhancer);METTL23 (HI=30/TS=0/morbid/RE=EA_enhancer);MFSD11 (RE=GH_Enhancer);MGAT5B (RE=GH_Enhancer);MXRA7 (RE=EA_enhancer);PRPSAP1 (RE=EA_enhancer);SNHG16 (RE=GH_Enhancer);SRSF2 (RE=GH_Enhancer);UBALD2 (RE=GH_Enhancer)	17:74783211-74783518	AluSq2	17:74788163-74788206;17:74788206-74788498	MIR;AluSz
	18:10222267-10223618	{"gq_stats":{"mean":48.91912158543117,"stdev":30.89164839788956,"min":0.0,"max":99.0},"AC":[2845,889],"AF":[0.7619175147295126,0.23808248527048742],"AN":3734,"homozygote_count":[1071,93],"call_rate":1.0,"n_called":1867,"n_not_called":0,"n_filtered":0,"n_het":703,"n_non_ref":796,"het_freq_hwe":0.3628956177843754,"p_value_hwe":0.10389748802523978,"p_value_excess_het":0.05128082182465834}	ALSPAC	0.2463	https://gnomad.broadinstitute.org/variant/DEL_18_164118?dataset=gnomad_sv_r2_1	FEV1_FVC_RATIO_8	1606	766	-75.72	-0.14066	0.041799	-3.3652	0.00078295	additive	1351	p11.22		0		18:10220415-10224807	HERVK9-int	18:10220415-10224807	HERVK9-int
	18:21990726-21992070	{"gq_stats":{"mean":31.161345496009123,"stdev":27.843791125365275,"min":0.0,"max":99.0},"AC":[2842,666],"AF":[0.8101482326111744,0.18985176738882553],"AN":3508,"homozygote_count":[1131,43],"call_rate":1.0,"n_called":1754,"n_not_called":0,"n_filtered":0,"n_het":580,"n_non_ref":623,"het_freq_hwe":0.3077038625144238,"p_value_hwe":0.0012459407184501553,"p_value_excess_het":6.329950174954509E-4}	TWINSUK	0.1554	https://gnomad.broadinstitute.org/variant/DEL_18_164756?dataset=gnomad_sv_r2_1	Albumin	1725	42	22.699	0.56741	0.15448	3.6729	0.0002471	recessive	1344	q11.2		0		18:21990791-21991092	AluY
	18:22664133-22664557	{"gq_stats":{"mean":29.045610034207527,"stdev":18.186013884979452,"min":0.0,"max":99.0},"AC":[3277,231],"AF":[0.9341505131128849,0.06584948688711517],"AN":3508,"homozygote_count":[1526,3],"call_rate":1.0,"n_called":1754,"n_not_called":0,"n_filtered":0,"n_het":225,"n_non_ref":228,"het_freq_hwe":0.12306174424241598,"p_value_hwe":0.06435438555517206,"p_value_excess_het":0.029772291661060477}	TWINSUK	0.06892	https://gnomad.broadinstitute.org/variant/DEL_18_164793?dataset=gnomad_sv_r2_1	SBP	1740	229	-48.266	-0.24623	0.063601	-3.8714	0.0001122	additive	424	q11.2	ZNF521	1		18:22663718-22664047;18:22664108-22664320	AluJb;Tigger12c	18:22664358-22664505	Tigger12c				1.11
	18:24571620-24572341	{"gq_stats":{"mean":51.82538832351366,"stdev":30.852666424345678,"min":0.0,"max":99.0},"AC":[2185,1549],"AF":[0.5851633636850563,0.4148366363149438],"AN":3734,"homozygote_count":[609,291],"call_rate":1.0,"n_called":1867,"n_not_called":0,"n_filtered":0,"n_het":967,"n_non_ref":1258,"het_freq_hwe":0.48562445772737856,"p_value_hwe":0.003927516506702134,"p_value_excess_het":0.002000715604543794}	ALSPAC	0.3645	https://gnomad.broadinstitute.org/variant/DEL_18_164893?dataset=gnomad_sv_r2_1	Hgb_9	1524	1030	-67.8	-0.203	0.0543	-3.75	0.000185	dominant	721	q11.2	CHST9	1		18:24570889-24572020	L2c	18:24572293-24572428	L2a				32.67
	18:26273107-26278545	{"gq_stats":{"mean":24.914301017675417,"stdev":16.626207978115843,"min":0.0,"max":99.0},"AC":[2776,958],"AF":[0.7434386716657739,0.256561328334226],"AN":3734,"homozygote_count":[1005,96],"call_rate":1.0,"n_called":1867,"n_not_called":0,"n_filtered":0,"n_het":766,"n_non_ref":862,"het_freq_hwe":0.38157741626349395,"p_value_hwe":9.347873116514162E-4,"p_value_excess_het":4.8414960881101074E-4}	ALSPAC	0.2493	https://gnomad.broadinstitute.org/variant/DEL_18_164981?dataset=gnomad_sv_r2_1	SH_7	1764	94	-32.732	-0.36003	0.10516	-3.4236	0.00063204	recessive	5438	q12.1		0	CDH2 (morbid/RE=GH_Enhancer)	18:26272990-26273423	LTR7Y	18:26278412-26278845	LTR7Y
	18:35306066-35306633	{"gq_stats":{"mean":63.72576966932725,"stdev":25.13916902744611,"min":0.0,"max":99.0},"AC":[1069,2439],"AF":[0.3047320410490308,0.6952679589509693],"AN":3508,"homozygote_count":[165,850],"call_rate":1.0,"n_called":1754,"n_not_called":0,"n_filtered":0,"n_het":739,"n_non_ref":1589,"het_freq_hwe":0.4238616755737588,"p_value_hwe":0.7999581659675566,"p_value_excess_het":0.5999645557474265}	TWINSUK	0.6442	https://gnomad.broadinstitute.org/variant/DEL_18_165545?dataset=gnomad_sv_r2_1	BMI	1752	850	-78.843	-0.18613	0.047468	-3.9212	9.1494e-05	recessive	567	q12.2		0
	18:35306066-35306633	{"gq_stats":{"mean":59.113015532940544,"stdev":24.36355547567863,"min":0.0,"max":99.0},"AC":[1175,2559],"AF":[0.3146759507230852,0.6853240492769148],"AN":3734,"homozygote_count":[179,871],"call_rate":1.0,"n_called":1867,"n_not_called":0,"n_filtered":0,"n_het":817,"n_non_ref":1688,"het_freq_hwe":0.43142553329781674,"p_value_hwe":0.5374127062358618,"p_value_excess_het":0.26885057847246235}	ALSPAC	0.6442	https://gnomad.broadinstitute.org/variant/DEL_18_165545?dataset=gnomad_sv_r2_1	APO_B_9	1497	2046	78.522	0.12925	0.038488	3.3583	0.00080405	additive	567	q12.2		0
	18:41976672-41982106	{"gq_stats":{"mean":63.15849486887115,"stdev":27.03424850136075,"min":0.0,"max":99.0},"AC":[3306,202],"AF":[0.9424173318129989,0.05758266818700114],"AN":3508,"homozygote_count":[1556,4],"call_rate":1.0,"n_called":1754,"n_not_called":0,"n_filtered":0,"n_het":194,"n_non_ref":198,"het_freq_hwe":0.10856475678712618,"p_value_hwe":0.5844997467522836,"p_value_excess_het":0.2271338555790856}	TWINSUK	0.0564	https://gnomad.broadinstitute.org/variant/DEL_18_165976?dataset=gnomad_sv_r2_1	FEV1_FVC_Ratio	1684	4	7.642	1.7538	0.46067	3.8071	0.00014566	recessive	5434	q12.3	LINC01478	1				18:41982005-41982905	L2a
	18:4535373-4536748	{"gq_stats":{"mean":51.381413911060434,"stdev":28.317790924355652,"min":0.0,"max":99.0},"AC":[3021,487],"AF":[0.8611744583808438,0.13882554161915622],"AN":3508,"homozygote_count":[1297,30],"call_rate":1.0,"n_called":1754,"n_not_called":0,"n_filtered":0,"n_het":427,"n_non_ref":457,"het_freq_hwe":0.23917420087337948,"p_value_hwe":0.45473783929766354,"p_value_excess_het":0.23059483658331595}	TWINSUK	0.1394	https://gnomad.broadinstitute.org/variant/DEL_18_163733?dataset=gnomad_sv_r2_1	Adiponectin	867	231	-40.922	-0.25055	0.074975	-3.3417	0.00086836	dominant	1375	p11.31		0		18:4534120-4535511	L1MA2
	18:49196754-49198894	{"gq_stats":{"mean":51.62346009641136,"stdev":25.435029053875542,"min":0.0,"max":99.0},"AC":[3366,368],"AF":[0.9014461703267274,0.09855382967327263],"AN":3734,"homozygote_count":[1517,18],"call_rate":1.0,"n_called":1867,"n_not_called":0,"n_filtered":0,"n_het":332,"n_non_ref":350,"het_freq_hwe":0.17772954228783053,"p_value_hwe":0.9481368708125516,"p_value_excess_het":0.5017637049014254}	ALSPAC	0.08801	https://gnomad.broadinstitute.org/variant/DEL_18_166387?dataset=gnomad_sv_r2_1	wt_11	1790	328	-52.9	-0.209	0.0606	-3.45	0.000575	dominant	2140	q21.2		0		18:49196579-49196885	AluY	18:49198718-49199016	AluSx1
	18:49196754-49198894	{"gq_stats":{"mean":51.62346009641136,"stdev":25.435029053875542,"min":0.0,"max":99.0},"AC":[3366,368],"AF":[0.9014461703267274,0.09855382967327263],"AN":3734,"homozygote_count":[1517,18],"call_rate":1.0,"n_called":1867,"n_not_called":0,"n_filtered":0,"n_het":332,"n_non_ref":350,"het_freq_hwe":0.17772954228783053,"p_value_hwe":0.9481368708125516,"p_value_excess_het":0.5017637049014254}	ALSPAC	0.08801	https://gnomad.broadinstitute.org/variant/DEL_18_166387?dataset=gnomad_sv_r2_1	wt_8	1623	306	-51.5	-0.21	0.0633	-3.32	0.000937	dominant	2140	q21.2		0		18:49196579-49196885	AluY	18:49198718-49199016	AluSx1
	18:5324608-5326248	{"gq_stats":{"mean":87.58489555436529,"stdev":18.31126009901658,"min":2.0,"max":99.0},"AC":[1442,2292],"AF":[0.38618103910016066,0.6138189608998393],"AN":3734,"homozygote_count":[266,691],"call_rate":1.0,"n_called":1867,"n_not_called":0,"n_filtered":0,"n_het":910,"n_non_ref":1601,"het_freq_hwe":0.47421748814228143,"p_value_hwe":0.23188936370291424,"p_value_excess_het":0.11471779734527068}	ALSPAC	0.5557	https://gnomad.broadinstitute.org/variant/DEL_18_163800?dataset=gnomad_sv_r2_1	dbp2_9	1796	662	-68.092	-0.16379	0.048549	-3.3737	0.00075741	recessive	1640	p11.31		0		18:5324695-5325433	L1PA12	18:5325427-5328103	L1PA11
	18:74347187-74348010	{"gq_stats":{"mean":45.15222348916762,"stdev":31.38298710002976,"min":0.0,"max":99.0},"AC":[2493,1015],"AF":[0.7106613454960091,0.2893386545039909],"AN":3508,"homozygote_count":[865,126],"call_rate":1.0,"n_called":1754,"n_not_called":0,"n_filtered":0,"n_het":763,"n_non_ref":889,"het_freq_hwe":0.4113608586703446,"p_value_hwe":0.015963880098729864,"p_value_excess_het":0.007698069235673141}	TWINSUK	0.2585	https://gnomad.broadinstitute.org/variant/DEL_18_168090?dataset=gnomad_sv_r2_1	ApoA1	1470	103	-40.531	-0.43193	0.10059	-4.2938	1.8714e-05	recessive	823	q23	LINC01927	1				18:74347801-74348009	AluJr
	18:74347187-74348010	{"gq_stats":{"mean":45.15222348916762,"stdev":31.38298710002976,"min":0.0,"max":99.0},"AC":[2493,1015],"AF":[0.7106613454960091,0.2893386545039909],"AN":3508,"homozygote_count":[865,126],"call_rate":1.0,"n_called":1754,"n_not_called":0,"n_filtered":0,"n_het":763,"n_non_ref":889,"het_freq_hwe":0.4113608586703446,"p_value_hwe":0.015963880098729864,"p_value_excess_het":0.007698069235673141}	TWINSUK	0.2585	https://gnomad.broadinstitute.org/variant/DEL_18_168090?dataset=gnomad_sv_r2_1	HDL	1718	123	-53.793	-0.4555	0.089638	-5.0816	4.152e-07	recessive	823	q23	LINC01927	1				18:74347801-74348009	AluJr
	18:75267000-75268164	{"gq_stats":{"mean":60.24629418472064,"stdev":28.945684999833365,"min":0.0,"max":99.0},"AC":[1383,2125],"AF":[0.3942417331812999,0.6057582668187002],"AN":3508,"homozygote_count":[236,607],"call_rate":1.0,"n_called":1754,"n_not_called":0,"n_filtered":0,"n_het":911,"n_non_ref":1518,"het_freq_hwe":0.47776657143442386,"p_value_hwe":2.3784217617980693E-4,"p_value_excess_het":1.2732854064603674E-4}	TWINSUK	0.5961	https://gnomad.broadinstitute.org/variant/DEL_18_168160?dataset=gnomad_sv_r2_1	Uric_Acid	1324	1600	78.955	0.14247	0.040619	3.5076	0.00046741	additive	1164	q23		0
	18:75267000-75268164	{"gq_stats":{"mean":58.4542046063203,"stdev":28.831955305809696,"min":0.0,"max":99.0},"AC":[1506,2228],"AF":[0.40332083556507764,0.5966791644349223],"AN":3734,"homozygote_count":[262,623],"call_rate":1.0,"n_called":1867,"n_not_called":0,"n_filtered":0,"n_het":982,"n_non_ref":1605,"het_freq_hwe":0.48143521116474314,"p_value_hwe":5.901435864243573E-5,"p_value_excess_het":3.070059947756255E-5}	ALSPAC	0.5961	https://gnomad.broadinstitute.org/variant/DEL_18_168160?dataset=gnomad_sv_r2_1	grp_L_11	1691	1450	57.5	0.275	0.0686	4.01	6.45e-05	dominant	1164	q23		0
	18:75267000-75268164	{"gq_stats":{"mean":58.4542046063203,"stdev":28.831955305809696,"min":0.0,"max":99.0},"AC":[1506,2228],"AF":[0.40332083556507764,0.5966791644349223],"AN":3734,"homozygote_count":[262,623],"call_rate":1.0,"n_called":1867,"n_not_called":0,"n_filtered":0,"n_het":982,"n_non_ref":1605,"het_freq_hwe":0.48143521116474314,"p_value_hwe":5.901435864243573E-5,"p_value_excess_het":3.070059947756255E-5}	ALSPAC	0.5961	https://gnomad.broadinstitute.org/variant/DEL_18_168160?dataset=gnomad_sv_r2_1	grp_R_11	1692	1450	54	0.258	0.0686	3.76	0.000178	dominant	1164	q23		0
	18:76202130-76203349	{"gq_stats":{"mean":34.70011402508552,"stdev":28.689608724932707,"min":0.0,"max":99.0},"AC":[2038,1470],"AF":[0.5809578107183581,0.41904218928164194],"AN":3508,"homozygote_count":[542,258],"call_rate":1.0,"n_called":1754,"n_not_called":0,"n_filtered":0,"n_het":954,"n_non_ref":1212,"het_freq_hwe":0.4870305000034139,"p_value_hwe":1.0448870690919725E-6,"p_value_excess_het":4.716465779720165E-7}	TWINSUK	0.3503	https://gnomad.broadinstitute.org/variant/DEL_18_168227?dataset=gnomad_sv_r2_1	WBC	1575	1313	89.746	0.13179	0.038275	3.4432	0.00059006	additive	1219	q23		0		18:76201289-76202136;18:76202134-76202426	L1ME3C;L1PA8	18:76202420-76203315;18:76203342-76203395;18:76203395-76203425;18:76203425-76204452	L1PA8;L1ME3C;(CA)n;L1ME3C
	19:23893380-23895578	{"gq_stats":{"mean":29.60091220068415,"stdev":22.83307427417191,"min":0.0,"max":99.0},"AC":[3264,244],"AF":[0.9304446978335233,0.06955530216647662],"AN":3508,"homozygote_count":[1519,9],"call_rate":1.0,"n_called":1754,"n_not_called":0,"n_filtered":0,"n_het":226,"n_non_ref":235,"het_freq_hwe":0.12947163174871953,"p_value_hwe":0.7829995494296503,"p_value_excess_het":0.5950363487463731}	TWINSUK	0.05366	https://gnomad.broadinstitute.org/variant/DEL_19_171197?dataset=gnomad_sv_r2_1	HOMA_B	1580	223	47.86	0.25211	0.067788	3.7191	0.00020694	additive	2198	p12		0		19:23893414-23893705	AluSc	19:23895425-23895525;19:23895525-23895838	L1MA7;AluSx3
	19:50445566-50447282	{"gq_stats":{"mean":53.36773090079818,"stdev":27.679360290137797,"min":0.0,"max":99.0},"AC":[3254,254],"AF":[0.927594070695553,0.07240592930444698],"AN":3508,"homozygote_count":[1509,9],"call_rate":1.0,"n_called":1754,"n_not_called":0,"n_filtered":0,"n_het":236,"n_non_ref":245,"het_freq_hwe":0.1343649238418423,"p_value_hwe":0.9292086962710098,"p_value_excess_het":0.49411944378234746}	TWINSUK	0.05706	https://gnomad.broadinstitute.org/variant/DEL_19_173287?dataset=gnomad_sv_r2_1	Uric_Acid	1324	6	-8.0553	-1.3239	0.4005	-3.3057	0.00097295	recessive	1716	q13.33		0	AKT1S1 (RE=GH_Enhancer);ASPDH (RE=GH_Enhancer);ATF5 (RE=GH_Enhancer);NUP62 (morbid/RE=GH_Enhancer);PRMT1 (RE=GH_Enhancer);PTOV1-AS2 (RE=GH_Enhancer);SIGLEC16 (RE=GH_Enhancer);TBC1D17 (RE=GH_Enhancer)	19:50445196-50445490;19:50445494-50445774	AluSx1;AluY	19:50447175-50447483	AluSx
	19:56866464-56869917	{"gq_stats":{"mean":78.38618103910017,"stdev":23.093352427415162,"min":1.0,"max":99.0},"AC":[3436,298],"AF":[0.9201928227102303,0.07980717728976969],"AN":3734,"homozygote_count":[1576,7],"call_rate":1.0,"n_called":1867,"n_not_called":0,"n_filtered":0,"n_het":284,"n_non_ref":291,"het_freq_hwe":0.1469153287798814,"p_value_hwe":0.13388155267955235,"p_value_excess_het":0.057816052052318545}	ALSPAC	0.08499	https://gnomad.broadinstitute.org/variant/DEL_19_173984?dataset=gnomad_sv_r2_1	FEV1_FVC_RATIO_8	1606	248	47.9	0.246	0.0681	3.6	0.000322	dominant	3453	q13.43	ZSCAN5A	1		19:56866287-56866693	Helitron3Na_Mam	19:56869789-56873244	L1PA10				99.5
	19:57474905-57475610	{"gq_stats":{"mean":55.40117836100696,"stdev":30.61288361942251,"min":0.0,"max":99.0},"AC":[1660,2074],"AF":[0.44456347080878417,0.5554365291912159],"AN":3734,"homozygote_count":[349,556],"call_rate":1.0,"n_called":1867,"n_not_called":0,"n_filtered":0,"n_het":962,"n_non_ref":1518,"het_freq_hwe":0.4939858764840173,"p_value_hwe":0.06424767793816523,"p_value_excess_het":0.03139289713074567}	ALSPAC	0.5039	https://gnomad.broadinstitute.org/variant/DEL_19_174043?dataset=gnomad_sv_r2_1	TLM_9	1703	506	-62.319	-0.17829	0.050361	-3.5403	0.00041049	recessive	705	q13.43		0	USP29 (RE=GH_Enhancer);ZIM2 (HI=0/TS=0/RE=GH_Enhancer)	19:57474662-57475041	L1M5	19:57475303-57475625	AluJb
	19:57474905-57475610	{"gq_stats":{"mean":55.40117836100696,"stdev":30.61288361942251,"min":0.0,"max":99.0},"AC":[1660,2074],"AF":[0.44456347080878417,0.5554365291912159],"AN":3734,"homozygote_count":[349,556],"call_rate":1.0,"n_called":1867,"n_not_called":0,"n_filtered":0,"n_het":962,"n_non_ref":1518,"het_freq_hwe":0.4939858764840173,"p_value_hwe":0.06424767793816523,"p_value_excess_het":0.03139289713074567}	ALSPAC	0.5039	https://gnomad.broadinstitute.org/variant/DEL_19_174043?dataset=gnomad_sv_r2_1	wt_11	1790	530	-63.6	-0.17061	0.051357	-3.322	0.00091173	recessive	705	q13.43		0	USP29 (RE=GH_Enhancer);ZIM2 (HI=0/TS=0/RE=GH_Enhancer)	19:57474662-57475041	L1M5	19:57475303-57475625	AluJb
	19:57474905-57475610	{"gq_stats":{"mean":55.40117836100696,"stdev":30.61288361942251,"min":0.0,"max":99.0},"AC":[1660,2074],"AF":[0.44456347080878417,0.5554365291912159],"AN":3734,"homozygote_count":[349,556],"call_rate":1.0,"n_called":1867,"n_not_called":0,"n_filtered":0,"n_het":962,"n_non_ref":1518,"het_freq_hwe":0.4939858764840173,"p_value_hwe":0.06424767793816523,"p_value_excess_het":0.03139289713074567}	ALSPAC	0.5039	https://gnomad.broadinstitute.org/variant/DEL_19_174043?dataset=gnomad_sv_r2_1	wt_8	1623	486	-67.579	-0.19797	0.053993	-3.6665	0.0002538	recessive	705	q13.43		0	USP29 (RE=GH_Enhancer);ZIM2 (HI=0/TS=0/RE=GH_Enhancer)	19:57474662-57475041	L1M5	19:57475303-57475625	AluJb
	2:115628095-115628855	{"gq_stats":{"mean":37.363169897377425,"stdev":28.67690162610098,"min":0.0,"max":99.0},"AC":[2448,1060],"AF":[0.6978335233751425,0.30216647662485746],"AN":3508,"homozygote_count":[814,120],"call_rate":1.0,"n_called":1754,"n_not_called":0,"n_filtered":0,"n_het":820,"n_non_ref":940,"het_freq_hwe":0.4218440460665247,"p_value_hwe":3.8084809359177827E-6,"p_value_excess_het":2.1159828559909497E-6}	TWINSUK	0.274	https://gnomad.broadinstitute.org/variant/DEL_2_21169?dataset=gnomad_sv_r2_1	Uric_Acid	1324	708	-58.654	-0.18314	0.053918	-3.3966	0.00070245	dominant	760	q14.1	DPP10	1									4.84
	2:123364888-123365356	{"gq_stats":{"mean":50.29137653990359,"stdev":27.306111461943647,"min":0.0,"max":99.0},"AC":[1397,2337],"AF":[0.3741296197107659,0.625870380289234],"AN":3734,"homozygote_count":[242,712],"call_rate":1.0,"n_called":1867,"n_not_called":0,"n_filtered":0,"n_het":913,"n_non_ref":1625,"het_freq_hwe":0.4684387469938709,"p_value_hwe":0.05715593172389806,"p_value_excess_het":0.028717791246046107}	ALSPAC	0.6209	https://gnomad.broadinstitute.org/variant/DEL_2_21628?dataset=gnomad_sv_r2_1	TRIG_9	1497	579	-66.774	-0.19214	0.05261	-3.6521	0.00026904	recessive	468	q14.3		0
	2:123364888-123365356	{"gq_stats":{"mean":50.29137653990359,"stdev":27.306111461943647,"min":0.0,"max":99.0},"AC":[1397,2337],"AF":[0.3741296197107659,0.625870380289234],"AN":3734,"homozygote_count":[242,712],"call_rate":1.0,"n_called":1867,"n_not_called":0,"n_filtered":0,"n_het":913,"n_non_ref":1625,"het_freq_hwe":0.4684387469938709,"p_value_hwe":0.05715593172389806,"p_value_excess_het":0.028717791246046107}	ALSPAC	0.6209	https://gnomad.broadinstitute.org/variant/DEL_2_21628?dataset=gnomad_sv_r2_1	VLDL_9	1497	579	-66.71	-0.19194	0.052612	-3.6482	0.00027314	recessive	468	q14.3		0
	2:131414726-131422167	{"gq_stats":{"mean":19.504561003420754,"stdev":18.0338978849795,"min":0.0,"max":99.0},"AC":[2973,535],"AF":[0.8474914481185861,0.1525085518814139],"AN":3508,"homozygote_count":[1255,36],"call_rate":1.0,"n_called":1754,"n_not_called":0,"n_filtered":0,"n_het":463,"n_non_ref":499,"het_freq_hwe":0.25857309651750415,"p_value_hwe":0.38093189101490116,"p_value_excess_het":0.19285171811718269}	TWINSUK	0.1516	https://gnomad.broadinstitute.org/variant/DEL_2_22163?dataset=gnomad_sv_r2_1	GGT	1711	488	-64.876	-0.18866	0.052762	-3.5757	0.00035907	dominant	7441	q21.1	POTEJ	1						2:131200000-131426704;2:131207519-131436670;2:131367993-131429031;2:131395020-131429143;2:131395020-131429143;2:131395020-131429151;2:131395020-131429152;2:131414314-131416042	2:131200000-131426704;2:131207519-131436670;2:131367993-131429031;2:131395020-131429143;2:131395020-131429143;2:131395020-131429151;2:131395020-131429152		92.92
	2:154494937-154495146	{"gq_stats":{"mean":36.313872522763795,"stdev":25.289158711070055,"min":0.0,"max":99.0},"AC":[1153,2581],"AF":[0.30878414568826995,0.69121585431173],"AN":3734,"homozygote_count":[182,896],"call_rate":1.0,"n_called":1867,"n_not_called":0,"n_filtered":0,"n_het":789,"n_non_ref":1685,"het_freq_hwe":0.42698734531016597,"p_value_hwe":0.6451145423764704,"p_value_excess_het":0.6719516749924417}	ALSPAC	0.6216	https://gnomad.broadinstitute.org/variant/DEL_2_23489?dataset=gnomad_sv_r2_1	BMI_13	1685	1520	40.8	0.274	0.0813	3.37	0.000771	dominant	209	q23.3		0		2:154494460-154495017;2:154495018-154495549	L2a;L2a	2:154495018-154495549	L2a
	2:154494937-154495146	{"gq_stats":{"mean":36.313872522763795,"stdev":25.289158711070055,"min":0.0,"max":99.0},"AC":[1153,2581],"AF":[0.30878414568826995,0.69121585431173],"AN":3734,"homozygote_count":[182,896],"call_rate":1.0,"n_called":1867,"n_not_called":0,"n_filtered":0,"n_het":789,"n_non_ref":1685,"het_freq_hwe":0.42698734531016597,"p_value_hwe":0.6451145423764704,"p_value_excess_het":0.6719516749924417}	ALSPAC	0.6216	https://gnomad.broadinstitute.org/variant/DEL_2_23489?dataset=gnomad_sv_r2_1	grp_L_11	1691	1520	43.4	0.293	0.0806	3.64	0.000282	dominant	209	q23.3		0		2:154494460-154495017;2:154495018-154495549	L2a;L2a	2:154495018-154495549	L2a
	2:156833701-156835507	{"gq_stats":{"mean":67.3164196123147,"stdev":25.3761147349123,"min":1.0,"max":99.0},"AC":[3306,202],"AF":[0.9424173318129989,0.05758266818700114],"AN":3508,"homozygote_count":[1558,6],"call_rate":1.0,"n_called":1754,"n_not_called":0,"n_filtered":0,"n_het":190,"n_non_ref":196,"het_freq_hwe":0.10856475678712618,"p_value_hwe":0.7416117705109583,"p_value_excess_het":0.5576174820698565}	TWINSUK	0.05863	https://gnomad.broadinstitute.org/variant/DEL_2_23624?dataset=gnomad_sv_r2_1	HsCRP	1588	181	45.84	0.26947	0.075857	3.5524	0.00039292	additive	1806	q24.1		0		2:156833544-156833649	MIR3	2:156834944-156835433;2:156835508-156835648	MER1A;Charlie1a
	2:159622240-159623105	{"gq_stats":{"mean":46.56561328334226,"stdev":25.739608200231817,"min":0.0,"max":99.0},"AC":[3489,245],"AF":[0.9343867166577396,0.06561328334226031],"AN":3734,"homozygote_count":[1627,5],"call_rate":1.0,"n_called":1867,"n_not_called":0,"n_filtered":0,"n_het":235,"n_non_ref":240,"het_freq_hwe":0.12264920738341614,"p_value_hwe":0.29919601614493374,"p_value_excess_het":0.12829982993198957}	ALSPAC	0.06558	https://gnomad.broadinstitute.org/variant/DEL_2_23746?dataset=gnomad_sv_r2_1	FAL_7	1760	230	-47.762	-0.23781	0.069477	-3.4228	0.00063395	dominant	865	q24.1		0				2:159622690-159623229	LTR33C
	2:166014696-166016748	{"gq_stats":{"mean":60.10262257696693,"stdev":29.394279649829024,"min":0.0,"max":99.0},"AC":[3115,393],"AF":[0.8879703534777651,0.11202964652223489],"AN":3508,"homozygote_count":[1379,18],"call_rate":1.0,"n_called":1754,"n_not_called":0,"n_filtered":0,"n_het":357,"n_non_ref":375,"het_freq_hwe":0.19901474132692426,"p_value_hwe":0.3685037236527787,"p_value_excess_het":0.1726727194751531}	TWINSUK	0.1188	https://gnomad.broadinstitute.org/variant/DEL_2_24077?dataset=gnomad_sv_r2_1	Leptins	964	232	-59.816	-0.34086	0.07376	-4.6212	4.3347e-06	dominant	2052	q24.3	SCN3A	1		2:166013719-166015853	L1MC3	2:166016371-166016665;2:166016678-166016754;2:166016754-166016953	AluY;AluSz;MER1A				4.45	182391	yes
	2:200312457-200312680	{"gq_stats":{"mean":42.01311288483466,"stdev":25.889409333229622,"min":0.0,"max":99.0},"AC":[989,2519],"AF":[0.281927023945268,0.7180729760547321],"AN":3508,"homozygote_count":[167,932],"call_rate":1.0,"n_called":1754,"n_not_called":0,"n_filtered":0,"n_het":655,"n_non_ref":1587,"het_freq_hwe":0.40500380571321926,"p_value_hwe":0.0013003027694938661,"p_value_excess_het":0.9993812108987333}	TWINSUK	0.6318	https://gnomad.broadinstitute.org/variant/DEL_2_26009?dataset=gnomad_sv_r2_1	HOMA_ir	1584	847	70.131	0.18108	0.05007	3.6167	0.00030781	recessive	223	q33.1	SATB2	1	SATB2 (HI=3/TS=0/morbid/RE=GH_Enhancer);SATB2-AS1 (RE=GH_Enhancer)							3	1.6	608148	yes
	2:33224463-33227296	{"gq_stats":{"mean":81.3251205141939,"stdev":21.70779866044266,"min":1.0,"max":99.0},"AC":[2659,1075],"AF":[0.7121049812533476,0.2878950187466524],"AN":3734,"homozygote_count":[949,157],"call_rate":1.0,"n_called":1867,"n_not_called":0,"n_filtered":0,"n_het":761,"n_non_ref":918,"het_freq_hwe":0.41013279123886887,"p_value_hwe":0.7996798225962534,"p_value_excess_het":0.6060537172369124}	ALSPAC	0.3067	https://gnomad.broadinstitute.org/variant/DEL_2_16083?dataset=gnomad_sv_r2_1	dbp2_9	1796	1041	-89.033	-0.12291	0.036409	-3.3757	0.000752	additive	2833	p22.3	LTBP1	1	LTBP1 (morbid/RE=GH_Enhancer);RASGRP3 (RE=GH_Enhancer)	2:33224348-33224467	MER5B						22.21	150390	yes
	2:33224463-33227296	{"gq_stats":{"mean":81.3251205141939,"stdev":21.70779866044266,"min":1.0,"max":99.0},"AC":[2659,1075],"AF":[0.7121049812533476,0.2878950187466524],"AN":3734,"homozygote_count":[949,157],"call_rate":1.0,"n_called":1867,"n_not_called":0,"n_filtered":0,"n_het":761,"n_non_ref":918,"het_freq_hwe":0.41013279123886887,"p_value_hwe":0.7996798225962534,"p_value_excess_het":0.6060537172369124}	ALSPAC	0.3067	https://gnomad.broadinstitute.org/variant/DEL_2_16083?dataset=gnomad_sv_r2_1	sbp2_9	1796	888	-67.9	-0.155	0.047	-3.3	0.000973	dominant	2833	p22.3	LTBP1	1	LTBP1 (morbid/RE=GH_Enhancer);RASGRP3 (RE=GH_Enhancer)	2:33224348-33224467	MER5B						22.21	150390	yes
	2:48851198-48857960	{"gq_stats":{"mean":95.03363740022805,"stdev":12.645346884516592,"min":5.0,"max":99.0},"AC":[2692,816],"AF":[0.7673888255416191,0.23261117445838084],"AN":3508,"homozygote_count":[1032,94],"call_rate":1.0,"n_called":1754,"n_not_called":0,"n_filtered":0,"n_het":628,"n_non_ref":722,"het_freq_hwe":0.3571082301921649,"p_value_hwe":0.9201486945604548,"p_value_excess_het":0.4591175533586787}	TWINSUK	0.2124	https://gnomad.broadinstitute.org/variant/DEL_2_17267?dataset=gnomad_sv_r2_1	Bicarbonate	1723	93	-32.372	-0.36543	0.10274	-3.5569	0.00038547	recessive	6762	p16.3	GTF2A1L;STON1-GTF2A1L	2		2:48850499-48851194;2:48851261-48851549	L1PA17;Charlie1a	2:48856915-48859143	L1PA16
	2:48990529-48991162	{"gq_stats":{"mean":26.826459560792717,"stdev":25.069627442075507,"min":0.0,"max":99.0},"AC":[2565,1169],"AF":[0.6869309051955008,0.3130690948044992],"AN":3734,"homozygote_count":[842,144],"call_rate":1.0,"n_called":1867,"n_not_called":0,"n_filtered":0,"n_het":881,"n_non_ref":1025,"het_freq_hwe":0.430228892672671,"p_value_hwe":2.343532962091294E-5,"p_value_excess_het":1.1721385198678166E-5}	ALSPAC	0.2234	https://gnomad.broadinstitute.org/variant/DEL_2_17277?dataset=gnomad_sv_r2_1	grp_R_11	1692	937	-69.9	-0.172	0.0484	-3.55	0.000396	dominant	633	p16.3	STON1-GTF2A1L	1		2:48988718-48993007	L1PA7	2:48988718-48993007	L1PA7				57.3
	2:54565497-54567474	{"gq_stats":{"mean":96.71664766248574,"stdev":11.062746660586383,"min":1.0,"max":99.0},"AC":[819,2689],"AF":[0.23346636259977194,0.7665336374002281],"AN":3508,"homozygote_count":[99,1034],"call_rate":1.0,"n_called":1754,"n_not_called":0,"n_filtered":0,"n_het":621,"n_non_ref":1655,"het_freq_hwe":0.35802169890549573,"p_value_hwe":0.6171532123903791,"p_value_excess_het":0.6804587525493797}	TWINSUK	0.6882	https://gnomad.broadinstitute.org/variant/DEL_2_17795?dataset=gnomad_sv_r2_1	FEV1_FVC_Ratio	1684	2585	-72.87	-0.13087	0.037499	-3.4899	0.0004957	additive	1977	p16.2	C2orf73	1		2:54565288-54565603	AluJo						67.71
	20:1389143-1390818	{"gq_stats":{"mean":65.4542046063203,"stdev":29.127877142544982,"min":0.0,"max":99.0},"AC":[1856,1878],"AF":[0.4970540974825924,0.5029459025174076],"AN":3734,"homozygote_count":[455,466],"call_rate":1.0,"n_called":1867,"n_not_called":0,"n_filtered":0,"n_het":946,"n_non_ref":1412,"het_freq_hwe":0.5001165791975937,"p_value_hwe":0.563040861689158,"p_value_excess_het":0.2850239491616865}	ALSPAC	0.457	https://gnomad.broadinstitute.org/variant/DEL_20_174337?dataset=gnomad_sv_r2_1	dbp2_9	1796	1806	-104.12	-0.11686	0.033264	-3.5133	0.00045362	additive	1675	p13		0		20:1388633-1389146;20:1389225-1389261	LTR75B;(TG)n	20:1390707-1390836	L2c
	20:43305929-43308678	{"gq_stats":{"mean":41.074986609534015,"stdev":25.21986343041272,"min":0.0,"max":99.0},"AC":[2743,991],"AF":[0.7346009641135511,0.26539903588644886],"AN":3734,"homozygote_count":[1016,140],"call_rate":1.0,"n_called":1867,"n_not_called":0,"n_filtered":0,"n_het":711,"n_non_ref":851,"het_freq_hwe":0.39002922873642065,"p_value_hwe":0.29922212195145886,"p_value_excess_het":0.8457418985553811}	ALSPAC	0.2445	https://gnomad.broadinstitute.org/variant/DEL_20_177145?dataset=gnomad_sv_r2_1	hp_9	1811	828	-72.2	-0.156	0.0467	-3.34	0.000845	dominant	2749	q13.12		0	ADA (morbid/RE=GH_Enhancer);CCN5 (RE=GH_Enhancer);PKIG (RE=GH_Enhancer)	20:43305647-43305959;20:43305959-43306206	AluSx1;MER41D	20:43308293-43308597;20:43308597-43308802	AluSx1;L1MB8
	21:18612337-18613644	{"gq_stats":{"mean":63.02337514253136,"stdev":27.688691730124393,"min":0.0,"max":99.0},"AC":[1599,1909],"AF":[0.45581527936145955,0.5441847206385405],"AN":3508,"homozygote_count":[350,505],"call_rate":1.0,"n_called":1754,"n_not_called":0,"n_filtered":0,"n_het":899,"n_non_ref":1404,"het_freq_hwe":0.4962368795557606,"p_value_hwe":0.1703208749532649,"p_value_excess_het":0.08451327465652939}	TWINSUK	0.495	https://gnomad.broadinstitute.org/variant/DEL_21_178926?dataset=gnomad_sv_r2_1	WBC	1575	459	-62.084	-0.19082	0.055251	-3.4537	0.00056757	recessive	1307	q21.1		0		21:18612097-18612271	HERV16-int	21:18612488-18618956	L1PA7
	22:23900739-23903260	{"gq_stats":{"mean":44.96636259977195,"stdev":27.962173253585,"min":0.0,"max":99.0},"AC":[3045,463],"AF":[0.8680159635119726,0.13198403648802737],"AN":3508,"homozygote_count":[1317,26],"call_rate":1.0,"n_called":1754,"n_not_called":0,"n_filtered":0,"n_het":411,"n_non_ref":437,"het_freq_hwe":0.22919383581753255,"p_value_hwe":0.3761903863794707,"p_value_excess_het":0.17597091803089696}	TWINSUK	0.1308	https://gnomad.broadinstitute.org/variant/DEL_22_181637?dataset=gnomad_sv_r2_1	MCHC	952	13	-12.219	-0.95078	0.27784	-3.4221	0.00064803	recessive	2521	q11.23		0		22:23900609-23900835;22:23900835-23900903	AluJb;(GA)n	22:23902663-23903477	SVA_D	22:23895713-23905099	22:23895713-23905099
	22:37744374-37750048	{"gq_stats":{"mean":30.481185860889397,"stdev":27.56629698139527,"min":0.0,"max":99.0},"AC":[3059,449],"AF":[0.8720068415051311,0.12799315849486886],"AN":3508,"homozygote_count":[1320,15],"call_rate":1.0,"n_called":1754,"n_not_called":0,"n_filtered":0,"n_het":419,"n_non_ref":434,"het_freq_hwe":0.22328547010881317,"p_value_hwe":0.0021815650731033098,"p_value_excess_het":9.561105253832868E-4}	TWINSUK	0.07565	https://gnomad.broadinstitute.org/variant/DEL_22_182588?dataset=gnomad_sv_r2_1	ApoB	1463	355	58.375	0.1939	0.058208	3.3312	0.00088635	additive	5674	q13.1	ELFN2;LOC100506271	2	ANKRD54 (RE=GH_Enhancer);CYTH4 (RE=GH_Enhancer);ELFN2 (RE=GH_Enhancer);LOC100506271 (RE=GH_Enhancer)			22:37749530-37750438	L1ME3A				39.31
	3:129763371-129806742	{"gq_stats":{"mean":68.15425816818426,"stdev":24.988476976402424,"min":9.0,"max":99.0},"AC":[2235,1499],"AF":[0.5985538296732726,0.40144617032672736],"AN":3734,"homozygote_count":[692,324],"call_rate":1.0,"n_called":1867,"n_not_called":0,"n_filtered":0,"n_het":851,"n_non_ref":1175,"het_freq_hwe":0.4807030220628104,"p_value_hwe":0.025161311446943613,"p_value_excess_het":0.9872524978381563}	ALSPAC	0.3977	https://gnomad.broadinstitute.org/variant/DEL_3_37091?dataset=gnomad_sv_r2_1	SH_7	1764	297	-60.068	-0.23692	0.063088	-3.7554	0.00017869	recessive	43371	q22.1	ALG1L2	1	ALG1L2 (RE=GH_Enhancer+RefSeq_promoter);COL6A4P2 (RE=GH_Enhancer);FAM86HP (RE=EA_enhancer+GH_Enhancer);LINC02014 (RE=GH_Enhancer);LINC02021 (RE=GH_Enhancer);TRH (RE=GH_Enhancer)	3:129762943-129763407;3:129763461-129763643	(CA)n;(CA)n	3:129806645-129806801	MER5B	3:129732417-129773102;3:129733191-129778061;3:129734165-129787677;3:129734167-129787677;3:129746142-129773102;3:129759443-129773102	3:129790850-129850106;3:129790850-129881588;3:129797166-129810076;3:129806488-129827277
	3:141572125-141572896	{"gq_stats":{"mean":38.11087305838243,"stdev":22.47734143592767,"min":0.0,"max":99.0},"AC":[3409,325],"AF":[0.9129619710765935,0.08703802892340654],"AN":3734,"homozygote_count":[1559,17],"call_rate":1.0,"n_called":1867,"n_not_called":0,"n_filtered":0,"n_het":291,"n_non_ref":308,"het_freq_hwe":0.15896739383867822,"p_value_hwe":0.34410396378172503,"p_value_excess_het":0.8012491622752946}	ALSPAC	0.08003	https://gnomad.broadinstitute.org/variant/DEL_3_37748?dataset=gnomad_sv_r2_1	Hgb_9	1524	272	-61.151	-0.23425	0.062436	-3.7519	0.00018208	additive	771	q23		0	ATP1B3 (RE=GH_Enhancer);GK5 (RE=EA_enhancer+GH_Enhancer);GRK7 (RE=GH_Enhancer);RASA2 (RE=EA_enhancer);RNF7 (RE=EA_enhancer+GH_Enhancer);TRPC1 (RE=GH_Enhancer);XRN1 (RE=GH_Enhancer);ZBTB38 (RE=EA_enhancer)			3:141572991-141573124	FLAM_C
	3:162764906-162769086	{"gq_stats":{"mean":92.27480045610034,"stdev":12.969957967581136,"min":4.0,"max":99.0},"AC":[965,2543],"AF":[0.2750855188141391,0.7249144811858609],"AN":3508,"homozygote_count":[111,900],"call_rate":1.0,"n_called":1754,"n_not_called":0,"n_filtered":0,"n_het":743,"n_non_ref":1643,"het_freq_hwe":0.39894067541736855,"p_value_hwe":0.00918453499310564,"p_value_excess_het":0.004503396110495577}	TWINSUK	0.6706	https://gnomad.broadinstitute.org/variant/DEL_3_39049?dataset=gnomad_sv_r2_1	Homocysteine	1295	1891	74.438	0.15511	0.041091	3.7747	0.00016746	additive	4180	q26.1		0		3:162764876-162764921;3:162764921-162765000	(TG)n;Charlie9
	3:168738419-168738809	{"gq_stats":{"mean":45.379703534777654,"stdev":30.254141300301477,"min":0.0,"max":99.0},"AC":[1670,1838],"AF":[0.47605473204104903,0.523945267958951],"AN":3508,"homozygote_count":[353,437],"call_rate":1.0,"n_called":1754,"n_not_called":0,"n_filtered":0,"n_het":964,"n_non_ref":1401,"het_freq_hwe":0.498995493294239,"p_value_hwe":2.2610101816611364E-5,"p_value_excess_het":1.0763534925920701E-5}	TWINSUK	0.5049	https://gnomad.broadinstitute.org/variant/DEL_3_39487?dataset=gnomad_sv_r2_1	HOMA_ir	1584	1662	-96.665	-0.13397	0.0373	-3.5916	0.00033873	additive	390	q26.2		0
	3:168738419-168738809	{"gq_stats":{"mean":45.379703534777654,"stdev":30.254141300301477,"min":0.0,"max":99.0},"AC":[1670,1838],"AF":[0.47605473204104903,0.523945267958951],"AN":3508,"homozygote_count":[353,437],"call_rate":1.0,"n_called":1754,"n_not_called":0,"n_filtered":0,"n_het":964,"n_non_ref":1401,"het_freq_hwe":0.498995493294239,"p_value_hwe":2.2610101816611364E-5,"p_value_excess_het":1.0763534925920701E-5}	TWINSUK	0.5049	https://gnomad.broadinstitute.org/variant/DEL_3_39487?dataset=gnomad_sv_r2_1	Insulin	1710	1788	-94.691	-0.12374	0.03609	-3.4286	0.00062121	additive	390	q26.2		0
	3:168738419-168738809	{"gq_stats":{"mean":45.379703534777654,"stdev":30.254141300301477,"min":0.0,"max":99.0},"AC":[1670,1838],"AF":[0.47605473204104903,0.523945267958951],"AN":3508,"homozygote_count":[353,437],"call_rate":1.0,"n_called":1754,"n_not_called":0,"n_filtered":0,"n_het":964,"n_non_ref":1401,"het_freq_hwe":0.498995493294239,"p_value_hwe":2.2610101816611364E-5,"p_value_excess_het":1.0763534925920701E-5}	TWINSUK	0.5049	https://gnomad.broadinstitute.org/variant/DEL_3_39487?dataset=gnomad_sv_r2_1	MCH	1575	1659	80.556	0.1249	0.037467	3.3335	0.00087739	additive	390	q26.2		0
	3:168738419-168738809	{"gq_stats":{"mean":45.379703534777654,"stdev":30.254141300301477,"min":0.0,"max":99.0},"AC":[1670,1838],"AF":[0.47605473204104903,0.523945267958951],"AN":3508,"homozygote_count":[353,437],"call_rate":1.0,"n_called":1754,"n_not_called":0,"n_filtered":0,"n_het":964,"n_non_ref":1401,"het_freq_hwe":0.498995493294239,"p_value_hwe":2.2610101816611364E-5,"p_value_excess_het":1.0763534925920701E-5}	TWINSUK	0.5049	https://gnomad.broadinstitute.org/variant/DEL_3_39487?dataset=gnomad_sv_r2_1	MCV	1575	1659	96.401	0.1394	0.037735	3.6941	0.00022826	additive	390	q26.2		0
	3:192776849-192782614	{"gq_stats":{"mean":93.19014461703267,"stdev":13.07576493497353,"min":6.0,"max":99.0},"AC":[3408,326],"AF":[0.9126941617568292,0.08730583824317087],"AN":3734,"homozygote_count":[1551,10],"call_rate":1.0,"n_called":1867,"n_not_called":0,"n_filtered":0,"n_het":306,"n_non_ref":316,"het_freq_hwe":0.15940974912013195,"p_value_hwe":0.21810795050781417,"p_value_excess_het":0.11031376750147742}	ALSPAC	0.08972	https://gnomad.broadinstitute.org/variant/DEL_3_40993?dataset=gnomad_sv_r2_1	HC_7	1764	307	-60.776	-0.21582	0.057852	-3.7305	0.00019715	additive	5765	q29		0		3:192776721-192776868;3:192776906-192777213	Charlie25;AluJr
	3:20311497-20317831	{"gq_stats":{"mean":69.48631698973774,"stdev":29.640281341403945,"min":0.0,"max":99.0},"AC":[2783,725],"AF":[0.7933295324971493,0.20667046750285062],"AN":3508,"homozygote_count":[1101,72],"call_rate":1.0,"n_called":1754,"n_not_called":0,"n_filtered":0,"n_het":581,"n_non_ref":653,"het_freq_hwe":0.32800907388675976,"p_value_hwe":0.6890698077930777,"p_value_excess_het":0.342703352844054}	TWINSUK	0.2089	https://gnomad.broadinstitute.org/variant/DEL_3_30456?dataset=gnomad_sv_r2_1	LDL	1705	69	-25.416	-0.41297	0.1225	-3.3712	0.00076504	recessive	6334	p24.3		0		3:20310920-20311723	LTR12_	3:20317223-20317935	LTR12_
	3:26450962-26452308	{"gq_stats":{"mean":66.61917514729512,"stdev":26.474232133819783,"min":0.0,"max":99.0},"AC":[1844,1890],"AF":[0.4938403856454205,0.5061596143545796],"AN":3734,"homozygote_count":[451,474],"call_rate":1.0,"n_called":1867,"n_not_called":0,"n_filtered":0,"n_het":942,"n_non_ref":1416,"het_freq_hwe":0.5000580385051404,"p_value_hwe":0.6940812634370882,"p_value_excess_het":0.34897062482039926}	ALSPAC	0.4655	https://gnomad.broadinstitute.org/variant/DEL_3_30897?dataset=gnomad_sv_r2_1	FAL_7	1760	447	-67.777	-0.19456	0.053791	-3.6168	0.00030665	recessive	1346	p24.1		0
	3:37978395-37986944	{"gq_stats":{"mean":97.6336368505624,"stdev":6.245015478063805,"min":15.0,"max":99.0},"AC":[3377,357],"AF":[0.904392072844135,0.09560792715586502],"AN":3734,"homozygote_count":[1528,18],"call_rate":1.0,"n_called":1867,"n_not_called":0,"n_filtered":0,"n_het":321,"n_non_ref":339,"het_freq_hwe":0.17298042861256693,"p_value_hwe":0.7383268690438141,"p_value_excess_het":0.6125510258870837}	ALSPAC	0.08788	https://gnomad.broadinstitute.org/variant/DEL_3_31614?dataset=gnomad_sv_r2_1	FEV1_FVC_RATIO_8	1606	17	-13.649	-0.83719	0.24039	-3.4826	0.00050996	recessive	8549	p22.2	CTDSPL	1	CTDSPL (RE=GH_Enhancer);ITGA9-AS1 (RE=GH_Enhancer);MIR26A1 (RE=GH_Enhancer);VILL (RE=GH_Enhancer)	3:37978492-37978715	MER31A	3:37986807-37986869	MIRb				35.46
	3:40753731-40754469	{"gq_stats":{"mean":39.28280664167113,"stdev":19.483648921707076,"min":0.0,"max":99.0},"AC":[3541,193],"AF":[0.9483128012854848,0.05168719871451526],"AN":3734,"homozygote_count":[1678,4],"call_rate":1.0,"n_called":1867,"n_not_called":0,"n_filtered":0,"n_het":185,"n_non_ref":189,"het_freq_hwe":0.09805752512622479,"p_value_hwe":0.7236982857157986,"p_value_excess_het":0.3467766607684004}	ALSPAC	0.04593	https://gnomad.broadinstitute.org/variant/DEL_3_31748?dataset=gnomad_sv_r2_1	f_glu_15	1224	126	42.999	0.31571	0.088393	3.5717	0.00036847	additive	738	p22.1		0	CTNNB1 (HI=3/TS=0/morbid/RE=EA_enhancer);EIF1B (RE=EA_enhancer);ENTPD3-AS1 (RE=EA_enhancer);RPL14 (RE=EA_enhancer)	3:40753569-40753865	AluJb	3:40754484-40754595	MIR3
	3:5535387-5539293	{"gq_stats":{"mean":88.1145952109464,"stdev":18.32597844464498,"min":3.0,"max":99.0},"AC":[3095,413],"AF":[0.8822690992018244,0.1177309007981756],"AN":3508,"homozygote_count":[1366,25],"call_rate":1.0,"n_called":1754,"n_not_called":0,"n_filtered":0,"n_het":363,"n_non_ref":388,"het_freq_hwe":0.20779990759643768,"p_value_hwe":0.7743122983352381,"p_value_excess_het":0.5755772948709347}	TWINSUK	0.1215	https://gnomad.broadinstitute.org/variant/DEL_3_29467?dataset=gnomad_sv_r2_1	HOMA_B	1580	375	68.085	0.19529	0.053989	3.6172	0.00030713	additive	3906	p26.1		0	EDEM1 (RE=GH_Enhancer)	3:5535103-5535421	AluY
	3:98899056-98902388	{"gq_stats":{"mean":98.17160775370581,"stdev":6.063957206695846,"min":18.0,"max":99.0},"AC":[727,2781],"AF":[0.2072405929304447,0.7927594070695553],"AN":3508,"homozygote_count":[79,1106],"call_rate":1.0,"n_called":1754,"n_not_called":0,"n_filtered":0,"n_het":569,"n_non_ref":1675,"het_freq_hwe":0.3286775528597472,"p_value_hwe":0.5861680393005373,"p_value_excess_het":0.7086906586405026}	TWINSUK	0.7562	https://gnomad.broadinstitute.org/variant/DEL_3_35224?dataset=gnomad_sv_r2_1	Glucose	1742	1098	70.805	0.17606	0.047091	3.7387	0.00019096	recessive	3332	q12.1		0		3:98899146-98899206	AluJo	3:98902215-98902307;3:98902307-98902510	MER3;L1ME2z
	3:98899056-98902388	{"gq_stats":{"mean":98.17160775370581,"stdev":6.063957206695846,"min":18.0,"max":99.0},"AC":[727,2781],"AF":[0.2072405929304447,0.7927594070695553],"AN":3508,"homozygote_count":[79,1106],"call_rate":1.0,"n_called":1754,"n_not_called":0,"n_filtered":0,"n_het":569,"n_non_ref":1675,"het_freq_hwe":0.3286775528597472,"p_value_hwe":0.5861680393005373,"p_value_excess_het":0.7086906586405026}	TWINSUK	0.7562	https://gnomad.broadinstitute.org/variant/DEL_3_35224?dataset=gnomad_sv_r2_1	HOMA_B	1580	1004	-74.216	-0.20353	0.0512	-3.9753	7.3481e-05	recessive	3332	q12.1		0		3:98899146-98899206	AluJo	3:98902215-98902307;3:98902307-98902510	MER3;L1ME2z
	3:99628783-99629631	{"gq_stats":{"mean":51.17103762827822,"stdev":32.10459574080406,"min":0.0,"max":99.0},"AC":[2241,1267],"AF":[0.6388255416191562,0.3611744583808438],"AN":3508,"homozygote_count":[671,184],"call_rate":1.0,"n_called":1754,"n_not_called":0,"n_filtered":0,"n_het":899,"n_non_ref":1083,"het_freq_hwe":0.46158651909408094,"p_value_hwe":3.553546314841613E-6,"p_value_excess_het":1.6212718844455359E-6}	TWINSUK	0.3113	https://gnomad.broadinstitute.org/variant/DEL_3_35270?dataset=gnomad_sv_r2_1	HsCRP	1588	981	67.46	0.17284	0.051163	3.3783	0.00074703	dominant	848	q12.1	CMSS1;FILIP1L	2	CMSS1 (RE=GH_Enhancer);COL8A1 (RE=EA_enhancer);FILIP1L (RE=EA_enhancer+GH_Enhancer);NIT2 (RE=EA_enhancer);TBC1D23 (morbid/RE=EA_enhancer)								9.16
	4:10211262-10234569	{"gq_stats":{"mean":98.83808437856328,"stdev":2.391549161281997,"min":51.0,"max":99.0},"AC":[1078,2430],"AF":[0.3072976054732041,0.6927023945267959],"AN":3508,"homozygote_count":[166,842],"call_rate":1.0,"n_called":1754,"n_not_called":0,"n_filtered":0,"n_het":746,"n_non_ref":1588,"het_freq_hwe":0.4258529690903256,"p_value_hwe":0.9330001990178072,"p_value_excess_het":0.5222286428971786}	TWINSUK	0.6803	https://gnomad.broadinstitute.org/variant/DEL_4_42394?dataset=gnomad_sv_r2_1	Uric_Acid	1324	635	-119.05	-0.3522	0.053206	-6.6195	5.2278e-11	recessive	23307	p16.1		0	WDR1 (morbid/RE=GH_Enhancer);ZNF518B (RE=GH_Enhancer)
	4:10392422-10402191	{"gq_stats":{"mean":98.35917901938427,"stdev":4.856651929991732,"min":18.0,"max":99.0},"AC":[2657,851],"AF":[0.757411630558723,0.24258836944127707],"AN":3508,"homozygote_count":[1008,105],"call_rate":1.0,"n_called":1754,"n_not_called":0,"n_filtered":0,"n_het":641,"n_non_ref":746,"het_freq_hwe":0.3675832891961638,"p_value_hwe":0.7702535651481217,"p_value_excess_het":0.5979283180355994}	TWINSUK	0.2446	https://gnomad.broadinstitute.org/variant/DEL_4_42413?dataset=gnomad_sv_r2_1	Uric_Acid	1324	648	125.58	0.24459	0.043497	5.6232	2.2853e-08	additive	9769	p16.1		0	WDR1 (morbid/RE=GH_Enhancer);ZNF518B (RE=GH_Enhancer)	4:10391601-10394421	L1MA3	4:10401783-10402093;4:10402111-10402417	AluSg;L1MEe
	4:107604284-107609270	{"gq_stats":{"mean":87.63112884834663,"stdev":18.749326713337386,"min":2.0,"max":99.0},"AC":[3207,301],"AF":[0.9141961231470923,0.08580387685290763],"AN":3508,"homozygote_count":[1469,16],"call_rate":1.0,"n_called":1754,"n_not_called":0,"n_filtered":0,"n_het":269,"n_non_ref":285,"het_freq_hwe":0.15692787742644698,"p_value_hwe":0.32269344831694585,"p_value_excess_het":0.8282040953571186}	TWINSUK	0.08067	https://gnomad.broadinstitute.org/variant/DEL_4_48708?dataset=gnomad_sv_r2_1	Triglycerides	1711	275	50.528	0.22167	0.06502	3.4092	0.00066663	dominant	4986	q24		0	DKK2 (RE=GH_Enhancer);GIMD1 (RE=GH_Enhancer)	4:107604068-107604239;4:107604240-107604735	L2a;MLT1D
	4:107604284-107609270	{"gq_stats":{"mean":87.63112884834663,"stdev":18.749326713337386,"min":2.0,"max":99.0},"AC":[3207,301],"AF":[0.9141961231470923,0.08580387685290763],"AN":3508,"homozygote_count":[1469,16],"call_rate":1.0,"n_called":1754,"n_not_called":0,"n_filtered":0,"n_het":269,"n_non_ref":285,"het_freq_hwe":0.15692787742644698,"p_value_hwe":0.32269344831694585,"p_value_excess_het":0.8282040953571186}	TWINSUK	0.08067	https://gnomad.broadinstitute.org/variant/DEL_4_48708?dataset=gnomad_sv_r2_1	VLDL	1706	273	51.269	0.22408	0.065235	3.4349	0.00060701	dominant	4986	q24		0	DKK2 (RE=GH_Enhancer);GIMD1 (RE=GH_Enhancer)	4:107604068-107604239;4:107604240-107604735	L2a;MLT1D
	4:1602940-1603659	{"gq_stats":{"mean":17.811288483466363,"stdev":14.57701867606479,"min":0.0,"max":99.0},"AC":[769,2739],"AF":[0.21921322690992018,0.7807867730900798],"AN":3508,"homozygote_count":[97,1082],"call_rate":1.0,"n_called":1754,"n_not_called":0,"n_filtered":0,"n_het":575,"n_non_ref":1657,"het_freq_hwe":0.34241518591746295,"p_value_hwe":0.07531028642382996,"p_value_excess_het":0.9614144222759987}	TWINSUK	0.4162	https://gnomad.broadinstitute.org/variant/DEL_4_41668?dataset=gnomad_sv_r2_1	FEV1	1686	1590	-27.411	-0.30289	0.080842	-3.7467	0.00018521	dominant	719	p16.3		0				4:1603633-1603783	(GGGTG)n
	4:1602940-1603659	{"gq_stats":{"mean":17.811288483466363,"stdev":14.57701867606479,"min":0.0,"max":99.0},"AC":[769,2739],"AF":[0.21921322690992018,0.7807867730900798],"AN":3508,"homozygote_count":[97,1082],"call_rate":1.0,"n_called":1754,"n_not_called":0,"n_filtered":0,"n_het":575,"n_non_ref":1657,"het_freq_hwe":0.34241518591746295,"p_value_hwe":0.07531028642382996,"p_value_excess_het":0.9614144222759987}	TWINSUK	0.4162	https://gnomad.broadinstitute.org/variant/DEL_4_41668?dataset=gnomad_sv_r2_1	HOMA_B	1580	960	78.199	0.18702	0.050586	3.697	0.00022563	recessive	719	p16.3		0				4:1603633-1603783	(GGGTG)n
	4:1602940-1603659	{"gq_stats":{"mean":22.73219068023567,"stdev":17.37084246174628,"min":0.0,"max":99.0},"AC":[1498,2236],"AF":[0.401178361006963,0.598821638993037],"AN":3734,"homozygote_count":[273,642],"call_rate":1.0,"n_called":1867,"n_not_called":0,"n_filtered":0,"n_het":952,"n_non_ref":1594,"het_freq_hwe":0.4805972757629624,"p_value_hwe":0.008670032718644338,"p_value_excess_het":0.004169277744798126}	ALSPAC	0.4162	https://gnomad.broadinstitute.org/variant/DEL_4_41668?dataset=gnomad_sv_r2_1	FEV1_FVC_RATIO_8	1606	1370	-44	-0.235	0.07	-3.36	0.000811	dominant	719	p16.3		0				4:1603633-1603783	(GGGTG)n
	4:172374416-172379428	{"gq_stats":{"mean":93.27209426888055,"stdev":14.985437961230284,"min":1.0,"max":99.0},"AC":[937,2797],"AF":[0.25093733261917517,0.7490626673808248],"AN":3734,"homozygote_count":[104,1034],"call_rate":1.0,"n_called":1867,"n_not_called":0,"n_filtered":0,"n_het":729,"n_non_ref":1763,"het_freq_hwe":0.37603628145504037,"p_value_hwe":0.10300133115033586,"p_value_excess_het":0.04791005794902204}	ALSPAC	0.7406	https://gnomad.broadinstitute.org/variant/DEL_4_52639?dataset=gnomad_sv_r2_1	TRIG_9	1497	1410	40.4	0.469	0.11	4.28	1.95e-05	dominant	5012	q34.1		0		4:172374382-172374504;4:172374508-172375044	MIRb;L1MC1	4:172379247-172379528	AluJb
	4:172374416-172379428	{"gq_stats":{"mean":93.27209426888055,"stdev":14.985437961230284,"min":1.0,"max":99.0},"AC":[937,2797],"AF":[0.25093733261917517,0.7490626673808248],"AN":3734,"homozygote_count":[104,1034],"call_rate":1.0,"n_called":1867,"n_not_called":0,"n_filtered":0,"n_het":729,"n_non_ref":1763,"het_freq_hwe":0.37603628145504037,"p_value_hwe":0.10300133115033586,"p_value_excess_het":0.04791005794902204}	ALSPAC	0.7406	https://gnomad.broadinstitute.org/variant/DEL_4_52639?dataset=gnomad_sv_r2_1	VLDL_9	1497	1410	40.5	0.47	0.11	4.29	1.86e-05	dominant	5012	q34.1		0		4:172374382-172374504;4:172374508-172375044	MIRb;L1MC1	4:172379247-172379528	AluJb
	4:172988628-172992939	{"gq_stats":{"mean":88.61542581681843,"stdev":20.371060737047475,"min":1.0,"max":99.0},"AC":[1889,1845],"AF":[0.5058918050348152,0.49410819496518477],"AN":3734,"homozygote_count":[476,454],"call_rate":1.0,"n_called":1867,"n_not_called":0,"n_filtered":0,"n_het":937,"n_non_ref":1391,"het_freq_hwe":0.5000644951991611,"p_value_hwe":0.8713414307124147,"p_value_excess_het":0.4378995612801661}	ALSPAC	0.5068	https://gnomad.broadinstitute.org/variant/DEL_4_52688?dataset=gnomad_sv_r2_1	heartrate_13	1597	1593	-100.94	-0.13492	0.034389	-3.9233	9.1039e-05	additive	4311	q34.1	GALNTL6	1	GALNTL6 (RE=GH_Enhancer)	4:172988395-172988789	L2	4:172992816-172993262	MER89				7.38
	4:183570270-183571879	{"gq_stats":{"mean":48.29030530262453,"stdev":26.92146381595103,"min":0.0,"max":99.0},"AC":[3450,284],"AF":[0.923942153186931,0.0760578468130691],"AN":3734,"homozygote_count":[1598,15],"call_rate":1.0,"n_called":1867,"n_not_called":0,"n_filtered":0,"n_het":254,"n_non_ref":269,"het_freq_hwe":0.14058375114122065,"p_value_hwe":0.1607107626338383,"p_value_excess_het":0.9117373370303496}	ALSPAC	0.07594	https://gnomad.broadinstitute.org/variant/DEL_4_53411?dataset=gnomad_sv_r2_1	LL_7	1764	266	58.732	0.23096	0.062283	3.7083	0.00021515	additive	1609	q35.1	TENM3	1		4:183569744-183570229;4:183570234-183570375	L1ME3A;Tigger16a	4:183571737-183571783	CT-rich				3.06	610083	yes	yes
	4:187093507-187098168	{"gq_stats":{"mean":93.40250855188141,"stdev":13.090419454948105,"min":2.0,"max":99.0},"AC":[1540,1968],"AF":[0.43899657924743446,0.5610034207525656],"AN":3508,"homozygote_count":[332,546],"call_rate":1.0,"n_called":1754,"n_not_called":0,"n_filtered":0,"n_het":876,"n_non_ref":1422,"het_freq_hwe":0.4926976150321933,"p_value_hwe":0.5774249512002505,"p_value_excess_het":0.2837769674877779}	TWINSUK	0.6289	https://gnomad.broadinstitute.org/variant/DEL_4_53655?dataset=gnomad_sv_r2_1	FEV1	1686	1370	-49.282	-0.16286	0.048047	-3.3897	0.00071598	dominant	4661	q35.1	FAM149A	1				4:187098068-187098118	(TG)n				85.14
	4:187093507-187098168	{"gq_stats":{"mean":93.40250855188141,"stdev":13.090419454948105,"min":2.0,"max":99.0},"AC":[1540,1968],"AF":[0.43899657924743446,0.5610034207525656],"AN":3508,"homozygote_count":[332,546],"call_rate":1.0,"n_called":1754,"n_not_called":0,"n_filtered":0,"n_het":876,"n_non_ref":1422,"het_freq_hwe":0.4926976150321933,"p_value_hwe":0.5774249512002505,"p_value_excess_het":0.2837769674877779}	TWINSUK	0.6289	https://gnomad.broadinstitute.org/variant/DEL_4_53655?dataset=gnomad_sv_r2_1	FVC	1684	1893	-71.256	-0.096419	0.028715	-3.3578	0.00080329	additive	4661	q35.1	FAM149A	1				4:187098068-187098118	(TG)n				85.14
	4:61500255-61502162	{"gq_stats":{"mean":26.098018211033743,"stdev":15.889668175350721,"min":0.0,"max":99.0},"AC":[3393,341],"AF":[0.9086770219603643,0.09132297803963578],"AN":3734,"homozygote_count":[1543,17],"call_rate":1.0,"n_called":1867,"n_not_called":0,"n_filtered":0,"n_het":307,"n_non_ref":324,"het_freq_hwe":0.16601064264049517,"p_value_hwe":0.6259145803883963,"p_value_excess_het":0.6670608638274785}	ALSPAC	0.07752	https://gnomad.broadinstitute.org/variant/DEL_4_45757?dataset=gnomad_sv_r2_1	FEV1_FVC_RATIO_8	1606	17	-15.313	-0.95432	0.24019	-3.9731	7.4078e-05	recessive	1907	q13.1		0		4:61500000-61500172;4:61500181-61501670	L1PA4;L1PA14	4:61501678-61502657	L1PA4
	4:73831251-73831823	{"gq_stats":{"mean":40.735940010712376,"stdev":26.767650879313816,"min":0.0,"max":99.0},"AC":[1764,1970],"AF":[0.4724156400642742,0.5275843599357257],"AN":3734,"homozygote_count":[396,499],"call_rate":1.0,"n_called":1867,"n_not_called":0,"n_filtered":0,"n_het":972,"n_non_ref":1471,"het_freq_hwe":0.49861173904453265,"p_value_hwe":0.05412197916946182,"p_value_excess_het":0.028300484917949804}	ALSPAC	0.4614	https://gnomad.broadinstitute.org/variant/DEL_4_46658?dataset=gnomad_sv_r2_1	BL	1234	330	56.523	0.23794	0.062593	3.8014	0.00015095	recessive	572	q13.3		0		4:73831105-73831407	L1PA15-16	4:73831490-73831846	L1PA17
	4:73831251-73831823	{"gq_stats":{"mean":40.735940010712376,"stdev":26.767650879313816,"min":0.0,"max":99.0},"AC":[1764,1970],"AF":[0.4724156400642742,0.5275843599357257],"AN":3734,"homozygote_count":[396,499],"call_rate":1.0,"n_called":1867,"n_not_called":0,"n_filtered":0,"n_het":972,"n_non_ref":1471,"het_freq_hwe":0.49861173904453265,"p_value_hwe":0.05412197916946182,"p_value_excess_het":0.028300484917949804}	ALSPAC	0.4614	https://gnomad.broadinstitute.org/variant/DEL_4_46658?dataset=gnomad_sv_r2_1	BW	1844	492	67.078	0.18325	0.052051	3.5206	0.0004411	recessive	572	q13.3		0		4:73831105-73831407	L1PA15-16	4:73831490-73831846	L1PA17
	4:9576979-9577452	{"gq_stats":{"mean":38.1345496009122,"stdev":24.24601021962646,"min":0.0,"max":99.0},"AC":[878,2630],"AF":[0.250285062713797,0.749714937286203],"AN":3508,"homozygote_count":[119,995],"call_rate":1.0,"n_called":1754,"n_not_called":0,"n_filtered":0,"n_het":640,"n_non_ref":1635,"het_freq_hwe":0.37539191042901976,"p_value_hwe":0.2394124824476117,"p_value_excess_het":0.8788562310914528}	TWINSUK	0.6186	https://gnomad.broadinstitute.org/variant/DEL_4_42334?dataset=gnomad_sv_r2_1	Creatinine	1715	972	-73.152	-0.17438	0.048552	-3.5916	0.00033791	recessive	473	p16.1		0		4:9576148-9578340	L1MA4A	4:9576148-9578340	L1MA4A	4:9476898-9587920;4:9504905-9596917;4:9507142-9625693;4:9508111-9625693;4:9512575-9625693;4:9516435-9588264;4:9531072-9584025;4:9531072-9599989;4:9531072-9600000;4:9531072-9620276;4:9531075-9625693;4:9531572-9592169;4:9553687-9611166;4:9553687-9625693;4:9556883-9587920;4:9569857-9625693	4:9476898-9587920;4:9504905-9596917;4:9507142-9625693;4:9508111-9625693;4:9512575-9625693;4:9516435-9588264;4:9531072-9584025;4:9531072-9599989;4:9531072-9600000;4:9531072-9620276;4:9531075-9625693;4:9531572-9592169;4:9553687-9611166;4:9553687-9625693;4:9556883-9587920;4:9569857-9625693
	4:9576979-9577452	{"gq_stats":{"mean":38.1345496009122,"stdev":24.24601021962646,"min":0.0,"max":99.0},"AC":[878,2630],"AF":[0.250285062713797,0.749714937286203],"AN":3508,"homozygote_count":[119,995],"call_rate":1.0,"n_called":1754,"n_not_called":0,"n_filtered":0,"n_het":640,"n_non_ref":1635,"het_freq_hwe":0.37539191042901976,"p_value_hwe":0.2394124824476117,"p_value_excess_het":0.8788562310914528}	TWINSUK	0.6186	https://gnomad.broadinstitute.org/variant/DEL_4_42334?dataset=gnomad_sv_r2_1	QT_Interval	1435	2163	78.024	0.14867	0.04255	3.494	0.00049038	additive	473	p16.1		0		4:9576148-9578340	L1MA4A	4:9576148-9578340	L1MA4A	4:9476898-9587920;4:9504905-9596917;4:9507142-9625693;4:9508111-9625693;4:9512575-9625693;4:9516435-9588264;4:9531072-9584025;4:9531072-9599989;4:9531072-9600000;4:9531072-9620276;4:9531075-9625693;4:9531572-9592169;4:9553687-9611166;4:9553687-9625693;4:9556883-9587920;4:9569857-9625693	4:9476898-9587920;4:9504905-9596917;4:9507142-9625693;4:9508111-9625693;4:9512575-9625693;4:9516435-9588264;4:9531072-9584025;4:9531072-9599989;4:9531072-9600000;4:9531072-9620276;4:9531075-9625693;4:9531572-9592169;4:9553687-9611166;4:9553687-9625693;4:9556883-9587920;4:9569857-9625693
	4:98354274-98359233	{"gq_stats":{"mean":87.99885974914481,"stdev":18.268115885139125,"min":6.0,"max":99.0},"AC":[3003,505],"AF":[0.8560433295324972,0.14395667046750285],"AN":3508,"homozygote_count":[1280,31],"call_rate":1.0,"n_called":1754,"n_not_called":0,"n_filtered":0,"n_het":443,"n_non_ref":474,"het_freq_hwe":0.24653657337548393,"p_value_hwe":0.30955679957598015,"p_value_excess_het":0.15350068323886726}	TWINSUK	0.127	https://gnomad.broadinstitute.org/variant/DEL_4_48158?dataset=gnomad_sv_r2_1	Total_Lean_Mass	1721	466	-93.902	-0.25483	0.052663	-4.8389	1.4223e-06	dominant	4959	q22.3	STPG2-AS1	1		4:98354059-98354964	L1MA8	4:98358223-98359800	LTR12C
	4:98354274-98359233	{"gq_stats":{"mean":87.99885974914481,"stdev":18.268115885139125,"min":6.0,"max":99.0},"AC":[3003,505],"AF":[0.8560433295324972,0.14395667046750285],"AN":3508,"homozygote_count":[1280,31],"call_rate":1.0,"n_called":1754,"n_not_called":0,"n_filtered":0,"n_het":443,"n_non_ref":474,"het_freq_hwe":0.24653657337548393,"p_value_hwe":0.30955679957598015,"p_value_excess_het":0.15350068323886726}	TWINSUK	0.127	https://gnomad.broadinstitute.org/variant/DEL_4_48158?dataset=gnomad_sv_r2_1	Weight	1752	473	-81.546	-0.23372	0.053565	-4.3632	1.3563e-05	dominant	4959	q22.3	STPG2-AS1	1		4:98354059-98354964	L1MA8	4:98358223-98359800	LTR12C
	5:106324756-106326436	{"gq_stats":{"mean":66.24531333690412,"stdev":27.94826161904085,"min":0.0,"max":99.0},"AC":[2095,1639],"AF":[0.5610605249062668,0.43893947509373327],"AN":3734,"homozygote_count":[565,337],"call_rate":1.0,"n_called":1867,"n_not_called":0,"n_filtered":0,"n_het":965,"n_non_ref":1302,"het_freq_hwe":0.4926751675978415,"p_value_hwe":0.03258369722561385,"p_value_excess_het":0.016925651765809884}	ALSPAC	0.4302	https://gnomad.broadinstitute.org/variant/DEL_5_61099?dataset=gnomad_sv_r2_1	BMI_15	1608	1120	55.2	0.179	0.0539	3.32	0.000936	dominant	1680	q21.3	LINC01950	1		5:106324721-106325224	LTR67B	5:106326321-106326343;5:106326404-106326841	AT_rich;MER65A
	5:106970162-106970543	{"gq_stats":{"mean":28.462941847206384,"stdev":25.009691293983128,"min":0.0,"max":99.0},"AC":[2759,749],"AF":[0.7864880273660205,0.21351197263397947],"AN":3508,"homozygote_count":[1065,60],"call_rate":1.0,"n_called":1754,"n_not_called":0,"n_filtered":0,"n_het":629,"n_non_ref":689,"het_freq_hwe":0.33594498574117443,"p_value_hwe":0.00394341792880441,"p_value_excess_het":0.001969562005754953}	TWINSUK	0.1643	https://gnomad.broadinstitute.org/variant/DEL_5_61137?dataset=gnomad_sv_r2_1	Hip	1273	493	-56.697	-0.19361	0.056839	-3.4062	0.00067922	dominant	381	q21.3	EFNA5	1	EFNA5 (RE=GH_Enhancer)	5:106969944-106970229	AluJr4						0.7
	5:13969-20652	{"gq_stats":{"mean":72.65666845206214,"stdev":26.178212978538916,"min":1.0,"max":99.0},"AC":[3545,189],"AF":[0.949384038564542,0.050615961435457955],"AN":3734,"homozygote_count":[1681,3],"call_rate":1.0,"n_called":1867,"n_not_called":0,"n_filtered":0,"n_het":183,"n_non_ref":186,"het_freq_hwe":0.09613371727227348,"p_value_hwe":0.5490091122236881,"p_value_excess_het":0.2096904566282129}	ALSPAC	0.03135	https://gnomad.broadinstitute.org/variant/DEL_5_54039?dataset=gnomad_sv_r2_1	FEV1_8	1606	160	40.008	0.26541	0.080049	3.3156	0.00093475	additive	6683	p15.33		0	PLEKHG4B (RE=GH_Enhancer)	5:13854-13951;5:13951-14709	AluY;MER31-int			5:13577-19535;5:13577-19535;5:13577-19535;5:13577-19535;5:13577-19535;5:13577-19553;5:13577-25338;5:13603-19553	5:13577-25338;5:14549-30972;5:19554-25338;5:19554-25338;5:19554-32195;5:19554-34257
	5:150203187-150223272	{"gq_stats":{"mean":98.99201824401368,"stdev":0.23863954896756046,"min":91.0,"max":99.0},"AC":[3258,250],"AF":[0.9287343215507412,0.07126567844925884],"AN":3508,"homozygote_count":[1509,5],"call_rate":1.0,"n_called":1754,"n_not_called":0,"n_filtered":0,"n_het":240,"n_non_ref":245,"het_freq_hwe":0.1324115086328402,"p_value_hwe":0.1756153972937933,"p_value_excess_het":0.0764394593834753}	TWINSUK	0.09103	https://gnomad.broadinstitute.org/variant/DEL_5_63905?dataset=gnomad_sv_r2_1	Phosphate	1401	189	44.073	0.24477	0.073464	3.3319	0.00088518	additive	20085	q33.1		0	ANXA6 (RE=EA_enhancer);CCDC69 (RE=EA_enhancer);GM2A (morbid/RE=EA_enhancer);IRGM (RE=EA_enhancer);TNIP1 (RE=EA_enhancer);ZNF300 (RE=EA_enhancer)	5:150202869-150204985	L1MA7
	5:162861765-162863309	{"gq_stats":{"mean":30.518814139110603,"stdev":27.630171640992817,"min":0.0,"max":99.0},"AC":[2878,630],"AF":[0.8204104903078677,0.17958950969213228],"AN":3508,"homozygote_count":[1154,30],"call_rate":1.0,"n_called":1754,"n_not_called":0,"n_filtered":0,"n_het":570,"n_non_ref":600,"het_freq_hwe":0.2947582599908507,"p_value_hwe":5.989446547666776E-6,"p_value_excess_het":2.862075067562951E-6}	TWINSUK	0.1339	https://gnomad.broadinstitute.org/variant/DEL_5_64643?dataset=gnomad_sv_r2_1	Phosphate	1401	23	-17.936	-0.7749	0.20191	-3.8379	0.00012964	recessive	1544	q34		0	CCNG1 (RE=GH_Enhancer+GH_Promoter/Enhancer);HMMR (RE=GH_Enhancer+GH_Promoter/Enhancer);HMMR-AS1 (RE=GH_Enhancer+GH_Promoter/Enhancer);NUDCD2 (RE=GH_Enhancer+GH_Promoter/Enhancer)			5:162863406-162863581	MamGypLTR1c
	5:178348346-178353182	{"gq_stats":{"mean":84.615165336374,"stdev":20.79850167562554,"min":2.0,"max":99.0},"AC":[3072,436],"AF":[0.8757126567844926,0.12428734321550741],"AN":3508,"homozygote_count":[1348,30],"call_rate":1.0,"n_called":1754,"n_not_called":0,"n_filtered":0,"n_het":376,"n_non_ref":406,"het_freq_hwe":0.21774206920903266,"p_value_hwe":0.4762817112802362,"p_value_excess_het":0.7446540428930097}	TWINSUK	0.1226	https://gnomad.broadinstitute.org/variant/DEL_5_65633?dataset=gnomad_sv_r2_1	WHR	1273	25	-16.231	-0.66149	0.19628	-3.3701	0.00077389	recessive	4836	q35.3	ZFP2	1	CLK4 (RE=EA_enhancer+GH_Promoter);GRM6 (HI=30/TS=0/morbid/RE=GH_Promoter);ZFP2 (RE=GH_Promoter);ZNF354B (RE=EA_enhancer);ZNF454 (RE=GH_Promoter);ZNF879 (RE=GH_Promoter)	5:178347653-178348928	L1MD2	5:178352833-178353146;5:178353146-178353196;5:178353256-178353281	AluJr;L1ME3D;AT_rich				66.99
	5:19375272-19376396	{"gq_stats":{"mean":46.594536689876804,"stdev":30.604270160360507,"min":0.0,"max":99.0},"AC":[2125,1609],"AF":[0.5690948044991966,0.4309051955008034],"AN":3734,"homozygote_count":[559,301],"call_rate":1.0,"n_called":1867,"n_not_called":0,"n_filtered":0,"n_het":1007,"n_non_ref":1308,"het_freq_hwe":0.4905831987351767,"p_value_hwe":1.5658003027725956E-5,"p_value_excess_het":8.42596515188683E-6}	ALSPAC	0.3627	https://gnomad.broadinstitute.org/variant/DEL_5_55528?dataset=gnomad_sv_r2_1	APO_B_9	1497	236	51.607	0.25917	0.069485	3.7299	0.00019874	recessive	1124	p14.3		0		5:19375288-19375508	L1PA4
	5:19375272-19376396	{"gq_stats":{"mean":46.594536689876804,"stdev":30.604270160360507,"min":0.0,"max":99.0},"AC":[2125,1609],"AF":[0.5690948044991966,0.4309051955008034],"AN":3734,"homozygote_count":[559,301],"call_rate":1.0,"n_called":1867,"n_not_called":0,"n_filtered":0,"n_het":1007,"n_non_ref":1308,"het_freq_hwe":0.4905831987351767,"p_value_hwe":1.5658003027725956E-5,"p_value_excess_het":8.42596515188683E-6}	ALSPAC	0.3627	https://gnomad.broadinstitute.org/variant/DEL_5_55528?dataset=gnomad_sv_r2_1	LDL_9	1497	236	48.123	0.24169	0.069737	3.4657	0.00054387	recessive	1124	p14.3		0		5:19375288-19375508	L1PA4
	5:21611834-21614796	{"gq_stats":{"mean":39.96518478843064,"stdev":24.010249741892505,"min":0.0,"max":99.0},"AC":[3429,305],"AF":[0.9183181574718801,0.08168184252811998],"AN":3734,"homozygote_count":[1574,12],"call_rate":1.0,"n_called":1867,"n_not_called":0,"n_filtered":0,"n_het":281,"n_non_ref":293,"het_freq_hwe":0.1500600257320779,"p_value_hwe":0.9384436958931808,"p_value_excess_het":0.46292663413868174}	ALSPAC	0.0745	https://gnomad.broadinstitute.org/variant/DEL_5_55711?dataset=gnomad_sv_r2_1	BMI_7	1762	283	57.814	0.23205	0.062321	3.7235	0.00020268	additive	2962	p14.3		0	GUSBP1 (RE=GH_Enhancer)	5:21611545-21611978	L1PB1	5:21614867-21614929	T-rich
	5:21611834-21614796	{"gq_stats":{"mean":39.96518478843064,"stdev":24.010249741892505,"min":0.0,"max":99.0},"AC":[3429,305],"AF":[0.9183181574718801,0.08168184252811998],"AN":3734,"homozygote_count":[1574,12],"call_rate":1.0,"n_called":1867,"n_not_called":0,"n_filtered":0,"n_het":281,"n_non_ref":293,"het_freq_hwe":0.1500600257320779,"p_value_hwe":0.9384436958931808,"p_value_excess_het":0.46292663413868174}	ALSPAC	0.0745	https://gnomad.broadinstitute.org/variant/DEL_5_55711?dataset=gnomad_sv_r2_1	BMI_9	1792	295	54.635	0.2092	0.060492	3.4583	0.00055629	additive	2962	p14.3		0	GUSBP1 (RE=GH_Enhancer)	5:21611545-21611978	L1PB1	5:21614867-21614929	T-rich
	5:21611834-21614796	{"gq_stats":{"mean":39.96518478843064,"stdev":24.010249741892505,"min":0.0,"max":99.0},"AC":[3429,305],"AF":[0.9183181574718801,0.08168184252811998],"AN":3734,"homozygote_count":[1574,12],"call_rate":1.0,"n_called":1867,"n_not_called":0,"n_filtered":0,"n_het":281,"n_non_ref":293,"het_freq_hwe":0.1500600257320779,"p_value_hwe":0.9384436958931808,"p_value_excess_het":0.46292663413868174}	ALSPAC	0.0745	https://gnomad.broadinstitute.org/variant/DEL_5_55711?dataset=gnomad_sv_r2_1	LEP_9	1497	232	41.5	0.233	0.0676	3.45	0.000571	dominant	2962	p14.3		0	GUSBP1 (RE=GH_Enhancer)	5:21611545-21611978	L1PB1	5:21614867-21614929	T-rich
	5:21611834-21614796	{"gq_stats":{"mean":39.96518478843064,"stdev":24.010249741892505,"min":0.0,"max":99.0},"AC":[3429,305],"AF":[0.9183181574718801,0.08168184252811998],"AN":3734,"homozygote_count":[1574,12],"call_rate":1.0,"n_called":1867,"n_not_called":0,"n_filtered":0,"n_het":281,"n_non_ref":293,"het_freq_hwe":0.1500600257320779,"p_value_hwe":0.9384436958931808,"p_value_excess_het":0.46292663413868174}	ALSPAC	0.0745	https://gnomad.broadinstitute.org/variant/DEL_5_55711?dataset=gnomad_sv_r2_1	TFM_9	1703	276	51.035	0.22523	0.059966	3.7559	0.00017854	additive	2962	p14.3		0	GUSBP1 (RE=GH_Enhancer)	5:21611545-21611978	L1PB1	5:21614867-21614929	T-rich
	5:21611834-21614796	{"gq_stats":{"mean":39.96518478843064,"stdev":24.010249741892505,"min":0.0,"max":99.0},"AC":[3429,305],"AF":[0.9183181574718801,0.08168184252811998],"AN":3734,"homozygote_count":[1574,12],"call_rate":1.0,"n_called":1867,"n_not_called":0,"n_filtered":0,"n_het":281,"n_non_ref":293,"het_freq_hwe":0.1500600257320779,"p_value_hwe":0.9384436958931808,"p_value_excess_het":0.46292663413868174}	ALSPAC	0.0745	https://gnomad.broadinstitute.org/variant/DEL_5_55711?dataset=gnomad_sv_r2_1	TrFM_9	1703	276	51.083	0.22636	0.059698	3.7918	0.00015478	additive	2962	p14.3		0	GUSBP1 (RE=GH_Enhancer)	5:21611545-21611978	L1PB1	5:21614867-21614929	T-rich
	5:21611834-21614796	{"gq_stats":{"mean":39.96518478843064,"stdev":24.010249741892505,"min":0.0,"max":99.0},"AC":[3429,305],"AF":[0.9183181574718801,0.08168184252811998],"AN":3734,"homozygote_count":[1574,12],"call_rate":1.0,"n_called":1867,"n_not_called":0,"n_filtered":0,"n_het":281,"n_non_ref":293,"het_freq_hwe":0.1500600257320779,"p_value_hwe":0.9384436958931808,"p_value_excess_het":0.46292663413868174}	ALSPAC	0.0745	https://gnomad.broadinstitute.org/variant/DEL_5_55711?dataset=gnomad_sv_r2_1	wst_9	1812	298	56.484	0.2021	0.060288	3.3522	0.00081813	additive	2962	p14.3		0	GUSBP1 (RE=GH_Enhancer)	5:21611545-21611978	L1PB1	5:21614867-21614929	T-rich
	5:21611834-21614796	{"gq_stats":{"mean":39.96518478843064,"stdev":24.010249741892505,"min":0.0,"max":99.0},"AC":[3429,305],"AF":[0.9183181574718801,0.08168184252811998],"AN":3734,"homozygote_count":[1574,12],"call_rate":1.0,"n_called":1867,"n_not_called":0,"n_filtered":0,"n_het":281,"n_non_ref":293,"het_freq_hwe":0.1500600257320779,"p_value_hwe":0.9384436958931808,"p_value_excess_het":0.46292663413868174}	ALSPAC	0.0745	https://gnomad.broadinstitute.org/variant/DEL_5_55711?dataset=gnomad_sv_r2_1	wt_8	1623	262	52.653	0.22178	0.06442	3.4428	0.00059046	additive	2962	p14.3		0	GUSBP1 (RE=GH_Enhancer)	5:21611545-21611978	L1PB1	5:21614867-21614929	T-rich
	5:21611834-21614796	{"gq_stats":{"mean":39.96518478843064,"stdev":24.010249741892505,"min":0.0,"max":99.0},"AC":[3429,305],"AF":[0.9183181574718801,0.08168184252811998],"AN":3734,"homozygote_count":[1574,12],"call_rate":1.0,"n_called":1867,"n_not_called":0,"n_filtered":0,"n_het":281,"n_non_ref":293,"het_freq_hwe":0.1500600257320779,"p_value_hwe":0.9384436958931808,"p_value_excess_het":0.46292663413868174}	ALSPAC	0.0745	https://gnomad.broadinstitute.org/variant/DEL_5_55711?dataset=gnomad_sv_r2_1	wt_9	1812	298	58.859	0.21965	0.060289	3.6432	0.00027681	additive	2962	p14.3		0	GUSBP1 (RE=GH_Enhancer)	5:21611545-21611978	L1PB1	5:21614867-21614929	T-rich
	5:28813579-28813833	{"gq_stats":{"mean":23.7309007981756,"stdev":20.840615020251057,"min":0.0,"max":99.0},"AC":[1378,2130],"AF":[0.3928164196123147,0.6071835803876853],"AN":3508,"homozygote_count":[290,666],"call_rate":1.0,"n_called":1754,"n_not_called":0,"n_filtered":0,"n_het":798,"n_non_ref":1464,"het_freq_hwe":0.4771593805384832,"p_value_hwe":0.054081949840734334,"p_value_excess_het":0.9741204591066065}	TWINSUK	0.4982	https://gnomad.broadinstitute.org/variant/DEL_5_56252?dataset=gnomad_sv_r2_1	PCV	1575	595	-63.903	-0.17234	0.051809	-3.3265	0.0008998	recessive	254	p14.1		0
	5:62687444-62687707	{"gq_stats":{"mean":39.87571265678449,"stdev":26.29100918243297,"min":0.0,"max":99.0},"AC":[1253,2255],"AF":[0.3571835803876853,0.6428164196123147],"AN":3508,"homozygote_count":[247,748],"call_rate":1.0,"n_called":1754,"n_not_called":0,"n_filtered":0,"n_het":759,"n_non_ref":1507,"het_freq_hwe":0.45933788068105524,"p_value_hwe":0.015620618639582733,"p_value_excess_het":0.9922066918231469}	TWINSUK	0.6019	https://gnomad.broadinstitute.org/variant/DEL_5_58374?dataset=gnomad_sv_r2_1	LDL	1705	1468	54.755	0.26188	0.06958	3.7637	0.0001731	dominant	263	q12.1		0		5:62687453-62687475	AT_rich
	5:63698323-63701378	{"gq_stats":{"mean":42.44831280128548,"stdev":27.122465840815323,"min":0.0,"max":99.0},"AC":[3283,451],"AF":[0.8792179967862882,0.12078200321371184],"AN":3734,"homozygote_count":[1439,23],"call_rate":1.0,"n_called":1867,"n_not_called":0,"n_filtered":0,"n_het":405,"n_non_ref":428,"het_freq_hwe":0.21244431639465092,"p_value_hwe":0.414723323933997,"p_value_excess_het":0.18307844216732413}	ALSPAC	0.1043	https://gnomad.broadinstitute.org/variant/DEL_5_58444?dataset=gnomad_sv_r2_1	TRIG_9	1497	365	-56.9	-0.19261	0.056542	-3.4065	0.00067559	additive	3055	q12.3		0		5:63697843-63699673	L1MB8	5:63701293-63701966	LTR58
	5:63698323-63701378	{"gq_stats":{"mean":42.44831280128548,"stdev":27.122465840815323,"min":0.0,"max":99.0},"AC":[3283,451],"AF":[0.8792179967862882,0.12078200321371184],"AN":3734,"homozygote_count":[1439,23],"call_rate":1.0,"n_called":1867,"n_not_called":0,"n_filtered":0,"n_het":405,"n_non_ref":428,"het_freq_hwe":0.21244431639465092,"p_value_hwe":0.414723323933997,"p_value_excess_het":0.18307844216732413}	ALSPAC	0.1043	https://gnomad.broadinstitute.org/variant/DEL_5_58444?dataset=gnomad_sv_r2_1	VLDL_9	1497	365	-56.825	-0.19237	0.056544	-3.4021	0.00068635	additive	3055	q12.3		0		5:63697843-63699673	L1MB8	5:63701293-63701966	LTR58
	5:95966544-95967370	{"gq_stats":{"mean":35.28278221208666,"stdev":24.131029386672175,"min":0.0,"max":99.0},"AC":[2523,985],"AF":[0.7192132269099202,0.2807867730900798],"AN":3508,"homozygote_count":[874,105],"call_rate":1.0,"n_called":1754,"n_not_called":0,"n_filtered":0,"n_het":775,"n_non_ref":880,"het_freq_hwe":0.4040062894247342,"p_value_hwe":6.439346658031204E-5,"p_value_excess_het":3.396854442930246E-5}	TWINSUK	0.2263	https://gnomad.broadinstitute.org/variant/DEL_5_60297?dataset=gnomad_sv_r2_1	Urea	1715	964	-82.442	-0.13831	0.036804	-3.7579	0.00017706	additive	826	q15	LOC101929710	1	CAST (morbid/RE=GH_Enhancer);ERAP1 (RE=GH_Enhancer);ERAP2 (RE=GH_Enhancer);LOC101929710 (RE=GH_Enhancer)	5:95966208-95966503;5:95966521-95966601;5:95966638-95966661	AluSx;A-rich;AT_rich	5:95966817-95967288;5:95967288-95967350;5:95967350-95967534	L1MB5;AluY;AluY
	6:134268978-134269727	{"gq_stats":{"mean":68.96009122006842,"stdev":26.780317556547658,"min":1.0,"max":99.0},"AC":[1474,2034],"AF":[0.4201824401368301,0.5798175598631699],"AN":3508,"homozygote_count":[302,582],"call_rate":1.0,"n_called":1754,"n_not_called":0,"n_filtered":0,"n_het":870,"n_non_ref":1452,"het_freq_hwe":0.4873972530586327,"p_value_hwe":0.4478251958426662,"p_value_excess_het":0.22988454626420285}	TWINSUK	0.4919	https://gnomad.broadinstitute.org/variant/DEL_6_74361?dataset=gnomad_sv_r2_1	Albumin	1725	1429	53.044	0.21323	0.063142	3.377	0.00074921	dominant	749	q23.2		0		6:134267718-134269276	ERVL-E-int	6:134269798-134269826	(CA)n
	6:134589734-134594596	{"gq_stats":{"mean":54.34720638540479,"stdev":29.13345175240752,"min":0.0,"max":99.0},"AC":[3143,365],"AF":[0.8959521094640821,0.1040478905359179],"AN":3508,"homozygote_count":[1403,14],"call_rate":1.0,"n_called":1754,"n_not_called":0,"n_filtered":0,"n_het":337,"n_non_ref":351,"het_freq_hwe":0.186497017367773,"p_value_hwe":0.22387053714965477,"p_value_excess_het":0.10106121263916831}	TWINSUK	0.1051	https://gnomad.broadinstitute.org/variant/DEL_6_74386?dataset=gnomad_sv_r2_1	Bilirubin	1715	349	61.473	0.21761	0.05903	3.6864	0.00023453	dominant	4862	q23.2	SGK1	1	SGK1 (RE=EA_enhancer+GH_Enhancer);SLC2A12 (RE=GH_Enhancer);TBPL1 (RE=EA_enhancer)	6:134589581-134589880	AluY	6:134594480-134594759	AluYa5				3.54
	6:134589734-134594596	{"gq_stats":{"mean":54.34720638540479,"stdev":29.13345175240752,"min":0.0,"max":99.0},"AC":[3143,365],"AF":[0.8959521094640821,0.1040478905359179],"AN":3508,"homozygote_count":[1403,14],"call_rate":1.0,"n_called":1754,"n_not_called":0,"n_filtered":0,"n_het":337,"n_non_ref":351,"het_freq_hwe":0.186497017367773,"p_value_hwe":0.22387053714965477,"p_value_excess_het":0.10106121263916831}	TWINSUK	0.1051	https://gnomad.broadinstitute.org/variant/DEL_6_74386?dataset=gnomad_sv_r2_1	Sodium	1724	14	15.755	1.1392	0.26443	4.3083	1.7381e-05	recessive	4862	q23.2	SGK1	1	SGK1 (RE=EA_enhancer+GH_Enhancer);SLC2A12 (RE=GH_Enhancer);TBPL1 (RE=EA_enhancer)	6:134589581-134589880	AluY	6:134594480-134594759	AluYa5				3.54
	6:154620000-154621516	{"gq_stats":{"mean":67.2497149372862,"stdev":28.85548295776796,"min":0.0,"max":99.0},"AC":[2606,902],"AF":[0.7428734321550741,0.2571265678449259],"AN":3508,"homozygote_count":[979,127],"call_rate":1.0,"n_called":1754,"n_not_called":0,"n_filtered":0,"n_het":648,"n_non_ref":775,"het_freq_hwe":0.3821339240398499,"p_value_hwe":0.1598213378590692,"p_value_excess_het":0.9169713742135924}	TWINSUK	0.2327	https://gnomad.broadinstitute.org/variant/DEL_6_75628?dataset=gnomad_sv_r2_1	SBP	1740	893	-105.33	-0.11866	0.034875	-3.4024	0.00068317	additive	1516	q25.2	IPCEF1	1	IPCEF1 (RE=GH_Enhancer);OPRM1 (RE=GH_Enhancer)	6:154619815-154620110	AluSq2	6:154621466-154621764	AluJr4				47.92
	6:15666719-15667768	{"gq_stats":{"mean":24.907069555302165,"stdev":17.628852108014446,"min":0.0,"max":99.0},"AC":[3211,297],"AF":[0.9153363740022805,0.0846636259977195],"AN":3508,"homozygote_count":[1477,20],"call_rate":1.0,"n_called":1754,"n_not_called":0,"n_filtered":0,"n_het":257,"n_non_ref":277,"het_freq_hwe":0.15503558772664805,"p_value_hwe":0.024444430871309708,"p_value_excess_het":0.9847780669028167}	TWINSUK	0.08604	https://gnomad.broadinstitute.org/variant/DEL_6_66964?dataset=gnomad_sv_r2_1	WBC	1575	240	47.403	0.2326	0.069883	3.3284	0.00089364	dominant	1049	p22.3		0		6:15666412-15666714	AluSx1	6:15667084-15667991	L1PA4
	6:170767460-170769281	{"gq_stats":{"mean":33.814140332083554,"stdev":21.65731681340274,"min":0.0,"max":99.0},"AC":[3197,537],"AF":[0.8561863952865559,0.14381360471344404],"AN":3734,"homozygote_count":[1362,32],"call_rate":1.0,"n_called":1867,"n_not_called":0,"n_filtered":0,"n_het":473,"n_non_ref":505,"het_freq_hwe":0.2463284726862473,"p_value_hwe":0.24055842704495023,"p_value_excess_het":0.10821153026432304}	ALSPAC	0.1402	https://gnomad.broadinstitute.org/variant/DEL_6_76913?dataset=gnomad_sv_r2_1	FAL_7	1760	31	18.394	0.5966	0.17805	3.3508	0.00082288	recessive	1821	q27		0	DLL1 (HI=3/TS=0/morbid/RE=EA_enhancer+GH_Enhancer);FAM120B (RE=EA_enhancer+GH_Enhancer);PDCD2 (RE=EA_enhancer);PSMB1 (RE=EA_enhancer+GH_Enhancer);TBP (morbid/RE=EA_enhancer)			6:170769047-170769317	ORSL-2a
	6:170767987-170769301	{"gq_stats":{"mean":26.353508302088912,"stdev":19.506041041928956,"min":0.0,"max":99.0},"AC":[3214,520],"AF":[0.8607391537225495,0.13926084627745045],"AN":3734,"homozygote_count":[1380,33],"call_rate":1.0,"n_called":1867,"n_not_called":0,"n_filtered":0,"n_het":454,"n_non_ref":487,"het_freq_hwe":0.23979874628219972,"p_value_hwe":0.5960621682126906,"p_value_excess_het":0.2760344405827959}	ALSPAC	0.1241	https://gnomad.broadinstitute.org/variant/DEL_6_76915?dataset=gnomad_sv_r2_1	FAL_7	1760	32	20.16	0.62925	0.17522	3.5912	0.00033817	recessive	1314	q27		0	DLL1 (HI=3/TS=0/morbid/RE=EA_enhancer+GH_Enhancer);FAM120B (RE=EA_enhancer+GH_Enhancer);PDCD2 (RE=EA_enhancer);PSMB1 (RE=EA_enhancer+GH_Enhancer);TBP (morbid/RE=EA_enhancer)			6:170769047-170769317	ORSL-2a
	6:170768122-170769122	{"gq_stats":{"mean":19.084092126406,"stdev":16.097184055393207,"min":0.0,"max":99.0},"AC":[3265,469],"AF":[0.8743974290305303,0.12560257096946975],"AN":3734,"homozygote_count":[1430,32],"call_rate":1.0,"n_called":1867,"n_not_called":0,"n_filtered":0,"n_het":405,"n_non_ref":437,"het_freq_hwe":0.21971197118420502,"p_value_hwe":0.5627576732570987,"p_value_excess_het":0.7119293611875739}	ALSPAC	0.1241	https://gnomad.broadinstitute.org/variant/DEL_6_76915?dataset=gnomad_sv_r2_1	FAL_7	1760	31	18.394	0.5966	0.17805	3.3508	0.00082288	recessive	1000	q27		0	DLL1 (HI=3/TS=0/morbid/RE=EA_enhancer+GH_Enhancer);FAM120B (RE=EA_enhancer+GH_Enhancer);PDCD2 (RE=EA_enhancer);PSMB1 (RE=EA_enhancer+GH_Enhancer);TBP (morbid/RE=EA_enhancer)			6:170769047-170769317	ORSL-2a
	6:64666999-64668359	{"gq_stats":{"mean":58.39167616875713,"stdev":31.55990049951639,"min":0.0,"max":99.0},"AC":[2464,1044],"AF":[0.7023945267958951,0.2976054732041049],"AN":3508,"homozygote_count":[851,141],"call_rate":1.0,"n_called":1754,"n_not_called":0,"n_filtered":0,"n_het":762,"n_non_ref":903,"het_freq_hwe":0.4181921220273251,"p_value_hwe":0.10369924981943146,"p_value_excess_het":0.0514990611142717}	TWINSUK	0.2768	https://gnomad.broadinstitute.org/variant/DEL_6_69748?dataset=gnomad_sv_r2_1	Albumin	1725	139	38.415	0.29957	0.087454	3.4255	0.00062804	recessive	1360	q12	EYS	1		6:64666947-64667394	MER82	6:64668042-64668304;6:64668305-64668361;6:64668361-64668947	L2b;MLT1A1;Tigger1				25.63	612424	yes
	6:79521088-79530689	{"gq_stats":{"mean":97.70068415051311,"stdev":6.231557015599381,"min":24.0,"max":99.0},"AC":[2965,543],"AF":[0.8452109464082098,0.15478905359179018],"AN":3508,"homozygote_count":[1247,36],"call_rate":1.0,"n_called":1754,"n_not_called":0,"n_filtered":0,"n_het":471,"n_non_ref":507,"het_freq_hwe":0.2617334153975808,"p_value_hwe":0.29435016637975847,"p_value_excess_het":0.13853441740023317}	TWINSUK	0.1535	https://gnomad.broadinstitute.org/variant/DEL_6_70882?dataset=gnomad_sv_r2_1	TotalCholesterol	1717	36	24.192	0.57637	0.16408	3.5127	0.00045505	recessive	9601	q14.1		0	IRAK1BP1 (RE=GH_Enhancer)			6:79529575-79531576	L1PA5
	7:100327594-100340799	{"gq_stats":{"mean":34.60661345496009,"stdev":26.10808342479895,"min":0.0,"max":99.0},"AC":[2495,1013],"AF":[0.7112314709236032,0.28876852907639683],"AN":3508,"homozygote_count":[866,125],"call_rate":1.0,"n_called":1754,"n_not_called":0,"n_filtered":0,"n_het":763,"n_non_ref":888,"het_freq_hwe":0.4108796578532136,"p_value_hwe":0.013479259950839682,"p_value_excess_het":0.006645667382317158}	TWINSUK	0.2345	https://gnomad.broadinstitute.org/variant/DEL_7_84247?dataset=gnomad_sv_r2_1	MCH	1575	785	-85.086	-0.21399	0.049571	-4.3169	1.6815e-05	dominant	13205	q22.1	ZAN	1	ACHE (RE=EA_enhancer);ACTL6B (morbid/RE=EA_enhancer);AGFG2 (RE=EA_enhancer);AP1S1 (morbid/RE=EA_enhancer);C7orf61 (RE=EA_enhancer);COPS6 (RE=EA_enhancer);EPHB4 (morbid/RE=EA_enhancer);EPO (morbid/RE=EA_enhancer+GH_Promoter);FBXO24 (RE=EA_enhancer);FIS1 (RE=EA_enhancer);GIGYF1 (RE=EA_enhancer);GNB2 (morbid/RE=EA_enhancer);LRCH4 (RE=EA_enhancer);MCM7 (RE=EA_enhancer);MEPCE (RE=EA_enhancer);MIR106B …	7:100327493-100327516;7:100327516-100327801	(TTA)n;AluSx	7:100340638-100340943	AluSc				90.5
	7:100327594-100340799	{"gq_stats":{"mean":34.60661345496009,"stdev":26.10808342479895,"min":0.0,"max":99.0},"AC":[2495,1013],"AF":[0.7112314709236032,0.28876852907639683],"AN":3508,"homozygote_count":[866,125],"call_rate":1.0,"n_called":1754,"n_not_called":0,"n_filtered":0,"n_het":763,"n_non_ref":888,"het_freq_hwe":0.4108796578532136,"p_value_hwe":0.013479259950839682,"p_value_excess_het":0.006645667382317158}	TWINSUK	0.2345	https://gnomad.broadinstitute.org/variant/DEL_7_84247?dataset=gnomad_sv_r2_1	Waist	1273	676	55.832	0.18251	0.054619	3.3415	0.00085739	dominant	13205	q22.1	ZAN	1	ACHE (RE=EA_enhancer);ACTL6B (morbid/RE=EA_enhancer);AGFG2 (RE=EA_enhancer);AP1S1 (morbid/RE=EA_enhancer);C7orf61 (RE=EA_enhancer);COPS6 (RE=EA_enhancer);EPHB4 (morbid/RE=EA_enhancer);EPO (morbid/RE=EA_enhancer+GH_Promoter);FBXO24 (RE=EA_enhancer);FIS1 (RE=EA_enhancer);GIGYF1 (RE=EA_enhancer);GNB2 (morbid/RE=EA_enhancer);LRCH4 (RE=EA_enhancer);MCM7 (RE=EA_enhancer);MEPCE (RE=EA_enhancer);MIR106B …	7:100327493-100327516;7:100327516-100327801	(TTA)n;AluSx	7:100340638-100340943	AluSc				90.5
	7:115931616-115941271	{"gq_stats":{"mean":75.40064274236744,"stdev":26.20225726167949,"min":1.0,"max":99.0},"AC":[3332,402],"AF":[0.8923406534547402,0.10765934654525977],"AN":3734,"homozygote_count":[1487,22],"call_rate":1.0,"n_called":1867,"n_not_called":0,"n_filtered":0,"n_het":358,"n_non_ref":380,"het_freq_hwe":0.19218909332376405,"p_value_hwe":0.8567949256451733,"p_value_excess_het":0.5484882930550596}	ALSPAC	0.08775	https://gnomad.broadinstitute.org/variant/DEL_7_85348?dataset=gnomad_sv_r2_1	BMI_13	1685	356	51.9	0.197	0.0589	3.34	0.000842	dominant	9655	q31.2		0		7:115930779-115932350	L1MA3	7:115941143-115941452	AluSg7
	7:31590287-31591966	{"gq_stats":{"mean":41.81521156936262,"stdev":25.143969472865642,"min":0.0,"max":99.0},"AC":[2833,901],"AF":[0.7587038028923406,0.24129619710765934],"AN":3734,"homozygote_count":[1077,111],"call_rate":1.0,"n_called":1867,"n_not_called":0,"n_filtered":0,"n_het":679,"n_non_ref":790,"het_freq_hwe":0.3662427679646391,"p_value_hwe":0.7283884463494866,"p_value_excess_het":0.6203461952034787}	ALSPAC	0.2103	https://gnomad.broadinstitute.org/variant/DEL_7_79781?dataset=gnomad_sv_r2_1	FAL_7	1760	102	-34.784	-0.3572	0.10019	-3.5651	0.00037348	recessive	1679	p14.3	ITPRID1	1	ITPRID1 (RE=GH_Enhancer);PPP1R17 (RE=GH_Enhancer)			7:31591865-31592092	MIR
	7:31590287-31591966	{"gq_stats":{"mean":41.81521156936262,"stdev":25.143969472865642,"min":0.0,"max":99.0},"AC":[2833,901],"AF":[0.7587038028923406,0.24129619710765934],"AN":3734,"homozygote_count":[1077,111],"call_rate":1.0,"n_called":1867,"n_not_called":0,"n_filtered":0,"n_het":679,"n_non_ref":790,"het_freq_hwe":0.3662427679646391,"p_value_hwe":0.7283884463494866,"p_value_excess_het":0.6203461952034787}	ALSPAC	0.2103	https://gnomad.broadinstitute.org/variant/DEL_7_79781?dataset=gnomad_sv_r2_1	grp_L_11	1691	99	-36.587	-0.38775	0.10234	-3.7889	0.00015661	recessive	1679	p14.3	ITPRID1	1	ITPRID1 (RE=GH_Enhancer);PPP1R17 (RE=GH_Enhancer)			7:31591865-31592092	MIR
	7:31590287-31591966	{"gq_stats":{"mean":41.81521156936262,"stdev":25.143969472865642,"min":0.0,"max":99.0},"AC":[2833,901],"AF":[0.7587038028923406,0.24129619710765934],"AN":3734,"homozygote_count":[1077,111],"call_rate":1.0,"n_called":1867,"n_not_called":0,"n_filtered":0,"n_het":679,"n_non_ref":790,"het_freq_hwe":0.3662427679646391,"p_value_hwe":0.7283884463494866,"p_value_excess_het":0.6203461952034787}	ALSPAC	0.2103	https://gnomad.broadinstitute.org/variant/DEL_7_79781?dataset=gnomad_sv_r2_1	grp_R_11	1692	99	-33.185	-0.35152	0.10243	-3.432	0.00061366	recessive	1679	p14.3	ITPRID1	1	ITPRID1 (RE=GH_Enhancer);PPP1R17 (RE=GH_Enhancer)			7:31591865-31592092	MIR
	7:4081247-4082311	{"gq_stats":{"mean":38.18643101482326,"stdev":27.591725713613407,"min":0.0,"max":99.0},"AC":[2962,546],"AF":[0.8443557582668187,0.1556442417331813],"AN":3508,"homozygote_count":[1240,32],"call_rate":1.0,"n_called":1754,"n_not_called":0,"n_filtered":0,"n_het":482,"n_non_ref":514,"het_freq_hwe":0.26291317023876987,"p_value_hwe":0.0626143225003786,"p_value_excess_het":0.02682587892999109}	TWINSUK	0.1527	https://gnomad.broadinstitute.org/variant/DEL_7_77469?dataset=gnomad_sv_r2_1	WBC	1575	459	-67.614	-0.20899	0.05524	-3.7833	0.00016059	dominant	1064	p22.2	SDK1	1	FOXK1 (RE=GH_Enhancer);SDK1 (RE=GH_Enhancer)	7:4080924-4081381	L1MC1						40.42
	7:51594304-51598697	{"gq_stats":{"mean":97.93557582668187,"stdev":5.540959748155602,"min":41.0,"max":99.0},"AC":[1752,1756],"AF":[0.49942987457240595,0.500570125427594],"AN":3508,"homozygote_count":[446,448],"call_rate":1.0,"n_called":1754,"n_not_called":0,"n_filtered":0,"n_het":860,"n_non_ref":1308,"het_freq_hwe":0.500141921727485,"p_value_hwe":0.4035603812812055,"p_value_excess_het":0.7947127106496209}	TWINSUK	0.506	https://gnomad.broadinstitute.org/variant/DEL_7_80915?dataset=gnomad_sv_r2_1	LDL	1705	1711	-97.159	-0.11217	0.033675	-3.331	0.00088383	additive	4393	p12.1		0		7:51592586-51595065	L1MA4	7:51598281-51600616	L1PA7
	7:75664311-75667770	{"gq_stats":{"mean":59.972683449384036,"stdev":24.9659822855316,"min":1.0,"max":99.0},"AC":[3345,389],"AF":[0.8958221746116765,0.10417782538832351],"AN":3734,"homozygote_count":[1495,17],"call_rate":1.0,"n_called":1867,"n_not_called":0,"n_filtered":0,"n_het":355,"n_non_ref":372,"het_freq_hwe":0.18669961206747504,"p_value_hwe":0.49633872650763605,"p_value_excess_het":0.21688120606297764}	ALSPAC	0.08722	https://gnomad.broadinstitute.org/variant/DEL_7_82727?dataset=gnomad_sv_r2_1	TC_9	1497	317	-54.704	-0.20367	0.059236	-3.4384	0.0006013	additive	3459	q11.23	STYXL1	1	CCL24 (RE=GH_Enhancer);CCL26 (RE=EA_enhancer);DTX2 (RE=EA_enhancer);FDPSP2 (RE=EA_enhancer);HIP1 (RE=EA_enhancer);HSPB1 (morbid/RE=EA_enhancer);MDH2 (morbid/RE=EA_enhancer+GH_Enhancer);POMZP3 (RE=EA_enhancer);POR (HI=30/morbid/RE=EA_enhancer);RHBDD2 (RE=EA_enhancer);SNORA14A (RE=EA_enhancer);SRRM3 (RE=EA_enhancer+GH_Enhancer);STYXL1 (RE=EA_enhancer+GH_Enhancer);TMEM120A (RE=EA_enhancer+GH_Enhance…	7:75664153-75664649	L2a	7:75667740-75668034	AluY				81.49
	8:112294055-112297141	{"gq_stats":{"mean":84.84734868773434,"stdev":18.770589400621066,"min":2.0,"max":99.0},"AC":[1180,2554],"AF":[0.3160149973219068,0.6839850026780931],"AN":3734,"homozygote_count":[162,849],"call_rate":1.0,"n_called":1867,"n_not_called":0,"n_filtered":0,"n_het":856,"n_non_ref":1705,"het_freq_hwe":0.43241484230385746,"p_value_hwe":0.00942115360269161,"p_value_excess_het":0.004411961923643312}	ALSPAC	0.672	https://gnomad.broadinstitute.org/variant/DEL_8_96081?dataset=gnomad_sv_r2_1	Hgb_9	1524	1390	42.1	0.354	0.0901	3.93	8.92e-05	dominant	3086	q23.3		0				8:112297038-112298580	THE1C-int
	8:115633981-115645968	{"gq_stats":{"mean":34.3776111408677,"stdev":19.837108271280815,"min":0.0,"max":99.0},"AC":[3281,453],"AF":[0.8786823781467595,0.12131762185324049],"AN":3734,"homozygote_count":[1431,17],"call_rate":1.0,"n_called":1867,"n_not_called":0,"n_filtered":0,"n_het":419,"n_non_ref":436,"het_freq_hwe":0.21325642502034936,"p_value_hwe":0.019335731311381638,"p_value_excess_het":0.009255890442264632}	ALSPAC	0.1238	https://gnomad.broadinstitute.org/variant/DEL_8_96314?dataset=gnomad_sv_r2_1	f_ins_15	1222	8	8.8617	1.1618	0.34674	3.3507	0.00083082	recessive	11987	q23.3		0		8:115633925-115634781	L1MEf	8:115643514-115649544	L1PA2
	8:115633981-115645968	{"gq_stats":{"mean":34.3776111408677,"stdev":19.837108271280815,"min":0.0,"max":99.0},"AC":[3281,453],"AF":[0.8786823781467595,0.12131762185324049],"AN":3734,"homozygote_count":[1431,17],"call_rate":1.0,"n_called":1867,"n_not_called":0,"n_filtered":0,"n_het":419,"n_non_ref":436,"het_freq_hwe":0.21325642502034936,"p_value_hwe":0.019335731311381638,"p_value_excess_het":0.009255890442264632}	ALSPAC	0.1238	https://gnomad.broadinstitute.org/variant/DEL_8_96314?dataset=gnomad_sv_r2_1	HOMA_b	1221	8	8.8899	1.1912	0.337	3.5347	0.00042359	recessive	11987	q23.3		0		8:115633925-115634781	L1MEf	8:115643514-115649544	L1PA2
	8:24972435-24990944	{"gq_stats":{"mean":98.77664702731656,"stdev":3.124266325049653,"min":16.0,"max":99.0},"AC":[2475,1259],"AF":[0.6628280664167113,0.3371719335832887],"AN":3734,"homozygote_count":[826,218],"call_rate":1.0,"n_called":1867,"n_not_called":0,"n_filtered":0,"n_het":823,"n_non_ref":1041,"het_freq_hwe":0.447093777454401,"p_value_hwe":0.5518085490837534,"p_value_excess_het":0.7282334290430903}	ALSPAC	0.3527	https://gnomad.broadinstitute.org/variant/DEL_8_90658?dataset=gnomad_sv_r2_1	APO_A1_9	1497	1013	-84.766	-0.12732	0.038481	-3.3086	0.00095986	additive	18509	p21.2		0		8:24972368-24972545	MIR3
	8:24972435-24990944	{"gq_stats":{"mean":98.77664702731656,"stdev":3.124266325049653,"min":16.0,"max":99.0},"AC":[2475,1259],"AF":[0.6628280664167113,0.3371719335832887],"AN":3734,"homozygote_count":[826,218],"call_rate":1.0,"n_called":1867,"n_not_called":0,"n_filtered":0,"n_het":823,"n_non_ref":1041,"het_freq_hwe":0.447093777454401,"p_value_hwe":0.5518085490837534,"p_value_excess_het":0.7282334290430903}	ALSPAC	0.3527	https://gnomad.broadinstitute.org/variant/DEL_8_90658?dataset=gnomad_sv_r2_1	BMI_13	1685	1148	108.55	0.14117	0.035574	3.9683	7.5423e-05	additive	18509	p21.2		0		8:24972368-24972545	MIR3
	8:24972435-24990944	{"gq_stats":{"mean":98.77664702731656,"stdev":3.124266325049653,"min":16.0,"max":99.0},"AC":[2475,1259],"AF":[0.6628280664167113,0.3371719335832887],"AN":3734,"homozygote_count":[826,218],"call_rate":1.0,"n_called":1867,"n_not_called":0,"n_filtered":0,"n_het":823,"n_non_ref":1041,"het_freq_hwe":0.447093777454401,"p_value_hwe":0.5518085490837534,"p_value_excess_het":0.7282334290430903}	ALSPAC	0.3527	https://gnomad.broadinstitute.org/variant/DEL_8_90658?dataset=gnomad_sv_r2_1	BMI_9	1792	1010	79.9	0.186	0.0473	3.93	8.91e-05	dominant	18509	p21.2		0		8:24972368-24972545	MIR3
	8:24972435-24990944	{"gq_stats":{"mean":98.77664702731656,"stdev":3.124266325049653,"min":16.0,"max":99.0},"AC":[2475,1259],"AF":[0.6628280664167113,0.3371719335832887],"AN":3734,"homozygote_count":[826,218],"call_rate":1.0,"n_called":1867,"n_not_called":0,"n_filtered":0,"n_het":823,"n_non_ref":1041,"het_freq_hwe":0.447093777454401,"p_value_hwe":0.5518085490837534,"p_value_excess_het":0.7282334290430903}	ALSPAC	0.3527	https://gnomad.broadinstitute.org/variant/DEL_8_90658?dataset=gnomad_sv_r2_1	hp_9	1811	1020	95	0.22	0.0467	4.7	2.75e-06	dominant	18509	p21.2		0		8:24972368-24972545	MIR3
	8:24972435-24990944	{"gq_stats":{"mean":98.77664702731656,"stdev":3.124266325049653,"min":16.0,"max":99.0},"AC":[2475,1259],"AF":[0.6628280664167113,0.3371719335832887],"AN":3734,"homozygote_count":[826,218],"call_rate":1.0,"n_called":1867,"n_not_called":0,"n_filtered":0,"n_het":823,"n_non_ref":1041,"het_freq_hwe":0.447093777454401,"p_value_hwe":0.5518085490837534,"p_value_excess_het":0.7282334290430903}	ALSPAC	0.3527	https://gnomad.broadinstitute.org/variant/DEL_8_90658?dataset=gnomad_sv_r2_1	TFM_9	1703	948	83.2	0.218	0.0463	4.71	2.63e-06	dominant	18509	p21.2		0		8:24972368-24972545	MIR3
	8:24972435-24990944	{"gq_stats":{"mean":98.77664702731656,"stdev":3.124266325049653,"min":16.0,"max":99.0},"AC":[2475,1259],"AF":[0.6628280664167113,0.3371719335832887],"AN":3734,"homozygote_count":[826,218],"call_rate":1.0,"n_called":1867,"n_not_called":0,"n_filtered":0,"n_het":823,"n_non_ref":1041,"het_freq_hwe":0.447093777454401,"p_value_hwe":0.5518085490837534,"p_value_excess_het":0.7282334290430903}	ALSPAC	0.3527	https://gnomad.broadinstitute.org/variant/DEL_8_90658?dataset=gnomad_sv_r2_1	TrFM_9	1703	948	83.3	0.219	0.0461	4.76	2.15e-06	dominant	18509	p21.2		0		8:24972368-24972545	MIR3
	8:24972435-24990944	{"gq_stats":{"mean":98.77664702731656,"stdev":3.124266325049653,"min":16.0,"max":99.0},"AC":[2475,1259],"AF":[0.6628280664167113,0.3371719335832887],"AN":3734,"homozygote_count":[826,218],"call_rate":1.0,"n_called":1867,"n_not_called":0,"n_filtered":0,"n_het":823,"n_non_ref":1041,"het_freq_hwe":0.447093777454401,"p_value_hwe":0.5518085490837534,"p_value_excess_het":0.7282334290430903}	ALSPAC	0.3527	https://gnomad.broadinstitute.org/variant/DEL_8_90658?dataset=gnomad_sv_r2_1	wst_9	1812	1020	87.3	0.193	0.0471	4.09	4.49e-05	dominant	18509	p21.2		0		8:24972368-24972545	MIR3
	8:24972435-24990944	{"gq_stats":{"mean":98.77664702731656,"stdev":3.124266325049653,"min":16.0,"max":99.0},"AC":[2475,1259],"AF":[0.6628280664167113,0.3371719335832887],"AN":3734,"homozygote_count":[826,218],"call_rate":1.0,"n_called":1867,"n_not_called":0,"n_filtered":0,"n_het":823,"n_non_ref":1041,"het_freq_hwe":0.447093777454401,"p_value_hwe":0.5518085490837534,"p_value_excess_het":0.7282334290430903}	ALSPAC	0.3527	https://gnomad.broadinstitute.org/variant/DEL_8_90658?dataset=gnomad_sv_r2_1	wt_11	1790	998	83.5	0.193	0.0471	4.1	4.25e-05	dominant	18509	p21.2		0		8:24972368-24972545	MIR3
	8:24972435-24990944	{"gq_stats":{"mean":98.77664702731656,"stdev":3.124266325049653,"min":16.0,"max":99.0},"AC":[2475,1259],"AF":[0.6628280664167113,0.3371719335832887],"AN":3734,"homozygote_count":[826,218],"call_rate":1.0,"n_called":1867,"n_not_called":0,"n_filtered":0,"n_het":823,"n_non_ref":1041,"het_freq_hwe":0.447093777454401,"p_value_hwe":0.5518085490837534,"p_value_excess_het":0.7282334290430903}	ALSPAC	0.3527	https://gnomad.broadinstitute.org/variant/DEL_8_90658?dataset=gnomad_sv_r2_1	wt_8	1623	918	70.4	0.178	0.0499	3.56	0.000382	dominant	18509	p21.2		0		8:24972368-24972545	MIR3
	8:24972435-24990944	{"gq_stats":{"mean":98.77664702731656,"stdev":3.124266325049653,"min":16.0,"max":99.0},"AC":[2475,1259],"AF":[0.6628280664167113,0.3371719335832887],"AN":3734,"homozygote_count":[826,218],"call_rate":1.0,"n_called":1867,"n_not_called":0,"n_filtered":0,"n_het":823,"n_non_ref":1041,"het_freq_hwe":0.447093777454401,"p_value_hwe":0.5518085490837534,"p_value_excess_het":0.7282334290430903}	ALSPAC	0.3527	https://gnomad.broadinstitute.org/variant/DEL_8_90658?dataset=gnomad_sv_r2_1	wt_9	1812	1020	90.1	0.204	0.0471	4.34	1.48e-05	dominant	18509	p21.2		0		8:24972368-24972545	MIR3
	8:40774607-40779765	{"gq_stats":{"mean":92.37115165336374,"stdev":15.126742768761584,"min":1.0,"max":99.0},"AC":[1595,1913],"AF":[0.4546750285062714,0.5453249714937286],"AN":3508,"homozygote_count":[373,532],"call_rate":1.0,"n_called":1754,"n_not_called":0,"n_filtered":0,"n_het":849,"n_non_ref":1381,"het_freq_hwe":0.4960326943441672,"p_value_hwe":0.30088372406686015,"p_value_excess_het":0.8442596927044591}	TWINSUK	0.5316	https://gnomad.broadinstitute.org/variant/DEL_8_91707?dataset=gnomad_sv_r2_1	Adiponectin	867	671	46.779	0.29908	0.079102	3.781	0.00016697	dominant	5158	p11.21		0		8:40774387-40774699	AluSx1	8:40779558-40779853;8:40779853-40780352	AluSc8;L1ME4a
	8:40774607-40779765	{"gq_stats":{"mean":92.37115165336374,"stdev":15.126742768761584,"min":1.0,"max":99.0},"AC":[1595,1913],"AF":[0.4546750285062714,0.5453249714937286],"AN":3508,"homozygote_count":[373,532],"call_rate":1.0,"n_called":1754,"n_not_called":0,"n_filtered":0,"n_het":849,"n_non_ref":1381,"het_freq_hwe":0.4960326943441672,"p_value_hwe":0.30088372406686015,"p_value_excess_het":0.8442596927044591}	TWINSUK	0.5316	https://gnomad.broadinstitute.org/variant/DEL_8_91707?dataset=gnomad_sv_r2_1	Urea	1715	1351	-43.682	-0.18372	0.054542	-3.3684	0.00077292	dominant	5158	p11.21		0		8:40774387-40774699	AluSx1	8:40779558-40779853;8:40779853-40780352	AluSc8;L1ME4a
	8:47405832-47407895	{"gq_stats":{"mean":79.09692132269099,"stdev":26.149006440822113,"min":1.0,"max":99.0},"AC":[1120,2388],"AF":[0.31927023945267957,0.6807297605473204],"AN":3508,"homozygote_count":[189,823],"call_rate":1.0,"n_called":1754,"n_not_called":0,"n_filtered":0,"n_het":742,"n_non_ref":1565,"het_freq_hwe":0.43479745184659185,"p_value_hwe":0.2603807779126214,"p_value_excess_het":0.871062058477287}	TWINSUK	0.4088	https://gnomad.broadinstitute.org/variant/DEL_8_92100?dataset=gnomad_sv_r2_1	Leptins	964	466	52.919	0.21704	0.063411	3.4228	0.00064605	recessive	2063	q11.1		0		8:47402991-47421665	ALR/Alpha	8:47402991-47421665	ALR/Alpha
	8:54122533-54123662	{"gq_stats":{"mean":48.58608893956671,"stdev":26.19555765617471,"min":0.0,"max":99.0},"AC":[3296,212],"AF":[0.9395667046750285,0.06043329532497149],"AN":3508,"homozygote_count":[1547,5],"call_rate":1.0,"n_called":1754,"n_not_called":0,"n_filtered":0,"n_het":202,"n_non_ref":207,"het_freq_hwe":0.11359460586889424,"p_value_hwe":0.6007122325751997,"p_value_excess_het":0.29742860540848787}	TWINSUK	0.05535	https://gnomad.broadinstitute.org/variant/DEL_8_92579?dataset=gnomad_sv_r2_1	Height	1752	207	-54.039	-0.2404	0.071466	-3.3638	0.00078541	dominant	1129	q11.23		0		8:54121414-54122745	L1MC3	8:54123752-54124636	L1PREC2
	8:75362888-75366969	{"gq_stats":{"mean":83.66095340117836,"stdev":20.4051673237413,"min":1.0,"max":99.0},"AC":[1438,2296],"AF":[0.3851098018211034,0.6148901981788967],"AN":3734,"homozygote_count":[250,679],"call_rate":1.0,"n_called":1867,"n_not_called":0,"n_filtered":0,"n_het":938,"n_non_ref":1617,"het_freq_hwe":0.4737273533250755,"p_value_hwe":0.008943178937049616,"p_value_excess_het":0.00439347552641429}	ALSPAC	0.5651	https://gnomad.broadinstitute.org/variant/DEL_8_93802?dataset=gnomad_sv_r2_1	TLM_9	1703	1470	-41.8	-0.223	0.0674	-3.31	0.00094	dominant	4081	q21.11	GDAP1	1		8:75362201-75363402	L1MB7						19.49	606598	yes
	8:75362888-75366969	{"gq_stats":{"mean":83.66095340117836,"stdev":20.4051673237413,"min":1.0,"max":99.0},"AC":[1438,2296],"AF":[0.3851098018211034,0.6148901981788967],"AN":3734,"homozygote_count":[250,679],"call_rate":1.0,"n_called":1867,"n_not_called":0,"n_filtered":0,"n_het":938,"n_non_ref":1617,"het_freq_hwe":0.4737273533250755,"p_value_hwe":0.008943178937049616,"p_value_excess_het":0.00439347552641429}	ALSPAC	0.5651	https://gnomad.broadinstitute.org/variant/DEL_8_93802?dataset=gnomad_sv_r2_1	wt_11	1790	1550	-50.7	-0.235	0.0687	-3.42	0.000636	dominant	4081	q21.11	GDAP1	1		8:75362201-75363402	L1MB7						19.49	606598	yes
	8:75362888-75366969	{"gq_stats":{"mean":83.66095340117836,"stdev":20.4051673237413,"min":1.0,"max":99.0},"AC":[1438,2296],"AF":[0.3851098018211034,0.6148901981788967],"AN":3734,"homozygote_count":[250,679],"call_rate":1.0,"n_called":1867,"n_not_called":0,"n_filtered":0,"n_het":938,"n_non_ref":1617,"het_freq_hwe":0.4737273533250755,"p_value_hwe":0.008943178937049616,"p_value_excess_het":0.00439347552641429}	ALSPAC	0.5651	https://gnomad.broadinstitute.org/variant/DEL_8_93802?dataset=gnomad_sv_r2_1	wt_8	1623	1400	-48.4	-0.252	0.0721	-3.5	0.000482	dominant	4081	q21.11	GDAP1	1		8:75362201-75363402	L1MB7						19.49	606598	yes
	8:82045004-82046643	{"gq_stats":{"mean":56.73489167616876,"stdev":29.679336463297265,"min":0.0,"max":99.0},"AC":[2512,996],"AF":[0.7160775370581528,0.2839224629418472],"AN":3508,"homozygote_count":[886,128],"call_rate":1.0,"n_called":1754,"n_not_called":0,"n_filtered":0,"n_het":740,"n_non_ref":868,"het_freq_hwe":0.406736941494109,"p_value_hwe":0.11981150858744705,"p_value_excess_het":0.05886476856650803}	TWINSUK	0.2773	https://gnomad.broadinstitute.org/variant/DEL_8_94227?dataset=gnomad_sv_r2_1	FVC	1684	950	-26.285	-0.11034	0.032142	-3.4329	0.0006117	additive	1639	q21.13		0	FABP5 (RE=GH_Enhancer);PAG1 (RE=EA_enhancer+GH_Enhancer);ZNF704 (RE=EA_enhancer)	8:82044962-82045241	LTR16B1	8:82046694-82046767	L2b
	9:132026696-132028080	{"gq_stats":{"mean":88.2972683449384,"stdev":18.543338199308856,"min":1.0,"max":99.0},"AC":[940,2794],"AF":[0.2517407605784681,0.7482592394215318],"AN":3734,"homozygote_count":[131,1058],"call_rate":1.0,"n_called":1867,"n_not_called":0,"n_filtered":0,"n_het":678,"n_non_ref":1736,"het_freq_hwe":0.376835620174787,"p_value_hwe":0.11733613616220678,"p_value_excess_het":0.9406750571703647}	ALSPAC	0.6447	https://gnomad.broadinstitute.org/variant/DEL_9_106144?dataset=gnomad_sv_r2_1	SH_7	1764	997	68.78	0.15907	0.047647	3.3385	0.00085989	recessive	1384	q34.11		0	IER5L (RE=GH_Enhancer);NTMT1 (RE=GH_Enhancer)	9:132026409-132026720;9:132026720-132026989	AluSx1;MER66B	9:132027713-132028029;9:132028032-132028242	L2a;AluSz6
	9:13571302-13575969	{"gq_stats":{"mean":68.79003749330477,"stdev":23.773003628029986,"min":1.0,"max":99.0},"AC":[3547,187],"AF":[0.9499196572040707,0.0500803427959293],"AN":3734,"homozygote_count":[1683,3],"call_rate":1.0,"n_called":1867,"n_not_called":0,"n_filtered":0,"n_het":181,"n_non_ref":184,"het_freq_hwe":0.09517009156022567,"p_value_hwe":0.5437179757614192,"p_value_excess_het":0.22273680199643053}	ALSPAC	0.05102	https://gnomad.broadinstitute.org/variant/DEL_9_99872?dataset=gnomad_sv_r2_1	APO_A1_9	1497	150	45.114	0.32479	0.084226	3.8562	0.00012005	additive	4667	p23		0	MPDZ (HI=30/TS=0/morbid/RE=GH_Enhancer+GH_Promoter/Enhancer);NFIB (morbid/RE=GH_Enhancer+GH_Promoter/Enhancer)
	9:138214065-138217608	{"gq_stats":{"mean":90.93215507411631,"stdev":17.900410652077507,"min":1.0,"max":99.0},"AC":[2196,1312],"AF":[0.6259977194982896,0.37400228050171036],"AN":3508,"homozygote_count":[689,247],"call_rate":1.0,"n_called":1754,"n_not_called":0,"n_filtered":0,"n_het":818,"n_non_ref":1065,"het_freq_hwe":0.46838266779683835,"p_value_hwe":0.8584301296640944,"p_value_excess_het":0.5720141900635701}	TWINSUK	0.3627	https://gnomad.broadinstitute.org/variant/DEL_9_106642?dataset=gnomad_sv_r2_1	Insulin	1710	1282	-93.874	-0.11673	0.035125	-3.3231	0.00090897	additive	3543	q34.3		0		9:138214036-138214142	MIRb	9:138217612-138217763	L3
	9:138214065-138217608	{"gq_stats":{"mean":90.93215507411631,"stdev":17.900410652077507,"min":1.0,"max":99.0},"AC":[2196,1312],"AF":[0.6259977194982896,0.37400228050171036],"AN":3508,"homozygote_count":[689,247],"call_rate":1.0,"n_called":1754,"n_not_called":0,"n_filtered":0,"n_het":818,"n_non_ref":1065,"het_freq_hwe":0.46838266779683835,"p_value_hwe":0.8584301296640944,"p_value_excess_het":0.5720141900635701}	TWINSUK	0.3627	https://gnomad.broadinstitute.org/variant/DEL_9_106642?dataset=gnomad_sv_r2_1	RBC	1575	957	-64.762	-0.17316	0.051433	-3.3667	0.00077898	dominant	3543	q34.3		0		9:138214036-138214142	MIRb	9:138217612-138217763	L3
	9:19671749-19673494	{"gq_stats":{"mean":52.45741831815747,"stdev":26.102362923000985,"min":0.0,"max":99.0},"AC":[3520,214],"AF":[0.9426888055704339,0.05731119442956615],"AN":3734,"homozygote_count":[1654,1],"call_rate":1.0,"n_called":1867,"n_not_called":0,"n_filtered":0,"n_het":212,"n_non_ref":213,"het_freq_hwe":0.10808218826256247,"p_value_hwe":0.022938822830790587,"p_value_excess_het":0.0068327472034399065}	ALSPAC	0.06217	https://gnomad.broadinstitute.org/variant/DEL_9_100347?dataset=gnomad_sv_r2_1	hcy_7	96	15	-13.673	-1.0766	0.26118	-4.1221	8.1477e-05	additive	1745	p22.1	SLC24A2	1		9:19671076-19673421	L1PBa	9:19671076-19673421;9:19673421-19673462;9:19673462-19673745	L1PBa;(TG)n;AluSz				21.42
	9:5641604-5642835	{"gq_stats":{"mean":59.038028923406536,"stdev":25.754748496876314,"min":1.0,"max":99.0},"AC":[3460,274],"AF":[0.9266202463845742,0.07337975361542581],"AN":3734,"homozygote_count":[1603,10],"call_rate":1.0,"n_called":1867,"n_not_called":0,"n_filtered":0,"n_het":254,"n_non_ref":264,"het_freq_hwe":0.13602675998359137,"p_value_hwe":0.9325171835903664,"p_value_excess_het":0.5134721066627583}	ALSPAC	0.07017	https://gnomad.broadinstitute.org/variant/DEL_9_98935?dataset=gnomad_sv_r2_1	IL6_9	1494	213	-57.718	-0.28471	0.069742	-4.0824	4.6945e-05	additive	1231	p24.1	RIC1	1	ERMP1 (RE=GH_Enhancer);RIC1 (morbid/RE=GH_Enhancer)	9:5641390-5642712	L1MA9	9:5642893-5643009	MER113					610354	yes
	9:89154571-89155937	{"gq_stats":{"mean":91.36850562399572,"stdev":17.217323959085515,"min":0.0,"max":99.0},"AC":[963,2771],"AF":[0.2579003749330477,0.7420996250669524],"AN":3734,"homozygote_count":[118,1022],"call_rate":1.0,"n_called":1867,"n_not_called":0,"n_filtered":0,"n_het":727,"n_non_ref":1749,"het_freq_hwe":0.38287808140341556,"p_value_hwe":0.4873158607927516,"p_value_excess_het":0.2319999738017755}	ALSPAC	0.6887	https://gnomad.broadinstitute.org/variant/DEL_9_103504?dataset=gnomad_sv_r2_1	ht_11	1788	1680	33.1	0.326	0.0968	3.37	0.000779	dominant	1366	q21.33		0		9:89153795-89154484;9:89154484-89154780	L1M4;AluSx1
