# Supplementary material for: Exploring quantitative traits-associated copy number deletions through reanalysis of UK10K consortium whole genome sequencing cohorts
Source: BMC Genomics. 2023 Dec 18;24:787. doi: 10.1186/s12864-023-09903-3 (PMC10729411; doi:10.1186/s12864-023-09903-3)
Supplement: Supplementary file 10 — Supplementary Material 10 [file 12864_2023_9903_MOESM10_ESM.xlsx]

## Sheet: 161_subthreshold_deletions
	Supplementary Table S6. The list of 161 Trait-Associated copy number Deletions (TADs) and detailed annotation of deletions in gene regions.
	AnnotSV_ID	SV_chrom	SV_start	SV_end	SV_length	SV_type	CytoBand	Gene_name	Gene_count	RE_gene	B_gain_source	B_gain_coord	B_gain_AFmax	B_loss_source	B_loss_coord	B_loss_AFmax	B_inv_source	B_inv_coord	B_inv_AFmax	GC_content_left	GC_content_right	Repeat_coord_left	Repeat_type_left	Repeat_coord_right	Repeat_type_right	SegDup_left	SegDup_right	ENCODE_blacklist_left	ENCODE_blacklist_characteristics_left	ENCODE_blacklist_right	ENCODE_blacklist_characteristics_right	HI	DDD_HI_percent	ExAC_delZ	ExAC_dupZ	ExAC_cnvZ	ExAC_synZ	ExAC_misZ	OMIM_ID	OMIM_morbid	OMIM_morbid_candidate	GnomAD_pLI	ExAC_pLI	AnnotSV_ranking_score	AnnotSV_ranking_criteria	ACMG_class
	1_109573227_109575189_DEL_1	1	109573227	109575189	-1962	DEL	p13.3	WDR47	1					DDD:2407	1:109571201-109575200	0.0872				0.35	0.4			1:109574851-109575143;1:109575237-109575528	AluY;AluSz6								19.97	-1.60761	-1.22134	-1.27235	-0.504152	2.77172				0.29213	0.90566	-1	1A (+0.00);2F (cf B_loss_source, -1.00);3A (1 gene, +0.00);5F (+0.00)	1
	1_112691786_112704713_DEL_1	1	112691786	112704713	-12927	DEL	p13.2		0					1000g;dgv63e199;dgv82e212;esv2760084;esv3587201	1:112691740-112704718;1:112691740-112704718;1:112674438-112709285;1:112686349-112706218;1:112691645-112706492	0.5184				0.355	0.39	1:112691299-112692914	THE1D-int	1:112704497-112704904	LTR16D																			-1.6	1B (-0.60);2F (cf B_loss_source, -1.00);3A (0 gene, +0.00);5F (+0.00)	1
	1_158961337_158966220_DEL_1	1	158961337	158966220	-4883	DEL	q23.1		0	IFI16 (RE=GH_Enhancer);PYHIN1 (RE=GH_Enhancer)										0.465	0.475	1:158961289-158961381;1:158961386-158961691	AluSz6;AluSq2																					0	1A (+0.00);3A (0 gene, +0.00);5F (+0.00)	3
	1_159648710_159649658_DEL_1	1	159648710	159649658	-948	DEL	q23.2		0					1000g;esv3587701	1:159648708-159649659;1:159648708-159649659	0.8372				0.365	0.365	1:159648537-159648628;1:159648665-159648790	(CATATA)n;L2c																					-1.6	1B (-0.60);2F (cf B_loss_source, -1.00);3A (0 gene, +0.00);5F (+0.00)	1
	1_17676162_17677658_DEL_1	1	17676162	17677658	-1496	DEL	p36.13	PADI4	1	ARHGEF10L (RE=EA_enhancer);ATP13A2 (HI=30/morbid/RE=EA_enhancer);CROCC (RE=EA_enhancer);MFAP2 (RE=EA_enhancer);PADI1 (RE=EA_enhancer);PADI2 (RE=EA_enhancer);PADI3 (morbid/RE=EA_enhancer);PADI4 (RE=EA_enhancer);PADI6 (morbid/RE=EA_enhancer);RCC2 (RE=EA_enhancer);RNU1-4 (RE=EA_enhancer);SDHB (HI=3/TS=0/morbid/RE=EA_enhancer)										0.44	0.505	1:17675917-17676227	AluSx	1:17677400-17677717;1:17677717-17677804	AluJo;L2a								79.64	0.143032	-1.48323	-1.08651	0.495033	-0.735029				4.6001e-16	1.3042e-09	0	1A (+0.00);3A (1 gene, +0.00);5F (+0.00)	3
	1_199110034_199113824_DEL_1	1	199110034	199113824	-3790	DEL	q32.1		0											0.46	0.325	1:199109811-199110131	AluSx																					-0.6	1B (-0.60);3A (0 gene, +0.00);5F (+0.00)	3
	1_222374153_222380550_DEL_1	1	222374153	222380550	-6397	DEL	q41		0					HI40:ISCA-46575;dgv99e199	1:222373208-222381462;1:222373295-222381692	0.17				0.54	0.365	1:222374012-222374284	AluSx1	1:222379993-222381053	L1PA17																			-1.6	1B (-0.60);2F (cf B_loss_source, -1.00);3A (0 gene, +0.00);5F (+0.00)	1
	1_234318630_234319762_DEL_1	1	234318630	234319762	-1132	DEL	q42.2	SLC35F3	1											0.28	0.315	1:234318212-234318700;1:234318710-234318739	L1MC5;AT_rich										38.81	0.366352	1.10825	0.992689	1.86019	2.67432				0.0996	0.89452	0	1A (+0.00);3A (1 gene, +0.00);5F (+0.00)	3
	1_243782752_243783761_DEL_1	1	243782752	243783761	-1009	DEL	q44	AKT3	1					DDD:4483;esv2674959;gnomAD-SV_v2.1_DEL_1_13445	1:243782744-243783763;1:243782745-243783763;1:243782745-243783763	0.6578				0.4	0.335	1:243782527-243783314	L1MA4	1:243783314-243783684;1:243783684-243783750	THE1D;L1MA4							1	2.71	-1.2035	0.105106	-0.433282	-0.577865	4.13094	611223	yes		0.99958	0.99959	-1	1A (+0.00);2F (cf B_loss_source, -1.00);3A (1 gene, +0.00);5F (+0.00)	1
	1_92231770_92233285_DEL_1	1	92231770	92233285	-1515	DEL	p22.1	TGFBR3	1	CDC7 (RE=GH_Enhancer);TGFBR3 (RE=GH_Enhancer)										0.43	0.445	1:92231595-92231881	AluJr4	1:92233122-92233239	MIR3								19.61	-0.742006	-1.66287	-1.31347	-0.466441	0.553999				0.0030577	0.011055	0	1A (+0.00);3A (1 gene, +0.00);5F (+0.00)	3
	10_107056553_107062375_DEL_1	10	107056553	107062375	-5822	DEL	q25.1		0											0.35	0.365	10:107055330-107057023	L1PA5	10:107062208-107062347	MER5A1																			-0.6	1B (-0.60);3A (0 gene, +0.00);5F (+0.00)	3
	10_108030318_108032546_DEL_1	10	108030318	108032546	-2228	DEL	q25.1		0					1000g;esv3624465	10:108030304-108032575;10:108030304-108032575	0.6521				0.48	0.475	10:108028974-108034274	MER52-int	10:108028974-108034274	MER52-int																			-1.6	1B (-0.60);2F (cf B_loss_source, -1.00);3A (0 gene, +0.00);5F (+0.00)	1
	10_66398747_66400765_DEL_1	10	66398747	66400765	-2018	DEL	q21.3		0											0.345	0.25			10:66400496-66400768	L4																			-0.6	1B (-0.60);3A (0 gene, +0.00);5F (+0.00)	3
	10_70786345_70787330_DEL_1	10	70786345	70787330	-985	DEL	q22.1		0	KIFBP (HI=30/morbid/RE=GH_Enhancer);SRGN (RE=GH_Enhancer);STOX1 (morbid/RE=GH_Enhancer);VPS26A (RE=GH_Enhancer)				1000g;esv3623733	10:70786262-70787674;10:70786262-70787674	0.4384				0.47	0.48	10:70786243-70786368	FLAM_C	10:70787053-70787364	AluSx1																			-1	1A (+0.00);2F (cf B_loss_source, -1.00);3A (0 gene, +0.00);5F (+0.00)	1
	10_71281056_71291147_DEL_1	10	71281056	71291147	-10091	DEL	q22.1		0	NEUROG3 (morbid/RE=GH_Enhancer);TSPAN15 (RE=GH_Enhancer)				1000g;HI40:ISCA-46643;dgv152e199;esv3623747	10:71280815-71291303;10:71280917-71291284;10:71280917-71291284;10:71281003-71291292	0.4325				0.525	0.495	10:71280775-71280983;10:71280983-71281347	MLT2B3;AluSz	10:71291072-71291373	AluJb																			-1	1A (+0.00);2F (cf B_loss_source, -1.00);3A (0 gene, +0.00);5F (+0.00)	1
	10_82750305_82752654_DEL_1	10	82750305	82752654	-2349	DEL	q23.1		0											0.39	0.33	10:82750212-82750562	L1PB4	10:82750775-82754154	L1PB4																			-0.6	1B (-0.60);3A (0 gene, +0.00);5F (+0.00)	3
	11_102751111_102752840_DEL_1	11	102751111	102752840	-1729	DEL	q22.2		0	DCUN1D5 (RE=EA_enhancer);MMP12 (RE=GH_Enhancer);MMP13 (morbid/RE=GH_Enhancer)				DDD:36907;HI40:ISCA-46648;dgv237e199	11:102749402-102753336;11:102751104-102753291;11:102751106-102752862	0.2775				0.43	0.515	11:102750937-102751161;11:102751162-102751234	AluJr;AluJr4	11:102752777-102753058	AluJb																			-1	1A (+0.00);2F (cf B_loss_source, -1.00);3A (0 gene, +0.00);5F (+0.00)	1
	11_49709788_49757730_DEL_1	11	49709788	49757730	-47942	DEL	p11.12	LOC440040	1					DDD:35782;DDD:35783;dgv348e212;esv2760533	11:49703188-49766196;11:49708375-49757767;11:49708575-49764124;11:49699567-50025986	0.1024				0.255	0.375			11:49757497-49763282	HUERS-P3b-int	11:49487049-49813282	11:49487049-49813282																	-1	1A (+0.00);2F (cf B_loss_source, -1.00);3A (1 gene, +0.00);5F (+0.00)	1
	11_49759283_49760872_DEL_1	11	49759283	49760872	-1589	DEL	p11.12	LOC440040	1					DDD:35783;dgv348e212;esv2760533	11:49703188-49766196;11:49708575-49764124;11:49699567-50025986	0.0923				0.35	0.435	11:49757497-49763282	HUERS-P3b-int	11:49757497-49763282	HUERS-P3b-int	11:49487049-49813282	11:49487049-49813282																	-1	1A (+0.00);2F (cf B_loss_source, -1.00);3A (1 gene, +0.00);5F (+0.00)	1
	11_55031591_55038554_DEL_1	11	55031591	55038554	-6963	DEL	q11	TRIM48	1											0.38	0.275	11:55031208-55031586	MLT2B3			11:55027625-55045907;11:55028582-55039943;11:55028582-55039943;11:55028582-55039943;11:55029463-55045907	11:55027625-55045907;11:55028582-55039943;11:55028582-55039943;11:55028582-55039943;11:55029463-55045907;11:55035371-55039943;11:55035371-55039943;11:55035371-55039943;11:55035371-55039943;11:55035743-55076518						95.78				-1.48144	-2.26956				1.0995e-27	1.7734e-14	0	1A (+0.00);3A (1 gene, +0.00);5F (+0.00)	3
	11_5521616_5523184_DEL_1	11	5521616	5523184	-1568	DEL	p15.4	OR51B5	1					1000g;esv3625234	11:5521609-5523196;11:5521609-5523196	0.164				0.355	0.49	11:5521544-5521654;11:5521654-5522174	LTR87;MER65A	11:5523003-5523234;11:5523234-5523760	L1PA6;L2b								82.08	0.172305	-0.2343	-0.0447822	-1.21634	-2.54277				9.5367e-08	0.00031763	-1	1A (+0.00);2F (cf B_loss_source, -1.00);3A (1 gene, +0.00);5F (+0.00)	1
	11_65642102_65643527_DEL_1	11	65642102	65643527	-1425	DEL	q13.1		0											0.39	0.53	11:65641737-65642022;11:65642036-65642385	AluSx3;L1MB7	11:65643288-65643537;11:65643537-65643571;11:65643571-65643875	AluY;L1MB7;AluSx1																			-0.6	1B (-0.60);3A (0 gene, +0.00);5F (+0.00)	3
	11_6881334_6881977_DEL_1	11	6881334	6881977	-643	DEL	p15.4		0											0.47	0.35	11:6881162-6881518	THE1B	11:6881518-6882014	L1MC3																			-0.6	1B (-0.60);3A (0 gene, +0.00);5F (+0.00)	3
	11_96001909_96003411_DEL_1	11	96001909	96003411	-1502	DEL	q21	MAML2	1	CCDC82 (RE=EA_enhancer+GH_Enhancer);CEP57 (morbid/RE=EA_enhancer);FAM76B (RE=EA_enhancer+GH_Enhancer);JRKL (RE=EA_enhancer+GH_Enhancer);MAML2 (morbid/RE=EA_enhancer+GH_Enhancer);MTMR2 (HI=30/morbid/RE=EA_enhancer+GH_Enhancer)										0.485	0.405	11:96001743-96002107	THE1B	11:96002974-96003479;11:96003479-96003772	L2a;AluSx3								35.97	0.291279	0.181597	0.348728	-0.878183	-1.07892	607537	yes		0.99987	0.99853	0	1A (+0.00);3A (1 gene, +0.00);5F (+0.00)	3
	11_99185423_99186680_DEL_1	11	99185423	99186680	-1257	DEL	q22.1	CNTN5	1											0.44	0.375	11:99185431-99185507	GA-rich										6.1	-0.374421	-0.913322	-0.708282	-2.16843	-1.76349				6.1963e-05	0.0013541	0	1A (+0.00);3A (1 gene, +0.00);5F (+0.00)	3
	12_111976297_111979993_DEL_1	12	111976297	111979993	-3696	DEL	q24.12	ATXN2	1	SH2B3 (morbid/RE=EA_enhancer)				1000g;DDD:39681;dgv313e199;esv3630756;gnomAD-SV_v2.1_DEL_12_132149	12:111975871-111981387;12:111976288-111980097;12:111976288-111980097;12:111976291-111980000;12:111976291-111980000	0.1064	1000g	12:111976293-111980018	0.0229	0.49	0.37	12:111976216-111976456	AluJb	12:111979871-111980023;12:111980041-111980275	L1M5;AluSx1								4.16	1.20996	1.41322	1.65683	1.00162	2.01108	601517	yes	yes	0.85289	0.99986	-1	1A (+0.00);2F (cf B_loss_source, -1.00);3A (1 gene, +0.00);5F (+0.00)	1
	12_12026395_12027166_DEL_1	12	12026395	12027166	-771	DEL	p13.2	ETV6	1	BCL2L14 (RE=GH_Enhancer);ETV6 (morbid/RE=GH_Enhancer)										0.35	0.52			12:12027027-12027324	AluSx								1.55				-0.514877	2.31484	600618	yes		0.9735	0.99523	0	1A (+0.00);3A (1 gene, +0.00);5F (+0.00)	3
	12_23939525_23940088_DEL_1	12	23939525	23940088	-563	DEL	p12.1	SOX5	1					1000g;CMRI:2_pbsv.DEL.502_duplicate3;DDD:38085;esv2677220;esv3628853;gnomAD-SV_v2.1_DEL_12_126440	12:23939446-23940212;12:23939446-23940212;12:23939520-23940088;12:23939521-23940088;12:23939521-23940088;12:23939521-23940088	0.255				0.325	0.305	12:23939451-23939497;12:23939561-23939820	AluYc;Charlie22a									3	0.74	0.25473	0.684613	0.602447	-0.999975	3.28669	604975	yes		0.99995	0.9994	-1	1A (+0.00);2F (cf B_loss_source, -1.00);3A (1 gene, +0.00);5F (+0.00)	1
	12_30918302_30918786_DEL_1	12	30918302	30918786	-484	DEL	p11.21	LOC645485	1					1000g;DDD:38248;esv2660071;esv3629025;gnomAD-SV_v2.1_DEL_12_126912	12:30918285-30918792;12:30918285-30918792;12:30918291-30918792;12:30918300-30918795;12:30918300-30918795	0.3009				0.32	0.385	12:30918315-30918468	MIRb																					-1	1A (+0.00);2F (cf B_loss_source, -1.00);3A (1 gene, +0.00);5F (+0.00)	1
	12_74104736_74105394_DEL_1	12	74104736	74105394	-658	DEL	q21.1		0					1000g;esv2678770;esv3629959	12:74104692-74105402;12:74104692-74105402;12:74104721-74105486	0.3956				0.105	0.375	12:74104589-74104775;12:74104780-74104858	(TA)n;(TA)n	12:74104858-74105592	L1MC3																			-1.6	1B (-0.60);2F (cf B_loss_source, -1.00);3A (0 gene, +0.00);5F (+0.00)	1
	12_7822688_7824434_DEL_1	12	7822688	7824434	-1746	DEL	p13.31	APOBEC1	1	APOBEC1 (RE=RefSeq_promoter)				DDD:37670;dgv259e199	12:7822045-7824992;12:7822245-7824752	0.4043				0.515	0.6	12:7822301-7822596;12:7822596-7822880	L1ME1;AluSq2	12:7824248-7824556	AluYf4								85.3	-0.362331	-0.775186	-0.655768	1.21313	1.09805				1.6791e-08	0.00014486	-1	1A (+0.00);2F (cf B_loss_source, -1.00);3A (1 gene, +0.00);5F (+0.00)	1
	12_86426103_86432918_DEL_1	12	86426103	86432918	-6815	DEL	q21.31	MGAT4C	1											0.375	0.425	12:86425542-86428345	L1PA15	12:86432349-86434496	L1PA7								19.09	0.758262	0.763772	1.01834	0.464607	1.21991				0.00066172	0.011169	0	1A (+0.00);3A (1 gene, +0.00);5F (+0.00)	3
	12_96010427_96012405_DEL_1	12	96010427	96012405	-1978	DEL	q22		0	CDK17 (RE=EA_enhancer);ELK3 (RE=EA_enhancer);FGD6 (RE=EA_enhancer);LTA4H (RE=EA_enhancer);METAP2 (RE=EA_enhancer);NDUFA12 (morbid/RE=EA_enhancer);NR2C1 (RE=EA_enhancer);NTN4 (RE=EA_enhancer+GH_Enhancer);PGAM1P5 (RE=GH_Enhancer);SNRPF (RE=EA_enhancer);USP44 (RE=GH_Enhancer);VEZT (RE=EA_enhancer)				DDD:39410;esv2659310	12:96009895-96013742;12:96010091-96013436	0.4667				0.5	0.505	12:96010332-96010632	AluJb	12:96012215-96012508	AluJb																			-1	1A (+0.00);2F (cf B_loss_source, -1.00);3A (0 gene, +0.00);5F (+0.00)	1
	13_101894102_101896426_DEL_1	13	101894102	101896426	-2324	DEL	q33.1	NALCN	1					dgv578e212	13:101893038-101897243	0.02				0.535	0.425	13:101893790-101894093;13:101894093-101894409	AluSz;L1MC4a										24.28	1.28995	1.22325	1.40778	1.1885	5.59073	611549	yes		8.5243e-14	0.000169	-1	1A (+0.00);2F (cf B_loss_source, -1.00);3A (1 gene, +0.00);5F (+0.00)	1
	13_104883056_104883859_DEL_1	13	104883056	104883859	-803	DEL	q33.2		0											0.255	0.37			13:104883167-104884006	L1PA16																			-0.6	1B (-0.60);3A (0 gene, +0.00);5F (+0.00)	3
	13_111587240_111588956_DEL_1	13	111587240	111588956	-1716	DEL	q34		0					1000g;esv3633551;gnomAD-SV_v2.1_DEL_13_139899	13:111587190-111589000;13:111587190-111589000;13:111587240-111588959	0.0526				0.38	0.56	13:111586073-111588019	HERVP71A-int	13:111588319-111588967	HERVP71A-int																			-1.6	1B (-0.60);2F (cf B_loss_source, -1.00);3A (0 gene, +0.00);5F (+0.00)	1
	13_27050233_27051844_DEL_1	13	27050233	27051844	-1611	DEL	q12.13		0	CDK8 (morbid/RE=GH_Enhancer);GPR12 (RE=EA_enhancer);WASF3 (RE=GH_Enhancer)	DDD:40413	13:27046265-27055136	0.2438	1000g;CMRI:1_pbsv.DEL.163_duplicate6;DDD:40413;DDD:40414;DDD:40417;dgv340e199;esv2656912;esv3631605;gnomAD-SV_v2.1_DEL_13_134463	13:27050020-27052181;13:27050020-27052181;13:27050041-27052186;13:27050043-27052186;13:27050041-27052186;13:27046265-27055136;13:27048845-27052492;13:27049845-27052492;13:27049845-27055879	0.4821				0.47	0.43			13:27051681-27051756;13:27051804-27051970	MER96;L1ME3A																			-1	1A (+0.00);2F (cf B_loss_source, -1.00);3A (0 gene, +0.00);5F (+0.00)	1
	13_28268129_28269064_DEL_1	13	28268129	28269064	-935	DEL	q12.2		0											0.355	0.36	13:28267661-28269468	L1PA16	13:28267661-28269468	L1PA16																			-0.6	1B (-0.60);3A (0 gene, +0.00);5F (+0.00)	3
	13_32532646_32538796_DEL_1	13	32532646	32538796	-6150	DEL	q13.1	EEF1DP3	1	BRCA2 (HI=3/TS=0/morbid/RE=GH_Enhancer);FRY (RE=GH_Enhancer);N4BP2L1 (RE=GH_Enhancer)				CMRI:3_pbsv.DEL.363_duplicate7;DDD:40477;DDD:40478;dgv30e203;dgv343e199;dgv344e199	13:32516331-32542716;13:32530245-32539692;13:32530899-32539385;13:32531015-32540047;13:32532644-32538801;13:32532644-32538801	0.2489				0.455	0.36			13:32538795-32538871	MIR3																			-1	1A (+0.00);2F (cf B_loss_source, -1.00);3A (1 gene, +0.00);5F (+0.00)	1
	13_51069348_51075081_DEL_1	13	51069348	51075081	-5733	DEL	q14.3	DLEU1	1	DLEU1 (RE=GH_Enhancer);DLEU7 (RE=GH_Enhancer);DLEU7-AS1 (RE=GH_Enhancer);KCNRG (RE=GH_Enhancer)				1000g;esv3632068	13:51069347-51075082;13:51069347-51075082	0.8492				0.425	0.37	13:51069029-51069396	LTR40A1	13:51074914-51075454	MSTB-int			13:51069400-51148800	High Signal Region	13:51069400-51148800	High Signal Region		94.06									0.47033		-1	1A (+0.00);2F (cf B_loss_source, -1.00);3A (1 gene, +0.00);5F (+0.00)	1
	13_65352173_65353701_DEL_1	13	65352173	65353701	-1528	DEL	q21.31		0	LOC647264 (RE=GH_Enhancer)	DDD:41042	13:65335973-65354286	0.0391	1000g;DDD:41042;esv3632455	13:65352157-65353710;13:65352157-65353710;13:65335973-65354286	0.1704				0.335	0.495			13:65353503-65353816	AluSx3																			-1	1A (+0.00);2F (cf B_loss_source, -1.00);3A (0 gene, +0.00);5F (+0.00)	1
	13_65637811_65638213_DEL_1	13	65637811	65638213	-402	DEL	q21.31		0					1000g;esv3632463	13:65637801-65638216;13:65637801-65638216	0.876				0.245	0.37			13:65638013-65638265;13:65638292-65638454	L2;MER5A1																			-1.6	1B (-0.60);2F (cf B_loss_source, -1.00);3A (0 gene, +0.00);5F (+0.00)	1
	13_72843044_72846922_DEL_1	13	72843044	72846922	-3878	DEL	q21.33		0					1000g;DDD:41220;esv2678780;esv3632692;gnomAD-SV_v2.1_DEL_13_137397	13:72843031-72846923;13:72843031-72846923;13:72843036-72846924;13:72843037-72846924;13:72843037-72846924	0.7133				0.385	0.28	13:72839620-72845762	L1PA4																					-1.6	1B (-0.60);2F (cf B_loss_source, -1.00);3A (0 gene, +0.00);5F (+0.00)	1
	13_90862857_90864808_DEL_1	13	90862857	90864808	-1951	DEL	q31.3		0											0.425	0.27			13:90864819-90865175	L1ME2z																			-0.6	1B (-0.60);3A (0 gene, +0.00);5F (+0.00)	3
	14_26283862_26284814_DEL_1	14	26283862	26284814	-952	DEL	q12		0	NOVA1 (RE=GH_Enhancer);STXBP6 (RE=GH_Enhancer)										0.36	0.365	14:26283453-26284268	L1PA8																					0	1A (+0.00);3A (0 gene, +0.00);5F (+0.00)	3
	14_32953308_32954345_DEL_1	14	32953308	32954345	-1037	DEL	q12	AKAP6	1	AKAP6 (RE=EA_enhancer+GH_Enhancer);ARHGAP5 (RE=EA_enhancer+GH_Enhancer);ARHGAP5-AS1 (RE=EA_enhancer);NPAS3 (RE=GH_Enhancer)				1000g;esv2660088;esv3633987;gnomAD-SV_v2.1_DEL_14_141125	14:32953270-32954364;14:32953270-32954364;14:32953303-32954345;14:32953304-32954345	0.8971				0.475	0.4	14:32952996-32953306	L1PA7	14:32954331-32956590	L1PA8	14:32953303-32954324	14:32953303-32954324	14:32934800-32955200	Low Mappability	14:32934800-32955200	Low Mappability		3.33	0.140766	0.908265	0.76774	-1.99356	-1.72144				0.99983	0.99994	0.15	1A (+0.00);2H (AKAP6, +0.15);3A (1 gene, +0.00);5F (+0.00)	3
	14_42987510_42992953_DEL_1	14	42987510	42992953	-5443	DEL	q21.1		0	LRFN5 (RE=GH_Enhancer)				esv3581147	14:42986673-42995538	0.01				0.475	0.405	14:42986958-42991997	L1M3b																					-1	1A (+0.00);2F (cf B_loss_source, -1.00);3A (0 gene, +0.00);5F (+0.00)	1
	14_83337505_83339208_DEL_1	14	83337505	83339208	-1703	DEL	q31.1		0					1000g;esv3635118	14:83337300-83339221;14:83337300-83339221	0.0686				0.365	0.575	14:83336557-83339123	MER61-int	14:83336557-83339123;14:83339123-83339449	MER61-int;MER61A																			-1.6	1B (-0.60);2F (cf B_loss_source, -1.00);3A (0 gene, +0.00);5F (+0.00)	1
	14_98783996_98785096_DEL_1	14	98783996	98785096	-1100	DEL	q32.2		0											0.21	0.255	14:98783205-98784009;14:98784009-98784034;14:98784038-98784173	L1ME2;AT_rich;L1MEf	14:98785087-98785984	L1MEf																			-0.6	1B (-0.60);3A (0 gene, +0.00);5F (+0.00)	3
	15_49544858_49547861_DEL_1	15	49544858	49547861	-3003	DEL	q21.2	GALK2	1											0.28	0.315	15:49544711-49545243	L1ME4a	15:49547542-49547819	L1MC4								28.26	-0.987283	1.0436	0.174751	-0.229167	-1.02267				7.8958e-14	8.7412e-06	0	1A (+0.00);3A (1 gene, +0.00);5F (+0.00)	3
	15_54199921_54203166_DEL_1	15	54199921	54203166	-3245	DEL	q21.3		0	UNC13C (RE=GH_Enhancer)										0.3	0.605	15:54199722-54199913;15:54199948-54200051	MIRb;L2a	15:54203101-54205390	HERVL18-int																			0	1A (+0.00);3A (0 gene, +0.00);5F (+0.00)	3
	15_72385981_72388175_DEL_1	15	72385981	72388175	-2194	DEL	q23	MYO9A	1											0.385	0.455	15:72385862-72385945;15:72385945-72386248	L1MC4;AluSx1	15:72387154-72388138;15:72388138-72388274;15:72388274-72388529	Tigger1;AluSx;AluSx1								34.55	0.614648	1.3882	1.22467	-1.33453	0.166611	604875	yes		0.48923	0.99999	0	1A (+0.00);2C-2 (MYO9A,+0.00);3A (1 gene, +0.00);5F (+0.00)	3
	15_77851948_77853175_DEL_1	15	77851948	77853175	-1227	DEL	q24.3		0					dgv462e199	15:77851745-77853195	0.03				0.44	0.5	15:77851489-77855164	SATR1	15:77851489-77855164	SATR1																			-1.6	1B (-0.60);2F (cf B_loss_source, -1.00);3A (0 gene, +0.00);5F (+0.00)	1
	15_86057004_86059206_DEL_1	15	86057004	86059206	-2202	DEL	q25.3	AKAP13	1	AKAP13 (RE=GH_Enhancer);KLHL25 (RE=GH_Enhancer)										0.42	0.315	15:86056673-86056922;15:86056939-86057831	L1MC4;L1MC4	15:86058437-86059142	L1MC4								65.04	0.958552	-2.53125	-1.67719	-2.9615	-3.41368				0.92909	0.84957	0	1A (+0.00);3A (1 gene, +0.00);5F (+0.00)	3
	15_98817019_98817425_DEL_1	15	98817019	98817425	-406	DEL	q26.3		0					1000g;CMRI:7_pbsv.DEL.1268_duplicate8;esv3637401;gnomAD-SV_v2.1_DEL_15_150732	15:98817015-98817425;15:98817015-98817425;15:98817016-98817425;15:98817016-98817425	0.5857				0.4	0.42	15:98817118-98817588	L1PA17	15:98817118-98817588	L1PA17																			-1.6	1B (-0.60);2F (cf B_loss_source, -1.00);3A (0 gene, +0.00);5F (+0.00)	1
	16_25639366_25640161_DEL_1	16	25639366	25640161	-795	DEL	p12.1		0											0.455	0.425	16:25639004-25639421	LTR26	16:25639949-25640394	L1PA16																			-0.6	1B (-0.60);3A (0 gene, +0.00);5F (+0.00)	3
	16_78876644_78877584_DEL_1	16	78876644	78877584	-940	DEL	q23.1	WWOX	1	MAF (morbid/RE=GH_Enhancer);WWOX (HI=30/TS=0/morbid/RE=GH_Enhancer)										0.52	0.355	16:78876482-78876764	AluJo										0.38				-3.32067	-3.50356	605131	yes		1.2376e-15	1.9386e-08	0	1A (+0.00);3A (1 gene, +0.00);5F (+0.00)	3
	16_88862636_88863605_DEL_1	16	88862636	88863605	-969	DEL	q24.3		0	CDT1 (HI=30/morbid/RE=GH_Enhancer);PIEZO1 (morbid/RE=GH_Enhancer)										0.455	0.5	16:88862262-88862555;16:88862555-88862715	AluSx;AluJb	16:88863478-88863639;16:88863649-88863950	AluJr;AluSx																			0	1A (+0.00);3A (0 gene, +0.00);5F (+0.00)	3
	17_15789443_15793784_DEL_1	17	15789443	15793784	-4341	DEL	p12		0	ADORA2B (RE=GH_Enhancer);CDRT4 (RE=GH_Enhancer);MEIS3P1 (RE=GH_Enhancer);NCOR1 (RE=GH_Enhancer);PIGL (morbid/RE=GH_Enhancer);TBC1D26 (RE=GH_Enhancer);TTC19 (HI=30/TS=0/morbid/RE=GH_Enhancer);TVP23C (RE=GH_Enhancer);ZSWIM7 (morbid/RE=GH_Enhancer)	dgv563e214	17:15690934-15794694	0.5							0.44	0.215	17:15789305-15789496	MER6C	17:15793246-15793693;17:15793710-15793774;17:15793774-15793813;17:15793813-15793934	L1M5;L1M5;(TTTA)n;L1M5		17:15793503-15796452																	0	1A (+0.00);3A (0 gene, +0.00);5F (+0.00)	3
	17_16505430_16506318_DEL_1	17	16505430	16506318	-888	DEL	p11.2		0											0.37	0.39	17:16505110-16505458;17:16505475-16506035	L1MC1;L1MB3	17:16506052-16506439	L1PB3																			-0.6	1B (-0.60);3A (0 gene, +0.00);5F (+0.00)	3
	17_39582280_39584320_DEL_1	17	39582280	39584320	-2040	DEL	q21.2		0											0.525	0.41	17:39582153-39582450	AluSp	17:39584151-39584579	L1PB1																			-0.6	1B (-0.60);3A (0 gene, +0.00);5F (+0.00)	3
	17_74783285_74788272_DEL_1	17	74783285	74788272	-4987	DEL	q25.1		0	JMJD6 (RE=EA_enhancer);METTL23 (HI=30/TS=0/morbid/RE=EA_enhancer);MFSD11 (RE=GH_Enhancer);MGAT5B (RE=GH_Enhancer);MXRA7 (RE=EA_enhancer);PRPSAP1 (RE=EA_enhancer);SNHG16 (RE=GH_Enhancer);SRSF2 (RE=GH_Enhancer);UBALD2 (RE=GH_Enhancer)										0.52	0.465	17:74783211-74783518	AluSq2	17:74788163-74788206;17:74788206-74788498	MIR;AluSz																			0	1A (+0.00);3A (0 gene, +0.00);5F (+0.00)	3
	18_10222267_10223618_DEL_1	18	10222267	10223618	-1351	DEL	p11.22		0					DDD:50696	18:10217525-10225702	0.0111				0.42	0.355	18:10220415-10224807	HERVK9-int	18:10220415-10224807	HERVK9-int																			-1.6	1B (-0.60);2F (cf B_loss_source, -1.00);3A (0 gene, +0.00);5F (+0.00)	1
	18_21990726_21992070_DEL_1	18	21990726	21992070	-1344	DEL	q11.2		0					1000g;esv3641980	18:21990632-21992075;18:21990632-21992075	0.1585				0.375	0.425	18:21990791-21991092	AluY																					-1.6	1B (-0.60);2F (cf B_loss_source, -1.00);3A (0 gene, +0.00);5F (+0.00)	1
	18_22664133_22664557_DEL_1	18	22664133	22664557	-424	DEL	q11.2	ZNF521	1					1000g;CMRI:25_pbsv.DEL.350_duplicate6;DDD:50881;esv2663271;esv3641996;gnomAD-SV_v2.1_DEL_18_164793	18:22664112-22664613;18:22664112-22664613;18:22664131-22664595;18:22664132-22664558;18:22664132-22664558;18:22664132-22664558	0.1205				0.345	0.36	18:22663718-22664047;18:22664108-22664320	AluJb;Tigger12c	18:22664358-22664505	Tigger12c								1.11	0.465142	0.380919	0.572428	-1.31183	2.28909				1	0.99998	0.15	1A (+0.00);2H (ZNF521, +0.15);3A (1 gene, +0.00);5F (+0.00)	3
	18_24571620_24572341_DEL_1	18	24571620	24572341	-721	DEL	q11.2	CHST9	1					CMRI:1_pbsv.DEL.270_duplicate10;DDD:50905;esv2658895;gnomAD-SV_v2.1_DEL_18_164893	18:24571619-24572341;18:24571620-24572341;18:24571620-24572341;18:24571620-24572341	0.5179				0.46	0.37	18:24570889-24572020	L2c	18:24572293-24572428	L2a								32.67	0.556175	-0.170939	0.1382	-0.172217	-0.521744				6.9512e-09	5.8429e-07	-1	1A (+0.00);2F (cf B_loss_source, -1.00);3A (1 gene, +0.00);5F (+0.00)	1
	18_26273107_26278545_DEL_1	18	26273107	26278545	-5438	DEL	q12.1		0	CDH2 (morbid/RE=GH_Enhancer)				esv2675548	18:26272745-26278692	0.12				0.51	0.53	18:26272990-26273423	LTR7Y	18:26278412-26278845	LTR7Y																			-1	1A (+0.00);2F (cf B_loss_source, -1.00);3A (0 gene, +0.00);5F (+0.00)	1
	18_35306066_35306633_DEL_1	18	35306066	35306633	-567	DEL	q12.2		0					1000g;esv3642249	18:35306041-35306639;18:35306041-35306639	0.7063				0.475	0.38																							-1.6	1B (-0.60);2F (cf B_loss_source, -1.00);3A (0 gene, +0.00);5F (+0.00)	1
	18_41976672_41982106_DEL_1	18	41976672	41982106	-5434	DEL	q12.3	LINC01478	1											0.465	0.32			18:41982005-41982905	L2a																			0	1A (+0.00);3A (1 gene, +0.00);5F (+0.00)	3
	18_4535373_4536748_DEL_1	18	4535373	4536748	-1375	DEL	p11.31		0					DDD:50594	18:4516846-4557147	0.2095				0.535	0.41	18:4534120-4535511	L1MA2																					-1.6	1B (-0.60);2F (cf B_loss_source, -1.00);3A (0 gene, +0.00);5F (+0.00)	1
	18_49196754_49198894_DEL_1	18	49196754	49198894	-2140	DEL	q21.2		0					1000g;esv3642530	18:49196413-49198963;18:49196413-49198963	0.4395				0.585	0.5	18:49196579-49196885	AluY	18:49198718-49199016	AluSx1																			-1.6	1B (-0.60);2F (cf B_loss_source, -1.00);3A (0 gene, +0.00);5F (+0.00)	1
	18_5324608_5326248_DEL_1	18	5324608	5326248	-1640	DEL	p11.31		0											0.315	0.4	18:5324695-5325433	L1PA12	18:5325427-5328103	L1PA11																			-0.6	1B (-0.60);3A (0 gene, +0.00);5F (+0.00)	3
	18_74347187_74348010_DEL_1	18	74347187	74348010	-823	DEL	q23	LINC01927	1											0.425	0.415			18:74347801-74348009	AluJr																			0	1A (+0.00);3A (1 gene, +0.00);5F (+0.00)	3
	18_75267000_75268164_DEL_1	18	75267000	75268164	-1164	DEL	q23		0					1000g;esv3643217	18:75266983-75268167;18:75266983-75268167	0.881				0.375	0.26																							-1.6	1B (-0.60);2F (cf B_loss_source, -1.00);3A (0 gene, +0.00);5F (+0.00)	1
	18_76202130_76203349_DEL_1	18	76202130	76203349	-1219	DEL	q23		0					1000g;esv3643265	18:76202129-76203349;18:76202129-76203349	0.4742				0.34	0.335	18:76201289-76202136;18:76202134-76202426	L1ME3C;L1PA8	18:76202420-76203315;18:76203342-76203395;18:76203395-76203425;18:76203425-76204452	L1PA8;L1ME3C;(CA)n;L1ME3C																			-1.6	1B (-0.60);2F (cf B_loss_source, -1.00);3A (0 gene, +0.00);5F (+0.00)	1
	19_23893380_23895578_DEL_1	19	23893380	23895578	-2198	DEL	p12		0											0.41	0.47	19:23893414-23893705	AluSc	19:23895425-23895525;19:23895525-23895838	L1MA7;AluSx3																			-0.6	1B (-0.60);3A (0 gene, +0.00);5F (+0.00)	3
	19_50445566_50447282_DEL_1	19	50445566	50447282	-1716	DEL	q13.33		0	AKT1S1 (RE=GH_Enhancer);ASPDH (RE=GH_Enhancer);ATF5 (RE=GH_Enhancer);NUP62 (morbid/RE=GH_Enhancer);PRMT1 (RE=GH_Enhancer);PTOV1-AS2 (RE=GH_Enhancer);SIGLEC16 (RE=GH_Enhancer);TBC1D17 (RE=GH_Enhancer)										0.555	0.525	19:50445196-50445490;19:50445494-50445774	AluSx1;AluY	19:50447175-50447483	AluSx																			0	1A (+0.00);3A (0 gene, +0.00);5F (+0.00)	3
	19_56866464_56869917_DEL_1	19	56866464	56869917	-3453	DEL	q13.43	ZSCAN5A	1					1000g;CMRI:4_pbsv.DEL.1492_duplicate8;DDD:53987;esv2660200;esv3644866;gnomAD-SV_v2.1_DEL_19_173984	19:56864966-56869992;19:56866457-56869922;19:56866457-56869922;19:56866457-56869923;19:56866457-56869923;19:56866457-56869922	0.1528				0.42	0.41	19:56866287-56866693	Helitron3Na_Mam	19:56869789-56873244	L1PA10								99.5	-1.9835	-2.53125	-2.47163	-1.11983	-0.0887451				0.0081938	0.081218	-1	1A (+0.00);2F (cf B_loss_source, -1.00);3A (1 gene, +0.00);5F (+0.00)	1
	19_57474905_57475610_DEL_1	19	57474905	57475610	-705	DEL	q13.43		0	USP29 (RE=GH_Enhancer);ZIM2 (HI=0/TS=0/RE=GH_Enhancer)										0.49	0.51	19:57474662-57475041	L1M5	19:57475303-57475625	AluJb																			0	1A (+0.00);3A (0 gene, +0.00);5F (+0.00)	3
	2_115628095_115628855_DEL_1	2	115628095	115628855	-760	DEL	q14.1	DPP10	1											0.35	0.29												4.84	1.83603	-2.53125	-1.61698	-0.193471	0.0325811				0.99999	0.99999	0.15	1A (+0.00);2H (DPP10, +0.15);3A (1 gene, +0.00);5F (+0.00)	3
	2_123364888_123365356_DEL_1	2	123364888	123365356	-468	DEL	q14.3		0					1000g;DDD:7171;esv2667497;esv3592236;gnomAD-SV_v2.1_DEL_2_21628	2:123364877-123365376;2:123364878-123365376;2:123364878-123365376;2:123364885-123365367;2:123364885-123365367	0.6486				0.34	0.45																							-1.6	1B (-0.60);2F (cf B_loss_source, -1.00);3A (0 gene, +0.00);5F (+0.00)	1
	2_131414726_131422167_DEL_1	2	131414726	131422167	-7441	DEL	q21.1	POTEJ	1					HI40:ISCA-46347;gnomAD-SV_v2.1_DEL_2_22163	2:131412799-131430000;2:131412799-131430000	0.1516				0.595	0.565					2:131200000-131426704;2:131207519-131436670;2:131367993-131429031;2:131395020-131429143;2:131395020-131429143;2:131395020-131429151;2:131395020-131429152;2:131414314-131416042	2:131200000-131426704;2:131207519-131436670;2:131367993-131429031;2:131395020-131429143;2:131395020-131429143;2:131395020-131429151;2:131395020-131429152						92.92									2.0619e-08		-1	1A (+0.00);2F (cf B_loss_source, -1.00);3A (1 gene, +0.00);5F (+0.00)	1
	2_154494937_154495146_DEL_1	2	154494937	154495146	-209	DEL	q23.3		0					CMRI:0_pbsv.DEL.1877;DDD:7708;esv2676256;gnomAD-SV_v2.1_DEL_2_23489	2:154494934-154495152;2:154494935-154495152;2:154494935-154495152;2:154494935-154495148	0.8266				0.41	0.4	2:154494460-154495017;2:154495018-154495549	L2a;L2a	2:154495018-154495549	L2a																			-1.6	1B (-0.60);2F (cf B_loss_source, -1.00);3A (0 gene, +0.00);5F (+0.00)	1
	2_156833701_156835507_DEL_1	2	156833701	156835507	-1806	DEL	q24.1		0											0.325	0.335	2:156833544-156833649	MIR3	2:156834944-156835433;2:156835508-156835648	MER1A;Charlie1a																			-0.6	1B (-0.60);3A (0 gene, +0.00);5F (+0.00)	3
	2_159622240_159623105_DEL_1	2	159622240	159623105	-865	DEL	q24.1		0											0.39	0.455			2:159622690-159623229	LTR33C																			-0.6	1B (-0.60);3A (0 gene, +0.00);5F (+0.00)	3
	2_166014696_166016748_DEL_1	2	166014696	166016748	-2052	DEL	q24.3	SCN3A	1											0.41	0.375	2:166013719-166015853	L1MC3	2:166016371-166016665;2:166016678-166016754;2:166016754-166016953	AluY;AluSz;MER1A								4.45	-1.39948	0.416089	-0.285887	-0.885981	4.72582	182391	yes		1	1	0	1A (+0.00);3A (1 gene, +0.00);5F (+0.00)	3
	2_200312457_200312680_DEL_1	2	200312457	200312680	-223	DEL	q33.1	SATB2	1	SATB2 (HI=3/TS=0/morbid/RE=GH_Enhancer);SATB2-AS1 (RE=GH_Enhancer)										0.415	0.335											3	1.6	0.819346	0.362715	0.658646	-0.477475	4.81833	608148	yes		0.99999	0.99956	0	1A (+0.00);3A (1 gene, +0.00);5F (+0.00)	3
	2_33224463_33227296_DEL_1	2	33224463	33227296	-2833	DEL	p22.3	LTBP1	1	LTBP1 (morbid/RE=GH_Enhancer);RASGRP3 (RE=GH_Enhancer)				1000g;esv3590271	2:33224462-33227296;2:33224462-33227296	0.6944				0.495	0.35	2:33224348-33224467	MER5B										22.21	0.951879	-2.53125	-2.47163	-0.402078	0.392565	150390	yes		3.7191e-09	0.52623	-1	1A (+0.00);2F (cf B_loss_source, -1.00);3A (1 gene, +0.00);5F (+0.00)	1
	2_48851198_48857960_DEL_1	2	48851198	48857960	-6762	DEL	p16.3	GTF2A1L;STON1-GTF2A1L	2					dgv1121e212	2:48849993-48862310	0.01				0.385	0.325	2:48850499-48851194;2:48851261-48851549	L1PA17;Charlie1a	2:48856915-48859143	L1PA16									-2.62354	-1.01966	-1.75985	-2.08721	-2.4881				2.7752e-11	5.6525e-07	-1	1A (+0.00);2F (cf B_loss_source, -1.00);3A (2 genes, +0.00);5F (+0.00)	1
	2_48990529_48991162_DEL_1	2	48990529	48991162	-633	DEL	p16.3	STON1-GTF2A1L	1					1000g;CMRI:0_pbsv.DEL.798_duplicate1;esv2668681;esv3590660;gnomAD-SV_v2.1_DEL_2_17276	2:48990525-48991539;2:48990526-48991164;2:48990526-48991166;2:48990526-48991166;2:48990526-48991162	0.3745				0.38	0.385	2:48988718-48993007	L1PA7	2:48988718-48993007	L1PA7								57.3	-2.62354	-2.22221	-2.47163	-2.08721	-5.15368				1.5167e-22	1.6545e-14	-1	1A (+0.00);2F (cf B_loss_source, -1.00);3A (1 gene, +0.00);5F (+0.00)	1
	2_54565497_54567474_DEL_1	2	54565497	54567474	-1977	DEL	p16.2	C2orf73	1					1000g;esv3590837	2:54565490-54567478;2:54565490-54567478	0.7465				0.455	0.37	2:54565288-54565603	AluJo										67.71	-0.320182	-0.370847	-0.371734	-1.08205	-2.4728				3.6668e-07	0.00086017	-1	1A (+0.00);2F (cf B_loss_source, -1.00);3A (1 gene, +0.00);5F (+0.00)	1
	20_1389143_1390818_DEL_1	20	1389143	1390818	-1675	DEL	p13		0											0.455	0.435	20:1388633-1389146;20:1389225-1389261	LTR75B;(TG)n	20:1390707-1390836	L2c																			-0.6	1B (-0.60);3A (0 gene, +0.00);5F (+0.00)	3
	20_43305929_43308678_DEL_1	20	43305929	43308678	-2749	DEL	q13.12		0	ADA (morbid/RE=GH_Enhancer);CCN5 (RE=GH_Enhancer);PKIG (RE=GH_Enhancer)				1000g;DDD:54866;dgv789e199;dgv790e199;esv3645915;gnomAD-SV_v2.1_DEL_20_177145	20:43304545-43310592;20:43304945-43309092;20:43304956-43310250;20:43305876-43308891;20:43305884-43308885;20:43305884-43308885	0.5909	1000g;CMRI:0_pbsv.INV.571	20:43305746-43312261;20:43305847-43312214	0.4024	0.425	0.4	20:43305647-43305959;20:43305959-43306206	AluSx1;MER41D	20:43308293-43308597;20:43308597-43308802	AluSx1;L1MB8																			-1	1A (+0.00);2F (cf B_loss_source, -1.00);3A (0 gene, +0.00);5F (+0.00)	1
	21_18612337_18613644_DEL_1	21	18612337	18613644	-1307	DEL	q21.1		0											0.345	0.57	21:18612097-18612271	HERV16-int	21:18612488-18618956	L1PA7																			-0.6	1B (-0.60);3A (0 gene, +0.00);5F (+0.00)	3
	22_23900739_23903260_DEL_1	22	23900739	23903260	-2521	DEL	q11.23		0					esv2674739	22:23899445-23903442	0.07				0.525	0.755	22:23900609-23900835;22:23900835-23900903	AluJb;(GA)n	22:23902663-23903477	SVA_D	22:23895713-23905099	22:23895713-23905099																	-1.6	1B (-0.60);2F (cf B_loss_source, -1.00);3A (0 gene, +0.00);5F (+0.00)	1
	22_37744374_37750048_DEL_1	22	37744374	37750048	-5674	DEL	q13.1	ELFN2;LOC100506271	2	ANKRD54 (RE=GH_Enhancer);CYTH4 (RE=GH_Enhancer);ELFN2 (RE=GH_Enhancer);LOC100506271 (RE=GH_Enhancer)				1000g;esv3647708	22:37744338-37750137;22:37744338-37750137	0.0596				0.615	0.425			22:37749530-37750438	L1ME3A								39.31	-0.017581	-0.195991	-0.0973882	1.64798	3.81718				0.96483	0.84902	-1	1A (+0.00);2F (cf B_loss_source, -1.00);3A (2 genes, +0.00);5F (+0.00)	1
	3_129763371_129806742_DEL_1	3	129763371	129806742	-43371	DEL	q22.1	ALG1L2	1	ALG1L2 (RE=GH_Enhancer+RefSeq_promoter);COL6A4P2 (RE=GH_Enhancer);FAM86HP (RE=EA_enhancer+GH_Enhancer);LINC02014 (RE=GH_Enhancer);LINC02021 (RE=GH_Enhancer);TRH (RE=GH_Enhancer)				1000g;dgv4865n100;dgv885e199;esv2760790;esv2763722;esv3597754	3:129762859-129811355;3:129763168-129806784;3:129763168-129806784;3:129763195-129806745;3:129730699-129896376;3:129750194-129811343	0.4135				0.465	0.48	3:129762943-129763407;3:129763461-129763643	(CA)n;(CA)n	3:129806645-129806801	MER5B	3:129732417-129773102;3:129733191-129778061;3:129734165-129787677;3:129734167-129787677;3:129746142-129773102;3:129759443-129773102	3:129790850-129850106;3:129790850-129881588;3:129797166-129810076;3:129806488-129827277																	-1	1A (+0.00);2F (cf B_loss_source, -1.00);3A (1 gene, +0.00);5F (+0.00)	1
	3_141572125_141572896_DEL_1	3	141572125	141572896	-771	DEL	q23		0	ATP1B3 (RE=GH_Enhancer);GK5 (RE=EA_enhancer+GH_Enhancer);GRK7 (RE=GH_Enhancer);RASA2 (RE=EA_enhancer);RNF7 (RE=EA_enhancer+GH_Enhancer);TRPC1 (RE=GH_Enhancer);XRN1 (RE=GH_Enhancer);ZBTB38 (RE=EA_enhancer)										0.375	0.46			3:141572991-141573124	FLAM_C																			0	1A (+0.00);3A (0 gene, +0.00);5F (+0.00)	3
	3_162764906_162769086_DEL_1	3	162764906	162769086	-4180	DEL	q26.1		0											0.34	0.28	3:162764876-162764921;3:162764921-162765000	(TG)n;Charlie9																					-0.6	1B (-0.60);3A (0 gene, +0.00);5F (+0.00)	3
	3_168738419_168738809_DEL_1	3	168738419	168738809	-390	DEL	q26.2		0											0.43	0.33																							-0.6	1B (-0.60);3A (0 gene, +0.00);5F (+0.00)	3
	3_192776849_192782614_DEL_1	3	192776849	192782614	-5765	DEL	q29		0					DDD:12444	3:192769399-192784625	0.1361				0.325	0.415	3:192776721-192776868;3:192776906-192777213	Charlie25;AluJr																					-1.6	1B (-0.60);2F (cf B_loss_source, -1.00);3A (0 gene, +0.00);5F (+0.00)	1
	3_20311497_20317831_DEL_1	3	20311497	20317831	-6334	DEL	p24.3		0					CMRI:4_pbsv.DEL.403	3:20310962-20317927	0.3227				0.5	0.49	3:20310920-20311723	LTR12_	3:20317223-20317935	LTR12_																			-1.6	1B (-0.60);2F (cf B_loss_source, -1.00);3A (0 gene, +0.00);5F (+0.00)	1
	3_26450962_26452308_DEL_1	3	26450962	26452308	-1346	DEL	p24.1		0					DDD:9843;esv2660863	3:26449245-26452542;3:26449401-26452350	0.1126				0.34	0.435																							-1.6	1B (-0.60);2F (cf B_loss_source, -1.00);3A (0 gene, +0.00);5F (+0.00)	1
	3_37978395_37986944_DEL_1	3	37978395	37986944	-8549	DEL	p22.2	CTDSPL	1	CTDSPL (RE=GH_Enhancer);ITGA9-AS1 (RE=GH_Enhancer);MIR26A1 (RE=GH_Enhancer);VILL (RE=GH_Enhancer)				esv2763754	3:37977417-37988736	0.03				0.385	0.45	3:37978492-37978715	MER31A	3:37986807-37986869	MIRb								35.46				-0.300303	1.90839				0.0026698	0.088848	-1	1A (+0.00);2F (cf B_loss_source, -1.00);3A (1 gene, +0.00);5F (+0.00)	1
	3_40753731_40754469_DEL_1	3	40753731	40754469	-738	DEL	p22.1		0	CTNNB1 (HI=3/TS=0/morbid/RE=EA_enhancer);EIF1B (RE=EA_enhancer);ENTPD3-AS1 (RE=EA_enhancer);RPL14 (RE=EA_enhancer)										0.51	0.5	3:40753569-40753865	AluJb	3:40754484-40754595	MIR3																			0	1A (+0.00);3A (0 gene, +0.00);5F (+0.00)	3
	3_5535387_5539293_DEL_1	3	5535387	5539293	-3906	DEL	p26.1		0	EDEM1 (RE=GH_Enhancer)										0.45	0.42	3:5535103-5535421	AluY																					0	1A (+0.00);3A (0 gene, +0.00);5F (+0.00)	3
	3_98899056_98902388_DEL_1	3	98899056	98902388	-3332	DEL	q12.1		0											0.305	0.33	3:98899146-98899206	AluJo	3:98902215-98902307;3:98902307-98902510	MER3;L1ME2z																			-0.6	1B (-0.60);3A (0 gene, +0.00);5F (+0.00)	3
	3_99628783_99629631_DEL_1	3	99628783	99629631	-848	DEL	q12.1	CMSS1;FILIP1L	2	CMSS1 (RE=GH_Enhancer);COL8A1 (RE=EA_enhancer);FILIP1L (RE=EA_enhancer+GH_Enhancer);NIT2 (RE=EA_enhancer);TBC1D23 (morbid/RE=EA_enhancer)				1000g;DDD:10954;esv2668597;esv3597161;gnomAD-SV_v2.1_DEL_3_35270	3:99628781-99629631;3:99628781-99629631;3:99628781-99629631;3:99628782-99629631;3:99628782-99629631	0.3444				0.38	0.37												9.16	-0.961547	0.24673	-0.263815	0.342454	-1.04399				0.0011173	0.00066548	-1	1A (+0.00);2F (cf B_loss_source, -1.00);3A (2 genes, +0.00);5F (+0.00)	1
	4_10211262_10234569_DEL_1	4	10211262	10234569	-23307	DEL	p16.1		0	WDR1 (morbid/RE=GH_Enhancer);ZNF518B (RE=GH_Enhancer)				1000g;esv2422131;esv2763832;esv3599611	4:10193427-10239297;4:10210653-10235268;4:10211223-10234580;4:10211223-10234580	0.7045				0.375	0.455																							-1	1A (+0.00);2F (cf B_loss_source, -1.00);3A (0 gene, +0.00);5F (+0.00)	1
	4_10392422_10402191_DEL_1	4	10392422	10402191	-9769	DEL	p16.1		0	WDR1 (morbid/RE=GH_Enhancer);ZNF518B (RE=GH_Enhancer)				DDD:13000;dgv924e199;nsv516573	4:10390345-10402765;4:10392145-10402193;4:10388610-10407572	0.3631				0.36	0.335	4:10391601-10394421	L1MA3	4:10401783-10402093;4:10402111-10402417	AluSg;L1MEe																			-1	1A (+0.00);2F (cf B_loss_source, -1.00);3A (0 gene, +0.00);5F (+0.00)	1
	4_107604284_107609270_DEL_1	4	107604284	107609270	-4986	DEL	q24		0	DKK2 (RE=GH_Enhancer);GIMD1 (RE=GH_Enhancer)										0.365	0.35	4:107604068-107604239;4:107604240-107604735	L2a;MLT1D																					0	1A (+0.00);3A (0 gene, +0.00);5F (+0.00)	3
	4_1602940_1603659_DEL_1	4	1602940	1603659	-719	DEL	p16.3		0		gnomAD-SV_v2.1_DUP_4_10931	4:1600699-1607000	0.0208							0.68	0.71			4:1603633-1603783	(GGGTG)n																			-0.6	1B (-0.60);3A (0 gene, +0.00);5F (+0.00)	3
	4_172374416_172379428_DEL_1	4	172374416	172379428	-5012	DEL	q34.1		0											0.255	0.46	4:172374382-172374504;4:172374508-172375044	MIRb;L1MC1	4:172379247-172379528	AluJb																			-0.6	1B (-0.60);3A (0 gene, +0.00);5F (+0.00)	3
	4_172988628_172992939_DEL_1	4	172988628	172992939	-4311	DEL	q34.1	GALNTL6	1	GALNTL6 (RE=GH_Enhancer)	dgv130e203	4:172987827-172997509	0.01	dgv130e203;dgv1547e212;esv2421911	4:172986965-172996893;4:172987736-172993181;4:172987827-172997509	0.32				0.435	0.415	4:172988395-172988789	L2	4:172992816-172993262	MER89								7.38	-1.81142	0.0201078	-0.749798	-0.222231	2.0737				4.3214e-09	0.0016557	-1	1A (+0.00);2F (cf B_loss_source, -1.00);3A (1 gene, +0.00);5F (+0.00)	1
	4_183570270_183571879_DEL_1	4	183570270	183571879	-1609	DEL	q35.1	TENM3	1					1000g;DDD:15961;esv2668164;esv3603426;gnomAD-SV_v2.1_DEL_4_53411	4:183570005-183571998;4:183570005-183571998;4:183570247-183571882;4:183570248-183571986;4:183570248-183571986	0.1493				0.325	0.355	4:183569744-183570229;4:183570234-183570375	L1ME3A;Tigger16a	4:183571737-183571783	CT-rich								3.06	0.103402	0.077402	0.116145	0.632445	3.47388	610083	yes	yes	0.99955	0.99994	-1	1A (+0.00);2F (cf B_loss_source, -1.00);3A (1 gene, +0.00);5F (+0.00)	1
	4_187093507_187098168_DEL_1	4	187093507	187098168	-4661	DEL	q35.1	FAM149A	1		1000g	4:186929857-187134219;4:186993156-187133773	0.0112	1000g;dgv996e199;esv3603522;gnomAD-SV_v2.1_DEL_4_53655	4:187093245-187098492;4:187093486-187098241;4:187093487-187098252;4:187093487-187098252	0.6289				0.315	0.4			4:187098068-187098118	(TG)n								85.14				0.103782	-0.804993				1.361e-05	0.0064445	-1	1A (+0.00);2F (cf B_loss_source, -1.00);3A (1 gene, +0.00);5F (+0.00)	1
	4_61500255_61502162_DEL_1	4	61500255	61502162	-1907	DEL	q13.1		0					1000g;esv3600670	4:61500241-61502228;4:61500241-61502228	0.1346				0.315	0.41	4:61500000-61500172;4:61500181-61501670	L1PA4;L1PA14	4:61501678-61502657	L1PA4																			-1.6	1B (-0.60);2F (cf B_loss_source, -1.00);3A (0 gene, +0.00);5F (+0.00)	1
	4_73831251_73831823_DEL_1	4	73831251	73831823	-572	DEL	q13.3		0											0.35	0.295	4:73831105-73831407	L1PA15-16	4:73831490-73831846	L1PA17																			-0.6	1B (-0.60);3A (0 gene, +0.00);5F (+0.00)	3
	4_9576979_9577452_DEL_1	4	9576979	9577452	-473	DEL	p16.1		0					1000g;esv3599582	4:9576978-9577452;4:9576978-9577452	0.6938				0.385	0.32	4:9576148-9578340	L1MA4A	4:9576148-9578340	L1MA4A	4:9476898-9587920;4:9504905-9596917;4:9507142-9625693;4:9508111-9625693;4:9512575-9625693;4:9516435-9588264;4:9531072-9584025;4:9531072-9599989;4:9531072-9600000;4:9531072-9620276;4:9531075-9625693;4:9531572-9592169;4:9553687-9611166;4:9553687-9625693;4:9556883-9587920;4:9569857-9625693	4:9476898-9587920;4:9504905-9596917;4:9507142-9625693;4:9508111-9625693;4:9512575-9625693;4:9516435-9588264;4:9531072-9584025;4:9531072-9599989;4:9531072-9600000;4:9531072-9620276;4:9531075-9625693;4:9531572-9592169;4:9553687-9611166;4:9553687-9625693;4:9556883-9587920;4:9569857-9625693																	-1.6	1B (-0.60);2F (cf B_loss_source, -1.00);3A (0 gene, +0.00);5F (+0.00)	1
	4_98354274_98359233_DEL_1	4	98354274	98359233	-4959	DEL	q22.3	STPG2-AS1	1											0.325	0.685	4:98354059-98354964	L1MA8	4:98358223-98359800	LTR12C																			0	1A (+0.00);3A (1 gene, +0.00);5F (+0.00)	3
	5_106324756_106326436_DEL_1	5	106324756	106326436	-1680	DEL	q21.3	LINC01950	1					DDD:18242;esv2670078;gnomAD-SV_v2.1_DEL_5_61099	5:106324750-106326443;5:106324751-106326443;5:106324751-106326443	0.5807				0.41	0.36	5:106324721-106325224	LTR67B	5:106326321-106326343;5:106326404-106326841	AT_rich;MER65A																			-1	1A (+0.00);2F (cf B_loss_source, -1.00);3A (1 gene, +0.00);5F (+0.00)	1
	5_106970162_106970543_DEL_1	5	106970162	106970543	-381	DEL	q21.3	EFNA5	1	EFNA5 (RE=GH_Enhancer)				CMRI:2_pbsv.DEL.1790_duplicate1;DDD:18247;esv2671807;gnomAD-SV_v2.1_DEL_5_61137	5:106970093-106970543;5:106970160-106970543;5:106970160-106970543;5:106970160-106970543	0.2829				0.445	0.31	5:106969944-106970229	AluJr4										0.7	0.481835	0.78789	0.91872	0.802506	1.75709				0.96051	0.88944	0.15	1A (+0.00);2H (EFNA5, +0.15);3A (1 gene, +0.00);5F (+0.00)	3
	5_13969_20652_DEL_1	5	13969	20652	-6683	DEL	p15.33		0	PLEKHG4B (RE=GH_Enhancer)										0.43	0.58	5:13854-13951;5:13951-14709	AluY;MER31-int			5:13577-19535;5:13577-19535;5:13577-19535;5:13577-19535;5:13577-19535;5:13577-19553;5:13577-25338;5:13603-19553	5:13577-25338;5:14549-30972;5:19554-25338;5:19554-25338;5:19554-32195;5:19554-34257	5:0-85500	High Signal Region	5:0-85500	High Signal Region													0	1A (+0.00);3A (0 gene, +0.00);5F (+0.00)	3
	5_150203187_150223272_DEL_1	5	150203187	150223272	-20085	DEL	q33.1		0	ANXA6 (RE=EA_enhancer);CCDC69 (RE=EA_enhancer);GM2A (morbid/RE=EA_enhancer);IRGM (RE=EA_enhancer);TNIP1 (RE=EA_enhancer);ZNF300 (RE=EA_enhancer)				DDD:18992;esv2760955	5:150181816-150223903;5:150202205-150277909	0.1172				0.215	0.55	5:150202869-150204985	L1MA7																					-1	1A (+0.00);2F (cf B_loss_source, -1.00);3A (0 gene, +0.00);5F (+0.00)	1
	5_162861765_162863309_DEL_1	5	162861765	162863309	-1544	DEL	q34		0	CCNG1 (RE=GH_Enhancer+GH_Promoter/Enhancer);HMMR (RE=GH_Enhancer+GH_Promoter/Enhancer);HMMR-AS1 (RE=GH_Enhancer+GH_Promoter/Enhancer);NUDCD2 (RE=GH_Enhancer+GH_Promoter/Enhancer)										0.41	0.305			5:162863406-162863581	MamGypLTR1c																			0	1A (+0.00);3A (0 gene, +0.00);5F (+0.00)	3
	5_178348346_178353182_DEL_1	5	178348346	178353182	-4836	DEL	q35.3	ZFP2	1	CLK4 (RE=EA_enhancer+GH_Promoter);GRM6 (HI=30/TS=0/morbid/RE=GH_Promoter);ZFP2 (RE=GH_Promoter);ZNF354B (RE=EA_enhancer);ZNF454 (RE=GH_Promoter);ZNF879 (RE=GH_Promoter)										0.53	0.33	5:178347653-178348928	L1MD2	5:178352833-178353146;5:178353146-178353196;5:178353256-178353281	AluJr;L1ME3D;AT_rich								66.99	0.787323	0.269506	0.37644	0.0327398	-1.20224				1.6618e-17	5.6203e-12	0	1A (+0.00);3A (1 gene, +0.00);5F (+0.00)	3
	5_19375272_19376396_DEL_1	5	19375272	19376396	-1124	DEL	p14.3		0					DDD:16804;esv2676775;gnomAD-SV_v2.1_DEL_5_55528	5:19375268-19376396;5:19375269-19376396;5:19375269-19376396	0.4503				0.515	0.35	5:19375288-19375508	L1PA4																					-1.6	1B (-0.60);2F (cf B_loss_source, -1.00);3A (0 gene, +0.00);5F (+0.00)	1
	5_21611834_21614796_DEL_1	5	21611834	21614796	-2962	DEL	p14.3		0	GUSBP1 (RE=GH_Enhancer)										0.355	0.345	5:21611545-21611978	L1PB1	5:21614867-21614929	T-rich																			0	1A (+0.00);3A (0 gene, +0.00);5F (+0.00)	3
	5_28813579_28813833_DEL_1	5	28813579	28813833	-254	DEL	p14.1		0					nsv515023	5:28795803-28871795	0.1				0.325	0.305																							-1.6	1B (-0.60);2F (cf B_loss_source, -1.00);3A (0 gene, +0.00);5F (+0.00)	1
	5_62687444_62687707_DEL_1	5	62687444	62687707	-263	DEL	q12.1		0					1000g;CMRI:0_pbsv.DEL.921_duplicate3;DDD:17517;esv2663759;esv3605259;gnomAD-SV_v2.1_DEL_5_58374	5:62687436-62687708;5:62687437-62687708;5:62687437-62687708;5:62687444-62687711;5:62687444-62687711;5:62687437-62687707	0.8591				0.265	0.39	5:62687453-62687475	AT_rich																					-1.6	1B (-0.60);2F (cf B_loss_source, -1.00);3A (0 gene, +0.00);5F (+0.00)	1
	5_63698323_63701378_DEL_1	5	63698323	63701378	-3055	DEL	q12.3		0											0.375	0.435	5:63697843-63699673	L1MB8	5:63701293-63701966	LTR58																			-0.6	1B (-0.60);3A (0 gene, +0.00);5F (+0.00)	3
	5_95966544_95967370_DEL_1	5	95966544	95967370	-826	DEL	q15	LOC101929710	1	CAST (morbid/RE=GH_Enhancer);ERAP1 (RE=GH_Enhancer);ERAP2 (RE=GH_Enhancer);LOC101929710 (RE=GH_Enhancer)										0.365	0.495	5:95966208-95966503;5:95966521-95966601;5:95966638-95966661	AluSx;A-rich;AT_rich	5:95966817-95967288;5:95967288-95967350;5:95967350-95967534	L1MB5;AluY;AluY																			0	1A (+0.00);3A (1 gene, +0.00);5F (+0.00)	3
	6_134268978_134269727_DEL_1	6	134268978	134269727	-749	DEL	q23.2		0					dgv1832e212	6:134266255-134278164	0.03				0.43	0.445	6:134267718-134269276	ERVL-E-int	6:134269798-134269826	(CA)n																			-1.6	1B (-0.60);2F (cf B_loss_source, -1.00);3A (0 gene, +0.00);5F (+0.00)	1
	6_134589734_134594596_DEL_1	6	134589734	134594596	-4862	DEL	q23.2	SGK1	1	SGK1 (RE=EA_enhancer+GH_Enhancer);SLC2A12 (RE=GH_Enhancer);TBPL1 (RE=EA_enhancer)				1000g;DDD:22232;dgv1152e199;dgv1153e199;esv3610874	6:134588245-134595342;6:134588548-134595108;6:134589674-134594756;6:134589713-134594823;6:134589713-134594823	0.3681				0.575	0.575	6:134589581-134589880	AluY	6:134594480-134594759	AluYa5								3.54	0.0750582	0.582438	0.46216	0.334903	1.13059				0.0023046	0.98645	-1	1A (+0.00);2F (cf B_loss_source, -1.00);3A (1 gene, +0.00);5F (+0.00)	1
	6_154620000_154621516_DEL_1	6	154620000	154621516	-1516	DEL	q25.2	IPCEF1	1	IPCEF1 (RE=GH_Enhancer);OPRM1 (RE=GH_Enhancer)										0.515	0.445	6:154619815-154620110	AluSq2	6:154621466-154621764	AluJr4								47.92	-0.863172	0.732318	0.0813416	0.405254	0.653027				0.0015595	0.39994	0	1A (+0.00);3A (1 gene, +0.00);5F (+0.00)	3
	6_15666719_15667768_DEL_1	6	15666719	15667768	-1049	DEL	p22.3		0					esv2660753	6:15666711-15667787	0.01				0.505	0.415	6:15666412-15666714	AluSx1	6:15667084-15667991	L1PA4																			-1.6	1B (-0.60);2F (cf B_loss_source, -1.00);3A (0 gene, +0.00);5F (+0.00)	1
	6_170767460_170769281_DEL_1	6	170767460	170769281	-1821	DEL	q27		0	DLL1 (HI=3/TS=0/morbid/RE=EA_enhancer+GH_Enhancer);FAM120B (RE=EA_enhancer+GH_Enhancer);PDCD2 (RE=EA_enhancer);PSMB1 (RE=EA_enhancer+GH_Enhancer);TBP (morbid/RE=EA_enhancer)										0.625	0.5			6:170769047-170769317	ORSL-2a																			0	1A (+0.00);3A (0 gene, +0.00);5F (+0.00)	3
	6_170767987_170769301_DEL_1	6	170767987	170769301	-1314	DEL	q27		0	DLL1 (HI=3/TS=0/morbid/RE=EA_enhancer+GH_Enhancer);FAM120B (RE=EA_enhancer+GH_Enhancer);PDCD2 (RE=EA_enhancer);PSMB1 (RE=EA_enhancer+GH_Enhancer);TBP (morbid/RE=EA_enhancer)				1000g;esv3611740	6:170767987-170769355;6:170767987-170769355	0.1382				0.615	0.52			6:170769047-170769317	ORSL-2a																			-1	1A (+0.00);2F (cf B_loss_source, -1.00);3A (0 gene, +0.00);5F (+0.00)	1
	6_170768122_170769122_DEL_1	6	170768122	170769122	-1000	DEL	q27		0	DLL1 (HI=3/TS=0/morbid/RE=EA_enhancer+GH_Enhancer);FAM120B (RE=EA_enhancer+GH_Enhancer);PDCD2 (RE=EA_enhancer);PSMB1 (RE=EA_enhancer+GH_Enhancer);TBP (morbid/RE=EA_enhancer)				1000g;CMRI:5_pbsv.DEL.2992_duplicate4;DDD:22937;dgv1175e199;esv3611740;gnomAD-SV_v2.1_DEL_6_76913;gnomAD-SV_v2.1_DEL_6_76915	6:170767523-170769292;6:170767719-170769292;6:170767963-170769292;6:170767987-170769355;6:170767987-170769355;6:170768102-170769292;6:170767462-170769292	0.2052				0.62	0.41			6:170769047-170769317	ORSL-2a																			-1	1A (+0.00);2F (cf B_loss_source, -1.00);3A (0 gene, +0.00);5F (+0.00)	1
	6_64666999_64668359_DEL_1	6	64666999	64668359	-1360	DEL	q12	EYS	1					1000g;esv3609271	6:64666468-64668402;6:64666468-64668402	0.2363				0.33	0.405	6:64666947-64667394	MER82	6:64668042-64668304;6:64668305-64668361;6:64668361-64668947	L2b;MLT1A1;Tigger1								25.63				-1.88695	-2.92293	612424	yes		3.7216e-41	8.2141e-09	-1	1A (+0.00);2F (cf B_loss_source, -1.00);3A (1 gene, +0.00);5F (+0.00)	1
	6_79521088_79530689_DEL_1	6	79521088	79530689	-9601	DEL	q14.1		0	IRAK1BP1 (RE=GH_Enhancer)				1000g;esv3609673	6:79521086-79530689;6:79521086-79530689	0.174				0.405	0.365			6:79529575-79531576	L1PA5																			-1	1A (+0.00);2F (cf B_loss_source, -1.00);3A (0 gene, +0.00);5F (+0.00)	1
	7_100327594_100340799_DEL_1	7	100327594	100340799	-13205	DEL	q22.1	ZAN	1	ACHE (RE=EA_enhancer);ACTL6B (morbid/RE=EA_enhancer);AGFG2 (RE=EA_enhancer);AP1S1 (morbid/RE=EA_enhancer);C7orf61 (RE=EA_enhancer);COPS6 (RE=EA_enhancer);EPHB4 (morbid/RE=EA_enhancer);EPO (morbid/RE=EA_enhancer+GH_Promoter);FBXO24 (RE=EA_enhancer);FIS1 (RE=EA_enhancer);GIGYF1 (RE=EA_enhancer);GNB2 (morbid/RE=EA_enhancer);LRCH4 (RE=EA_enhancer);MCM7 (RE=EA_enhancer);MEPCE (RE=EA_enhancer);MIR106B …				DDD:25011;DDD:25012;dgv1227e199	7:100325254-100344477;7:100326395-100343242;7:100327316-100342510	0.4112				0.48	0.525	7:100327493-100327516;7:100327516-100327801	(TTA)n;AluSx	7:100340638-100340943	AluSc								90.5				-0.963807	-2.2011				1.6432e-62	1.5606e-43	-1	1A (+0.00);2F (cf B_loss_source, -1.00);3A (1 gene, +0.00);5F (+0.00)	1
	7_115931616_115941271_DEL_1	7	115931616	115941271	-9655	DEL	q31.2		0					DDD:25340	7:115915249-115942448	0.0994				0.48	0.525	7:115930779-115932350	L1MA3	7:115941143-115941452	AluSg7																			-1.6	1B (-0.60);2F (cf B_loss_source, -1.00);3A (0 gene, +0.00);5F (+0.00)	1
	7_31590287_31591966_DEL_1	7	31590287	31591966	-1679	DEL	p14.3	ITPRID1	1	ITPRID1 (RE=GH_Enhancer);PPP1R17 (RE=GH_Enhancer)				1000g;esv3612721	7:31590266-31591995;7:31590266-31591995	0.3085	1000g	7:31586765-31592019	0.3036	0.455	0.36			7:31591865-31592092	MIR																			-1	1A (+0.00);2F (cf B_loss_source, -1.00);3A (1 gene, +0.00);5F (+0.00)	1
	7_4081247_4082311_DEL_1	7	4081247	4082311	-1064	DEL	p22.2	SDK1	1	FOXK1 (RE=GH_Enhancer);SDK1 (RE=GH_Enhancer)										0.49	0.53	7:4080924-4081381	L1MC1										40.42	-1.43717	-1.09613	-1.06883	-2.96589	-1.97043				4.1564e-06	0.005016	0	1A (+0.00);3A (1 gene, +0.00);5F (+0.00)	3
	7_51594304_51598697_DEL_1	7	51594304	51598697	-4393	DEL	p12.1		0											0.32	0.375	7:51592586-51595065	L1MA4	7:51598281-51600616	L1PA7																			-0.6	1B (-0.60);3A (0 gene, +0.00);5F (+0.00)	3
	7_75664311_75667770_DEL_1	7	75664311	75667770	-3459	DEL	q11.23	STYXL1	1	CCL24 (RE=GH_Enhancer);CCL26 (RE=EA_enhancer);DTX2 (RE=EA_enhancer);FDPSP2 (RE=EA_enhancer);HIP1 (RE=EA_enhancer);HSPB1 (morbid/RE=EA_enhancer);MDH2 (morbid/RE=EA_enhancer+GH_Enhancer);POMZP3 (RE=EA_enhancer);POR (HI=30/morbid/RE=EA_enhancer);RHBDD2 (RE=EA_enhancer);SNORA14A (RE=EA_enhancer);SRRM3 (RE=EA_enhancer+GH_Enhancer);STYXL1 (RE=EA_enhancer+GH_Enhancer);TMEM120A (RE=EA_enhancer+GH_Enhance…				1000g;DDD:24574;dgv1217e199;esv3613752	7:75664272-75667830;7:75664272-75667830;7:75664293-75667807;7:75664293-75667807	0.1564				0.495	0.505	7:75664153-75664649	L2a	7:75667740-75668034	AluY								81.49	0.403742	1.37703	1.01073	0.00549397	0.361516				1.3247e-08	0.0097465	-1	1A (+0.00);2F (cf B_loss_source, -1.00);3A (1 gene, +0.00);5F (+0.00)	1
	8_112294055_112297141_DEL_1	8	112294055	112297141	-3086	DEL	q23.3		0											0.3	0.44			8:112297038-112298580	THE1C-int																			-0.6	1B (-0.60);3A (0 gene, +0.00);5F (+0.00)	3
	8_115633981_115645968_DEL_1	8	115633981	115645968	-11987	DEL	q23.3		0					esv2761212;esv2764094;gnomAD-SV_v2.1_DEL_8_96314	8:115631294-115654768;8:115631294-115665386;8:115633900-115646066	0.1772				0.28	0.38	8:115633925-115634781	L1MEf	8:115643514-115649544	L1PA2																			-1.6	1B (-0.60);2F (cf B_loss_source, -1.00);3A (0 gene, +0.00);5F (+0.00)	1
	8_24972435_24990944_DEL_1	8	24972435	24990944	-18509	DEL	p21.2		0		DDD:27267	8:24968474-24993495	0.1893	DDD:27267;dgv1276e199;dgv2062e212;esv2761202	8:24968474-24993495;8:24971628-24991235;8:24972187-24991235;8:24972432-24990992	0.17				0.495	0.39	8:24972368-24972545	MIR3																					-1.6	1B (-0.60);2F (cf B_loss_source, -1.00);3A (0 gene, +0.00);5F (+0.00)	1
	8_40774607_40779765_DEL_1	8	40774607	40779765	-5158	DEL	p11.21		0					1000g;dgv1283e199;esv3616978	8:40773845-40779992;8:40774597-40779782;8:40774597-40779782	0.5656				0.555	0.54	8:40774387-40774699	AluSx1	8:40779558-40779853;8:40779853-40780352	AluSc8;L1ME4a																			-1.6	1B (-0.60);2F (cf B_loss_source, -1.00);3A (0 gene, +0.00);5F (+0.00)	1
	8_47405832_47407895_DEL_1	8	47405832	47407895	-2063	DEL	q11.1		0					nsv516063	8:46942842-47739851	0.01				0.345	0.36	8:47402991-47421665	ALR/Alpha	8:47402991-47421665	ALR/Alpha																			-1.6	1B (-0.60);2F (cf B_loss_source, -1.00);3A (0 gene, +0.00);5F (+0.00)	1
	8_54122533_54123662_DEL_1	8	54122533	54123662	-1129	DEL	q11.23		0											0.335	0.35	8:54121414-54122745	L1MC3	8:54123752-54124636	L1PREC2																			-0.6	1B (-0.60);3A (0 gene, +0.00);5F (+0.00)	3
	8_75362888_75366969_DEL_1	8	75362888	75366969	-4081	DEL	q21.11	GDAP1	1					dgv2091e212;gnomAD-SV_v2.1_DEL_8_93800	8:75350087-75370574;8:75356999-75367000	0.1694				0.28	0.27	8:75362201-75363402	L1MB7										19.49	0.489759	0.767733	0.906296	0.16216	1.22288	606598	yes		3.2448e-08	0.00018453	-1	1A (+0.00);2F (cf B_loss_source, -1.00);3A (1 gene, +0.00);5F (+0.00)	1
	8_82045004_82046643_DEL_1	8	82045004	82046643	-1639	DEL	q21.13		0	FABP5 (RE=GH_Enhancer);PAG1 (RE=EA_enhancer+GH_Enhancer);ZNF704 (RE=EA_enhancer)				DDD:28141;esv2661852	8:82043945-82046842;8:82044192-82046647	0.3414				0.525	0.53	8:82044962-82045241	LTR16B1	8:82046694-82046767	L2b																			-1	1A (+0.00);2F (cf B_loss_source, -1.00);3A (0 gene, +0.00);5F (+0.00)	1
	9_132026696_132028080_DEL_1	9	132026696	132028080	-1384	DEL	q34.11		0	IER5L (RE=GH_Enhancer);NTMT1 (RE=GH_Enhancer)										0.465	0.52	9:132026409-132026720;9:132026720-132026989	AluSx1;MER66B	9:132027713-132028029;9:132028032-132028242	L2a;AluSz6																			0	1A (+0.00);3A (0 gene, +0.00);5F (+0.00)	3
	9_13571302_13575969_DEL_1	9	13571302	13575969	-4667	DEL	p23		0	MPDZ (HI=30/TS=0/morbid/RE=GH_Enhancer+GH_Promoter/Enhancer);NFIB (morbid/RE=GH_Enhancer+GH_Promoter/Enhancer)										0.35	0.385																							0	1A (+0.00);3A (0 gene, +0.00);5F (+0.00)	3
	9_138214065_138217608_DEL_1	9	138214065	138217608	-3543	DEL	q34.3		0					dgv2188e212	9:138209359-138219333	0.05				0.475	0.525	9:138214036-138214142	MIRb	9:138217612-138217763	L3																			-1.6	1B (-0.60);2F (cf B_loss_source, -1.00);3A (0 gene, +0.00);5F (+0.00)	1
	9_19671749_19673494_DEL_1	9	19671749	19673494	-1745	DEL	p22.1	SLC24A2	1											0.355	0.5	9:19671076-19673421	L1PBa	9:19671076-19673421;9:19673421-19673462;9:19673462-19673745	L1PBa;(TG)n;AluSz								21.42	-0.0698762	-1.52524	-1.11819	-1.11957	-0.747373				0.0057133	0.03506	0	1A (+0.00);3A (1 gene, +0.00);5F (+0.00)	3
	9_5641604_5642835_DEL_1	9	5641604	5642835	-1231	DEL	p24.1	RIC1	1	ERMP1 (RE=GH_Enhancer);RIC1 (morbid/RE=GH_Enhancer)				DDD:29497	9:5637398-5643260	0.0343				0.38	0.26	9:5641390-5642712	L1MA9	9:5642893-5643009	MER113														610354	yes				-1	1A (+0.00);2F (cf B_loss_source, -1.00);3A (1 gene, +0.00);5F (+0.00)	1
	9_89154571_89155937_DEL_1	9	89154571	89155937	-1366	DEL	q21.33		0					gnomAD-SV_v2.1_DEL_9_103504	9:89154556-89155946	0.7868				0.515	0.37	9:89153795-89154484;9:89154484-89154780	L1M4;AluSx1																					-1.6	1B (-0.60);2F (cf B_loss_source, -1.00);3A (0 gene, +0.00);5F (+0.00)	1

## Sheet: detailed gene annotation
	Supplementary Table S6. The list of 161 Trait-Associated copy number Deletions (TADs) and detailed annotation of deletions in gene regions.
	AnnotSV_ID	SV_chrom	SV_start	SV_end	SV_length	SV_type	CytoBand	Gene_name	Gene_count	Tx	Tx_start	Tx_end	Overlapped_tx_length	Overlapped_CDS_length	Overlapped_CDS_percent	Frameshift	Exon_count	Location	Location2	Dist_nearest_SS	Nearest_SS_type	Intersect_start	Intersect_end	B_gain_source	B_gain_coord	B_gain_AFmax	B_loss_source	B_loss_coord	B_loss_AFmax	B_inv_source	B_inv_coord	B_inv_AFmax	HI	TS	DDD_HI_percent	ExAC_delZ	ExAC_dupZ	ExAC_cnvZ	ExAC_synZ	ExAC_misZ	GenCC_disease	GenCC_moi	GenCC_classification	GenCC_pmid	OMIM_ID	OMIM_phenotype	OMIM_inheritance	OMIM_morbid	OMIM_morbid_candidate
	1_109573227_109575189_DEL_1	1	109573227	109575189	-1962	DEL	p13.3	WDR47		NM_001142551	109512835	109584724	1962	0	0	no	15	intron1-intron1	5'UTR	7084	3'	109573227	109575189				DDD:2407	1:109571201-109575200	0.0872						19.97	-1.60761	-1.22134	-1.27235	-0.504152	2.77172
	1_17676162_17677658_DEL_1	1	17676162	17677658	-1496	DEL	p36.13	PADI4		NM_012387	17634691	17690499	1496	0	0	no	16	intron10-intron10	CDS	1619	5'	17676162	17677658												79.64	0.143032	-1.48323	-1.08651	0.495033	-0.735029
	1_234318630_234319762_DEL_1	1	234318630	234319762	-1132	DEL	q42.2	SLC35F3		NM_173508	234040421	234460257	1132	0	0	no	8	intron2-intron2	CDS	47400	3'	234318630	234319762												38.81	0.366352	1.10825	0.992689	1.86019	2.67432
	1_243782752_243783761_DEL_1	1	243782752	243783761	-1009	DEL	q44	AKT3		NM_181690	243651534	244006584	1009	0	0	no	14	intron5-intron5	CDS	4289	3'	243782752	243783761				DDD:4483;esv2674959;gnomAD-SV_v2.1_DEL_1_13445	1:243782744-243783763;1:243782745-243783763;1:243782745-243783763	0.6578				1	0	2.71	-1.2035	0.105106	-0.433282	-0.577865	4.13094	megalencephaly-polymicrogyria-polydactyly-hydrocephalus syndrome 1;megalencephaly-polymicrogyria-polydactyly-hydrocephalus syndrome 2;megalencephaly-polymicrogyria-postaxial polydactyly-hydrocephalus syndrome	AD;SOM	Strong;Supportive	15713641;22500628;22729223;22729224;22729224[PMID];23745724;25523067;28190287	611223	Megalencephaly-polymicrogyria-polydactyly-hydrocephalus syndrome 2, 615937 (3) AD	AD	yes
	1_92231770_92233285_DEL_1	1	92231770	92233285	-1515	DEL	p22.1	TGFBR3		NM_001195683	92145899	92351708	1515	0	0	no	17	intron3-intron3	CDS	7463	3'	92231770	92233285												19.61	-0.742006	-1.66287	-1.31347	-0.466441	0.553999
	11_49709788_49757730_DEL_1	11	49709788	49757730	-47942	DEL	p11.12	LOC440040		NR_027044	49580079	49831969	47942	0	0	no	7	intron2-intron2	UTR	47644	3'	49709788	49757730				DDD:35782;DDD:35783;dgv348e212;esv2760533	11:49703188-49766196;11:49708375-49757767;11:49708575-49764124;11:49699567-50025986	0.1024
	11_49759283_49760872_DEL_1	11	49759283	49760872	-1589	DEL	p11.12	LOC440040		NR_027044	49580079	49831969	1589	0	0	no	7	intron2-intron2	UTR	44502	3'	49759283	49760872				DDD:35783;dgv348e212;esv2760533	11:49703188-49766196;11:49708575-49764124;11:49699567-50025986	0.0923
	11_55031591_55038554_DEL_1	11	55031591	55038554	-6963	DEL	q11	TRIM48		NM_024114	55029630	55038588	6963	631	93	yes	6	intron1-exon6	CDS-3'UTR	642	3'	55031591	55038554												95.78				-1.48144	-2.26956
	11_5521616_5523184_DEL_1	11	5521616	5523184	-1568	DEL	p15.4	OR51B5		NR_038321	5361547	5526882	1568	0	0	no	5	intron1-intron1	UTR	3614	5'	5521616	5523184				1000g;esv3625234	11:5521609-5523196;11:5521609-5523196	0.164						82.08	0.172305	-0.2343	-0.0447822	-1.21634	-2.54277
	11_96001909_96003411_DEL_1	11	96001909	96003411	-1502	DEL	q21	MAML2		NM_032427	95709763	96076359	1502	0	0	no	5	intron1-intron1	CDS	71135	5'	96001909	96003411												35.97	0.291279	0.181597	0.348728	-0.878183	-1.07892					607537	Mucoepidermoid salivary gland carcinoma (3)		yes
	11_99185423_99186680_DEL_1	11	99185423	99186680	-1257	DEL	q22.1	CNTN5		NM_001243271	98891678	100180433	1257	0	0	no	21	intron1-intron1	5'UTR	9396	3'	99185423	99186680												6.1	-0.374421	-0.913322	-0.708282	-2.16843	-1.76349
	12_111976297_111979993_DEL_1	12	111976297	111979993	-3696	DEL	q24.12	ATXN2		NM_001372574	111890017	112037119	3696	0	0	no	25	intron5-intron5	CDS	10090	5'	111976297	111979993				1000g;DDD:39681;dgv313e199;esv3630756;gnomAD-SV_v2.1_DEL_12_132149	12:111975871-111981387;12:111976288-111980097;12:111976288-111980097;12:111976291-111980000;12:111976291-111980000	0.1064	1000g	12:111976293-111980018	0.0229			4.16	1.20996	1.41322	1.65683	1.00162	2.01108	spinocerebellar ataxia type 2	AD	Definitive;Supportive	NULL	601517	Spinocerebellar ataxia 2, 183090 (3) AD;(Amyotrophic lateral sclerosis, susceptibility to, 13), 183090 (3) AD;(Parkinson disease, late-onset, susceptibility to), 168600 (3) Multifactorial,AD	AD;Multifactorial,AD	yes	yes
	12_12026395_12027166_DEL_1	12	12026395	12027166	-771	DEL	p13.2	ETV6		NM_001987	11802607	12048311	771	0	0	no	8	intron5-intron5	CDS	3492	5'	12026395	12027166												1.55				-0.514877	2.31484	acute myeloid leukemia;hereditary thrombocytopenia and hematologic cancer predisposition syndrome;thrombocytopenia 5	AD	Definitive;Limited;Moderate;Strong;Supportive	26102509;27365488[PMID]	600618	Leukemia, acute myeloid, somatic, 601626 (3);Thrombocytopenia 5, 616216 (3) AD	AD	yes
	12_23939525_23940088_DEL_1	12	23939525	23940088	-563	DEL	p12.1	SOX5		NM_001330785	23682437	24102604	563	0	0	no	15	intron3-intron3	CDS	30867	3'	23939525	23940088				1000g;CMRI:2_pbsv.DEL.502_duplicate3;DDD:38085;esv2677220;esv3628853;gnomAD-SV_v2.1_DEL_12_126440	12:23939446-23940212;12:23939446-23940212;12:23939520-23940088;12:23939521-23940088;12:23939521-23940088;12:23939521-23940088	0.255				3	0	0.74	0.25473	0.684613	0.602447	-0.999975	3.28669	Lamb-Shaffer syndrome;developmental and speech delay due to SOX5 deficiency	AD	Strong;Supportive	22290657[PMID];26111154;31578471	604975	Lamb-Shaffer syndrome, 616803 (3) AD	AD	yes
	12_30918302_30918786_DEL_1	12	30918302	30918786	-484	DEL	p11.21	LOC645485		NR_135046	30908007	30933673	484	0	0	no	2	intron1-intron1	UTR	10097	5'	30918302	30918786				1000g;DDD:38248;esv2660071;esv3629025;gnomAD-SV_v2.1_DEL_12_126912	12:30918285-30918792;12:30918285-30918792;12:30918291-30918792;12:30918300-30918795;12:30918300-30918795	0.3009
	12_7822688_7824434_DEL_1	12	7822688	7824434	-1746	DEL	p13.31	APOBEC1		NM_001304566	7801995	7823195	507	0	0	no	6	txStart-intron1	5'UTR	493	5'	7822688	7823195				1000g;CMRI:11_pbsv.DEL.308_duplicate6;DDD:37670;dgv259e199;dgv260e199;esv3628432;gnomAD-SV_v2.1_DEL_12_125303	12:7822045-7824992;12:7822245-7824752;12:7822643-7824321;12:7822643-7824321;12:7822643-7824321;12:7822658-7824272;12:7822643-7824321	0.4043						85.3	-0.362331	-0.775186	-0.655768	1.21313	1.09805
	12_86426103_86432918_DEL_1	12	86426103	86432918	-6815	DEL	q21.31	MGAT4C		NM_001351282	86349446	86650169	6815	0	0	no	6	intron2-intron2	CDS	10533	5'	86426103	86432918												19.09	0.758262	0.763772	1.01834	0.464607	1.21991
	13_101894102_101896426_DEL_1	13	101894102	101896426	-2324	DEL	q33.1	NALCN		NM_001350748	101706127	102068859	2324	0	0	no	45	intron11-intron11	CDS	3829	3'	101894102	101896426				dgv578e212	13:101893038-101897243	0.02						24.28	1.28995	1.22325	1.40778	1.1885	5.59073	Sheldon-hall syndrome;congenital contractures of the limbs and face, hypotonia, and developmental delay;digitotalar dysmorphism;freeman-Sheldon syndrome;hypotonia, infantile, with psychomotor retardation and characteristic facies;hypotonia, infantile, with psychomotor retardation and characteristic facies 1	AD;AR	Definitive;Strong;Supportive	17448995;22508057;23749988;23749988[PMID]_24075186[PMID];24075186;25683120;25683120[PMID]	611549	Congenital contractures of the limbs and face, hypotonia, and developmental delay, 616266 (3) AD;Hypotonia, infantile, with psychomotor retardation and characteristic facies 1, 615419 (3) AR	AD;AR	yes
	13_32532646_32538796_DEL_1	13	32532646	32538796	-6150	DEL	q13.1	EEF1DP3		NR_027062	32420919	32533721	1075	0	0	no	4	intron3-txEnd	UTR	973	3'	32532646	32533721				1000g;CMRI:3_pbsv.DEL.363_duplicate7;DDD:40477;DDD:40478;DDD:40479;dgv30e203;dgv343e199;dgv344e199;esv2421804;esv3631711;nsv514692;nsv517120	13:32528958-32535996;13:32532596-32538602;13:32532622-32538423;13:32532622-32538423;13:32516331-32542716;13:32530245-32539692;13:32530899-32539385;13:32531015-32540047;13:32532611-32538777;13:32532611-32538777;13:32532644-32538801;13:32532644-32538801	0.2599
	13_51069348_51075081_DEL_1	13	51069348	51075081	-5733	DEL	q14.3	DLEU1		NR_109974	50656304	51102779	5733	0	0	no	7	intron5-intron5	UTR	2451	5'	51069348	51075081				1000g;esv3632068	13:51069347-51075082;13:51069347-51075082	0.8492						94.06
	14_32953308_32954345_DEL_1	14	32953308	32954345	-1037	DEL	q12	AKAP6		NM_004274	32798503	33306889	1037	0	0	no	14	intron2-intron2	CDS	50285	5'	32953308	32954345				1000g;esv2660088;esv3633987;gnomAD-SV_v2.1_DEL_14_141125	14:32953270-32954364;14:32953270-32954364;14:32953303-32954345;14:32953304-32954345	0.8971						3.33	0.140766	0.908265	0.76774	-1.99356	-1.72144
	15_49544858_49547861_DEL_1	15	49544858	49547861	-3003	DEL	q21.2	GALK2		NM_001352048	49447955	49622002	3003	0	0	no	12	intron6-intron6	CDS	13294	5'	49544858	49547861												28.26	-0.987283	1.0436	0.174751	-0.229167	-1.02267
	15_72385981_72388175_DEL_1	15	72385981	72388175	-2194	DEL	q23	MYO9A		NM_006901	72114631	72410491	2194	0	0	no	42	intron1-intron1	5'UTR	21845	5'	72385981	72388175												34.55	0.614648	1.3882	1.22467	-1.33453	0.166611	arthrogryposis syndrome;myasthenic syndrome, congenital, 24, presynaptic;presynaptic congenital myasthenic syndrome	AD;AR	Limited;Strong;Supportive	26752647;27259756;27259756[PMID]	604875	Myasthenic syndrome, congenital, 24, presynaptic, 618198 (3) AR	AR	yes
	15_86057004_86059206_DEL_1	15	86057004	86059206	-2202	DEL	q25.3	AKAP13		NM_006738	85923833	86292586	2202	0	0	no	37	intron2-intron2	CDS	5452	3'	86057004	86059206												65.04	0.958552	-2.53125	-1.67719	-2.9615	-3.41368
	16_78876644_78877584_DEL_1	16	78876644	78877584	-940	DEL	q23.1	WWOX		NM_001291997	78133550	79246564	940	0	0	no	8	intron7-intron7	CDS	367920	3'	78876644	78877584										30	0	0.38				-3.32067	-3.50356	46,XY partial gonadal dysgenesis;autosomal recessive spinocerebellar ataxia 12;developmental and epileptic encephalopathy, 28;undetermined early-onset epileptic encephalopathy	AD;AR	Moderate;Strong;Supportive	22071891[PMID];24369382;24369382[PMID];24456803;25411445[PMID]	605131	Developmental and epileptic encephalopathy 28, 616211 (3) AR;Esophageal squamous cell carcinoma, somatic, 133239 (3);Spinocerebellar ataxia, AR 12, 614322 (3) AR	AR	yes
	18_22664133_22664557_DEL_1	18	22664133	22664557	-424	DEL	q11.2	ZNF521		NM_001308225	22641887	22932130	424	0	0	no	7	intron6-intron6	CDS	4871	5'	22664133	22664557				1000g;CMRI:25_pbsv.DEL.350_duplicate6;DDD:50881;esv2663271;esv3641996;gnomAD-SV_v2.1_DEL_18_164793	18:22664112-22664613;18:22664112-22664613;18:22664131-22664595;18:22664132-22664558;18:22664132-22664558;18:22664132-22664558	0.1205						1.11	0.465142	0.380919	0.572428	-1.31183	2.28909
	18_24571620_24572341_DEL_1	18	24571620	24572341	-721	DEL	q11.2	CHST9		NM_001256316	24486444	24765272	721	0	0	no	5	intron4-intron4	CDS	31738	5'	24571620	24572341				CMRI:1_pbsv.DEL.270_duplicate10;DDD:50905;esv2658895;gnomAD-SV_v2.1_DEL_18_164893	18:24571619-24572341;18:24571620-24572341;18:24571620-24572341;18:24571620-24572341	0.5179						32.67	0.556175	-0.170939	0.1382	-0.172217	-0.521744
	18_41976672_41982106_DEL_1	18	41976672	41982106	-5434	DEL	q12.3	LINC01478		NR_110792	41903399	42111662	5434	0	0	no	5	intron2-intron2	UTR	70225	3'	41976672	41982106
	18_74347187_74348010_DEL_1	18	74347187	74348010	-823	DEL	q23	LINC01927		NR_110784	74334737	74350968	823	0	0	no	5	intron3-intron3	UTR	264	3'	74347187	74348010
	19_56866464_56869917_DEL_1	19	56866464	56869917	-3453	DEL	q13.43	ZSCAN5A		NM_001322072	56732671	56879752	3453	0	0	no	7	intron2-intron2	5'UTR	4686	5'	56866464	56869917				1000g;CMRI:4_pbsv.DEL.1492_duplicate8;DDD:53987;esv2660200;esv3644866;gnomAD-SV_v2.1_DEL_19_173984	19:56864966-56869992;19:56866457-56869922;19:56866457-56869922;19:56866457-56869923;19:56866457-56869923;19:56866457-56869922	0.1528						99.5	-1.9835	-2.53125	-2.47163	-1.11983	-0.0887451
	2_115628095_115628855_DEL_1	2	115628095	115628855	-760	DEL	q14.1	DPP10		NM_001321910	115200217	116603328	760	0	0	no	27	intron2-intron2	5'UTR	163344	5'	115628095	115628855												4.84	1.83603	-2.53125	-1.61698	-0.193471	0.0325811
	2_131414726_131422167_DEL_1	2	131414726	131422167	-7441	DEL	q21.1	POTEJ		NM_001277083	131369012	131415610	884	724	23	yes	15	exon15-txEnd	CDS-3'UTR	605	3'	131414726	131415610				HI40:ISCA-46347;gnomAD-SV_v2.1_DEL_2_22162;gnomAD-SV_v2.1_DEL_2_22163	2:131411999-131417200;2:131412799-131430000;2:131412799-131430000	0.1516						92.92
	2_166014696_166016748_DEL_1	2	166014696	166016748	-2052	DEL	q24.3	SCN3A		NM_001081676	165944035	166060560	2052	0	0	no	28	intron9-intron9	CDS	2069	5'	166014696	166016748												4.45	-1.39948	0.416089	-0.285887	-0.885981	4.72582	undetermined early-onset epileptic encephalopathy	AD	Supportive	29466837[PMID]	182391	Developmental and epileptic encephalopathy 62, 617938 (3) AD;Epilepsy, familial focal, with variable foci 4, 617935 (3) AD	AD	yes
	2_200312457_200312680_DEL_1	2	200312457	200312680	-223	DEL	q33.1	SATB2		NM_001172517	200134222	200329831	223	0	0	no	12	intron3-intron3	CDS	7911	5'	200312457	200312680										3	0	1.6	0.819346	0.362715	0.658646	-0.477475	4.81833	SATB2 associated disorder;chromosome 2q32-q33 deletion syndrome	AD	Definitive;Moderate;Strong	16960803;17377962;21089028;24301056;24363063;25885067;26596517;27774744;28139846;28151491;28211976;28787087;29436146;29739092;30575289;30648748;30809123;30848049;31021519;31333717;31392730;31420882	608148	Glass syndrome, 612313 (3) AD	AD	yes
	2_33224463_33227296_DEL_1	2	33224463	33227296	-2833	DEL	p22.3	LTBP1		NM_206943	33172019	33624575	2833	0	0	no	34	intron2-intron2	CDS	18679	3'	33224463	33227296				1000g;esv3590271	2:33224462-33227296;2:33224462-33227296	0.6944						22.21	0.951879	-2.53125	-2.47163	-0.402078	0.392565					150390	Cutis laxa, AR, type IIE, 619451 (3) AR	AR	yes
	2_48851198_48857960_DEL_1	2	48851198	48857960	-6762	DEL	p16.3	GTF2A1L		NM_001193487	48844918	48906751	6762	0	0	no	8	intron2-intron2	CDS	2769	5'	48851198	48857960				dgv1121e212	2:48849993-48862310	0.01						60	-2.62354	-1.01966	-1.75985	-2.1058	-2.4881
	2_48851198_48857960_DEL_1	2	48851198	48857960	-6762	DEL	p16.3	STON1-GTF2A1L		NM_001198593	48757063	49003656	6762	0	0	no	11	intron5-intron5	CDS	2769	5'	48851198	48857960				dgv1121e212	2:48849993-48862310	0.01						57.3	-2.62354	-2.22221	-2.47163	-2.08721	-5.15368
	2_48990529_48991162_DEL_1	2	48990529	48991162	-633	DEL	p16.3	STON1-GTF2A1L		NM_001198593	48757063	49003656	633	0	0	no	11	intron10-intron10	CDS	12256	3'	48990529	48991162				1000g;CMRI:0_pbsv.DEL.798_duplicate1;esv2668681;esv3590660;gnomAD-SV_v2.1_DEL_2_17276	2:48990525-48991539;2:48990526-48991164;2:48990526-48991166;2:48990526-48991166;2:48990526-48991162	0.3745						57.3	-2.62354	-2.22221	-2.47163	-2.08721	-5.15368
	2_54565497_54567474_DEL_1	2	54565497	54567474	-1977	DEL	p16.2	C2orf73		NM_001100396	54558020	54588716	1977	0	0	no	5	intron2-intron2	CDS	3336	5'	54565497	54567474				1000g;esv3590837	2:54565490-54567478;2:54565490-54567478	0.7465						67.71	-0.320182	-0.370847	-0.371734	-1.08205	-2.4728
	22_37744374_37750048_DEL_1	22	37744374	37750048	-5674	DEL	q13.1	ELFN2		NR_110512	37736684	37823505	5674	0	0	no	3	intron1-intron1	UTR	5630	3'	37744374	37750048				1000g;esv3647708	22:37744338-37750137;22:37744338-37750137	0.0596						39.31	-0.017581	-0.195991	-0.0973882	1.64798	3.81718
	22_37744374_37750048_DEL_1	22	37744374	37750048	-5674	DEL	q13.1	LOC100506271		NR_110515	37748230	37750879	1818	0	0	no	2	exon1-txEnd	UTR	883	5'	37748230	37750048				1000g;DDD:56770;esv3647708	22:37744338-37750137;22:37744338-37750137;22:37744948-37752591	0.1124
	3_129763371_129806742_DEL_1	3	129763371	129806742	-43371	DEL	q22.1	ALG1L2		NM_001136152	129800673	129817233	6069	20	3	yes	8	txStart-intron1	5'UTR-CDS	3361	3'	129800673	129806742				1000g;CMRI:0_pbsv.DEL.1387_duplicate2;dgv4865n100;dgv885e199;esv2760790;esv2763722;esv3597754;gnomAD-SV_v2.1_DEL_3_37091	3:129762859-129811355;3:129763168-129806784;3:129763168-129806784;3:129763195-129806745;3:129763381-129806745;3:129763380-129806745;3:129730699-129896376;3:129750194-129811343	0.5717
	3_37978395_37986944_DEL_1	3	37978395	37986944	-8549	DEL	p22.2	CTDSPL		NM_001008392	37903370	38025960	8549	0	0	no	8	intron1-intron1	CDS	1603	3'	37978395	37986944				esv2763754	3:37977417-37988736	0.03						35.46				-0.300303	1.90839
	3_99628783_99629631_DEL_1	3	99628783	99629631	-848	DEL	q12.1	CMSS1		NM_032359	99536705	99900576	848	0	0	no	10	intron1-intron1	CDS	91896	5'	99628783	99629631				1000g;DDD:10954;esv2668597;esv3597161;gnomAD-SV_v2.1_DEL_3_35270	3:99628781-99629631;3:99628781-99629631;3:99628781-99629631;3:99628782-99629631;3:99628782-99629631	0.3444						7.2	-2.55731	-0.0815728	-1.20344	0.342454	-1.19091
	3_99628783_99629631_DEL_1	3	99628783	99629631	-848	DEL	q12.1	FILIP1L		NM_182909	99551987	99833357	848	0	0	no	6	intron4-intron4	CDS	13442	5'	99628783	99629631				1000g;DDD:10954;esv2668597;esv3597161;gnomAD-SV_v2.1_DEL_3_35270	3:99628781-99629631;3:99628781-99629631;3:99628781-99629631;3:99628782-99629631;3:99628782-99629631	0.3444						9.16	-0.961547	0.24673	-0.263815	-0.149443	-1.04399
	4_172988628_172992939_DEL_1	4	172988628	172992939	-4311	DEL	q34.1	GALNTL6		NM_001034845	172734554	173962710	4311	0	0	no	13	intron2-intron2	CDS	157867	3'	172988628	172992939	dgv130e203	4:172987827-172997509	0.01	dgv130e203;dgv1547e212;esv2421911	4:172986965-172996893;4:172987736-172993181;4:172987827-172997509	0.32						7.38	-1.81142	0.0201078	-0.749798	-0.222231	2.0737
	4_183570270_183571879_DEL_1	4	183570270	183571879	-1609	DEL	q35.1	TENM3		NM_001080477	183164554	183724177	1609	0	0	no	28	intron5-intron5	CDS	3044	3'	183570270	183571879				1000g;DDD:15961;esv2668164;esv3603426;gnomAD-SV_v2.1_DEL_4_53411	4:183570005-183571998;4:183570005-183571998;4:183570247-183571882;4:183570248-183571986;4:183570248-183571986	0.1493						3.06	0.103402	0.077402	0.116145	0.632445	3.47388	microphthalmia, isolated, with coloboma;microphthalmia, isolated, with coloboma 9	AD;AR	Moderate;Strong;Supportive	22766609;22766609[PMID];27103084;29753094;30513139	610083	?Microphthalmia, isolated, with coloboma 9, 615145 (3) AR;Microphthalmia, syndromic 15, 615145 (3) AR	AR	yes	yes
	4_187093507_187098168_DEL_1	4	187093507	187098168	-4661	DEL	q35.1	FAM149A		NM_001367768	187025857	187096444	2937	0	0	no	14	exon14-txEnd	3'UTR	440	3'	187093507	187096444	1000g	4:186929857-187134219;4:186993156-187133773	0.0112	1000g;CMRI:0_pbsv.DEL.2328_duplicate1;DDD:16055;dgv1555e212;dgv9430n54;dgv996e199;esv3603522;gnomAD-SV_v2.1_DEL_4_53655	4:187089461-187097385;4:187092475-187098071;4:187093245-187098492;4:187093453-187097542;4:187093486-187098241;4:187093487-187098252;4:187093487-187098252;4:187093487-187097948	0.7351						85.14				0.103782	-0.804993
	4_98354274_98359233_DEL_1	4	98354274	98359233	-4959	DEL	q22.3	STPG2-AS1		NR_102713	98288076	98411315	4959	0	0	no	6	intron1-intron1	UTR	1271	3'	98354274	98359233
	5_106324756_106326436_DEL_1	5	106324756	106326436	-1680	DEL	q21.3	LINC01950		NR_104671	106150897	106346715	1680	0	0	no	4	intron1-intron1	UTR	19104	3'	106324756	106326436				DDD:18242;esv2670078;gnomAD-SV_v2.1_DEL_5_61099	5:106324750-106326443;5:106324751-106326443;5:106324751-106326443	0.5807
	5_106970162_106970543_DEL_1	5	106970162	106970543	-381	DEL	q21.3	EFNA5		NM_001962	106712594	107006638	381	0	0	no	5	intron1-intron1	CDS	35646	5'	106970162	106970543				CMRI:2_pbsv.DEL.1790_duplicate1;DDD:18247;esv2671807;gnomAD-SV_v2.1_DEL_5_61137	5:106970093-106970543;5:106970160-106970543;5:106970160-106970543;5:106970160-106970543	0.2829						0.7	0.481835	0.78789	0.91872	0.802506	1.75709
	5_178348346_178353182_DEL_1	5	178348346	178353182	-4836	DEL	q35.3	ZFP2		NM_030613	178322913	178360212	4836	0	0	no	5	intron4-intron4	5'UTR	4635	5'	178348346	178353182												66.99	0.787323	0.269506	0.37644	0.0327398	-1.20224
	5_95966544_95967370_DEL_1	5	95966544	95967370	-826	DEL	q15	LOC101929710		NR_130776	95297704	95966789	245	0	0	no	5	intron4-txEnd	UTR	126	3'	95966544	95966789				1000g;CMRI:6_pbsv.DEL.1957;DDD:18003;esv2662726;esv3605862;gnomAD-SV_v2.1_DEL_5_60297	5:95966477-95967328;5:95966477-95967328;5:95966535-95967361;5:95966535-95967361;5:95966537-95967046;5:95966535-95967361	0.3606
	6_134589734_134594596_DEL_1	6	134589734	134594596	-4862	DEL	q23.2	SGK1		NM_001143676	134490383	134639196	4862	0	0	no	14	intron1-intron1	CDS	6448	3'	134589734	134594596				1000g;DDD:22232;dgv1152e199;dgv1153e199;esv3610874	6:134588245-134595342;6:134588548-134595108;6:134589674-134594756;6:134589713-134594823;6:134589713-134594823	0.3681						3.54	0.0750582	0.582438	0.46216	0.334903	1.13059
	6_154620000_154621516_DEL_1	6	154620000	154621516	-1516	DEL	q25.2	IPCEF1		NM_001130699	154475617	154651215	1516	0	0	no	13	intron2-intron2	5'UTR	6312	5'	154620000	154621516												47.92	-0.863172	0.732318	0.0813416	0.405254	0.653027
	6_64666999_64668359_DEL_1	6	64666999	64668359	-1360	DEL	q12	EYS		NM_001292009	64429875	66417118	1360	0	0	no	44	intron35-intron35	CDS	25916	5'	64666999	64668359				1000g;esv3609271	6:64666468-64668402;6:64666468-64668402	0.2363				30		25.63				-1.88695	-2.92293	retinitis pigmentosa;retinitis pigmentosa 25	AD;AR	Definitive;Strong;Supportive	18976725;20301590[PMID];20333770	612424	Retinitis pigmentosa 25, 602772 (3) AR	AR	yes
	7_100327594_100340799_DEL_1	7	100327594	100340799	-13205	DEL	q22.1	ZAN		NM_003386	100331217	100395419	9582	766	9	yes	49	txStart-intron7	5'UTR-CDS	3361	3'	100331217	100340799				DDD:25011;DDD:25012;dgv1227e199	7:100325254-100344477;7:100326395-100343242;7:100327316-100342510	0.4112						90.5				-0.963807	-2.2011
	7_31590287_31591966_DEL_1	7	31590287	31591966	-1679	DEL	p14.3	ITPRID1		NM_001257967	31553703	31696118	1679	0	0	no	15	intron2-intron2	5'UTR	649	3'	31590287	31591966				1000g;esv3612721	7:31590266-31591995;7:31590266-31591995	0.3085	1000g	7:31586765-31592019	0.3036
	7_4081247_4082311_DEL_1	7	4081247	4082311	-1064	DEL	p22.2	SDK1		NM_152744	3340883	4308631	1064	0	0	no	45	intron17-intron17	CDS	6668	3'	4081247	4082311												40.42	-1.43717	-1.09613	-1.06883	-2.96589	-1.97043
	7_75664311_75667770_DEL_1	7	75664311	75667770	-3459	DEL	q11.23	STYXL1		NM_016086	75625654	75677321	3459	0	0	no	9	intron1-intron1	5'UTR	4469	3'	75664311	75667770				1000g;DDD:24574;dgv1217e199;esv3613752	7:75664272-75667830;7:75664272-75667830;7:75664293-75667807;7:75664293-75667807	0.1564						81.49	0.403742	1.37703	1.01073	0.00549397	0.361516
	8_75362888_75366969_DEL_1	8	75362888	75366969	-4081	DEL	q21.11	GDAP1		NM_001362931	75262637	75401107	4081	0	0	no	6	intron5-intron5	CDS	33943	3'	75362888	75366969				dgv2091e212;gnomAD-SV_v2.1_DEL_8_93800	8:75350087-75370574;8:75356999-75367000	0.1694						19.49	0.489759	0.767733	0.906296	0.16216	1.22288	Charcot-Marie-Tooth disease;Charcot-Marie-Tooth disease axonal type 2K;Charcot-Marie-Tooth disease recessive intermediate A;Charcot-Marie-Tooth disease type 4A;autosomal dominant Charcot-Marie-Tooth disease type 2K	AD;AR;sD	Definitive;Supportive	12566285[PMID]_12499475[PMID];20301462[PMID];20301711[PMID]	606598	Charcot-Marie-Tooth disease, axonal, type 2K, 607831 (3) AR,AD;Charcot-Marie-Tooth disease, axonal, with vocal cord paresis, 607706 (3) AR;Charcot-Marie-Tooth disease, recessive intermediate, A, 608340 (3) AR;Charcot-Marie-Tooth disease, type 4A, 214400 (3) AR	AR;AR,AD	yes
	9_19671749_19673494_DEL_1	9	19671749	19673494	-1745	DEL	p22.1	SLC24A2		NM_001193288	19507452	19789035	1745	0	0	no	10	intron2-intron2	CDS	49452	3'	19671749	19673494												21.42	-0.0698762	-1.52524	-1.11819	-1.11957	-0.747373
	9_5641604_5642835_DEL_1	9	5641604	5642835	-1231	DEL	p24.1	RIC1		NM_001135920	5629106	5769674	1231	0	0	no	22	intron1-intron1	CDS	12151	5'	5641604	5642835				DDD:29497	9:5637398-5643260	0.0343						27						Catifa syndrome	AR	Limited		610354	CATIFA syndrome, 618761 (3) AR	AR	yes
[truncated: 3 more columns]
